# Supplementary material for: Orpinolide disrupts a leukemic dependency on cholesterol transport by inhibiting OSBP
Source: Nat Chem Biol. 2024 Jun 21;21(2):193–202. doi: 10.1038/s41589-024-01614-4 (PMC11782089; doi:10.1038/s41589-024-01614-4)
Supplement: Supplementary file 3 — Phenotypic profiling of the withanolide-inspired compound collection. [file 41589_2024_1614_MOESM3_ESM.xlsx]

## Sheet: Legend
Supplementary Table 1. Phenotypic profiling of a withanolide-inspired compound collection in leukemia cells
Sheet 1	Small molecule screening data (General information)
Sheet 2	SMILES representation of the compound collection
Sheet 3	Phenotypic screen data: Luminescence values (as percentage over control)

## Sheet: Small molecule screening data
Supplementary Table 1. Phenotypic profiling of a withanolide-inspired compound collection in leukemia cells
Sheet 1: Small molecule screening data (General information)
Category	Parameter	Description
Assay	Type of assay	Cell viability assay
	Target	-
	Primary measurement	Cellular ATP levels which are proportional to the number of viable cells
	Key reagents	CellTiter-Glo assay (Promega, G7573)
	Assay protocol	See “Phenotypic screening of the withanolide-inspired compound collection” in the Methods section
	Additional comments	-
Library	Library size	52 compounds
	Library composition	In-house withanolide-inspired compound collection (as reported in Sheremet et al, Chembiochem 2017; see Extended Data Fig. 1. and Suppl. Table 1. for detailed structural information)
	Source	COMAS compound collection (Max Planck Institute of Molecular Physiology, Dortmund)
	Additional comments	-
Screen	Format	384-well plate (Corning 3570)
	Concentration(s) tested	8 concentration points (10, 3, 1, 0.3, 0.1, 0.03, 0.01 and 0.003 μM)
	Plate controls	DMSO and staurosporine (1 μM)
	Reagent/ compound dispensing system	Echo 550 Liquid Handler
		Multidrop Combi Reagent Dispenser
	Detection instrument and software	PerkinElmer Envision Plate reader
	Assay validation/QC	Average Z′-score 0.47
	Correction factors	-
	Normalization	Each data point was normalized to the mean luminescence of DMSO controls.
	Additional comments	See Extended Data Fig. 2 and Suppl. Table 1. for screen results.
Post-HTS analysis	Hit criteria	Determined based on survival curves/area under the curve (A.U.C.) across 9 different cell lines with A.U.C. values of cytotoxic compounds being >300.
	Hit rate	7 hits showing showed a pronounced cytotoxicity effect across almost all tested cell lines
	Additional assay(s)	See online methods
	Confirmation of hit purity and structure	Resynthesis of selected hits; purity confirmation via LCMS
	Additional comments	-

## Sheet: SMILES
Supplementary Table 1. Phenotypic profiling of a withanolide-inspired compound collection in leukemia cells
Sheet 2: SMILES representation of the compound collection
ID	SMILES
W1	CCC/N=C1\C=C(O)O[C@@H]([C@@H](C)[C@H]2CC[C@H]3[C@@H]4CC=C5C[C@@H](O)CC[C@]5(C)[C@H]4CC[C@@]32C)C1
W2	C#CC/N=C1\C=C(O)O[C@@H]([C@@H](C)[C@H]2CC[C@H]3[C@@H]4CC=C5C[C@@H](O)CC[C@]5(C)[C@H]4CC[C@@]32C)C1
W3	C[C@H]([C@H]1CC(N(C)C)=CC(=O)O1)[C@H]1CC[C@H]2[C@@H]3CC=C4C[C@@H](O)CC[C@]4(C)[C@H]3CC[C@@]21C
W4	CC(=O)O[C@H]1CC[C@@]2(C)C(=CC[C@H]3[C@@H]4CC[C@H]([C@H](C)[C@H]5CC(N(C)C)=CC(=O)O5)[C@@]4(C)CC[C@@H]32)C1
W5	C[C@H]([C@H]1CC(N2CCCCC2)=CC(=O)O1)[C@H]1CC[C@H]2[C@@H]3CC=C4C[C@@H](O)CC[C@]4(C)[C@H]3CC[C@@]21C
W6	CC(=O)O[C@H]1CC[C@@]2(C)C(=CC[C@H]3[C@@H]4CC[C@H]([C@H](C)[C@H]5CC(N6CCCCC6)=CC(=O)O5)[C@@]4(C)CC[C@@H]32)C1
W7	C[C@H]([C@H]1CC(N2CCOCC2)=CC(=O)O1)[C@H]1CC[C@H]2[C@@H]3CC=C4C[C@@H](O)CC[C@]4(C)[C@H]3CC[C@@]21C
W8	CC(=O)O[C@H]1CC[C@@]2(C)C(=CC[C@H]3[C@@H]4CC[C@H]([C@H](C)[C@H]5CC(N6CCOCC6)=CC(=O)O5)[C@@]4(C)CC[C@@H]32)C1
W9	CC(=O)O[C@H]1CC[C@@]2(C)C(=CC[C@H]3[C@@H]4CC[C@H]([C@H](C)[C@H]5C/C(=N/C6CC6)C=C(O)O5)[C@@]4(C)CC[C@@H]32)C1
W10	C[C@H]([C@H]1C/C(=N/C2CCCC2)C=C(O)O1)[C@H]1CC[C@H]2[C@@H]3CC=C4C[C@@H](O)CC[C@]4(C)[C@H]3CC[C@@]21C
W11	CC(=O)O[C@H]1CC[C@@]2(C)C(=CC[C@H]3[C@@H]4CC[C@H]([C@H](C)[C@H]5C/C(=N/C6CCCC6)C=C(O)O5)[C@@]4(C)CC[C@@H]32)C1
W12	C[C@H]([C@@H]1CC=CC(=O)O1)[C@H]1CC[C@H]2[C@@H]3CC=C4C[C@@H](O)CC[C@]4(C)[C@H]3CC[C@@]21C
W13	C[C@H]([C@H](CC1)[C@](C)(CC2)[C@H]1[C@@H]1[C@@H]2[C@](C)(CC[C@H](C2)O)C2=CC1)[C@@H](CC(C)=C1)OC1=O
W14	CCC1=CC(=O)O[C@@H]([C@@H](C)[C@H]2CC[C@H]3[C@@H]4CC=C5C[C@@H](O)CC[C@]5(C)[C@H]4CC[C@@]32C)C1
W15	CCC1=C(C)C(=O)O[C@@H]([C@@H](C)[C@H]2CC[C@H]3[C@@H]4CC=C5C[C@@H](O)CC[C@]5(C)[C@H]4CC[C@@]32C)C1
W16	CCC1=C(C(C)C)C(=O)O[C@@H]([C@@H](C)[C@H]2CC[C@H]3[C@@H]4CC=C5C[C@@H](O)CC[C@]5(C)[C@H]4CC[C@@]32C)C1
W17	C=CCC1=C(CC)C[C@H]([C@@H](C)[C@H]2CC[C@H]3[C@@H]4CC=C5C[C@@H](O)CC[C@]5(C)[C@H]4CC[C@@]32C)OC1=O
W18	CC(C)C1=CC[C@H]([C@@H](C)[C@H]2CC[C@H]3[C@@H]4CC=C5C[C@@H](O)CC[C@]5(C)[C@H]4CC[C@@]32C)OC1=O
W19	C[C@H]([C@H](CC1)[C@](C)(CC2)[C@H]1[C@@H]1[C@@H]2[C@](C)(CC[C@H](C2)O)C2=CC1)[C@H](CC=C1CO)OC1=O
W20	C[C@H]([C@H](CC1)[C@](C)(CC2)[C@H]1[C@@H]1[C@@H]2[C@](C)(CC[C@H](C2)O)C2=CC1)[C@H](CC=C1C(C)O)OC1=O
W21	CCC(C1=CC[C@@H]([C@@H](C)[C@H](CC2)[C@](C)(CC3)[C@H]2[C@@H]2[C@@H]3[C@](C)(CC[C@H](C3)O)C3=CC2)OC1=O)O
W22	C[C@H]([C@H]1CC=C(C(O)C(C)(C)C)C(=O)O1)[C@H]1CC[C@H]2[C@@H]3CC=C4C[C@@H](O)CC[C@]4(C)[C@H]3CC[C@@]21C
W23	C[C@@H]([C@@H]1CC(O)=CC(=O)O1)[C@H]1CC[C@H]2[C@@H]3CC=C4C[C@@H](O)CC[C@]4(C)[C@H]3CC[C@@]21C
W24	C[C@H]([C@H](CC1)[C@](C)(CC2)[C@H]1[C@@H]1[C@@H]2[C@](C)(CC[C@H](C2)O)C2=CC1)[C@@H](C=C1)OC1=O
W25	C[C@H]([C@@H]1CC(=O)O1)[C@H]1CC[C@H]2[C@@H]3CC=C4C[C@@H](O)CC[C@]4(C)[C@H]3CC[C@@]21C
W26	C[C@@H]([C@H]1CCCC(=O)O1)[C@H]1CC[C@H]2[C@@H]3CC=C4C[C@@H](O)CC[C@]4(C)[C@H]3CC[C@@]21C
W27	C[C@H]1C[C@@H](O)C[C@@H]([C@@H](C)[C@H]2CC[C@H]3[C@@H]4CC=C5C[C@@H](O)CC[C@]5(C)[C@H]4CC[C@@]32C)O1
W28	C[C@H]([C@H]1CC=CC(=O)O1)[C@H]1CC[C@H]2[C@@H]3C[C@@H]4O[C@@]45C[C@@H](O)CC[C@]5(C)[C@H]3CC[C@@]21C
W29	CC1=CC[C@H]([C@@H](C)[C@H]2CC[C@H]3[C@@H]4C[C@@H]5O[C@@]56C[C@@H](O)CC[C@]6(C)[C@H]4CC[C@@]32C)OC1=O
W30	CCC1=CC(=O)O[C@@H]([C@@H](C)[C@H]2CC[C@H]3[C@@H]4C[C@@H]5O[C@@]56C[C@@H](O)CC[C@]6(C)[C@H]4CC[C@@]32C)C1
W31	CCC1=C(C)C(=O)O[C@@H]([C@@H](C)[C@H]2CC[C@H]3[C@@H]4C[C@@H]5O[C@@]56C[C@@H](O)CC[C@]6(C)[C@H]4CC[C@@]32C)C1
W32	C=CCC1=C(CC)C[C@H]([C@@H](C)[C@H]2CC[C@H]3[C@@H]4C[C@@H]5O[C@@]56C[C@@H](O)CC[C@]6(C)[C@H]4CC[C@@]32C)OC1=O
W33	CC(=O)c1ccc(C2=C(C)C(=O)O[C@@H]([C@@H](C)[C@H]3CC[C@H]4[C@@H]5C[C@@H]6O[C@@]67C[C@@H](O)CC[C@]7(C)[C@H]5CC[C@@]43C)C2)s1
W34	C[C@H]([C@H](CC1)[C@](C)(CC2)[C@H]1[C@@H]1[C@@H]2[C@](C)(CC[C@H](C2)O)C2=CC1)[C@H](CC(c1ccc(C(C)=O)s1)=C1)OC1=O
W35	CC(=O)c1ccc(C2=C(C(C)C)C(=O)O[C@@H]([C@@H](C)[C@H]3CC[C@H]4[C@@H]5CC=C6C[C@@H](O)CC[C@]6(C)[C@H]5CC[C@@]43C)C2)s1
W36	C=CCC1=C(c2ccc(C(C)=O)s2)C[C@H]([C@@H](C)[C@H]2CC[C@H]3[C@@H]4CC=C5C[C@@H](O)CC[C@]5(C)[C@H]4CC[C@@]32C)OC1=O
W37	C[C@H]([C@H]1CC(c2ccc(N(C)C)cc2)=CC(=O)O1)[C@H]1CC[C@H]2[C@@H]3CC=C4C[C@@H](O)CC[C@]4(C)[C@H]3CC[C@@]21C
W38	CC1=C(c2cccnc2)C[C@H]([C@@H](C)[C@H]2CC[C@H]3[C@@H]4CC=C5C[C@@H](O)CC[C@]5(C)[C@H]4CC[C@@]32C)OC1=O
W39	C=CCC1=C(c2cccnc2)C[C@H]([C@@H](C)[C@H]2CC[C@H]3[C@@H]4CC=C5C[C@@H](O)CC[C@]5(C)[C@H]4CC[C@@]32C)OC1=O
W40	C=CCC1=C(c2ccc(Cl)nc2)C[C@H]([C@@H](C)[C@H]2CC[C@H]3[C@@H]4CC=C5C[C@@H](O)CC[C@]5(C)[C@H]4CC[C@@]32C)OC1=O
W41	CC(C)C1=C(c2ccc(Cl)nc2)C[C@H]([C@@H](C)[C@H]2CC[C@H]3[C@@H]4CC=C5C[C@@H](O)CC[C@]5(C)[C@H]4CC[C@@]32C)OC1=O
W42	C[C@H]([C@H]1CC(c2cccc(Cl)c2Cl)=CC(=O)O1)[C@H]1CC[C@H]2[C@@H]3CC=C4C[C@@H](O)CC[C@]4(C)[C@H]3CC[C@@]21C
W43	C=CCC1=C(c2cccc(Cl)c2Cl)C[C@H]([C@@H](C)[C@H]2CC[C@H]3[C@@H]4CC=C5C[C@@H](O)CC[C@]5(C)[C@H]4CC[C@@]32C)OC1=O
W44	C=CCC1=C(Sc2ccccc2)C[C@H]([C@@H](C)[C@H]2CC[C@H]3[C@@H]4CC=C5C[C@@H](O)CC[C@]5(C)[C@H]4CC[C@@]32C)OC1=O
W45	C[C@H]([C@H]1CC=C(Cc2ccccc2)C(=O)O1)[C@H]1CC[C@H]2[C@@H]3CC=C4C[C@@H](O)CC[C@]4(C)[C@H]3CC[C@@]21C
W46	CCC1=C(Cc2ccccc2)C(=O)O[C@@H]([C@@H](C)[C@H]2CC[C@H]3[C@@H]4CC=C5C[C@@H](O)CC[C@]5(C)[C@H]4CC[C@@]32C)C1
W47	C[C@H]([C@H]1CC(CCc2ccccc2)=CC(=O)O1)[C@H]1CC[C@H]2[C@@H]3CC=C4C[C@@H](O)CC[C@]4(C)[C@H]3CC[C@@]21C
W48	CC(=O)O[C@H]1CC[C@@]2(C)C(=CC[C@H]3[C@@H]4CC[C@H]([C@H](C)[C@H]5CC(c6cnn(CC(C)C)c6)=C(C(C)C)C(=O)O5)[C@@]4(C)CC[C@@H]32)C1
W49	C=CCC1=C(c2cnn(CC(C)C)c2)C[C@H]([C@@H](C)[C@H]2CC[C@H]3[C@@H]4CC=C5C[C@@H](OC(C)=O)CC[C@]5(C)[C@H]4CC[C@@]32C)OC1=O
W50	CO[C@H]1CC[C@@]2(C)C(=CC[C@H]3[C@@H]4CC[C@H]([C@H](C)[C@H]5CC(c6cnn(CC(C)C)c6)=C(C(C)C)C(=O)O5)[C@@]4(C)CC[C@@H]32)C1
W51	C[C@H]([C@H](CC1)[C@](C)(CC2)[C@H]1[C@@H]1[C@@H]2[C@](C)(CC[C@H](C2)O)C2=CC1)C(CC(c1ccco1)=C1Cc2ccc(C(F)(F)F)cc2)OC1=O
W52	CC(=O)/C=C/[C@@H](C)[C@H]1CC[C@H]2[C@@H]3CC=C4C[C@@H](O)CC[C@]4(C)[C@H]3CC[C@@]21C

## Sheet: Phenotypic screen
Supplementary Table 1. Phenotypic profiling of a withanolide-inspired compound collection in leukemia cells
Sheet 3: Phenotypic screen data: Luminescence values (as percentage over DMSO control). Data in biological triplicates.
K562
Conc. (μM)	W1			W2			W3			W4			W5			W6			W7			W8			W9			W10			W11			W12			W13			W14			W15			W16			W17
10	60.3479	93.1713	80.924	103.185	107.153	114.543	85.6585	98.4396	103.253	85.6368	103.397	86.4673	78.4365	73.5403	103.453	26.4436	29.4589	25.6172	50.1904	79.4919	95.0063	29.9173	34.7115	36.9197	32.2579	34.7115	38.9245	75.7893	94.3619	83.5018	75.8087	96.6801	84.9289	67.8088	89.694	75.6021	78.1912	93.2516	92.4768	79.4438	94.9488	91.4923	97.7361	59.5322	80.4057	62.0153	91.1509	59.3459	57.76
3	82.3415	97.6683	99.5801	105.316	96.9643	106.204	103.302	97.5131	104.283	92.6156	103.875	96.9892	96.134	91.4768	94.9039	67.4601	84.2477	89.5842	90.1312	79.8618	92.6076	78.0524	87.2533	92.0991	71.1889	76.0186	74.9952	101.952	114.913	95.4807	65.394	98.5268	91.8505	77.0064	81.2388	82.8918	69.8685	94.2524	95.1079	90.3301	102.513	91.2652	63.3741	74.7714	77.5527	86.6267	102.125	94.415	75.7752
1	59.2753	71.3949	90.7164	102.833	95.8763	108.593	97.7068	77.6005	86.5527	88.1104	103.129	109.599	73.4669	93.527	105.959	56.2964	92.6318	87.0661	98.1391	80.733	88.8214	90.9885	92.4639	87.815	74.6497	86.811	80.7933	86.6703	95.3375	96.1639	76.0734	91.0983	74.9015	69.1905	106.446	83.2888	69.7232	108.774	71.5731	65.4235	109.587	78.2548	86.0819	88.5197	76.9791	84.6063	103.433	100.096	83.0503
0.3	82.8358	100.324	101.275	67.8508	91.2403	103.854	80.5641	93.6455	107.192	92.98	98.2768	124.773	100.729	102.021	110.269	69.0259	81.9685	102.62	104.834	102.033	97.0441	97.9295	87.6375	110.123	84.1411	112.312	114.249	81.4013	106.436	108.534	87.6859	105.878	107.821	91.8957	104.774	87.5277	82.8724	100.819	86.8207	78.8732	103.58	93.1354	89.3293	105.145	106.11	91.7402	119.377	109.362	100.186
0.1	77.1683	101.074	104.091	99.1014	97.8424	109.655	97.3452	98.1652	111.799	89.888	103.406	139.008	92.3349	77.8988	111.301	84.3252	99.5469	102.307	108.25	96.5787	106.299	94.9885	91.0563	109.623	104.745	99.9021	117.054	79.7872	104.437	100.439	69.2939	122.104	98.1491	62.1527	109.019	99.5954	65.3488	102.075	100.335	79.1062	112.554	89.5922	87.265	103.374	78.5953	58.9494	118.239	100.164	100.376
0.03	76.3428	115.534	104.457	104.909	103.841	103.77	114.921	95.0821	112.922	95.5313	124.665	132.525	116.764	94.874	116.645	91.1274	110.662	101.587	117.362	91.256	114.241	112.435	99.6148	111.954	111.373	97.7681	112.641	90.8741	112.83	100.332	92.0894	116.803	107.063	85.5584	114.95	93.2904	71.7474	113.096	93.752	80.4386	118.281	91.2981	85.9625	112.408	96.3738	88.1692	119.366	103.721	117.728
0.01	65.3636	120.425	97.2881	118.326	90.0814	114.197	114.514	103.773	110.026	106.639	108.482	131.928	119.328	101.068	122.798	78.6432	111.753	106.136	111.959	101.931	107.964	96.7931	105.545	109.571	110.297	104.78	103.398	95.251	109.3	94.2634	92.8868	118.978	104.151	88.9288	111.528	98.4461	86.5818	111.195	82.6593	77.6632	112.79	98.2051	80.7971	111.425	106.594	94.4368	129.348	100.677	111.814
0.003	70.5042	130.511	111.461	137.548	103.689	136.993	140.002	85.7037	145.325	96.9534	136.397	125.953	132.995	94.3091	140.379	91.4405	141.8	107.205	135.723	107.072	145.873	143.53	103.644	140.463	143.934	108.845	134.833	97.8258	152.487	106.848	97.442	140.425	120.015	77.3422	140.754	107.482	79.2082	139.769	103.037	86.5898	139.522	93.5954	85.1976	137.601	105.769	94.282	133.21	108.734	140.716
KBM7
Conc. (μM)	W1			W2			W3			W4			W5			W6			W7			W8			W9			W10			W11			W12			W13			W14			W15			W16			W17
10	109.243	117.334	95.7318	57.7798	32.4383	36.8894	123.956	70.6387	142.019	94.4715	119.246	118.904	8.77123	5.65697	6.60443	-3.36458	-2.40769	-0.77344	-0.52311	0.680926	0.237775	-0.90246	0.59201	-0.69818	-3.26782	-0.19286	-1.35403	-0.29735	1.32475	-0.0047	-0.05309	9.78463	-1.69808	101.861	98.5821	44.7704	127.708	124.246	61.5966	116.799	108.406	92.4115	31.3297	95.8568	83.3166	40.6966	48.9684	80.5806	39.1477
3	113.643	117.416	97.8739	100.098	44.1575	85.734	114.021	92.3247	122.666	98.7895	116.043	116.133	71.8804	42.7645	65.619	-1.93462	-0.50465	-0.32188	0.572229	1.81807	0.187607	0.441488	1.12959	-0.4724	-1.75184	-0.38639	-1.25727	2.74618	50.573	18.9672	0.495246	-1.35403	0.065182	102.582	94.26	71.7246	120.817	114.333	86.7554	119.156	117.771	93.302	50.221	52.5959	48.2059	61.4501	77.3675	72.2182	50.1053
1	84.4364	117.754	97.9316	97.7005	113.237	90.7657	76.7994	121.988	104.721	109.297	104.025	57.8135	78.3479	66.9948	73.7177	18.0096	19.0418	10.9351	3.87496	50.1549	1.55887	7.82784	12.451	10.548	3.29066	8.05362	3.27991	119.704	20.0876	95.8413	5.79579	6.51614	2.39828	102.388	71.0795	90.4217	113.129	91.0668	113.398	102.856	99.77	99.0234	108.109	102.586	80.2581	125.68	111.979	89.4209	104.218
0.3	94.7349	110.693	95.4105	61.8332	122.945	89.9056	103.055	116.903	83.1751	113.534	108.847	103.485	86.1418	109.936	87.872	121.558	121.386	110.979	65.7237	119.588	59.3273	71.2515	116.225	79.5518	78.2831	123.117	99.4853	70.9161	67.9729	2.84651	99.6143	126.698	92.3892	101.947	104.42	104.936	114.279	97.6683	113.839	110.763	102.892	111.896	119.228	117.303	115.927	108.246	112.737	94.6607	109.795
0.1	78.8834	105.651	120.432	56.4681	124.096	136.965	137.438	123.612	90.6152	119.696	108.082	83.8024	115.876	122.475	94.6031	103.506	125.311	129.299	104.52	117.581	129.947	88.0133	123.472	139.772	108.678	132.708	137.6	119.32	122.313	81.6855	123.515	128.644	92.4645	101.98	93.6256	122.461	107.764	90.9162	124.719	92.8073	104.457	120.155	122.674	110.367	116.025	118.702	112.349	93.6062	107.085
0.03	97.7832	93.9028	114.632	57.1454	125.139	123.418	133.385	121.795	96.9801	118.409	116.277	72.4587	107.933	120.539	86.3313	115.129	84.2287	120.204	88.7843	119.362	123.651	88.3036	121.956	132.256	93.4106	133.546	125.956	120.039	111.067	96.3262	124.397	136.46	68.7572	56.1671	101.625	114.817	112.903	90.798	120.354	94.5794	104.178	120.209	119.678	96.5765	98.3397	116.007	109.573	82.525	102.092
0.01	88.391	76.1317	116.411	66.1983	128.708	131.59	121.214	132.804	78.6594	115.414	78.9896	81.1577	108.428	114.961	62.1422	110.237	87.2822	117.559	88.9014	116.903	119.01	92.3569	127.257	136.084	76.6811	137.127	124.407	119.403	70.4061	81.7942	124.73	87.551	92.0989	82.0569	90.0561	120.182	70.8322	80.3904	120.644	85.2687	98.3307	116.583	119.066	55.5375	103.584	117.219	68.0247	85.8699	85.7134
0.003	83.456	70.7682	113.898	84.2933	136.062	136.998	134.374	138.847	76.5951	114.118	56.554	65.5589	97.0006	115.406	87.8308	117.967	73.9932	133.675	88.3161	114.353	119.537	86.3683	134.578	136.772	85.0244	140.148	137.772	112.689	86.811	95.858	133.493	78.4551	80.8097	76.4661	93.9374	140.417	78.1756	85.8522	137.922	85.2687	97.8449	117.168	116.682	70.2007	94.8853	110.347	79.1718	67.6622	77.2357
MV4;11
Conc. (μM)	W1			W2			W3			W4			W5			W6			W7			W8			W9			W10			W11			W12			W13			W14			W15			W16			W17
10	90.4214	124.785	89.223	76.1702	87.0653	54.4877	74.0666	89.6813	103.624	101.839	114.424	109.127	20.1612	52.1281	55.2774	-4.46493	-3.68285	2.27713	-5.78667	4.24356	1.30571	-3.11652	-1.36358	-0.71634	-3.76376	-1.57933	0.119672	12.0778	21.6036	57.3326	3.3289	72.2058	1.57596	102.141	80.7278	83.2628	52.0605	60.5825	56.7261	147.28	104.013	84.6303	38.6378	104.166	66.1353	74.2011	62.2449	62.7744	46.4147
3	111.993	111.435	57.2283	94.6974	77.0062	79.2446	85.0427	80.1884	103.705	93.296	142.779	107.198	-1.38235	53.5494	77.2947	-1.87598	-0.12304	7.56291	1.45409	11.9591	2.28499	-0.36576	5.18971	2.95134	3.24799	6.96961	10.4485	94.9904	118.285	115.615	10.4755	6.53812	6.45721	101.035	93.322	87.1193	108.937	78.4355	92.7826	109.157	102.788	79.4247	50.6717	66.7477	52.0497	93.1248	58.9562	62.5236	67.9303
1	96.0512	119.601	84.1228	121.153	111.984	90.1937	77.8692	106.132	116.865	116.017	124.162	79.3328	62.2449	93.4871	69.3517	72.7182	69.6439	75.2263	46.7088	79.4703	9.52575	67.9449	71.1541	52.9235	49.8222	71.0462	45.0758	104.279	137.159	103.893	47.422	42.0823	12.0936	114.249	87.1732	93.2411	121.18	82.3729	103.705	82.2418	62.9813	77.7406	81.1089	90.9075	75.5359	117.037	80.5276	133.313	115.17
0.3	92.874	152.349	107.227	104.864	132.453	90.2746	85.7439	118.268	78.1389	118.528	108.361	72.0451	88.9443	139.724	75.7618	118.78	117.728	107.238	97.6019	138.227	90.0644	97.9875	126.978	87.7665	122.475	135.608	89.1958	89.9457	126.565	78.9658	116.784	111.687	74.3363	118.052	93.0253	97.0706	123.634	92.5399	111.391	106.616	71.6776	88.9172	107.626	105.697	80.9251	117.957	106.921	117.873	109.847
0.1	74.0896	106.029	110.265	101.871	118.106	114.978	100.361	117	91.0567	133.654	119.691	79.7615	83.8162	147.611	81.1965	92.9444	102.033	119.589	104.902	132.381	120.956	93.0253	121.558	113.171	107.561	117.971	121.854	116.683	127.099	90.6579	129.082	116.892	86.5529	112.362	84.773	114.708	101.439	90.0858	117.782	90.6626	69.5954	104.228	111.485	92.1324	86.7431	104.552	81.7817	137.131	115.226
0.03	96.9988	95.9676	129.077	93.1062	114.061	115.031	102.842	119.239	88.7104	110.719	123.121	87.8761	111.798	136.045	77.7127	98.2572	97.0975	113.44	95.3465	131.936	116.357	90.2746	116.218	103.543	81.0245	117.108	114.357	129.829	120.422	96.7116	119.562	120.452	113.494	98.9583	91.0836	110.501	84.8809	85.69	111.633	101.38	90.4176	113.169	115.986	88.7335	80.0371	113.024	89.446	127.628	87.7738
0.01	76.4307	86.2131	109.15	77.3837	111.202	94.0232	81.3481	110.339	73.0688	126.795	78.9042	74.311	81.0571	130.582	86.0458	72.7991	78.0849	95.1019	89.3818	129.473	120.749	76.5208	118.052	76.0084	71.8013	115.139	105.431	123.775	103.181	93.7441	109.8	104.837	87.9283	86.9575	73.3115	101.952	87.4159	76.7904	104.864	76.975	69.2586	97.0623	117.241	69.9935	77.4037	98.4759	86.6032	136.769	85.4884
0.003	129.439	78.0193	109.317	84.2876	114.708	94.0771	108.613	111.148	80.5121	135.706	89.1009	76.8526	109.875	126.931	95.0478	92.2163	99.9292	97.6369	111.163	131.669	100.777	81.6178	113.413	101.52	94.9401	109.071	92.0275	113.626	80.6276	87.1265	108.478	83.8292	88.2789	100.954	80.566	94.7243	89.6813	95.3985	109.098	72.5656	84.2934	121.069	142.932	69.6873	74.8622	70.0206	49.5361	115.616	93.7937
OCIAML3
Conc. (μM)	W1			W2			W3			W4			W5			W6			W7			W8			W9			W10			W11			W12			W13			W14			W15			W16			W17
10	103.328	101.659	116.45	51.5212	59.8306	70.5188	106.243	117.157	99.0313	96.4454	96.3178	114.165	36.4791	26.8531	31.7569	-2.84515	0.060993	-2.01636	4.97244	10.0787	7.0127	-0.11122	-1.17681	1.5033	1.58941	-0.42336	1.1804	31.9752	7.35832	31.1725	10.0926	12.03	43.4271	92.5194	75.6853	87.3529	86.5995	75.2009	88.257	102.166	109.709	102.375	53.2655	27.8171	57.6404	6.88604	11.9828	7.99848	22.7326
3	103.759	95.6539	105.462	64.8572	70.8632	71.1539	104.273	103.896	100.183	99.2537	109.175	110.777	92.3847	52.53	66.969	3.82822	14.0105	15.2052	18.2397	6.25457	9.61041	27.3357	15.9587	21.8463	9.58668	9.27454	9.3176	97.219	96.2714	104.845	11.5349	16.5291	6.1316	81.5298	73.9416	70.7986	92.218	88.1709	91.4968	104.313	100.635	97.5014	15.0291	24.2082	11.5942	60.1127	26.0472	13.3109	61.9289
1	89.6263	92.6572	96.301	81.1208	96.8678	100.958	97.6213	96.2435	105.543	105.358	102.561	121.163	103.464	94.7231	90.3188	79.6678	91.5507	91.8628	90.4739	97.3528	78.9347	91.7336	101.302	101.604	48.9165	46.6023	53.0927	94.376	89.3144	92.6145	23.3101	47.4849	50.5095	82.3371	98.6438	85.0926	99.0636	105.855	100.452	88.9258	96.1437	97.2926	90.7709	100.948	66.3437	86.1074	95.3928	92.4982	86.1642
0.3	111.058	110.343	102.158	87.6112	99.3972	115.187	102.465	103.638	100.947	98.1977	117.02	98.6619	125.667	97.402	113.442	109.827	104.93	95.2533	106.618	88.7458	112.984	103.584	97.3522	121.893	108.998	111.356	105.123	90.5074	105.703	108.312	101.582	102.842	115.37	82.3694	95.5332	96.997	105.64	104.725	97.3414	84.1912	104	96.0045	106.031	110.313	101.087	93.8945	126.552	110.399	104.236
0.1	103.793	112.431	107.845	102.691	86.8147	104.811	94.22	91.1416	100.646	87.4637	103.513	92.5232	115.723	96.0172	101.806	99.1066	95.2964	86.5241	110.408	84.3531	97.6092	100.204	100.807	108.04	98.407	95.3609	118.104	90.63	110.665	90.2398	86.8901	106.501	109.504	85.2648	95.0057	100.818	91.4646	114.38	101.582	95.285	99.0796	96.5731	95.1109	102.747	98.1281	90.8863	102.283	103.066	94.1215
0.03	109.083	110.558	101.886	103.175	89.807	103.434	112.572	97.6213	107.739	100.031	100.089	100.228	119.81	99.3431	96.2669	110.344	99.4834	108.03	109.706	91.901	95.1788	109.795	99.4618	99.2681	114.907	106.749	112.55	105.001	112.56	96.2268	99.1927	94.0263	110.548	92.2072	103.089	104.607	100.484	116.769	107.384	89.8309	105.137	104.186	97.014	106.042	104.835	93.4064	102.726	104.394	117.721
0.01	81.1582	104.735	97.5269	105.274	98.4501	95.6408	115.887	93.5742	100.011	93.8228	101.586	110.208	117.415	93.5312	112.738	87.0515	104.456	107.642	102.972	100.508	103.373	116.102	95.7915	94.7689	104.8	103.358	117.663	95.4018	99.5826	106.551	92.9822	104.295	115.822	86.4595	112.346	95.404	87.4821	104.23	91.1309	92.9293	100.716	101.168	94.5307	95.8188	107.829	95.3134	102.646	111.501	102.522
0.003	93.5653	114.372	116.291	119.751	92.1749	105.005	105.436	102.68	104.822	91.8733	124.563	112.436	121.138	100.399	127.483	98.9559	124.573	107.384	131.112	92.2131	115.927	120.063	102.648	112.292	123.378	105.016	117.275	103.875	130.878	112.805	93.7679	112.335	117.254	86.621	112.109	110.936	79.4633	107.373	105.263	96.1205	125.155	104.975	95.9464	126.002	98.7431	88.2074	125.168	114.384	118.425
NALM6
Conc. (μM)	W1			W2			W3			W4			W5			W6			W7			W8			W9			W10			W11			W12			W13			W14			W15			W16			W17
10	80.2427	92.5972	99.1811	13.9735	22.6244	41.1167	98.6584	102.409	92.2787	103.511	98.5273	63.6228	0.48143	-1.61995	2.52425	-3.6792	-0.43082	-2.84646	0.786322	-1.70795	1.50385	-1.16721	-2.03436	0.904315	-0.71299	-3.30068	0.326214	-1.37994	0.444641	-1.32527	-3.0254	-0.03854	-1.31862	87.9773	78.0533	93.6758	84.2266	84.7427	89.8975	83.9327	85.0402	75.5411	83.5833	30.3136	78.8371	67.7515	72.7154	70.9784	54.9676
3	97.1252	94.4969	99.4869	65.3144	77.3719	78.7002	95.7335	90.0902	88.8582	103.287	99.7337	110.195	77.5297	25.6459	69.6057	-2.68817	-0.11424	-0.89193	92.678	0.020956	1.53119	-0.81622	0.002753	1.13831	-0.92634	-2.17201	-0.1693	7.47644	99.9216	103.543	-1.43562	-0.10736	-2.24771	94.0749	85.2726	83.4833	96.1946	88.8651	91.0261	84.3612	96.8925	101.224	59.6149	74.6908	85.1522	86.5078	97.4961	97.2749	80.7371
1	94.6465	90.7886	80.1646	93.8753	87.1377	101.989	100.489	81.1778	86.6422	82.3638	95.4819	80.9136	104.815	86.5338	93.1762	80.3244	90.7164	90.0558	100.338	84.4845	94.0174	89.1335	83.1529	89.6703	3.77417	11.0555	10.8834	0.711152	101.261	89.8079	0.608382	1.95728	0.986901	84.7496	87.2065	86.6009	90.448	99.2503	80.7579	76.8661	96.9189	82.7593	83.2867	112.225	86.141	95.707	80.1321	99.7146	88.8173
0.3	86.1304	103.865	106.559	102.017	93.5243	93.3729	112.726	77.2893	110.571	94.3414	109.18	93.6295	108.725	91.5107	106.825	101.604	101.109	99.5738	95.9786	94.3796	106.304	101.466	79.7394	100.585	101.638	99.2503	95.1623	93.8055	113.37	107.288	86.594	114.178	94.3296	90.5375	96.2359	96.6901	94.4328	107.454	97.5504	75.7257	103.419	94.9941	97.0837	101.335	94.737	87.6203	96.4747	111.171	121.223
0.1	84.1917	100.456	100.58	101.336	88.6311	99.0851	110.069	92.9875	111.7	80.1028	109.167	126.668	105.667	87.0347	106.207	90.627	108.644	98.5896	107.179	98.2747	120.04	104.46	90.1796	99.4361	107.206	93.8409	105.74	91.0994	103.591	90.0266	83.8756	104.811	86.9932	86.1398	112.602	97.1719	80.0353	106.153	99.3811	80.2544	103.267	96.53	97.4397	103.267	97.2947	82.5457	93.2803	108.751	105.257
0.03	102.506	108.706	104.418	115.286	94.6393	111.487	121.714	87.5025	112.898	94.2558	105.357	110.116	118.62	93.7813	117.807	85.7269	112.416	93.0564	110.582	105.464	118.605	108.665	100.799	105.582	115.348	97.8257	110.978	95.1996	106.024	102.792	86.4564	109.601	99.56	96.2084	112.299	97.8188	89.4088	117.158	100.007	88.1054	104.5	101.454	84.8358	99.0086	87.8747	86.2215	107.112	115.751	114.183
0.01	91.6929	107.047	98.7127	103.565	90.5031	111.645	117.77	97.2545	113.145	99.0217	103.129	124.908	100.014	99.9683	109.473	90.6476	119.697	90.7853	110.206	104.869	106.926	106.367	100.503	111.7	111.177	91.1638	105.293	99.1631	112.448	102.614	100.014	112.258	112.636	91.1294	113.379	88.521	92.9669	109.505	83.5865	78.9953	101.388	89.582	76.5431	104.796	88.6064	82.845	92.6623	112.941	107.294
0.003	91.3481	128.236	104.275	132.491	92.2305	130.158	117.054	87.296	130.97	104.843	127.13	118.363	124.176	86.0263	133.011	101.872	138.423	91.0674	132.422	118.776	137.39	136.779	93.3936	129.952	131.087	111.088	123.407	93.8807	139.071	107.425	99.2021	131.679	115.582	85.8714	137.088	87.7777	92.5884	132.188	94.598	85.5807	123.313	94.7765	95.9499	133.841	89.9314	79.3188	103.755	137.93	130.923
Jurkat
Conc. (μM)	W1			W2			W3			W4			W5			W6			W7			W8			W9			W10			W11			W12			W13			W14			W15			W16			W17
10	101.602	104.641	85.8173	21.8987	18.1995	14.4726	75.2391	91.8162	99.7757	77.91	132.617	108.732	-0.22543	1.14952	-1.82236	-4.34898	-3.2129	-0.17873	-2.57915	0.463969	0.175108	-2.43011	0.11915	-1.84128	-4.08574	-0.37962	-1.01	6.52333	1.78735	0.645346	0.562499	11.2237	-3.09513	91.7539	80.3446	80.2753	78.4395	71.9902	70.5424	97.7037	96.6329	108.559	83.7961	74.1398	78.3011	36.9354	32.2248	33.5689	39.5805
3	111.491	91.3048	95.8674	47.7238	40.2492	37.1734	113.52	72.6899	101.418	97.7678	118.523	107.822	20.1215	4.1769	3.93027	-2.79726	-0.95459	-0.35884	-0.83255	0.490839	0.967795	-0.82297	-0.04711	-2.00754	-2.21536	-0.4004	-1.6681	63.1803	11.3265	77.1531	0.126077	-2.1738	-1.52955	92.7722	88.7405	93.9152	84.7503	92.4605	77.8092	115.766	101.512	96.2738	66.8237	48.4599	39.2844	48.0584	35.8379	51.468	37.8973
1	93.358	96.521	93.2716	76.6939	77.4767	45.1052	65.3538	105.581	88.4357	102.82	112.983	103.109	36.3373	14.3812	15.8733	31.777	26.3737	21.0882	2.70096	10.2785	1.37086	7.78078	10.0252	7.08112	3.11176	3.70751	1.78171	98.8849	8.55879	90.0242	4.518	3.01477	1.62931	101.861	75.2668	82.4851	94.4832	72.9254	96.0488	105.943	86.0916	95.2543	97.0753	63.7716	70.7607	92.6428	81.5814	82.0439	35.8009
0.3	88.4747	93.469	83.0057	86.2397	103.26	69.2678	91.3659	109.765	73.8121	115.394	101.948	99.9543	93.5183	88.9556	60.4083	99.8589	104.14	78.301	62.6765	103.151	65.4912	76.7493	97.0464	77.4628	79.2362	96.4575	65.5131	52.7679	77.3278	51.8543	80.9195	95.6955	73.6458	114.42	82.9977	89.1354	105.858	99.5471	102.283	103.5	100.878	107.341	91.5995	91.0609	90.6954	105.511	108.291	97.2177	92.7229
0.1	102.446	92.6859	99.5299	110.416	118.93	95.273	80.0744	116.769	77.636	113.336	102.429	98.6077	110.677	102.348	85.7988	74.7888	109.342	97.1295	106.355	98.0384	101.653	79.1046	107.451	81.9725	115.875	106.391	91.9825	101.693	104.655	91.3476	115.03	114.614	99.0691	106.821	79.1808	103.274	108.428	84.1546	118.092	100.993	91.9393	114.689	119.767	103.667	103.686	110.967	98.3029	93.3086	94.8254
0.03	113.279	98.1796	114.186	87.639	111.538	118.223	130.429	114.621	95.0721	103.314	102.775	101.679	122.084	111.424	89.9483	106.897	109.689	110.624	102.385	100.477	99.214	82.1872	109.474	107.139	111.933	109.516	109.952	101.78	102.566	91.8649	115.002	117.704	87.6667	108.67	89.5718	103.364	109.183	93.0631	109.038	89.3233	103.199	96.806	107.411	94.5362	93.0807	107.952	102.397	83.4003	99.0859
0.01	94.2767	84.6026	115.567	90.029	112.841	99.0761	85.8587	114.559	101.736	97.2228	84.3925	109.694	109.925	114.18	102.403	87.8815	82.0556	100.78	96.9636	113.644	104.32	88.7266	115.314	86.2744	100.905	100.766	94.0468	102.882	87.9955	99.3014	124.769	100.662	116.152	90.5	85.0967	119.415	99.5194	98.8336	112.813	87.4638	97.5241	110.508	98.6142	97.896	97.3831	120.45	82.8947	101.768	100.738
0.003	112.348	86.3229	124.495	91.1235	136.331	122.698	128.434	127.166	103.045	123.922	100.377	107.867	130.562	136.654	102.909	118.57	99.6303	116.374	90.5213	124.083	130.142	99.2631	121.209	132.68	105.186	123.377	117.905	127.63	87.9552	100.961	122.968	75.0382	97.7391	80.6078	85.8241	118.826	84.2308	87.8607	126.356	87.4381	100.23	126.686	125.256	92.7152	88.028	130.093	77.5737	99.5237	104.845
LOUCY
Conc. (μM)	W1			W2			W3			W4			W5			W6			W7			W8			W9			W10			W11			W12			W13			W14			W15			W16			W17
10	105.239	124.633	106.816	107.273	97.8528	90.5095	88.6907	104.409	113.707	92.7928	117.469	84.2612	56.8423	63.8774	68.0284	-5.45573	-3.3654	-1.32936	4.92425	14.6439	2.45664	-1.9266	1.23604	-1.15291	2.83773	5.67461	3.74716	38.8813	64.8734	56.4973	22.8859	92.5999	21.5693	106.54	78.3476	98.5722	106.241	100.717	98.4365	100.053	64.329	104.206	114.147	103.904	90.8046	66.2764	59.7938	62.2332	78.8777
3	104.175	99.2149	98.1502	100.73	92.9663	92.2062	96.2104	89.3965	94.8259	104.684	121.936	93.4346	84.5921	68.1093	59.7938	6.42115	19.1396	14.2395	4.71862	11.2167	11.7787	7.31701	12.3121	13.0315	18.7731	18.7731	21.6643	105.219	103.999	96.8015	35.1429	32.4281	20.2662	95.206	90.4552	94.8395	107.436	92.9256	98.9251	98.5183	84.148	106.156	82.9148	83.7705	67.7391	80.3467	88.3253	93.7027	76.91
1	84.0664	103.555	113.124	102.169	110.123	99.5767	76.9495	110.476	92.5456	109.516	117.695	84.8023	83.6756	102.625	85.1177	71.683	97.4863	86.9668	45.6124	66.2854	13.4786	75.2392	93.4278	70.4342	71.8594	85.1208	59.1817	109.551	100.887	90.8793	38.767	75.3885	33.4054	102.671	81.4967	112.485	107.667	90.6995	118.2	100.129	68.922	109.403	129.285	104.571	91.3709	111.358	88.46	105.212	108.716
0.3	91.5059	104.35	96.0478	98.6265	107.816	86.9804	90.4824	111.508	82.0396	109.73	118.878	84.1983	84.8077	105.9	87.5571	96.4955	113.557	99.1966	101.243	105.493	111.1	86.2746	109.282	86.6682	106.621	107.829	93.5636	103.752	102.683	89.5358	148.781	112.363	81.6731	103.73	88.4735	106.825	110.843	87.1297	103.309	105.099	83.3049	94.0889	106.962	105.691	86.5011	104.579	83.9451	109.202	99.4441
0.1	86.4924	108.11	109.35	95.1517	104.952	111.06	89.0571	110.028	98.3008	104.256	128.58	89.7476	95.4143	101.088	93.8779	76.2573	108.454	103.201	98.6934	106.178	112.156	94.283	108.332	85.6909	105.345	101.219	95.8711	108.221	103.738	91.7155	25.9128	120.222	93.1835	111.182	70.6514	107.816	117.317	84.4693	117.779	106.685	73.2255	101.576	126.605	102.948	95.4731	112.894	81.8696	101.83	105.805
0.03	89.2417	109.714	103.029	92.4505	99.3188	105.617	101.898	112.078	87.0211	99.3236	132.066	97.7004	118.784	102.355	87.4223	94.6359	119.028	105.047	93.7307	102.929	104.177	95.1788	106.486	104.341	102.101	105.278	104.925	102.189	107.577	86.0537	107.49	113.978	89.4236	112.662	89.4236	111.535	111.901	88.5413	112.024	95.8758	89.5211	99.0216	106.811	106.748	86.0733	108.245	92.665	104.323	95.8995
0.01	81.1014	96.3982	106.735	98.2736	104.965	106.282	87.3469	102.264	89.4101	104.596	108.082	103.904	117.787	104.269	95.1448	79.067	100.201	109.716	103.217	104.794	112.279	97.3642	107.694	100.201	96.957	104.721	95.4096	105.603	89.0286	101.778	114.901	95.2738	86.4374	94.9617	81.7274	117.575	102.902	91.0525	117.562	87.3945	68.7458	102.86	117.809	94.6678	100.242	99.6732	94.2553	103.056	95.5761
0.003	94.0801	97.7864	114.943	93.5771	106.282	116.041	127.837	114.915	94.4187	121.282	95.3976	95.3976	123.205	123.299	94.5922	112.377	104.517	110.313	105.74	116.542	108.043	103.133	110.069	125.339	99.2645	114.087	97.7985	135.022	98.995	92.5518	120.032	92.3827	94.5952	92.912	93.8486	116.856	90.7403	95.206	106.119	97.7004	90.9053	115.556	115.355	100.821	97.7885	92.6784	90.2121	129.242	94.3631
MOLT4
Conc. (μM)	W1			W2			W3			W4			W5			W6			W7			W8			W9			W10			W11			W12			W13			W14			W15			W16			W17
10	107.886	123.46	85.9897	107.994	58.2444	75.9796	91.8143	82.4961	104.921	72.6181	129.843	106.383	3.7679	7.76333	7.82904	-3.83524	-2.81086	-0.552299	-1.35555	0.52787	0.643182	-1.81117	0.805307	-0.62635	-3.23048	-0.478247	-0.82382	47.9849	34.5832	38.5038	0.188214	78.2752	-2.84789	101.071	99.2194	72.5116	99.5279	107.266	80.5955	122.17	107.096	95.8062	1.74493	92.2029	96.0913	1.59932	1.80961	2.15132	7.82904
3	118.321	107.15	90.0377	94.2209	64.4153	91.6662	118.658	83.4094	95.8624	89.481	123.725	104.464	26.6233	20.2228	4.9639	-1.71243	1.02746	0.842333	0.335684	-0.0486871	0.52787	0.0647948	1.02746	-0.120333	-1.49028	-0.354829	-1.41623	99.2985	54.8908	100.849	0.274607	-1.20642	-0.873187	91.5674	106.069	86.9145	92.4684	103.44	94.6159	107.99	107.407	88.3144	36.1446	64.7635	30.2083	53.5005	73.872	88.1977	65.132
1	102.891	104.377	109.226	93.2829	99.0466	72.3388	73.7704	97.8247	90.037	103.505	118.683	96.8301	73.7931	88.0794	69.64	78.5961	77.1645	56.5535	5.75532	1.77067	6.72906	25.2299	13.2212	30.0432	3.22431	3.6933	3.23666	101.208	106.819	88.3824	12.2462	3.00216	1.66924	91.7896	76.1894	94.7763	94.8504	91.6044	104.107	98.541	94.8859	90.6086	93.499	92.7991	80.7838	101.853	103.601	105.165	86.292
0.3	109.752	100.815	101.419	88.2351	103.502	90.2098	108.612	102.453	78.4604	103.35	116.752	77.1676	98.4229	99.5926	69.8634	115.412	101.021	106.995	105.782	82.5143	106.935	64.4276	98.4172	93.1965	100.367	103.885	99.1206	95.1473	103.603	76.864	106.476	102.996	81.4347	100.454	86.2728	105.032	102.65	90.0123	113.153	99.5909	102.494	96.0265	103.79	101.768	98.3855	98.3966	103.601	99.816	84.912
0.1	109.476	106.282	108.517	75.5353	101.206	109.92	107.007	105.847	91.0984	105.203	127.912	92.6047	129.19	103.246	100.329	84.9645	100.725	103.971	112.162	107.153	104.283	86.9516	101.922	107.254	98.8738	99.5279	103.292	104.744	116.762	101.887	106.106	103.255	83.4094	96.0228	82.3974	102.638	98.1827	87.0997	102.132	98.0615	119.5	105.644	104.97	102.741	108.521	106.164	106.939	106.65	101.17
0.03	118.702	92.6137	108.582	90.7035	108.463	114.425	132.024	110.808	83.1873	101.833	124.347	113.641	124.104	101.065	88.6051	109.883	101.441	109.883	101.182	113.392	106.217	86.9022	107.316	121.435	96.8744	108.056	108.92	109.882	118.338	123.373	109.204	105.008	91.6662	94.5665	92.2832	103.699	99.8488	92.5177	103.366	95.5469	115.676	106.033	105.346	103.298	103.026	98.712	100.552	71.664	85.2537
0.01	110.475	83.5977	104.613	79.4354	106.217	118.485	111.413	111.857	90.6911	111.451	89.5847	81.406	130.005	103.351	78.7217	93.8877	80.1882	104.613	95.8007	124.667	109.561	83.1132	108.044	117.004	86.0136	107.007	104.205	111.022	77.889	94.9936	111.166	84.3351	90.8886	75.9303	89.6791	101.7	86.569	86.4826	101.404	84.4908	92.851	114.16	109.947	89.0921	93.5509	105.77	74.9891	89.1177	93.9017
0.003	103.667	74.8051	124.511	81.1139	125.471	123.15	132.172	118.028	88.1734	123.531	79.8117	85.0222	136.34	123.591	91.1286	116.881	65.8716	125.52	76.8128	118.927	118.914	85.4088	123.952	126.421	78.3986	124.199	121.719	118.62	68.6769	88.8052	118.189	74.1654	85.5076	64.6992	82.5455	122.805	77.8803	91.1972	124.372	81.8337	88.794	126.512	126.953	74.3161	87.109	124.853	69.7977	74.0428	88.6577
P12-Ichikawa
Conc. (μM)	W1			W2			W3			W4			W5			W6			W7			W8			W9			W10			W11			W12			W13			W14			W15			W16			W17
10	142.201	97.1138	123.34	38.3482	56.3019	49.0818	113.769	102.904	97.2983	119.619	113.414	141.163	16.1961	10.5585	4.93515	-7.41269	-4.00726	-6.77948	65.612	123.309	97.1161	-3.96093	-5.32001	-2.67907	-4.20803	-7.5594	-3.27367	104.977	106.912	103.379	-6.39337	-2.68679	10.7573	104.441	67.2364	106.24	95.5222	71.3754	82.0009	3.87575	105.825	116.151	109.546	44.8506	71.916	-3.03602	-2.48653	-3.69969	12.471
3	124.596	81.0502	104.272	75.9237	90.835	83.1283	115.453	103.314	106.951	100.119	100.881	133.467	81.5069	17.081	14.2122	-6.09221	-3.23506	-3.38178	84.6945	94.3558	108.353	0.610525	-0.625	-0.9725	-4.04587	-5.89144	-3.50533	93.1706	100.499	103.927	-4.88757	-3.181	-5.69067	111.569	82.3561	101.159	106.626	80.3484	104.827	76.937	87.0558	128.715	100.573	86.333	116.374	77.3393	40.2238	35.7565	44.3057
1	132.774	94.1666	105.492	88.5106	100.047	125.677	106.225	99.2288	108.156	88.4321	123.986	121.18	133.808	65.0579	76.6971	93.113	86.8813	96.8118	108.908	96.2085	122.657	98.0937	100.333	104.449	37.352	-3.11923	51.3135	106.507	97.5887	102.449	-1.4281	2.23216	1.16651	95.8002	97.5222	104.812	105.159	109.661	108.688	90.2237	102.311	108.808	93.1455	105.548	102.603	127.564	108.846	104.543	103.115
0.3	109.788	95.972	118.13	92.2713	95.4064	117.538	115.152	91.4527	115.43	93.9836	123.956	135.374	118.837	82.0635	112.064	93.5763	104.001	104.449	91.6254	91.1378	120.887	103.576	101.252	107.576	109.02	107.854	115.468	113.768	98.4663	124.795	97.7925	109.522	131.291	118.789	111.136	107.677	110.959	105.739	106.611	94.1681	95.7905	106.578	99.3198	84.5261	94.0759	104.486	101.103	115.946	106.748
0.1	121.941	104.043	108.004	99.0512	91.7925	118.148	118.364	99.1825	91.5531	105.071	110.838	138.011	136.363	96.6357	108.953	117.546	101.545	108.935	111.316	102.772	114.503	98.5261	89.8157	108.982	102.48	116.897	109.53	97.6712	102.172	119.732	88.5106	102.982	139.6	114.001	102.364	101.059	101.607	123.129	127.87	113.214	98.1126	103.941	85.4564	91.3386	104.371	99.1191	93.717	103.644	121.184
0.03	125.93	101.239	87.901	116.92	93.6921	131.322	134.565	96.5107	106.186	92.3996	105.902	145.285	148.488	100.075	104.671	105.453	107.484	104.827	124.465	104.662	111.743	105.908	88.6342	108.603	126.596	121.978	109.221	101.294	98.2863	124.577	88.7886	108.271	122.92	99.306	104.542	118.642	104.997	121.337	97.4759	102.165	93.6991	111.422	90.9849	74.8071	113.629	106.848	97.2066	97.6847	99.7614
0.01	105.727	104.414	94.6518	107.924	102.943	110.41	132.024	108.526	107.437	121.48	110.184	152.851	161.433	124.167	120.235	125.499	97.7462	112.82	112.396	125.762	108.75	116.148	98.4257	109.067	106.294	107.167	115.461	98.4138	98.3163	126.565	111.708	110.75	119.376	93.6458	97.3524	110.619	105.283	103.036	114.843	102.834	97.3975	115.067	98.4048	94.0605	124.901	108.118	110.965	121.441	117.894
0.003	101.074	122.712	117.538	139.847	92.3639	130.781	161.028	110.766	130.086	120.372	139.164	140.371	139.931	121.006	131.739	114.024	129.638	125.538	138.147	110.873	133.308	151.499	80.9739	130.603	139.53	114.742	141.353	95.4359	136.894	112.066	96.974	142.094	119.947	102.549	133.221	108.488	97.862	135.7	109.538	93.4684	143.901	112.337	86.7559	129.015	109.654	98.7266	130.504	97.7347	136.178
[truncated: 107 more columns]
