# Supplementary material for: Orpinolide disrupts a leukemic dependency on cholesterol transport by inhibiting OSBP
Source: Nat Chem Biol. 2024 Jun 21;21(2):193–202. doi: 10.1038/s41589-024-01614-4 (PMC11782089; doi:10.1038/s41589-024-01614-4)
Supplement: Supplementary file 4 — Expression proteomics. [file 41589_2024_1614_MOESM4_ESM.xlsx]

## Sheet: Legend
Supplementary Table 2. Expression proteomics in KBM7 cells treated with DMSO or W7 (1 uM) for 8h
Sheet 1	Expression proteomics results (all proteins)
Sheet 2	Downregulated proteins and their localization
Sheet 3	Upregulated proteins and their localization
Sheet 4	Protein-protein interaction network data

## Sheet: Expression proteomics results
Supplementary Table 2. Expression proteomics in KBM7 cells treated with DMSO or W7 (1 uM) for 8h
Sheet 1: Expression proteomics results (all proteins)
Gene Symbol	UniProtKB	Description	Sum PEP Score	Coverage (%)	No. of peptides	No. of PSMs	No. of unique peptides	Fold change W7 vs DMSO	log2FC W7 vs DMSO	P-value	neg log10 P-value
	Q96CV9-2	Isoform 2 of Optineurin [OS=Homo sapiens]	65.987	31	17	24	17	0.948	-0.077041	0.00617574	2.20931
	O15320-5	Isoform 6 of Endoplasmic reticulum export factor CTAGE5 [OS=Homo sapiens]	110.102	33	24	43	10	1.087	0.120352	0.00876651	2.05717
	Q9BZC7	ATP-binding cassette sub-family A member 2 [OS=Homo sapiens]	36.945	6	10	11	10	0.921	-0.118727	0.0143331	1.84366
	Q9UHJ6	Sedoheptulokinase [OS=Homo sapiens]	21.546	15	5	7	5	0.924	-0.114035	0.0221384	1.65485
	Q8WXS3	Brain and acute leukemia cytoplasmic protein [OS=Homo sapiens]	11.18	24	4	4	4	0.961	-0.0573917	0.0245278	1.61034
	Q8NDD1	Uncharacterized protein C1orf131 [OS=Homo sapiens]	24.741	21	6	11	6	1.05	0.0703893	0.0275726	1.55952
	Q8NCA5	protein FAM98A [OS=Homo sapiens]	72.079	22	9	29	7	1.04	0.0565835	0.0394837	1.40358
	P80303	Nucleobindin-2 [OS=Homo sapiens]	112.899	53	18	51	18	0.942	-0.086201	0.0415794	1.38112
	Q8N531-2	Isoform 2 of F-box/LRR-repeat protein 6 [OS=Homo sapiens]	19.655	14	5	7	5	1.072	0.100305	0.041951	1.37726
	Q96QH2-1	PML-RARA-regulated adapter molecule 1 [OS=Homo sapiens]	48.268	32	13	19	13	0.739	-0.436354	0.051998	1.28401
	O15021	Microtubule-associated serine/threonine-protein kinase 4 [OS=Homo sapiens]	70.06	10	20	21	15	1.047	0.0662614	0.0557779	1.25354
	O43824	Putative GTP-binding protein 6 [OS=Homo sapiens]	33.838	20	7	10	7	0.942	-0.086201	0.0573609	1.24138
	P02452	Collagen alpha-1(I) chain [OS=Homo sapiens]	15.147	4	4	4	4	0.754	-0.407364	0.0578058	1.23803
	P53794	sodium/myo-inositol cotransporter [OS=Homo sapiens]	18.766	10	4	6	4	0.665	-0.588574	0.0599093	1.22251
	P48200	iron-responsive element-binding protein 2 [OS=Homo sapiens]	47.304	13	12	16	12	1.06	0.0840643	0.0599553	1.22217
	Q14160	protein scribble homolog [OS=Homo sapiens]	169.155	31	41	63	40	0.945	-0.0816138	0.0631111	1.19989
	Q99550	M-phase phosphoprotein 9 [OS=Homo sapiens]	10.277	3	4	5	4	0.927	-0.109359	0.0648295	1.18823
	Q9UI36-1	Dachshund homolog 1 [OS=Homo sapiens]	24.104	13	9	9	8	0.893	-0.163268	0.0730303	1.1365
	O75477	erlin-1 [OS=Homo sapiens]	48.915	33	12	20	9	0.982	-0.0262051	0.0769187	1.11397
	Q9P055	JNK1/MAPK8-associated membrane protein [OS=Homo sapiens]	4.228	5	2	2	2	0.792	-0.336428	0.0775385	1.11048
	Q9Y2R4	Probable ATP-dependent RNA helicase DDX52 [OS=Homo sapiens]	35.598	24	9	11	9	1.041	0.0579701	0.0786548	1.10428
	Q8WYJ6-1	Septin-1 [OS=Homo sapiens]	26.877	23	8	10	8	1.025	0.0356239	0.0814162	1.08929
	O94761	ATP-dependent DNA helicase Q4 [OS=Homo sapiens]	49.614	12	10	14	10	0.953	-0.0694519	0.0841519	1.07494
	Q4FZB7-1	Histone-lysine N-methyltransferase KMT5B [OS=Homo sapiens]	36.285	12	6	10	6	1.068	0.0949116	0.0843641	1.07384
	Q7Z5L2	Coiled-coil domain-containing protein R3HCC1L [OS=Homo sapiens]	33.35	15	10	12	10	1.029	0.041243	0.0881809	1.05463
	Q9Y6C2	EMILIN-1 [OS=Homo sapiens]	87.321	24	19	36	19	0.981	-0.027675	0.0917563	1.03736
	Q9BQE5	apolipoprotein L2 [OS=Homo sapiens]	17.591	19	7	10	7	0.934	-0.0985055	0.0974056	1.01142
	Q9HB07	UPF0160 protein MYG1, mitochondrial [OS=Homo sapiens]	56.086	44	12	22	12	0.962	-0.0558912	0.103141	0.98657
	Q8IWA4-1	Mitofusin-1 [OS=Homo sapiens]	58.911	20	13	20	13	0.967	-0.0484122	0.104049	0.982761
	Q96BZ8	leukocyte receptor cluster member 1 [OS=Homo sapiens]	20.468	17	5	7	5	0.923	-0.115597	0.114483	0.94126
	P17301	Integrin alpha-2 [OS=Homo sapiens]	29.497	8	7	9	7	1.1	0.137504	0.115671	0.936775
	O43665	Regulator of G-protein signaling 10 [OS=Homo sapiens]	27.841	24	4	6	4	1.031	0.0440443	0.116027	0.935443
	Q9P2M7-1	cingulin [OS=Homo sapiens]	119.497	31	34	42	34	0.963	-0.0543923	0.12161	0.915031
	Q13555	Calcium/calmodulin-dependent protein kinase type II subunit gamma [OS=Homo sapiens]	21.938	14	5	6	5	0.878	-0.187707	0.131375	0.881487
	Q96PV6	Leukocyte receptor cluster member 8 [OS=Homo sapiens]	80.554	28	18	26	18	0.983	-0.0247367	0.138467	0.858652
	Q9BZL6	Serine/threonine-protein kinase D2 [OS=Homo sapiens]	50.841	17	10	19	10	0.968	-0.046921	0.138578	0.858306
	Q16850-1	lanosterol 14-alpha demethylase [OS=Homo sapiens]	51.122	25	11	17	11	0.977	-0.0335695	0.140745	0.851566
	Q8IWI9-1	MAX gene-associated protein [OS=Homo sapiens]	210.339	21	49	64	49	1.028	0.0398403	0.148012	0.829702
	P51587	breast cancer type 2 susceptibility protein [OS=Homo sapiens]	18.3	2	6	6	6	1.066	0.0922074	0.149501	0.825355
	Q9NUD5	Zinc finger CCHC domain-containing protein 3 [OS=Homo sapiens]	39.58	28	10	13	10	0.968	-0.046921	0.153371	0.814256
	Q5VU43-2	Isoform 2 of Myomegalin [OS=Homo sapiens]	69.575	22	19	21	19	1.055	0.077243	0.158634	0.799603
	P16284	Platelet endothelial cell adhesion molecule [OS=Homo sapiens]	35.064	17	9	12	9	0.992	-0.011588	0.163401	0.786746
	P18887	DNA repair protein XRCC1 [OS=Homo sapiens]	43.21	28	14	17	14	1.045	0.0635029	0.167756	0.775322
	C9J7I0	UBAP1-MVB12-associated (UMA)-domain containing protein 1 [OS=Homo sapiens]	14.924	29	2	4	2	0.921	-0.118727	0.168796	0.772639
	Q5T7V8	RAB6-interacting golgin [OS=Homo sapiens]	12.879	10	3	4	3	1.079	0.109695	0.170921	0.767204
	Q9ULT8	E3 ubiquitin-protein ligase hectd1 [OS=Homo sapiens]	210.948	25	46	75	46	1.037	0.0524159	0.173216	0.761413
	O75122-3	Isoform 3 of CLIP-associating protein 2 [OS=Homo sapiens]	154.667	26	33	57	3	1.021	0.0299829	0.180997	0.74233
	Q5H9F3-3	Isoform 3 of BCL-6 corepressor-like protein 1 [OS=Homo sapiens]	133.984	23	32	44	31	0.991	-0.013043	0.193328	0.713706
	Q69YQ0-1	Cytospin-A [OS=Homo sapiens]	87.399	25	24	28	23	1.02	0.0285692	0.193919	0.712379
	Q9P275	Ubiquitin carboxyl-terminal hydrolase 36 [OS=Homo sapiens]	118.285	25	22	32	22	0.974	-0.0380063	0.195371	0.70914
	Q15527	Surfeit locus protein 2 [OS=Homo sapiens]	24.422	27	7	9	7	0.924	-0.114035	0.196501	0.706636
	Q86WJ1-1	Chromodomain-helicase-DNA-binding protein 1-like [OS=Homo sapiens]	72.162	25	18	30	18	0.965	-0.0513992	0.199438	0.700192
	Q9Y592	Centrosomal protein of 83 kDa [OS=Homo sapiens]	30.042	15	10	13	10	1.11	0.15056	0.202996	0.692513
	P11309	Serine/threonine-protein kinase pim-1 [OS=Homo sapiens]	21.003	16	6	6	6	1.061	0.0854247	0.215857	0.665834
	Q8N5C8	TGF-beta-activated kinase 1 and MAP3K7-binding protein 3 [OS=Homo sapiens]	32.469	13	7	9	6	0.933	-0.100051	0.217141	0.663259
	Q9NR09	Baculoviral IAP repeat-containing protein 6 [OS=Homo sapiens]	203.178	13	44	65	44	0.98	-0.0291463	0.217213	0.663114
	Q9Y2Y1	DNA-directed RNA polymerase III subunit RPC10 [OS=Homo sapiens]	22.554	43	4	7	4	0.935	-0.0969617	0.225071	0.647681
	Q6ZSR9	Uncharacterized protein FLJ45252 [OS=Homo sapiens]	22.336	12	3	5	3	1.049	0.0690147	0.228705	0.640724
	P18433	Receptor-type tyrosine-protein phosphatase alpha [OS=Homo sapiens]	43.02	14	9	13	9	0.961	-0.0573917	0.240653	0.618608
	Q86XN6	zinc finger protein 761 [OS=Homo sapiens]	15.368	14	6	6	2	0.942	-0.086201	0.249627	0.602709
	Q8N954-1	G patch domain-containing protein 11 [OS=Homo sapiens]	19.394	34	6	6	6	1.063	0.0881416	0.249869	0.602288
	P30837	Aldehyde dehydrogenase X, mitochondrial [OS=Homo sapiens]	77.629	34	14	25	12	0.891	-0.166503	0.250735	0.600785
	Q4V328	GRIP1-associated protein 1 [OS=Homo sapiens]	158.327	47	33	55	33	1.012	0.0172093	0.252193	0.598267
	Q5K4L6-1	Long-chain fatty acid transport protein 3 [OS=Homo sapiens]	17.658	10	4	5	4	0.991	-0.013043	0.254302	0.59465
	Q8WY54	Protein phosphatase 1E [OS=Homo sapiens]	18.106	8	4	4	4	0.972	-0.0409718	0.257452	0.589304
	O00468	Agrin [OS=Homo sapiens]	53.133	11	14	15	14	0.96	-0.0588937	0.265343	0.576193
	Q9Y483	Metal-response element-binding transcription factor 2 [OS=Homo sapiens]	52.716	24	12	18	2	0.944	-0.0831412	0.266656	0.574048
	Q6GTX8	Leukocyte-associated immunoglobulin-like receptor 1 [OS=Homo sapiens]	6.298	17	2	2	2	1.051	0.0717627	0.269275	0.569804
	O75044	SLIT-ROBO Rho GTPase-activating protein 2 [OS=Homo sapiens]	91.43	19	18	34	18	1.02	0.0285692	0.274587	0.56132
	O60613-1	selenoprotein F [OS=Homo sapiens]	9.43	25	3	4	3	0.947	-0.0785637	0.286051	0.543557
	Q9UJ41-1	Rab5 GDP/GTP exchange factor [OS=Homo sapiens]	50.916	22	13	17	13	1.021	0.0299829	0.286893	0.54228
	Q9NPA5-1	Zinc finger protein 64 homolog, isoforms 1 and 2 [OS=Homo sapiens]	14.22	6	4	5	4	0.94	-0.0892673	0.294412	0.531045
	Q6ULP2	Aftiphilin [OS=Homo sapiens]	65.028	19	13	18	13	1.017	0.0243197	0.303608	0.517687
	O75564	Jerky protein homolog [OS=Homo sapiens]	7.643	6	2	3	2	0.958	-0.0619024	0.316902	0.499075
	Q8TEK3	Histone-lysine N-methyltransferase, H3 lysine-79 specific [OS=Homo sapiens]	48.982	9	15	15	15	1.024	0.0342157	0.322777	0.491097
	Q5TZA2	Rootletin [OS=Homo sapiens]	89.38	15	26	30	25	1.009	0.0129262	0.32295	0.490865
	Q9HD15	Steroid receptor RNA activator 1 [OS=Homo sapiens]	23.852	29	7	9	7	0.976	-0.0350469	0.328703	0.483197
	Q3MIX3	Uncharacterized aarF domain-containing protein kinase 5 [OS=Homo sapiens]	7.939	4	2	2	2	1.068	0.0949116	0.329653	0.481943
	P21127-1	Cyclin-dependent kinase 11B [OS=Homo sapiens]	49.509	28	20	25	3	0.974	-0.0380063	0.33023	0.481183
	P51606-1	N-acylglucosamine 2-epimerase [OS=Homo sapiens]	20.926	14	6	8	6	0.955	-0.0664274	0.334247	0.475932
	Q13574	Diacylglycerol kinase zeta [OS=Homo sapiens]	72.416	20	16	22	2	0.444	-1.17137	0.339656	0.46896
	O60645	exocyst complex component 3 [OS=Homo sapiens]	50.855	18	12	20	12	1.027	0.0384362	0.35229	0.4531
	Q03112	Mds1 and evi1 complex locus protein evi1 [OS=Homo sapiens]	17.616	7	5	5	5	0.627	-0.673463	0.365105	0.437582
	Q96AP0	Adrenocortical dysplasia protein homolog [OS=Homo sapiens]	23.161	12	5	7	5	1.053	0.0745054	0.375562	0.425318
	B2RBV5	Putative MORF4 family-associated protein 1-like protein UPP [OS=Homo sapiens]	7.578	24	3	4	3	0.95	-0.0740006	0.37661	0.424109
	Q9NX58	Cell growth-regulating nucleolar protein [OS=Homo sapiens]	156.881	53	23	53	23	1.012	0.0172093	0.379648	0.420619
	Q6DD87	Zinc finger protein 787 [OS=Homo sapiens]	24.189	16	3	7	3	0.766	-0.384584	0.387653	0.411557
	Q13505-1	Metaxin-1 [OS=Homo sapiens]	30.227	20	8	17	8	0.978	-0.0320936	0.391302	0.407487
	Q13111-1	Chromatin assembly factor 1 subunit A [OS=Homo sapiens]	111.206	26	23	36	23	1.028	0.0398403	0.396229	0.402054
	Q96B23-2	Isoform 2 of Uncharacterized protein C18orf25 [OS=Homo sapiens]	42.048	28	7	14	7	1.021	0.0299829	0.400146	0.397782
	O94854	Uncharacterized protein KIAA0754 [OS=Homo sapiens]	16.863	3	3	5	3	0.983	-0.0247367	0.401569	0.39624
	P27448-5	MAP/microtubule affinity-regulating kinase 3 [OS=Homo sapiens]	73.442	27	14	21	12	0.969	-0.0454314	0.413604	0.383415
	Q9Y2K2-4	Isoform 4 of Serine/threonine-protein kinase SIK3 [OS=Homo sapiens]	40.523	13	12	14	12	1.087	0.120352	0.416634	0.380245
	O94851	[F-actin]-monooxygenase MICAL2 [OS=Homo sapiens]	32.527	10	10	10	9	0.966	-0.0499049	0.419741	0.377018
	Q6DKI1	60S ribosomal protein L7-like 1 [OS=Homo sapiens]	21.262	21	5	10	5	1.044	0.0621217	0.421499	0.375203
	Q9ULD5-3	Isoform 3 of Zinc finger protein 777 [OS=Homo sapiens]	14.585	6	5	6	5	0.964	-0.0528949	0.423168	0.373487
	Q8IZM8	Zinc finger protein 654 [OS=Homo sapiens]	34.219	23	7	8	7	0.895	-0.16004	0.431813	0.364705
	Q8TCU4-1	Alstrom syndrome protein 1 [OS=Homo sapiens]	45.565	4	12	15	12	1.019	0.0271541	0.439878	0.356668
	P51805	Plexin-A3 [OS=Homo sapiens]	19.593	4	7	7	3	1.079	0.109695	0.441601	0.354969
	Q8NEM0	Microcephalin [OS=Homo sapiens]	26.531	9	6	7	6	0.982	-0.0262051	0.441949	0.354628
	Q8NEV8-1	Exophilin-5 [OS=Homo sapiens]	11.818	2	2	3	2	0.856	-0.224317	0.443805	0.352808
	Q96SB3	Neurabin-2 [OS=Homo sapiens]	77.44	23	17	25	17	0.972	-0.0409718	0.444426	0.352201
	Q5VW36	focadhesin [OS=Homo sapiens]	36.49	8	13	13	13	1.021	0.0299829	0.452866	0.34403
	Q53TQ3	INO80 complex subunit D [OS=Homo sapiens]	23.36	10	8	10	8	0.832	-0.265345	0.461614	0.335721
	P46100	transcriptional regulator ATRX [OS=Homo sapiens]	317.522	28	63	107	22	0.99	-0.0144996	0.462733	0.334669
	P35555	Fibrillin-1 [OS=Homo sapiens]	15.905	3	5	5	4	1.219	0.285698	0.478928	0.31973
	Q15154-1	Pericentriolar material 1 protein [OS=Homo sapiens]	344.197	38	56	118	2	0.943	-0.0846703	0.487392	0.312121
	O15027-5	Isoform 5 of Protein transport protein Sec16A [OS=Homo sapiens]	142.332	21	31	47	31	0.986	-0.0203404	0.490983	0.308934
	Q709F0-1	acyl-CoA dehydrogenase family member 11 [OS=Homo sapiens]	13.596	6	4	4	4	1.025	0.0356239	0.496699	0.303906
	Q04656-1	copper-transporting ATPase 1 [OS=Homo sapiens]	51.867	10	10	16	10	1.018	0.0257376	0.510509	0.291996
	O43151	Methylcytosine dioxygenase TET3 [OS=Homo sapiens]	10.602	3	3	3	3	1.057	0.0799754	0.522707	0.281742
	P49454	Centromere protein F [OS=Homo sapiens]	471.149	38	112	160	112	1.011	0.015783	0.522883	0.281595
	Q0VD83-1	Apolipoprotein B receptor [OS=Homo sapiens]	138.125	33	30	41	30	1.017	0.0243197	0.527053	0.278146
	Q8N1F8	Serine/threonine-protein kinase 11-interacting protein [OS=Homo sapiens]	30.49	9	7	10	7	0.945	-0.0816138	0.53357	0.272809
	Q49A26-5	Isoform 5 of Putative oxidoreductase GLYR1 [OS=Homo sapiens]	86.715	36	12	38	4	1.022	0.0313952	0.546291	0.262576
	P49411	elongation factor Tu, mitochondrial [OS=Homo sapiens]	179.529	63	23	96	23	1.017	0.0243197	0.546597	0.262333
	Q8IU60	m7GpppN-mRNA hydrolase [OS=Homo sapiens]	12.369	9	5	6	5	1.016	0.0229004	0.553708	0.256719
	P61758	Prefoldin subunit 3 [OS=Homo sapiens]	76.062	53	13	43	13	1.02	0.0285692	0.570666	0.243618
	Q9HCH0	Nck-associated protein 5-like [OS=Homo sapiens]	13.956	4	4	4	4	1.02	0.0285692	0.572452	0.242261
	Q86VX9	Vacuolar fusion protein MON1 homolog A [OS=Homo sapiens]	17.423	8	3	4	3	1.039	0.0551957	0.590969	0.228435
	Q9NXG0-1	Centlein [OS=Homo sapiens]	21.705	6	7	8	7	1.06	0.0840643	0.593877	0.226303
	O75396	Vesicle-trafficking protein SEC22b [OS=Homo sapiens]	77.044	43	9	28	9	0.952	-0.0709665	0.599517	0.222198
	Q99873	protein arginine N-methyltransferase 1 [OS=Homo sapiens]	99.026	53	19	59	19	0.99	-0.0144996	0.600786	0.22128
	Q5T5U3	rho GTPase-activating protein 21 [OS=Homo sapiens]	50.767	10	14	15	14	0.983	-0.0247367	0.600975	0.221144
	O75486-1	transcription initiation protein SPT3 homolog [OS=Homo sapiens]	7.584	6	2	2	2	1.024	0.0342157	0.623547	0.205131
	Q9NXE4-2	Isoform 2 of Sphingomyelin phosphodiesterase 4 [OS=Homo sapiens]	63.818	26	18	26	18	0.985	-0.0218044	0.62496	0.204148
	O43169	Cytochrome b5 type B [OS=Homo sapiens]	33.927	59	5	14	5	1.005	0.0071955	0.647726	0.188608
	Q9ULA0	Aspartyl aminopeptidase [OS=Homo sapiens]	36.116	20	7	13	7	0.947	-0.0785637	0.653466	0.184777
	Q9H307	Pinin [OS=Homo sapiens]	192.365	43	35	80	34	1.011	0.015783	0.657423	0.182155
	Q8N9V3	WD repeat, SAM and U-box domain-containing protein 1 [OS=Homo sapiens]	27.351	23	7	8	7	0.983	-0.0247367	0.665242	0.17702
	Q99996-6	Isoform 6 of A-kinase anchor protein 9 [OS=Homo sapiens]	360.628	26	87	118	87	1.008	0.0114956	0.711583	0.147774
	Q9UGR2	Zinc finger CCCH domain-containing protein 7B [OS=Homo sapiens]	34.662	13	11	12	10	1.007	0.0100637	0.711715	0.147694
	Q8NFD5	AT-rich interactive domain-containing protein 1B [OS=Homo sapiens]	114.722	15	27	39	26	1.008	0.0114956	0.712987	0.146919
	Q7Z6P3	Ras-related protein Rab-44 [OS=Homo sapiens]	8.848	5	3	4	3	0.978	-0.0320936	0.71302	0.146898
	Q92616	eIF-2-alpha kinase activator GCN1 [OS=Homo sapiens]	437.722	45	101	208	101	0.993	-0.0101344	0.717468	0.144197
	Q9NZL4-1	Hsp70-binding protein 1 [OS=Homo sapiens]	85.851	64	16	37	16	1.022	0.0313952	0.723241	0.140717
	Q9Y4K4	mitogen-activated protein kinase kinase kinase kinase 5 [OS=Homo sapiens]	55.171	18	11	16	11	1.009	0.0129262	0.730694	0.136264
	Q8NBT2	kinetochore protein SPC24 [OS=Homo sapiens]	33.914	37	5	10	5	1.006	0.00863031	0.733381	0.134671
	Q8IY17-1	Neuropathy target esterase [OS=Homo sapiens]	35.458	9	9	11	8	1.017	0.0243197	0.741326	0.129991
	Q9UBN6	Tumor necrosis factor receptor superfamily member 10D [OS=Homo sapiens]	6.286	5	2	2	2	0.993	-0.0101344	0.747816	0.126205
	Q9Y618-1	Nuclear receptor corepressor 2 [OS=Homo sapiens]	88.452	11	24	33	21	1.009	0.0129262	0.751434	0.124109
	Q49A26-2	Isoform 2 of Putative oxidoreductase GLYR1 [OS=Homo sapiens]	88.496	38	17	29	9	1.023	0.0328061	0.75248	0.123505
	Q9ULX6	A-kinase anchor protein 8-like [OS=Homo sapiens]	102.332	26	13	38	13	0.995	-0.00723157	0.757102	0.120846
	Q9BX63	Fanconi anemia group J protein [OS=Homo sapiens]	47.798	13	13	14	13	0.995	-0.00723157	0.762039	0.118023
	Q96AX9	E3 ubiquitin-protein ligase MIB2 [OS=Homo sapiens]	18.824	6	3	4	3	1.031	0.0440443	0.762202	0.11793
	O43847-1	Nardilysin [OS=Homo sapiens]	114.534	18	21	37	21	1.008	0.0114956	0.765137	0.116261
	P11586	C-1-tetrahydrofolate synthase, cytoplasmic [OS=Homo sapiens]	279.253	55	47	169	46	1.005	0.0071955	0.768743	0.114219
	Q9NXW2-1	DnaJ homolog subfamily B member 12 [OS=Homo sapiens]	54.078	34	11	17	11	0.989	-0.0159576	0.772746	0.111963
	P02751	fibronectin [OS=Homo sapiens]	6.834	1	2	5	2	0.949	-0.07552	0.780784	0.107469
	Q8IXJ9	Putative Polycomb group protein ASXL1 [OS=Homo sapiens]	50.321	10	10	11	10	0.996	-0.00578235	0.781437	0.107106
	P36639	7,8-dihydro-8-oxoguanine triphosphatase [OS=Homo sapiens]	27.373	27	5	9	5	1.01	0.0143553	0.787684	0.103648
	O15015	Zinc finger protein 646 [OS=Homo sapiens]	50.265	10	13	17	13	0.993	-0.0101344	0.795411	0.0994086
	O00170	AH receptor-interacting protein [OS=Homo sapiens]	85.019	46	14	41	14	1.005	0.0071955	0.812103	0.090389
	O14782	Kinesin-like protein KIF3C [OS=Homo sapiens]	21.672	11	7	7	5	0.985	-0.0218044	0.815497	0.0885777
	Q9Y680-1	Peptidyl-prolyl cis-trans isomerase FKBP7 [OS=Homo sapiens]	14.863	20	5	5	5	0.994	-0.00868224	0.829438	0.081216
	Q9P2E9-1	Ribosome-binding protein 1 [OS=Homo sapiens]	443.953	69	84	190	83	0.995	-0.00723157	0.832184	0.0797809
	Q15165-1	Isoform 1 of Serum paraoxonase/arylesterase 2 [OS=Homo sapiens]	30.753	12	3	8	3	0.992	-0.011588	0.838171	0.0766671
	Q96I51	RCC1-like G exchanging factor-like protein [OS=Homo sapiens]	46.313	34	9	12	9	0.992	-0.011588	0.838698	0.0763945
	Q7Z3E5	LisH domain-containing protein ARMC9 [OS=Homo sapiens]	5.813	2	2	2	2	0.984	-0.0232698	0.877428	0.0567887
	Q99871-1	HAUS augmin-like complex subunit 7 [OS=Homo sapiens]	29.867	24	7	9	7	0.996	-0.00578235	0.883362	0.0538611
	Q86Y91	Kinesin-like protein KIF18B [OS=Homo sapiens]	30.141	13	8	9	8	1.01	0.0143553	0.891031	0.0501072
	P54252	Ataxin-3 [OS=Homo sapiens]	27.128	17	5	7	5	0.998	-0.00288828	0.90032	0.0456032
	P08575-1	Receptor-type tyrosine-protein phosphatase C [OS=Homo sapiens]	330.992	38	51	135	50	0.999	-0.00144342	0.943982	0.0250365
	O60678	protein arginine N-methyltransferase 3 [OS=Homo sapiens]	28.426	13	6	9	6	0.999	-0.00144342	0.9747	0.0111288
	Q9Y679-1	Ancient ubiquitous protein 1 [OS=Homo sapiens]	41.591	29	11	24	11	1	0	0.995101	0.0021327
	Q3SXZ3-1	Zinc finger protein 718 [OS=Homo sapiens]	7.497	6	3	3	2	1	0	0.997237	0.00120166
AAAS	Q9NRG9-1	Aladin [OS=Homo sapiens]	60.697	29	11	24	11	1.016	0.0229004	0.561474	0.250671
AACS	Q86V21-1	acetoacetyl-CoA synthetase [OS=Homo sapiens]	36.09	15	9	17	9	1.013	0.0186342	0.180903	0.742553
AAGAB	Q6PD74	Alpha- and gamma-adaptin-binding protein p34 [OS=Homo sapiens]	24.268	31	5	10	5	1.023	0.0328061	0.522044	0.282293
AAK1	Q2M2I8-1	AP2-associated protein kinase 1 [OS=Homo sapiens]	50.314	14	9	13	9	1.068	0.0949116	0.13971	0.854773
AAMDC	Q9H7C9-1	Mth938 domain-containing protein [OS=Homo sapiens]	25.224	51	6	12	6	0.952	-0.0709665	0.210948	0.675825
AAMP	Q13685	angio-associated migratory cell protein [OS=Homo sapiens]	42.014	29	9	11	9	0.97	-0.0439433	0.157119	0.80377
AAR2	Q9Y312	Protein AAR2 homolog [OS=Homo sapiens]	39.256	26	7	15	7	1.01	0.0143553	0.777859	0.109099
AARS1	P49588	Alanine--tRNA ligase, cytoplasmic [OS=Homo sapiens]	347.456	58	46	174	46	1.011	0.015783	0.414905	0.382051
AARS2	Q5JTZ9	alanine--tRNA ligase, mitochondrial [OS=Homo sapiens]	83.426	29	21	32	21	0.986	-0.0203404	0.389646	0.409329
AARSD1	Q9BTE6-1	Alanyl-tRNA editing protein Aarsd1 [OS=Homo sapiens]	69.268	49	12	19	12	0.999	-0.00144342	0.771199	0.112833
AASDHPPT	Q9NRN7	L-aminoadipate-semialdehyde dehydrogenase-phosphopantetheinyl transferase [OS=Homo sapiens]	53.972	42	14	40	14	0.991	-0.013043	0.442456	0.35413
AASS	Q9UDR5	Alpha-aminoadipic semialdehyde synthase, mitochondrial [OS=Homo sapiens]	85.289	24	19	28	19	0.996	-0.00578235	0.850101	0.0705293
AATF	Q9NY61	Protein AATF [OS=Homo sapiens]	62.169	23	11	26	11	1.016	0.0229004	0.596642	0.224286
ABAT	P80404	4-aminobutyrate aminotransferase, mitochondrial [OS=Homo sapiens]	13.291	9	3	3	3	0.993	-0.0101344	0.933431	0.0299179
ABCA13	Q86UQ4	ATP-binding cassette sub-family A member 13 [OS=Homo sapiens]	2.945	0	2	2	2	0.939	-0.0908029	0.600551	0.22145
ABCA3	Q99758	ATP-binding cassette sub-family A member 3 [OS=Homo sapiens]	38.664	9	10	12	10	0.954	-0.0679388	0.034881	1.45741
ABCB1	P08183	multidrug resistance protein 1 [OS=Homo sapiens]	26.425	8	6	7	6	1.037	0.0524159	0.261329	0.582812
ABCB10	Q9NRK6	ATP-binding cassette sub-family B member 10, mitochondrial [OS=Homo sapiens]	26.851	12	8	10	8	0.946	-0.0800879	0.247044	0.607226
ABCB7	O75027-1	ATP-binding cassette sub-family B member 7, mitochondrial [OS=Homo sapiens]	97.392	27	17	45	17	0.976	-0.0350469	0.168398	0.773663
ABCB8	Q9NUT2-1	ATP-binding cassette sub-family B member 8, mitochondrial [OS=Homo sapiens]	22.292	12	7	7	7	0.98	-0.0291463	0.348838	0.457376
ABCC1	P33527	Multidrug resistance-associated protein 1 [OS=Homo sapiens]	110.235	22	25	38	25	0.989	-0.0159576	0.531017	0.274892
ABCC4	O15439-1	multidrug resistance-associated protein 4 [OS=Homo sapiens]	85.732	14	16	25	16	1.056	0.0786098	0.402886	0.394817
ABCC5	O15440	Multidrug resistance-associated protein 5 [OS=Homo sapiens]	4.643	1	2	2	2	1.108	0.147958	0.0787856	1.10355
ABCD1	P33897	ATP-binding cassette sub-family D member 1 [OS=Homo sapiens]	31.665	12	7	12	5	0.988	-0.0174171	0.569216	0.244723
ABCD3	P28288	ATP-binding cassette sub-family D member 3 [OS=Homo sapiens]	65.411	28	17	24	17	1.013	0.0186342	0.47392	0.324295
ABCD4	O14678	Atp-binding cassette sub-family d member 4 [OS=Homo sapiens]	9.371	6	3	3	3	0.94	-0.0892673	0.176257	0.753853
ABCE1	P61221	ATP-binding cassette sub-family E member 1 [OS=Homo sapiens]	147.364	42	22	66	22	0.996	-0.00578235	0.591938	0.227724
ABCF1	Q8NE71-1	ATP-binding cassette sub-family F member 1 [OS=Homo sapiens]	209.348	45	33	82	32	1.022	0.0313952	0.439845	0.3567
ABCF2	Q9UG63	ATP-binding cassette sub-family F member 2 [OS=Homo sapiens]	107.322	30	20	40	20	0.998	-0.00288828	0.856574	0.067235
ABCF3	Q9NUQ8	ATP-binding cassette sub-family F member 3 [OS=Homo sapiens]	81.788	24	17	30	17	0.988	-0.0174171	0.677342	0.169192
ABHD10	Q9NUJ1	Mycophenolic acid acyl-glucuronide esterase, mitochondrial [OS=Homo sapiens]	66.745	48	11	28	11	1.001	0.00144197	0.965868	0.0150823
ABHD12	Q8N2K0	Monoacylglycerol lipase ABHD12 [OS=Homo sapiens]	29.947	21	8	10	8	0.944	-0.0831412	0.23089	0.636594
ABHD14B	Q96IU4	Protein ABHD14B [OS=Homo sapiens]	42.101	48	8	23	8	0.999	-0.00144342	0.938609	0.0275152
ABHD15	Q6UXT9	Protein Abhd15 [OS=Homo sapiens]	7.314	6	3	3	3	1.037	0.0524159	0.363543	0.439444
ABHD16A	O95870-1	Protein ABHD16A [OS=Homo sapiens]	54.393	28	14	18	14	1.067	0.0935602	0.14575	0.83639
ABHD17A; FAM108A1	Q96GS6-1	Protein ABHD17A [OS=Homo sapiens]	4.423	6	2	2	2	0.976	-0.0350469	0.756422	0.121236
ABHD18	Q0P651-1	Protein ABHD18 [OS=Homo sapiens]	6.92	7	2	2	2	0.949	-0.07552	0.199564	0.699917
ABHD2	P08910	Monoacylglycerol lipase ABHD2 [OS=Homo sapiens]	10.654	8	3	3	3	0.565	-0.823677	0.0780474	1.10764
ABHD6	Q9BV23	Monoacylglycerol lipase ABHD6 [OS=Homo sapiens]	14.937	16	4	4	4	1.075	0.104337	0.12932	0.888336
ABI1	Q8IZP0	abl interactor 1 [OS=Homo sapiens]	62.887	25	12	29	10	0.989	-0.0159576	0.689829	0.161259
ABITRAM	Q9NX38	Protein Simiate [OS=Homo sapiens]	5.252	16	2	2	2	0.997	-0.00433459	0.834173	0.0787439
ABL2	P42684	Abelson tyrosine-protein kinase 2 [OS=Homo sapiens]	53.597	16	13	17	11	0.928	-0.107803	0.0388719	1.41036
ABR	Q12979	active breakpoint cluster region-related protein [OS=Homo sapiens]	65.124	21	15	25	14	0.989	-0.0159576	0.0652168	1.18564
ABRACL	Q9P1F3	Costars family protein ABRACL [OS=Homo sapiens]	7.929	53	3	4	3	0.984	-0.0232698	0.691385	0.16028
ABRAXAS1	Q6UWZ7	BRCA1-A complex subunit Abraxas 1 [OS=Homo sapiens]	19.474	13	6	7	6	0.98	-0.0291463	0.321642	0.492627
ABRAXAS2	Q15018	BRISC complex subunit Abraxas 2 [OS=Homo sapiens]	41.386	29	11	17	11	0.986	-0.0203404	0.560638	0.251317
ABT1	Q9ULW3	activator of basal transcription 1 [OS=Homo sapiens]	31.416	25	6	12	6	0.992	-0.011588	0.688922	0.16183
ABTB2	Q8N961-1	Ankyrin repeat and BTB/POZ domain-containing protein 2 [OS=Homo sapiens]	5.316	2	2	2	2	0.462	-1.11404	0.0258047	1.5883
ACAA1	P09110-1	3-ketoacyl-CoA thiolase, peroxisomal [OS=Homo sapiens]	69.985	50	11	18	11	1.004	0.00575927	0.839975	0.0757336
ACAA2	P42765	3-ketoacyl-CoA thiolase, mitochondrial [OS=Homo sapiens]	183.011	71	19	89	19	1.008	0.0114956	0.819125	0.0866497
ACACA	Q13085-1	Acetyl-CoA carboxylase 1 [OS=Homo sapiens]	223.295	23	47	82	46	0.992	-0.011588	0.586864	0.231463
ACAD10	Q6JQN1	Acyl-CoA dehydrogenase family member 10 [OS=Homo sapiens]	60.552	17	14	20	14	0.97	-0.0439433	0.311073	0.507137
ACAD8	Q9UKU7	Isobutyryl-CoA dehydrogenase, mitochondrial [OS=Homo sapiens]	22.99	14	5	7	5	0.953	-0.0694519	0.574042	0.241056
ACAD9	Q9H845	Acyl-CoA dehydrogenase family member 9, mitochondrial [OS=Homo sapiens]	90.864	34	20	36	20	1.01	0.0143553	0.694152	0.158546
ACADM	P11310-1	medium-chain specific acyl-CoA dehydrogenase, mitochondrial [OS=Homo sapiens]	87.431	48	18	40	18	1.019	0.0271541	0.45514	0.341855
ACADS	P16219	Short-chain specific acyl-CoA dehydrogenase, mitochondrial [OS=Homo sapiens]	38.337	26	7	15	7	0.924	-0.114035	0.483534	0.315573
ACADSB	P45954	Short/branched chain specific acyl-CoA dehydrogenase, mitochondrial [OS=Homo sapiens]	36.817	24	10	16	10	0.948	-0.077041	0.0448257	1.34847
ACADVL	P49748-1	Very long-chain specific acyl-CoA dehydrogenase, mitochondrial [OS=Homo sapiens]	136.635	47	26	55	26	0.933	-0.100051	0.153353	0.814306
ACAP1	Q15027	Arf-GAP with coiled-coil, ANK repeat and PH domain-containing protein 1 [OS=Homo sapiens]	74.087	24	13	22	13	0.943	-0.0846703	0.0915729	1.03823
ACAP2	Q15057	Arf-GAP with coiled-coil, ANK repeat and PH domain-containing protein 2 [OS=Homo sapiens]	106.104	35	24	34	24	1.008	0.0114956	0.772961	0.111843
ACAT1	P24752	Acetyl-CoA acetyltransferase, mitochondrial [OS=Homo sapiens]	229.053	66	23	127	23	0.994	-0.00868224	0.837001	0.077274
ACAT2	Q9BWD1	Acetyl-CoA acetyltransferase, cytosolic [OS=Homo sapiens]	38.855	37	12	29	12	0.984	-0.0232698	0.637932	0.195225
ACBD3	Q9H3P7	Golgi resident protein GCP60 [OS=Homo sapiens]	95.778	39	16	31	16	0.993	-0.0101344	0.810009	0.0915101
ACBD5	Q5T8D3-1	Acyl-CoA-binding domain-containing protein 5 [OS=Homo sapiens]	28.836	15	8	10	8	0.992	-0.011588	0.813701	0.0895349
ACBD6	Q9BR61	Acyl-CoA-binding domain-containing protein 6 [OS=Homo sapiens]	23.284	27	6	13	6	0.954	-0.0679388	0.234417	0.63001
ACCS	Q96QU6	1-aminocyclopropane-1-carboxylate synthase-like protein 1 [OS=Homo sapiens]	6.242	9	3	3	3	0.996	-0.00578235	0.903079	0.044274
ACE	P12821-1	Angiotensin-converting enzyme [OS=Homo sapiens]	26.589	7	8	8	8	1.113	0.154454	0.104848	0.97944
ACLY	P53396-1	ATP-citrate synthase [OS=Homo sapiens]	255.389	49	49	137	49	0.995	-0.00723157	0.775303	0.110529
ACO1	P21399	Cytoplasmic aconitate hydratase [OS=Homo sapiens]	98.245	33	26	49	26	0.994	-0.00868224	0.563729	0.248929
ACO2	Q99798	Aconitate hydratase, mitochondrial [OS=Homo sapiens]	223.277	52	32	99	32	0.996	-0.00578235	0.667036	0.175851
ACOT11	Q8WXI4-2	Isoform 2 of Acyl-coenzyme A thioesterase 11 [OS=Homo sapiens]	24.099	16	8	9	8	0.925	-0.112475	0.103285	0.985962
ACOT13	Q9NPJ3-1	Acyl-coenzyme A thioesterase 13 [OS=Homo sapiens]	19.8	29	3	7	3	0.972	-0.0409718	0.284797	0.545465
ACOT7	O00154	cytosolic acyl coenzyme A thioester hydrolase [OS=Homo sapiens]	107.544	46	17	39	17	1.045	0.0635029	0.089243	1.04943
ACOT8	O14734	Acyl-coenzyme A thioesterase 8 [OS=Homo sapiens]	9.047	11	2	2	2	0.92	-0.120294	0.365007	0.437699
ACOT9	Q9Y305-1	Acyl-coenzyme A thioesterase 9, mitochondrial [OS=Homo sapiens]	55.612	36	14	28	14	1.002	0.00288251	0.718435	0.143613
ACOX1	Q15067	Peroxisomal acyl-coenzyme A oxidase 1 [OS=Homo sapiens]	74.71	37	15	30	15	0.989	-0.0159576	0.718396	0.143636
ACOX3	O15254	Peroxisomal acyl-coenzyme A oxidase 3 [OS=Homo sapiens]	8.633	4	2	4	2	1.044	0.0621217	0.455603	0.341413
ACP1	P24666-2	Isoform 2 of Low molecular weight phosphotyrosine protein phosphatase [OS=Homo sapiens]	52.344	61	7	23	3	0.94	-0.0892673	0.452485	0.344396
ACP1	P24666-1	Low molecular weight phosphotyrosine protein phosphatase [OS=Homo sapiens]	50.406	58	6	23	2	1.017	0.0243197	0.697711	0.156324
ACP2	P11117	Lysosomal acid phosphatase [OS=Homo sapiens]	26.672	13	5	10	5	0.987	-0.018878	0.490386	0.309462
ACP3	P15309-1	Prostatic acid phosphatase [OS=Homo sapiens]	8.393	8	3	3	3	0.941	-0.0877334	0.235058	0.628825
ACSF2	Q96CM8	Acyl-CoA synthetase family member 2, mitochondrial [OS=Homo sapiens]	52.111	26	13	16	13	1.011	0.015783	0.641706	0.192664
ACSF3	Q4G176	Acyl-CoA synthetase family member 3, mitochondrial [OS=Homo sapiens]	19.574	14	8	9	8	1.023	0.0328061	0.466138	0.331485
ACSL1	P33121	Long-chain-fatty-acid--CoA ligase 1 [OS=Homo sapiens]	60.373	26	17	30	16	0.957	-0.0634092	0.0638187	1.19505
ACSL3	O95573	long-chain-fatty-acid--CoA ligase 3 [OS=Homo sapiens]	96.283	33	18	39	16	1.014	0.0200577	0.382023	0.417911
ACSL4	O60488-1	Long-chain-fatty-acid--CoA ligase 4 [OS=Homo sapiens]	179.88	61	31	84	29	0.981	-0.027675	0.278186	0.555665
ACSL5	Q9ULC5-1	Long-chain-fatty-acid--CoA ligase 5 [OS=Homo sapiens]	42.963	19	11	15	10	0.974	-0.0380063	0.178882	0.747434
ACSM3	Q53FZ2-1	Acyl-coenzyme A synthetase ACSM3, mitochondrial [OS=Homo sapiens]	18.052	12	5	5	5	0.994	-0.00868224	0.853787	0.0686505
ACSS1	Q9NUB1	Acetyl-coenzyme A synthetase 2-like, mitochondrial [OS=Homo sapiens]	58.315	23	13	23	13	1.026	0.0370307	0.0990695	1.00406
ACSS2	Q9NR19-1	Acetyl-coenzyme A synthetase, cytoplasmic [OS=Homo sapiens]	15.191	8	4	5	4	0.997	-0.00433459	0.898488	0.0464875
ACTBL2	Q562R1	Beta-actin-like protein 2 [OS=Homo sapiens]	99.928	26	9	280	4	1.455	0.541019	0.200954	0.696903
ACTC1	P68032	Actin, alpha cardiac muscle 1 [OS=Homo sapiens]	190.652	52	17	633	2	1.11	0.15056	0.186547	0.729213
ACTL6A	O96019-1	Actin-like protein 6A [OS=Homo sapiens]	87.892	42	15	40	15	1.076	0.105678	0.00274778	2.56102
ACTN1	P12814-1	Alpha-actinin-1 [OS=Homo sapiens]	382.974	67	51	189	29	1.008	0.0114956	0.631365	0.19972
ACTN4	O43707	Alpha-actinin-4 [OS=Homo sapiens]	523.154	74	59	267	41	1.036	0.051024	0.067325	1.17182
ACTR10	Q9NZ32	Actin-related protein 10 [OS=Homo sapiens]	27.501	19	5	10	5	1.036	0.051024	0.337249	0.472049
ACTR1A	P61163	Alpha-centractin [OS=Homo sapiens]	42.053	29	11	19	9	1.029	0.041243	0.210487	0.676775
ACTR1B	P42025	Beta-centractin [OS=Homo sapiens]	35.843	32	10	16	8	1.051	0.0717627	0.180114	0.744452
Actr2; ACTR2; LOC111147990	P61160-1	Actin-related protein 2 [OS=Homo sapiens]	128.049	37	13	72	13	1.011	0.015783	0.676055	0.170018
ACTR3	P61158	actin-related protein 3 [OS=Homo sapiens]	120.692	61	21	71	18	1.019	0.0271541	0.51878	0.285017
ACTR3B	Q9P1U1-1	Actin-related protein 3B [OS=Homo sapiens]	33.668	16	6	14	3	0.992	-0.011588	0.915574	0.0383064
ACTR5	Q9H9F9	actin-related protein 5 [OS=Homo sapiens]	26.117	17	7	7	7	0.876	-0.190997	0.0226839	1.64428
ACTR6	Q9GZN1	Actin-related protein 6 [OS=Homo sapiens]	27.964	15	6	9	6	1.031	0.0440443	0.317441	0.498337
ACTR8	Q9H981-1	Actin-related protein 8 [OS=Homo sapiens]	30.861	17	7	9	7	1.009	0.0129262	0.705302	0.151625
ACY1; HEL-S-5	Q03154-1	Aminoacylase-1 [OS=Homo sapiens]	54.672	43	13	20	13	1.007	0.0100637	0.422496	0.374178
ACYP1	P07311	Acylphosphatase-1 [OS=Homo sapiens]	15.005	39	4	8	4	0.968	-0.046921	0.508761	0.293486
ACYP2	P14621	Acylphosphatase-2 [OS=Homo sapiens]	10.192	37	4	5	4	0.949	-0.07552	0.609342	0.215139
AD_r333_jsm93A99f; BT_r333_jsm650C3f; C20ORF52; DT_r333_jsm7CCFFf; GA_r333_jsm793B6f; LOC101350261; LOC111141569; LOC112399095; RA_r333_jsm669B4f; Romo1; ROMO1; SH_r333_jsm59FBFf	P60602-1	Reactive oxygen species modulator 1 [OS=Homo sapiens]	7.093	33	2	2	2	1.056	0.0786098	0.745511	0.127546
ADA	P00813	adenosine deaminase [OS=Homo sapiens]	87.815	67	18	40	18	1.026	0.0370307	0.451325	0.345511
ADAM10	O14672	Disintegrin and metalloproteinase domain-containing protein 10 [OS=Homo sapiens]	200.182	49	29	68	13	1.119	0.16221	0.000637768	3.19534
ADAM15	Q13444	Disintegrin and metalloproteinase domain-containing protein 15 [OS=Homo sapiens]	53.857	20	11	17	11	1.01	0.0143553	0.0882993	1.05404
ADAM17	P78536-1	Disintegrin and metalloproteinase domain-containing protein 17 [OS=Homo sapiens]	32.901	12	10	12	10	1.098	0.134878	0.0107455	1.96877
ADAM9	Q13443	disintegrin and metalloproteinase domain-containing protein 9 [OS=Homo sapiens]	30.72	10	6	9	6	0.988	-0.0174171	0.660688	0.180003
ADAMTS3	O15072	A disintegrin and metalloproteinase with thrombospondin motifs 3 [OS=Homo sapiens]	5.794	2	2	2	2	1.015	0.0214797	0.925684	0.0335373
ADAMTS7	Q9UKP4	A disintegrin and metalloproteinase with thrombospondin motifs 7 [OS=Homo sapiens]	15.475	4	4	4	4	0.922	-0.117161	0.532254	0.273881
ADAP1	O75689	Arf-GAP with dual PH domain-containing protein 1 [OS=Homo sapiens]	24.357	20	6	8	6	0.981	-0.027675	0.606198	0.217385
ADAR	P55265-1	Double-stranded RNA-specific adenosine deaminase [OS=Homo sapiens]	268.138	40	42	119	3	1.252	0.324235	0.0897746	1.04685
ADAT1	Q9BUB4	tRNA-specific adenosine deaminase 1 [OS=Homo sapiens]	14.419	9	4	4	4	0.902	-0.148801	0.0146008	1.83562
ADAT2	Q7Z6V5-1	tRNA-specific adenosine deaminase 2 [OS=Homo sapiens]	9.115	21	3	4	3	0.972	-0.0409718	0.150681	0.821942
ADAT3	Q96EY9	probable inactive tRNA-specific adenosine deaminase-like protein 3 [OS=Homo sapiens]	18.271	20	5	6	5	1.02	0.0285692	0.310629	0.507758
ADCY6	O43306	Adenylate cyclase type 6 [OS=Homo sapiens]	8.836	4	3	3	3	1.052	0.0731347	0.685912	0.163732
ADCY7	P51828	adenylate cyclase type 7 [OS=Homo sapiens]	28.481	10	8	8	8	0.92	-0.120294	0.0489377	1.31036
ADCY9	O60503	Adenylate cyclase type 9 [OS=Homo sapiens]	11.032	3	3	3	3	1.088	0.121679	0.339967	0.468563
ADD1	P35611-6	Isoform 6 of Alpha-adducin [OS=Homo sapiens]	102.43	39	19	31	18	1.025	0.0356239	0.349066	0.457093
ADD2	P35612-1	Beta-adducin [OS=Homo sapiens]	95.753	29	18	34	8	1.031	0.0440443	0.409264	0.387997
ADD3	Q9UEY8-2	Isoform 1 of Gamma-adducin [OS=Homo sapiens]	87.401	30	18	33	2	1.087	0.120352	0.180538	0.743432
ADGRA2	Q96PE1-1	Adhesion G protein-coupled receptor A2 [OS=Homo sapiens]	9.041	5	3	3	3	1.009	0.0129262	0.908364	0.0417403
ADGRE5	P48960-1	CD97 antigen [OS=Homo sapiens]	54.441	16	9	14	9	0.967	-0.0484122	0.291959	0.534678
ADGRG3	Q86Y34	Adhesion G protein-coupled receptor G3 [OS=Homo sapiens]	7.866	4	2	2	2	0.926	-0.110916	0.279869	0.553045
ADGRG5	Q8IZF4	Adhesion G-protein coupled receptor G5 [OS=Homo sapiens]	12.908	7	3	4	3	0.766	-0.384584	0.277718	0.556395
ADGRL1	O94910	Adhesion G protein-coupled receptor L1 [OS=Homo sapiens]	8.448	2	2	2	2	0.951	-0.0724828	0.398263	0.39983
ADGRL3	Q9HAR2	Adhesion G protein-coupled receptor L3 [OS=Homo sapiens]	16.165	4	6	7	6	1.019	0.0271541	0.776674	0.109761
ADH5	P11766	alcohol dehydrogenase class-3 [OS=Homo sapiens]	73.042	40	14	32	14	0.965	-0.0513992	0.256512	0.590893
ADI1	Q9BV57	1,2-dihydroxy-3-keto-5-methylthiopentene dioxygenase [OS=Homo sapiens]	48.119	40	7	17	7	0.985	-0.0218044	0.735813	0.133233
ADIPOR1	Q96A54	adiponectin receptor protein 1 [OS=Homo sapiens]	16.119	15	4	5	4	1.177	0.235114	0.102372	0.989819
ADIPOR2	Q86V24	Adiponectin receptor protein 2 [OS=Homo sapiens]	9.254	5	2	4	2	1.142	0.191563	0.0188227	1.72532
ADK	P55263-1	Adenosine kinase [OS=Homo sapiens]	117.282	65	18	53	18	1.011	0.015783	0.476449	0.321984
ADNP	Q9H2P0	Activity-dependent neuroprotector homeobox protein [OS=Homo sapiens]	123.271	29	27	45	27	0.996	-0.00578235	0.730079	0.13663
ADNP2	Q6IQ32	activity-dependent neuroprotector homeobox protein 2 [OS=Homo sapiens]	19.644	6	5	6	5	0.871	-0.199255	0.0970247	1.01312
ADO	Q96SZ5	2-aminoethanethiol dioxygenase [OS=Homo sapiens]	33.036	41	7	11	7	1.053	0.0745054	0.251013	0.600304
ADPGK	Q9BRR6-1	ADP-dependent glucokinase [OS=Homo sapiens]	30.979	17	6	10	6	1.081	0.112367	0.256477	0.590951
ADPRH	P54922	[Protein ADP-ribosylarginine] hydrolase [OS=Homo sapiens]	16.569	15	4	5	4	1.043	0.0607392	0.461256	0.336058
ADPRS	Q9NX46	Poly(ADP-ribose) glycohydrolase ARH3 [OS=Homo sapiens]	86.469	47	13	33	13	1.005	0.0071955	0.598555	0.222896
ADRM1	Q16186	Proteasomal ubiquitin receptor ADRM1 [OS=Homo sapiens]	47.913	20	10	25	10	1.015	0.0214797	0.693076	0.159219
ADSL	P30566	adenylosuccinate lyase [OS=Homo sapiens]	73.696	30	15	40	15	0.983	-0.0247367	0.253774	0.595553
ADSS2	P30520	adenylosuccinate synthetase isozyme 2 [OS=Homo sapiens]	97.784	44	17	44	16	1.011	0.015783	0.394392	0.404072
AEBP2	Q6ZN18-1	Zinc finger protein AEBP2 [OS=Homo sapiens]	20.668	16	4	6	4	0.984	-0.0232698	0.32468	0.488545
AEN	Q8WTP8-1	Apoptosis-enhancing nuclease [OS=Homo sapiens]	13.15	11	3	3	3	0.829	-0.270556	0.0485065	1.3142
AFDN	P55196-4	Afadin [OS=Homo sapiens]	214.729	38	50	77	5	1.006	0.00863031	0.676762	0.169564
AFF1	P51825	AF4/FMR2 family member 1 [OS=Homo sapiens]	29.782	9	10	10	10	0.978	-0.0320936	0.410846	0.38632
AFF4	Q9UHB7-1	AF4/FMR2 family member 4 [OS=Homo sapiens]	98.267	20	18	30	18	0.995	-0.00723157	0.648833	0.187867
AFG3L2	Q9Y4W6	AFG3-like protein 2 [OS=Homo sapiens]	145.83	42	30	61	30	0.97	-0.0439433	0.0427266	1.3693
AFMID	Q63HM1	kynurenine formamidase [OS=Homo sapiens]	8.829	11	3	3	3	1.057	0.0799754	0.503034	0.298403
AGA	P20933	N(4)-(beta-N-acetylglucosaminyl)-L-asparaginase [OS=Homo sapiens]	47.801	30	8	17	8	0.977	-0.0335695	0.199381	0.700317
AGAP1	Q9UPQ3-1	Arf-GAP with GTPase, ANK repeat and PH domain-containing protein 1 [OS=Homo sapiens]	18.29	9	5	7	3	0.959	-0.0603973	0.19049	0.720128
AGAP2	Q99490-2	Isoform 2 of Arf-GAP with GTPase, ANK repeat and PH domain-containing protein 2 [OS=Homo sapiens]	35.176	16	10	12	10	0.949	-0.07552	0.232841	0.63294
AGAP3	Q96P47	Arf-GAP with GTPase, ANK repeat and PH domain-containing protein 3 [OS=Homo sapiens]	35.163	14	9	12	7	0.953	-0.0694519	0.149217	0.826182
AGFG1	P52594-1	Arf-GAP domain and FG repeat-containing protein 1 [OS=Homo sapiens]	12.289	9	6	7	6	0.969	-0.0454314	0.327322	0.485024
AGFG2	O95081	Arf-GAP domain and FG repeat-containing protein 2 [OS=Homo sapiens]	9.81	6	3	4	3	0.974	-0.0380063	0.494046	0.306232
AGGF1	Q8N302-1	angiogenic factor with G patch and FHA domains 1 [OS=Homo sapiens]	39.151	15	10	12	10	0.974	-0.0380063	0.564087	0.248654
AGK	Q53H12	Acylglycerol kinase, mitochondrial [OS=Homo sapiens]	59.003	41	14	22	14	0.977	-0.0335695	0.364837	0.437902
AGL	P35573-1	glycogen debranching enzyme [OS=Homo sapiens]	136.72	25	31	45	31	1.007	0.0100637	0.752826	0.123306
AGO1	Q9UL18	protein argonaute-1 [OS=Homo sapiens]	58.568	16	11	22	4	1.047	0.0662614	0.465599	0.331988
AGO2	Q9UKV8	Protein argonaute-2 [OS=Homo sapiens]	112.455	32	22	36	17	1.027	0.0384362	0.0197008	1.70552
AGO3	Q9H9G7	Protein argonaute-3 [OS=Homo sapiens]	60.461	17	11	20	4	1.027	0.0384362	0.308835	0.510273
AGPAT1	Q99943	1-acyl-sn-glycerol-3-phosphate acyltransferase alpha [OS=Homo sapiens]	6.952	12	3	3	3	0.97	-0.0439433	0.318569	0.496796
AGPAT2	O15120	1-acyl-sn-glycerol-3-phosphate acyltransferase beta [OS=Homo sapiens]	20.191	15	3	7	3	0.95	-0.0740006	0.400752	0.397124
AGPAT3	Q9NRZ7-1	1-acyl-sn-glycerol-3-phosphate acyltransferase gamma [OS=Homo sapiens]	24.647	16	8	10	8	1.007	0.0100637	0.69335	0.159047
AGPAT4	Q9NRZ5	1-acyl-sn-glycerol-3-phosphate acyltransferase delta [OS=Homo sapiens]	7.166	7	3	3	3	0.981	-0.027675	0.750928	0.124402
AGPAT5	Q9NUQ2	1-acyl-sn-glycerol-3-phosphate acyltransferase epsilon [OS=Homo sapiens]	37.572	20	8	16	8	1.077	0.107018	0.206014	0.686104
AGPS	O00116	Alkyldihydroxyacetonephosphate synthase, peroxisomal [OS=Homo sapiens]	112.829	40	19	48	19	1.061	0.0854247	0.258015	0.588354
AGTPBP1	Q9UPW5	Cytosolic carboxypeptidase 1 [OS=Homo sapiens]	18.683	6	5	6	5	0.817	-0.291592	0.0216679	1.66418
AHCTF1	Q8WYP5	protein elys [OS=Homo sapiens]	241.787	28	43	72	43	0.994	-0.00868224	0.867375	0.0617932
AHCY	P23526-1	Adenosylhomocysteinase [OS=Homo sapiens]	181.398	61	27	131	26	1.008	0.0114956	0.762672	0.117662
AHCYL1	O43865	S-adenosylhomocysteine hydrolase-like protein 1 [OS=Homo sapiens]	100.791	37	18	37	9	1.04	0.0565835	0.561541	0.250619
AHCYL2	Q96HN2	Adenosylhomocysteinase 3 [OS=Homo sapiens]	69.439	28	14	28	5	0.988	-0.0174171	0.404145	0.393463
AHDC1	Q5TGY3	AT-hook DNA-binding motif-containing protein 1 [OS=Homo sapiens]	56.319	16	14	16	14	1.033	0.0468403	0.03915	1.40727
AHNAK	Q09666-1	Neuroblast differentiation-associated protein AHNAK [OS=Homo sapiens]	811.189	51	159	255	158	0.981	-0.027675	0.219882	0.65781
AHR	P35869	Aryl hydrocarbon receptor [OS=Homo sapiens]	38.234	16	9	13	9	1.084	0.116365	0.0139828	1.85441
AHRR	A9YTQ3	aryl hydrocarbon receptor repressor [OS=Homo sapiens]	25.798	14	6	10	6	0.986	-0.0203404	0.15555	0.80813
AHSA1	O95433	activator of 90 kDa heat shock protein ATPase homolog 1 [OS=Homo sapiens]	130.971	64	16	75	16	1.088	0.121679	0.0999226	1.00034
Aida; AIDA; LOC101343248; LOC114112240	Q96BJ3-1	Axin interactor, dorsalization-associated protein [OS=Homo sapiens]	42.867	26	7	14	7	1.072	0.100305	0.141664	0.848742
AIF1	P55008-1	Allograft inflammatory factor 1 [OS=Homo sapiens]	11.355	15	3	4	3	1.02	0.0285692	0.640021	0.193806
AIFM1	O95831-1	Apoptosis-inducing factor 1, mitochondrial [OS=Homo sapiens]	153.465	45	24	89	24	1.001	0.00144197	0.945535	0.0243222
AIFM2	Q9BRQ8-1	Apoptosis-inducing factor 2 [OS=Homo sapiens]	22.906	17	4	5	4	1.033	0.0468403	0.551746	0.258261
AIG1	Q9NVV5	Androgen-induced gene 1 protein [OS=Homo sapiens]	4.75	7	2	4	2	0.995	-0.00723157	0.947127	0.0235919
AIMP1	Q12904-1	aminoacyl tRNA synthase complex-interacting multifunctional protein 1 [OS=Homo sapiens]	114.569	63	18	46	18	1.002	0.00288251	0.924466	0.0341092
AIMP2	Q13155	aminoacyl tRNA synthase complex-interacting multifunctional protein 2 [OS=Homo sapiens]	49.054	43	10	24	10	1.018	0.0257376	0.172979	0.762007
AJUBA	Q96IF1	LIM domain-containing protein ajuba [OS=Homo sapiens]	21.938	15	6	8	6	1.067	0.0935602	0.268648	0.570816
AK2	P54819	Adenylate kinase 2, mitochondrial [OS=Homo sapiens]	129.178	80	19	78	19	1.053	0.0745054	0.394065	0.404432
AK3	Q9UIJ7-1	GTP:AMP phosphotransferase AK3, mitochondrial [OS=Homo sapiens]	51.152	56	12	24	12	1.001	0.00144197	0.93001	0.0315124
AK4	P27144	Adenylate kinase 4, mitochondrial [OS=Homo sapiens]	30.992	50	8	12	8	0.948	-0.077041	0.347794	0.458678
AK6	Q9Y3D8	Adenylate kinase isoenzyme 6 [OS=Homo sapiens]	37.444	52	7	13	7	1.04	0.0565835	0.000502047	3.29926
AKAP1	Q92667	A-kinase anchor protein 1, mitochondrial [OS=Homo sapiens]	82.821	25	17	24	17	0.999	-0.00144342	0.971782	0.012431
AKAP10	O43572	A-kinase anchor protein 10, mitochondrial [OS=Homo sapiens]	13.725	11	4	4	4	1.01	0.0143553	0.873573	0.0587007
AKAP11	Q9UKA4	A-kinase anchor protein 11 [OS=Homo sapiens]	67.696	13	19	23	19	1.012	0.0172093	0.580577	0.23614
AKAP12	Q02952-1	A-kinase anchor protein 12 [OS=Homo sapiens]	154.095	33	33	43	33	0.938	-0.0923402	0.135622	0.86767
AKAP17A	Q02040-1	A-kinase anchor protein 17A [OS=Homo sapiens]	45.254	23	15	19	15	1.028	0.0398403	0.0997541	1.00107
AKAP2	Q9Y2D5	A-kinase anchor protein 2 [OS=Homo sapiens]	96.87	34	19	29	19	0.942	-0.086201	0.647506	0.188756
AKAP5	P24588	A-kinase anchor protein 5 [OS=Homo sapiens]	6.305	5	2	2	2	1.188	0.248535	0.418176	0.378641
AKAP8	O43823	A-kinase anchor protein 8 [OS=Homo sapiens]	116.676	39	20	41	20	1.002	0.00288251	0.694457	0.158354
AKIRIN2	Q53H80	Akirin-2 [OS=Homo sapiens]	7.766	11	2	3	2	1.027	0.0384362	0.622513	0.205851
AKNA	Q7Z591	AT-hook-containing transcription factor [OS=Homo sapiens]	52.868	14	14	15	14	0.939	-0.0908029	0.284482	0.545945
AKR1A1	P14550	alcohol dehydrogenase [NADP(+)] [OS=Homo sapiens]	71.616	50	15	30	15	1.022	0.0313952	0.189718	0.721891
AKR1B1	P15121	aldose reductase [OS=Homo sapiens]	72.657	64	15	38	15	1.025	0.0356239	0.355037	0.449727
AKR1C3	P42330	Aldo-keto reductase family 1 member C3 [OS=Homo sapiens]	58.563	35	10	22	4	0.976	-0.0350469	0.816768	0.0879011
AKR7A2	O43488	aflatoxin B1 aldehyde reductase member 2 [OS=Homo sapiens]	42.977	31	9	25	9	0.965	-0.0513992	0.222429	0.652808
AKT1	P31749	RAC-alpha serine/threonine-protein kinase [OS=Homo sapiens]	38.909	29	9	16	8	1.005	0.0071955	0.825706	0.0831745
AKT1S1	Q96B36	Proline-rich AKT1 substrate 1 [OS=Homo sapiens]	8.813	9	2	3	2	1.005	0.0071955	0.972683	0.0120288
AKT2	P31751	RAC-beta serine/threonine-protein kinase [OS=Homo sapiens]	44.924	32	11	15	10	0.952	-0.0709665	0.26185	0.581947
ALAD	P13716-1	Delta-aminolevulinic acid dehydratase [OS=Homo sapiens]	10.945	10	2	3	2	1.012	0.0172093	0.200004	0.698962
ALAS1	P13196	5-aminolevulinate synthase, nonspecific, mitochondrial [OS=Homo sapiens]	22.892	15	7	10	7	1.199	0.261832	0.235375	0.628239
ALCAM	Q13740-1	CD166 antigen [OS=Homo sapiens]	40.21	19	12	17	12	0.985	-0.0218044	0.432966	0.363546
ALDH16A1	Q8IZ83	Aldehyde dehydrogenase family 16 member A1 [OS=Homo sapiens]	62.588	23	13	27	13	1.047	0.0662614	0.0316509	1.49961
ALDH18A1	P54886	delta-1-pyrroline-5-carboxylate synthase [OS=Homo sapiens]	139.63	51	33	77	33	0.99	-0.0144996	0.151786	0.818767
ALDH1A1	P00352	Retinal dehydrogenase 1 [OS=Homo sapiens]	8.352	6	3	3	2	1.113	0.154454	0.123934	0.906811
ALDH3A2	P51648	Fatty aldehyde dehydrogenase [OS=Homo sapiens]	20.498	12	6	9	6	0.943	-0.0846703	0.0935554	1.02893
ALDH4A1	P30038	Delta-1-pyrroline-5-carboxylate dehydrogenase, mitochondrial [OS=Homo sapiens]	57.615	35	13	16	13	1.004	0.00575927	0.898776	0.0463485
ALDH5A1	P51649-1	Succinate-semialdehyde dehydrogenase, mitochondrial [OS=Homo sapiens]	70.481	33	13	26	13	0.986	-0.0203404	0.481335	0.317553
ALDH6A1	Q02252	Methylmalonate-semialdehyde dehydrogenase [acylating], mitochondrial [OS=Homo sapiens]	66.513	34	15	28	15	1.009	0.0129262	0.416998	0.379866
ALDH9A1	P49189	4-trimethylaminobutyraldehyde dehydrogenase [OS=Homo sapiens]	122.963	51	22	66	22	0.99	-0.0144996	0.598967	0.222597
ALDOC	P09972	Fructose-bisphosphate aldolase C [OS=Homo sapiens]	182.082	63	20	135	15	1.036	0.051024	0.223388	0.65094
ALG1	Q9BT22	chitobiosyldiphosphodolichol beta-mannosyltransferase [OS=Homo sapiens]	14.573	10	4	6	4	1.011	0.015783	0.594466	0.225873
ALG10	Q5BKT4	Dol-P-Glc:Glc(2)Man(9)GlcNAc(2)-PP-Dol alpha-1,2-glucosyltransferase [OS=Homo sapiens]	14.717	5	2	6	2	0.987	-0.018878	0.716411	0.144838
ALG13	Q9NP73-1	Putative bifunctional UDP-N-acetylglucosamine transferase and deubiquitinase ALG13 [OS=Homo sapiens]	41.392	12	10	12	10	0.967	-0.0484122	0.0151217	1.8204
ALG2	Q9H553-1	Alpha-1,3/1,6-mannosyltransferase ALG2 [OS=Homo sapiens]	7.751	6	2	3	2	1.028	0.0398403	0.367623	0.434597
ALG5	Q9Y673	dolichyl-phosphate beta-glucosyltransferase [OS=Homo sapiens]	43.277	18	7	14	7	0.921	-0.118727	0.594257	0.226026
ALG6	Q9Y672	Dolichyl pyrophosphate Man9GlcNAc2 alpha-1,3-glucosyltransferase [OS=Homo sapiens]	8.146	5	3	6	3	0.972	-0.0409718	0.628298	0.201834
ALG8	Q9BVK2-1	Probable dolichyl pyrophosphate Glc1Man9GlcNAc2 alpha-1,3-glucosyltransferase [OS=Homo sapiens]	11.474	8	3	6	3	1.081	0.112367	0.401246	0.396589
ALG9	Q9H6U8	Alpha-1,2-mannosyltransferase ALG9 [OS=Homo sapiens]	28.365	10	5	11	5	0.981	-0.027675	0.455735	0.341288
ALKBH1	Q13686	Nucleic acid dioxygenase ALKBH1 [OS=Homo sapiens]	31.466	25	6	10	6	1.02	0.0285692	0.527385	0.277872
ALKBH2	Q6NS38-1	DNA oxidative demethylase ALKBH2 [OS=Homo sapiens]	12.876	15	3	3	3	1.005	0.0071955	0.799955	0.0969347
ALKBH3	Q96Q83-1	alpha-ketoglutarate-dependent dioxygenase alkB homolog 3 [OS=Homo sapiens]	13.414	19	4	4	4	0.979	-0.0306192	0.308485	0.510766
ALKBH4	Q9NXW9-1	Alpha-ketoglutarate-dependent dioxygenase alkB homolog 4 [OS=Homo sapiens]	21.983	27	6	8	6	0.929	-0.106249	0.168667	0.77297
ALKBH5	Q6P6C2-2	RNA demethylase ALKBH5 [OS=Homo sapiens]	41.274	28	12	14	12	0.95	-0.0740006	0.12631	0.898561
ALKBH8	Q96BT7	Alkylated DNA repair protein alkB homolog 8 [OS=Homo sapiens]	32.432	17	10	12	10	0.956	-0.0649175	0.158144	0.800946
ALOX5	P09917	arachidonate 5-lipoxygenase [OS=Homo sapiens]	14.524	7	4	4	4	0.976	-0.0350469	0.53111	0.274816
ALS2	Q96Q42-1	Alsin [OS=Homo sapiens]	54.609	13	17	19	17	0.964	-0.0528949	0.0829154	1.08136
ALYREF	Q86V81	THO complex subunit 4 [OS=Homo sapiens]	96.917	59	11	51	11	1.081	0.112367	0.0788255	1.10333
AMBRA1	Q9C0C7-1	Activating molecule in BECN1-regulated autophagy protein 1 [OS=Homo sapiens]	8.799	3	2	2	2	0.821	-0.284546	0.366143	0.436349
AMDHD2	Q9Y303-3	Isoform 3 of N-acetylglucosamine-6-phosphate deacetylase [OS=Homo sapiens]	17.523	11	5	7	5	0.989	-0.0159576	0.6579	0.18184
AMFR	Q9UKV5	E3 ubiquitin-protein ligase AMFR [OS=Homo sapiens]	33.263	23	7	9	7	0.951	-0.0724828	0.383766	0.415934
AMOT	Q4VCS5	Angiomotin [OS=Homo sapiens]	32.891	11	11	11	11	1.083	0.115033	0.0492256	1.30781
AMOTL1	Q8IY63-1	Angiomotin-like protein 1 [OS=Homo sapiens]	91.055	27	19	29	19	1.233	0.302173	0.0120863	1.91771
AMPD2	Q01433-1	AMP deaminase 2 [OS=Homo sapiens]	81.703	29	22	39	21	0.951	-0.0724828	0.0906199	1.04278
AMPD3	Q01432-1	AMP deaminase 3 [OS=Homo sapiens]	35.595	14	9	12	8	0.966	-0.0499049	0.0980758	1.00844
AMZ2	Q86W34-4	Archaemetzincin-2 [OS=Homo sapiens]	6.267	7	2	2	2	0.897	-0.15682	0.197445	0.704555
ANAPC1	Q9H1A4	anaphase-promoting complex subunit 1 [OS=Homo sapiens]	39.573	8	12	16	12	0.967	-0.0484122	0.0940551	1.02662
ANAPC10	Q9UM13	Anaphase-promoting complex subunit 10 [OS=Homo sapiens]	13.032	24	3	4	3	1.028	0.0398403	0.421239	0.375472
ANAPC11	Q9NYG5	Anaphase-promoting complex subunit 11 [OS=Homo sapiens]	6.9	31	2	2	2	0.978	-0.0320936	0.491873	0.308147
ANAPC2	Q9UJX6	anaphase-promoting complex subunit 2 [OS=Homo sapiens]	39.42	17	11	14	11	1.041	0.0579701	0.647463	0.188785
ANAPC4	Q9UJX5	Anaphase-promoting complex subunit 4 [OS=Homo sapiens]	17.784	6	4	5	4	0.999	-0.00144342	0.981775	0.0079882
ANAPC5	Q9UJX4	Anaphase-promoting complex subunit 5 [OS=Homo sapiens]	65.8	24	16	21	16	0.986	-0.0203404	0.582235	0.234902
ANAPC7	Q9UJX3-1	Anaphase-promoting complex subunit 7 [OS=Homo sapiens]	40.606	17	9	13	9	1.011	0.015783	0.714656	0.145903
ANGEL1	Q9UNK9	Protein angel homolog 1 [OS=Homo sapiens]	18.641	9	3	4	3	1.096	0.132248	0.222187	0.653282
ANGEL2	Q5VTE6-1	protein angel homolog 2 [OS=Homo sapiens]	10.299	7	3	3	3	0.935	-0.0969617	0.196791	0.705994
ANGPT1	Q15389	angiopoietin-1 [OS=Homo sapiens]	14.555	9	4	4	4	1.176	0.233888	0.0218838	1.65988
ANGPTL6	Q8NI99	Angiopoietin-related protein 6 [OS=Homo sapiens]	17.607	16	5	6	5	0.973	-0.0394883	0.111178	0.953981
ANK1	P16157	ankyrin-1 [OS=Homo sapiens]	21.991	5	6	9	6	0.72	-0.473931	0.511928	0.290791
ANKFY1	Q9P2R3	Rabankyrin-5 [OS=Homo sapiens]	109.835	20	19	33	19	0.983	-0.0247367	0.683695	0.165138
ANKHD1	Q8IWZ3-6	Isoform 6 of Ankyrin repeat and KH domain-containing protein 1 [OS=Homo sapiens]	208.089	23	41	69	20	1.046	0.0648829	0.137561	0.861505
ANKIB1	Q9P2G1	Ankyrin repeat and IBR domain-containing protein 1 [OS=Homo sapiens]	27.699	9	7	7	7	1.036	0.051024	0.541906	0.266076
ANKLE1	Q8NAG6-1	Isoform 2 of Ankyrin repeat and LEM domain-containing protein 1 [OS=Homo sapiens]	23.103	16	5	8	5	0.937	-0.093879	0.157681	0.802221
ANKLE2	Q86XL3-1	ankyrin repeat and LEM domain-containing protein 2 [OS=Homo sapiens]	98.446	33	24	30	16	1.012	0.0172093	0.120622	0.918572
ANKMY2	Q8IV38	Ankyrin repeat and MYND domain-containing protein 2 [OS=Homo sapiens]	49.57	29	13	19	13	0.98	-0.0291463	0.53634	0.27056
ANKRD10	Q9NXR5	Ankyrin repeat domain-containing protein 10 [OS=Homo sapiens]	14.849	13	3	3	3	1.078	0.108357	0.222472	0.652724
ANKRD11	Q6UB99	ankyrin repeat domain-containing protein 11 [OS=Homo sapiens]	71.808	9	21	23	20	1.001	0.00144197	0.983176	0.00736878
ANKRD12	Q6UB98-1	Ankyrin repeat domain-containing protein 12 [OS=Homo sapiens]	20.117	5	8	8	7	1.042	0.0593553	0.145252	0.837877
ANKRD13A	Q8IZ07	ankyrin repeat domain-containing protein 13A [OS=Homo sapiens]	41.532	15	8	15	8	0.977	-0.0335695	0.478331	0.320271
ANKRD13D	Q6ZTN6	Ankyrin repeat domain-containing protein 13D [OS=Homo sapiens]	27.463	11	6	9	6	0.996	-0.00578235	0.868749	0.0611056
ANKRD16	Q6P6B7-1	Ankyrin repeat domain-containing protein 16 [OS=Homo sapiens]	11.924	11	3	3	3	0.946	-0.0800879	0.292418	0.533996
ANKRD17	O75179-1	Ankyrin repeat domain-containing protein 17 [OS=Homo sapiens]	213.071	23	39	69	26	0.999	-0.00144342	0.973685	0.0115817
ANKRD26	Q9UPS8-1	Ankyrin repeat domain-containing protein 26 [OS=Homo sapiens]	6.248	2	3	3	3	1.044	0.0621217	0.408313	0.389006
ANKRD27	Q96NW4	Ankyrin repeat domain-containing protein 27 [OS=Homo sapiens]	48.562	15	11	17	11	0.956	-0.0649175	0.011235	1.94943
ANKRD28	O15084	serine/threonine-protein phosphatase 6 regulatory ankyrin repeat subunit A [OS=Homo sapiens]	66.374	16	12	18	11	1.039	0.0551957	0.253379	0.596229
ANKRD33B	A6NCL7	Ankyrin repeat domain-containing protein 33B [OS=Homo sapiens]	9.982	6	2	2	2	1.103	0.141433	0.275255	0.560265
ANKRD35	Q8N283	Ankyrin repeat domain-containing protein 35 [OS=Homo sapiens]	6.206	2	2	3	2	0.901	-0.150401	0.294314	0.531188
ANKRD36B	Q8N2N9	Ankyrin repeat domain-containing protein 36B [OS=Homo sapiens]	4.087	2	2	2	2	1.036	0.051024	0.74967	0.12513
ANKRD39	Q53RE8	ankyrin repeat domain-containing protein 39 [OS=Homo sapiens]	14.831	32	4	4	4	0.87	-0.200913	0.0856337	1.06736
ANKRD40	Q6AI12	Ankyrin repeat domain-containing protein 40 [OS=Homo sapiens]	17.44	15	4	6	4	1.066	0.0922074	0.000741103	3.13012
ANKRD44	Q8N8A2	Serine/threonine-protein phosphatase 6 regulatory ankyrin repeat subunit B [OS=Homo sapiens]	47.506	14	10	13	9	1.013	0.0186342	0.808549	0.0922938
ANKRD46	Q86W74	Ankyrin repeat domain-containing protein 46 [OS=Homo sapiens]	7.873	9	2	2	2	1.064	0.0894982	0.0792707	1.10089
ANKRD49	Q8WVL7	ankyrin repeat domain-containing protein 49 [OS=Homo sapiens]	6.142	8	2	2	2	0.932	-0.101598	0.498795	0.302078
ANKRD50	Q9ULJ7-1	Ankyrin repeat domain-containing protein 50 [OS=Homo sapiens]	44.877	12	13	13	13	1.008	0.0114956	0.834555	0.0785451
ANKRD52	Q8NB46	Serine/threonine-protein phosphatase 6 regulatory ankyrin repeat subunit C [OS=Homo sapiens]	27.901	7	6	7	6	0.993	-0.0101344	0.657369	0.182191
ANKRD54	Q6NXT1-1	Ankyrin repeat domain-containing protein 54 [OS=Homo sapiens]	23.268	20	5	10	5	1.022	0.0313952	0.546864	0.262121
ANKRD63	C9JTQ0	Ankyrin repeat domain-containing protein 63 [OS=Homo sapiens]	6.026	7	2	2	2	0.925	-0.112475	0.0689458	1.16149
ANKRD9	Q96BM1	ankyrin repeat domain-containing protein 9 [OS=Homo sapiens]	9.42	12	2	2	2	1.259	0.332278	0.227778	0.642487
ANKS1A	Q92625	Ankyrin repeat and SAM domain-containing protein 1A [OS=Homo sapiens]	84.333	20	18	24	18	1.014	0.0200577	0.59149	0.228052
ANKZF1	Q9H8Y5	Ankyrin repeat and zinc finger domain-containing protein 1 [OS=Homo sapiens]	50.883	23	15	21	15	0.957	-0.0634092	0.183391	0.736623
ANLN	Q9NQW6	Anillin [OS=Homo sapiens]	137.742	32	32	47	32	1.045	0.0635029	0.462004	0.335354
ANO10; TMEM16K	Q9NW15-1	Anoctamin-10 [OS=Homo sapiens]	20.469	9	6	9	5	0.988	-0.0174171	0.733769	0.134441
ANO6	Q4KMQ2-2	Isoform 2 of Anoctamin-6 [OS=Homo sapiens]	40.334	16	9	14	9	1.001	0.00144197	0.982599	0.00762374
ANO8	Q9HCE9	Anoctamin-8 [OS=Homo sapiens]	8.232	6	3	3	3	0.817	-0.291592	0.0230745	1.63687
ANP32A	P39687	Acidic leucine-rich nuclear phosphoprotein 32 family member A [OS=Homo sapiens]	86.76	49	14	101	9	0.968	-0.046921	0.181587	0.740914
ANP32B	Q92688	Acidic leucine-rich nuclear phosphoprotein 32 family member B [OS=Homo sapiens]	77.007	37	12	84	7	1.006	0.00863031	0.519017	0.284818
ANP32E	Q9BTT0	Acidic leucine-rich nuclear phosphoprotein 32 family member E [OS=Homo sapiens]	88.413	56	12	54	12	0.943	-0.0846703	0.394241	0.404238
ANPEP	P15144	aminopeptidase N [OS=Homo sapiens]	166.582	39	30	70	30	1.019	0.0271541	0.372278	0.429133
ANTXR1	Q9H6X2	Anthrax toxin receptor 1 [OS=Homo sapiens]	5.898	4	2	2	2	1.1	0.137504	0.377602	0.422966
ANTXR2	P58335-4	Isoform 4 of Anthrax toxin receptor 2 [OS=Homo sapiens]	25.177	14	7	9	7	1.166	0.221568	0.03596	1.44418
ANXA1	P04083	annexin A1 [OS=Homo sapiens]	53.931	44	11	20	11	1.059	0.0827026	0.348274	0.458079
ANXA11	P50995	annexin A11 [OS=Homo sapiens]	89.527	38	19	47	19	1.018	0.0257376	0.414267	0.382719
ANXA2	P07355	Annexin A2 [OS=Homo sapiens]	87.23	53	19	38	19	1.054	0.0758749	0.00576219	2.23941
ANXA4	P09525	annexin A4 [OS=Homo sapiens]	74.258	49	15	29	2	0.933	-0.100051	0.51071	0.291825
ANXA6	P08133-1	annexin A6 [OS=Homo sapiens]	197.098	58	40	105	40	1.01	0.0143553	0.622426	0.205913
ANXA7	P20073-1	Annexin A7 [OS=Homo sapiens]	87.068	35	15	43	15	1.038	0.0538064	0.111025	0.954577
AP1AR	Q63HQ0	AP-1 complex-associated regulatory protein [OS=Homo sapiens]	18.241	26	5	6	5	1.006	0.00863031	0.744652	0.128046
AP1G1	O43747-1	AP-1 complex subunit gamma-1 [OS=Homo sapiens]	113.16	31	23	58	23	1.044	0.0621217	0.0212618	1.6724
AP1G2	O75843	AP-1 complex subunit gamma-like 2 [OS=Homo sapiens]	27.237	9	6	8	6	0.931	-0.103147	0.0292606	1.53372
Ap1m1; AP1M1; LOC101352394; LOC111144152	Q9BXS5-1	AP-1 complex subunit mu-1 [OS=Homo sapiens]	61.122	39	13	24	13	1.008	0.0114956	0.63651	0.196195
AP1S1	P61966	AP-1 complex subunit sigma-1A [OS=Homo sapiens]	8.84	22	3	4	3	1.023	0.0328061	0.243699	0.613147
AP1S2	P56377	AP-1 complex subunit sigma-2 [OS=Homo sapiens]	7.884	16	2	5	2	1.071	0.0989585	0.0852193	1.06946
AP2A1	O95782	AP-2 complex subunit alpha-1 [OS=Homo sapiens]	173.405	36	34	81	23	0.945	-0.0816138	0.574594	0.240639
AP2A2	O94973-2	Isoform 2 of AP-2 complex subunit alpha-2 [OS=Homo sapiens]	95.945	31	26	43	15	1.04	0.0565835	0.411919	0.385189
Ap2b1; AP2B1; LOC101351101; LOC111151383; SLFN5	P63010-1	AP-2 complex subunit beta [OS=Homo sapiens]	171.683	37	32	84	15	1.018	0.0257376	0.553215	0.257106
AP2M1	Q96CW1	AP-2 complex subunit mu [OS=Homo sapiens]	83.904	43	17	30	17	0.963	-0.0543923	0.314211	0.502779
AP2S1	P53680	AP-2 complex subunit sigma [OS=Homo sapiens]	23.317	31	4	11	4	0.976	-0.0350469	0.500101	0.300942
AP3B1	O00203-1	AP-3 complex subunit beta-1 [OS=Homo sapiens]	88.365	23	23	31	20	0.979	-0.0306192	0.0351754	1.45376
AP3D1	O14617-5	Isoform 5 of AP-3 complex subunit delta-1 [OS=Homo sapiens]	142.407	31	30	52	30	0.958	-0.0619024	0.401202	0.396637
AP3M1	Q9Y2T2	ap-3 complex subunit mu-1 [OS=Homo sapiens]	72.852	39	11	28	9	0.956	-0.0649175	0.086485	1.06306
AP3M2	P53677	AP-3 complex subunit mu-2 [OS=Homo sapiens]	13.084	10	4	6	2	0.991	-0.013043	0.832046	0.0798526
AP3S1	Q92572	AP-3 complex subunit sigma-1 [OS=Homo sapiens]	18.482	33	5	8	5	1.034	0.0482362	0.0838001	1.07676
AP4B1	Q9Y6B7	AP-4 complex subunit beta-1 [OS=Homo sapiens]	7.831	3	2	4	2	0.915	-0.128156	0.246179	0.608749
AP4E1	Q9UPM8-1	AP-4 complex subunit epsilon-1 [OS=Homo sapiens]	18.569	6	6	8	6	0.958	-0.0619024	0.142594	0.845899
AP4M1	O00189	AP-4 complex subunit mu-1 [OS=Homo sapiens]	14.326	7	3	5	3	1.074	0.102994	0.10869	0.963811
AP4S1	Q9Y587-1	AP-4 complex subunit sigma-1 [OS=Homo sapiens]	8.72	20	3	4	3	0.994	-0.00868224	0.738837	0.131452
AP5B1	Q2VPB7	AP-5 complex subunit beta-1 [OS=Homo sapiens]	19.767	9	6	6	6	1.107	0.146655	0.115146	0.938749
AP5S1	Q9NUS5	AP-5 complex subunit sigma-1 [OS=Homo sapiens]	19.547	29	4	5	4	0.942	-0.086201	0.281156	0.551053
AP5Z1	O43299	AP-5 complex subunit zeta-1 [OS=Homo sapiens]	23.355	13	6	7	6	0.986	-0.0203404	0.776568	0.10982
APAF1	O14727	apoptotic protease-activating factor 1 [OS=Homo sapiens]	32.33	9	9	12	9	0.997	-0.00433459	0.913377	0.0393497
APBA2	Q99767-2	Isoform 2 of Amyloid-beta A4 precursor protein-binding family A member 2 [OS=Homo sapiens]	21.986	11	5	7	5	1.021	0.0299829	0.668117	0.175147
APBA3	O96018	amyloid-beta A4 precursor protein-binding family A member 3 [OS=Homo sapiens]	15.199	14	5	5	5	1.021	0.0299829	0.771174	0.112848
APBB1	O00213	amyloid-beta A4 precursor protein-binding family B member 1 [OS=Homo sapiens]	18.575	11	5	5	4	1.037	0.0524159	0.449495	0.347276
APBB1IP	Q7Z5R6	Amyloid beta A4 precursor protein-binding family B member 1-interacting protein [OS=Homo sapiens]	73.461	28	14	29	14	0.947	-0.0785637	0.295561	0.529353
APBB2	Q92870-1	Amyloid-beta A4 precursor protein-binding family B member 2 [OS=Homo sapiens]	19.824	7	5	5	4	1.122	0.166073	0.0399312	1.39869
APC	P25054-1	Adenomatous polyposis coli protein [OS=Homo sapiens]	59.52	7	14	18	14	1.007	0.0100637	0.584722	0.233051
APEH	P13798	Acylamino-acid-releasing enzyme [OS=Homo sapiens]	82.711	27	16	34	16	0.99	-0.0144996	0.241129	0.617751
APEX1	P27695	DNA-(apurinic or apyrimidinic site) lyase [OS=Homo sapiens]	99.626	46	15	50	15	0.999	-0.00144342	0.9863	0.00599088
APIP	Q96GX9-1	Methylthioribulose-1-phosphate dehydratase [OS=Homo sapiens]	90.209	58	13	33	13	1.036	0.051024	0.433159	0.363353
APLF	Q8IW19	Aprataxin and PNK-like factor [OS=Homo sapiens]	12.059	12	4	4	4	1.018	0.0257376	0.632134	0.199191
APLP2	Q06481	Amyloid-like protein 2 [OS=Homo sapiens]	97.335	34	20	34	19	1.303	0.381837	0.00119765	2.92167
APMAP	Q9HDC9	Adipocyte plasma membrane-associated protein [OS=Homo sapiens]	62.899	32	12	30	12	1.001	0.00144197	0.972264	0.012216
APOB	P04114	apolipoprotein B-100 [OS=Homo sapiens]	21.209	1	7	9	6	0.363	-1.46196	0.0187734	1.72646
APOBEC3B	Q9UH17-1	DNA dC->dU-editing enzyme APOBEC-3B [OS=Homo sapiens]	28.357	20	6	9	6	1.001	0.00144197	0.944519	0.0247891
APOBEC3C	Q9NRW3	DNA dC->dU-editing enzyme APOBEC-3C [OS=Homo sapiens]	30.6	30	4	15	3	1.003	0.00432161	0.941573	0.0261459
APOBEC3F	Q8IUX4-1	DNA dC->dU-editing enzyme APOBEC-3F [OS=Homo sapiens]	13.042	9	3	4	2	0.964	-0.0528949	0.181425	0.741304
APOBEC3G	Q9HC16	DNA dC->dU-editing enzyme APOBEC-3G [OS=Homo sapiens]	5.067	4	2	3	2	0.967	-0.0484122	0.510151	0.292301
APOL3	O95236-1	Apolipoprotein L3 [OS=Homo sapiens]	8.781	8	3	3	3	1.234	0.303342	0.192229	0.716181
APOO	Q9BUR5-1	MICOS complex subunit MIC26 [OS=Homo sapiens]	17.653	18	3	6	3	1.011	0.015783	0.742419	0.129351
APOOL	Q6UXV4	MICOS complex subunit MIC27 [OS=Homo sapiens]	43.515	36	7	14	7	1.032	0.045443	0.615143	0.211024
APP	P05067-1	Amyloid-beta A4 protein [OS=Homo sapiens]	52.856	22	13	17	12	1.288	0.365133	0.0241553	1.61699
APPBP2	Q92624	Amyloid protein-binding protein 2 [OS=Homo sapiens]	5.733	3	2	2	2	1.113	0.154454	0.165254	0.781849
APPL1	Q9UKG1	DCC-interacting protein 13-alpha [OS=Homo sapiens]	82.681	34	17	31	17	0.953	-0.0694519	0.0733121	1.13482
APPL2	Q8NEU8-1	DCC-interacting protein 13-beta [OS=Homo sapiens]	9.238	7	2	2	2	0.977	-0.0335695	0.648384	0.188168
APRT	P07741-1	Adenine phosphoribosyltransferase [OS=Homo sapiens]	17.118	42	6	20	6	0.98	-0.0291463	0.519243	0.284629
APTX	Q7Z2E3-4	Isoform 4 of Aprataxin [OS=Homo sapiens]	24.918	36	8	10	8	0.884	-0.177882	0.433781	0.36273
AQR	O60306	Intron-binding protein aquarius [OS=Homo sapiens]	130.218	24	31	51	31	0.993	-0.0101344	0.645967	0.18979
AR	P10275	androgen receptor [OS=Homo sapiens]	29.142	16	9	10	9	1.166	0.221568	0.20229	0.694026
ARAF	P10398-1	serine/threonine-protein kinase A-Raf [OS=Homo sapiens]	82.119	31	15	29	12	1.011	0.015783	0.485095	0.314173
ARAP1	Q96P48-6	Arf-GAP with Rho-GAP domain, ANK repeat and PH domain-containing protein 1 [OS=Homo sapiens]	97.192	19	22	35	22	0.956	-0.0649175	0.234244	0.630332
ARAP2	Q8WZ64	Arf-GAP with Rho-GAP domain, ANK repeat and PH domain-containing protein 2 [OS=Homo sapiens]	12.003	2	4	4	3	1.115	0.157044	0.132576	0.877536
ARCN1	P48444	Coatomer subunit delta [OS=Homo sapiens]	156.164	51	26	84	26	1	0	0.991739	0.0036025
ARF3	P61204	ADP-ribosylation factor 3 [OS=Homo sapiens]	105.629	62	10	81	4	1.05	0.0703893	0.570155	0.244007
ARF4	P18085	ADP-ribosylation factor 4 [OS=Homo sapiens]	81.602	62	10	49	5	1.038	0.0538064	0.4823	0.316683
ARF5	P84085	ADP-ribosylation factor 5 [OS=Homo sapiens]	92.656	64	10	50	4	1.021	0.0299829	0.633907	0.197975
ARF6	P62330	ADP-ribosylation factor 6 [OS=Homo sapiens]	11.486	18	3	7	2	1	0	0.998427	0.000683743
ARFGAP1	Q8N6T3-1	ADP-ribosylation factor GTPase-activating protein 1 [OS=Homo sapiens]	76.447	39	12	25	12	1.002	0.00288251	0.87666	0.0571689
ARFGAP2	Q8N6H7	ADP-ribosylation factor GTPase-activating protein 2 [OS=Homo sapiens]	81.809	39	18	33	18	0.91	-0.136062	0.0279627	1.55342
ARFGAP3	Q9NP61-1	ADP-ribosylation factor GTPase-activating protein 3 [OS=Homo sapiens]	67.452	31	17	27	17	1.002	0.00288251	0.914844	0.0386528
ARFGEF1	Q9Y6D6	Brefeldin A-inhibited guanine nucleotide-exchange protein 1 [OS=Homo sapiens]	185.87	29	42	68	33	1.023	0.0328061	0.433614	0.362897
ARFGEF2	Q9Y6D5	Brefeldin A-inhibited guanine nucleotide-exchange protein 2 [OS=Homo sapiens]	138.227	24	34	55	25	1.051	0.0717627	0.217993	0.661557
ARFGEF3	Q5TH69	Brefeldin A-inhibited guanine nucleotide-exchange protein 3 [OS=Homo sapiens]	9.594	2	3	3	3	1.017	0.0243197	0.655838	0.183203
ARFIP2	P53365	Arfaptin-2 [OS=Homo sapiens]	32.364	23	6	10	6	1.044	0.0621217	0.136402	0.86518
ARFRP1	Q13795	ADP-ribosylation factor-related protein 1 [OS=Homo sapiens]	14.742	24	4	4	4	0.75	-0.415037	0.0115779	1.93637
ARG2	P78540	arginase-2, mitochondrial [OS=Homo sapiens]	10.671	11	2	3	2	1.085	0.117695	0.138909	0.857271
ARGLU1	Q9NWB6	Arginine and glutamate-rich protein 1 [OS=Homo sapiens]	18.569	23	9	13	9	0.959	-0.0603973	0.354888	0.449909
ARHGAP1	Q07960	rho GTPase-activating protein 1 [OS=Homo sapiens]	54.656	33	13	24	13	1.001	0.00144197	0.840794	0.0753106
ARHGAP10	A1A4S6	Rho GTPase-activating protein 10 [OS=Homo sapiens]	8.347	3	3	3	3	1.069	0.0962619	0.0423637	1.37301
ARHGAP11A	Q6P4F7	rho GTPase-activating protein 11A [OS=Homo sapiens]	58.832	19	16	21	16	1.019	0.0271541	0.500132	0.300915
ARHGAP12	Q8IWW6-1	Rho GTPase-activating protein 12 [OS=Homo sapiens]	15.942	7	6	8	6	0.983	-0.0247367	0.7334	0.134659
ARHGAP15	Q53QZ3	Rho GTPase-activating protein 15 [OS=Homo sapiens]	78.623	42	19	36	17	0.965	-0.0513992	0.136377	0.865258
ARHGAP17	Q68EM7	Rho GTPase-activating protein 17 [OS=Homo sapiens]	63.463	25	16	19	16	0.996	-0.00578235	0.587053	0.231323
ARHGAP18	Q8N392-1	Rho GTPase-activating protein 18 [OS=Homo sapiens]	44.772	21	13	18	13	0.932	-0.101598	0.0588926	1.22994
ARHGAP19	Q14CB8-1	Rho GTPase-activating protein 19 [OS=Homo sapiens]	30.334	19	7	8	7	1.073	0.10165	0.367169	0.435134
ARHGAP22	Q7Z5H3-1	Rho GTPase-activating protein 22 [OS=Homo sapiens]	15.863	8	5	5	5	0.834	-0.261881	0.0797414	1.09832
ARHGAP25	P42331-4	Isoform 4 of Rho GTPase-activating protein 25 [OS=Homo sapiens]	109.368	46	26	42	26	0.966	-0.0499049	0.152388	0.817048
ARHGAP26	Q9UNA1-1	Rho GTPase-activating protein 26 [OS=Homo sapiens]	29.548	8	6	8	6	1.025	0.0356239	0.420792	0.375932
ARHGAP27	Q6ZUM4-1	Rho GTPase-activating protein 27 [OS=Homo sapiens]	39.074	19	10	13	8	0.969	-0.0454314	0.363767	0.439176
ARHGAP30	Q7Z6I6-1	Rho GTPase-activating protein 30 [OS=Homo sapiens]	93.39	27	27	32	27	0.981	-0.027675	0.300459	0.522214
ARHGAP31	Q2M1Z3	Rho GTPase-activating protein 31 [OS=Homo sapiens]	15.961	5	4	4	4	1.072	0.100305	0.503779	0.29776
ARHGAP32	A7KAX9	rho GTPase-activating protein 32 [OS=Homo sapiens]	29.976	5	9	11	9	1.108	0.147958	0.230111	0.638062
ARHGAP35	Q9NRY4	Rho GTPase-activating protein 35 [OS=Homo sapiens]	101.462	23	25	30	25	0.979	-0.0306192	0.304976	0.515735
ARHGAP4	P98171-1	Rho GTPase-activating protein 4 [OS=Homo sapiens]	113.241	34	26	52	26	0.978	-0.0320936	0.292592	0.533737
ARHGAP45	Q92619	Rho GTPase-activating protein 45 [OS=Homo sapiens]	129.822	32	31	49	31	0.994	-0.00868224	0.681019	0.166841
ARHGAP5	Q13017-1	Rho GTPase-activating protein 5 [OS=Homo sapiens]	91.946	18	20	30	20	1.002	0.00288251	0.925255	0.0337383
ARHGAP9	Q9BRR9	Rho GTPase-activating protein 9 [OS=Homo sapiens]	29.701	14	9	10	7	0.89	-0.168123	0.110533	0.956508
ARHGDIA; HEL-S-47e	P52565-1	rho GDP-dissociation inhibitor 1 [OS=Homo sapiens]	48.838	50	9	62	9	1.028	0.0398403	0.239422	0.620836
ARHGDIB	P52566	Rho GDP-dissociation inhibitor 2 [OS=Homo sapiens]	85.281	63	12	86	12	1.023	0.0328061	0.258544	0.587465
ARHGEF1	Q92888-1	Rho guanine nucleotide exchange factor 1 [OS=Homo sapiens]	116.368	34	26	46	26	1.011	0.015783	0.66522	0.177035
ARHGEF11	O15085-2	Isoform 2 of Rho guanine nucleotide exchange factor 11 [OS=Homo sapiens]	49.71	15	14	17	14	1.048	0.0676387	0.176696	0.752773
ARHGEF12	Q9NZN5	Rho guanine nucleotide exchange factor 12 [OS=Homo sapiens]	76.036	17	21	23	21	1.026	0.0370307	0.262656	0.580613
ARHGEF17	Q96PE2	Rho guanine nucleotide exchange factor 17 [OS=Homo sapiens]	15.269	3	6	8	5	0.937	-0.093879	0.567057	0.246373
ARHGEF18	Q6ZSZ5	Rho guanine nucleotide exchange factor 18 [OS=Homo sapiens]	66.105	23	19	21	19	0.994	-0.00868224	0.878287	0.0563638
ARHGEF2	Q92974	Rho guanine nucleotide exchange factor 2 [OS=Homo sapiens]	139.279	42	35	66	35	0.974	-0.0380063	0.0852282	1.06942
ARHGEF26	Q96DR7	Rho guanine nucleotide exchange factor 26 [OS=Homo sapiens]	32.821	13	9	10	9	1.008	0.0114956	0.767294	0.115038
ARHGEF39	Q8N4T4-1	Rho guanine nucleotide exchange factor 39 [OS=Homo sapiens]	7.547	7	3	3	3	1.076	0.105678	0.161713	0.791256
ARHGEF6	Q15052	Rho guanine nucleotide exchange factor 6 [OS=Homo sapiens]	142.843	46	29	55	6	0.953	-0.0694519	0.191799	0.717154
ARHGEF7	Q14155-1	Isoform 1 of Rho guanine nucleotide exchange factor 7 [OS=Homo sapiens]	79.452	28	17	30	12	1.004	0.00575927	0.431152	0.36537
ARID1A	O14497	AT-rich interactive domain-containing protein 1A [OS=Homo sapiens]	316.547	33	50	105	49	0.997	-0.00433459	0.911719	0.040139
ARID2	Q68CP9-1	AT-rich interactive domain-containing protein 2 [OS=Homo sapiens]	134.953	22	28	40	28	1.023	0.0328061	0.28431	0.546207
ARID3A	Q99856	AT-rich interactive domain-containing protein 3A [OS=Homo sapiens]	78.747	36	17	31	17	1.008	0.0114956	0.625128	0.204031
ARID3B	Q8IVW6	AT-rich interactive domain-containing protein 3B [OS=Homo sapiens]	77.992	39	16	29	16	1.139	0.187768	0.0290491	1.53687
ARID4A	P29374-1	AT-rich interactive domain-containing protein 4A [OS=Homo sapiens]	92.041	22	20	27	18	0.966	-0.0499049	0.156679	0.804988
ARID4B	Q4LE39-1	AT-rich interactive domain-containing protein 4B [OS=Homo sapiens]	92.673	23	24	34	22	1.043	0.0607392	0.255663	0.592332
ARID5B	Q14865	AT-rich interactive domain-containing protein 5B [OS=Homo sapiens]	22.987	6	6	6	6	1.273	0.348232	0.173191	0.761474
ARIH1	Q9Y4X5	E3 ubiquitin-protein ligase ARIH1 [OS=Homo sapiens]	112.428	52	19	43	19	1.034	0.0482362	0.069532	1.15782
ARIH2	O95376	E3 ubiquitin-protein ligase ARIH2 [OS=Homo sapiens]	70.354	29	11	23	11	0.987	-0.018878	0.207461	0.683064
ARL1	P40616	ADP-ribosylation factor-like protein 1 [OS=Homo sapiens]	46.511	31	5	12	5	0.922	-0.117161	0.232558	0.633468
ARL13B	Q3SXY8	ADP-ribosylation factor-like protein 13B [OS=Homo sapiens]	24.074	15	4	7	4	1.019	0.0271541	0.474184	0.324054
ARL14EP	Q8N8R7	ARL14 effector protein [OS=Homo sapiens]	18.645	23	5	6	5	0.997	-0.00433459	0.681524	0.166519
ARL15	Q9NXU5	ADP-ribosylation factor-like protein 15 [OS=Homo sapiens]	14.95	30	4	4	4	0.955	-0.0664274	0.313715	0.503465
ARL2	P36404	ADP-ribosylation factor-like protein 2 [OS=Homo sapiens]	19.584	28	4	7	4	0.885	-0.176251	0.341358	0.46679
ARL2BP	Q9Y2Y0	ADP-ribosylation factor-like protein 2-binding protein [OS=Homo sapiens]	10.437	20	3	4	3	0.991	-0.013043	0.820019	0.0861763
ARL3	P36405	ADP-ribosylation factor-like protein 3 [OS=Homo sapiens]	19.873	27	3	5	3	1.094	0.129613	0.0997668	1.00101
ARL5B	Q96KC2	ADP-ribosylation factor-like protein 5B [OS=Homo sapiens]	7.491	10	2	3	2	0.781	-0.356606	0.0360159	1.44351
ARL6	Q9H0F7	ADP-ribosylation factor-like protein 6 [OS=Homo sapiens]	18.617	20	3	6	3	1.072	0.100305	0.188353	0.725028
ARL6IP1	Q15041	ADP-ribosylation factor-like protein 6-interacting protein 1 [OS=Homo sapiens]	13.665	23	3	8	3	1.058	0.0813396	0.052844	1.277
ARL6IP4	Q66PJ3-2	Isoform 2 of ADP-ribosylation factor-like protein 6-interacting protein 4 [OS=Homo sapiens]	41.4	21	9	16	2	1.14	0.189034	0.388114	0.411041
ARL6IP5	O75915	PRA1 family protein 3 [OS=Homo sapiens]	16.584	20	3	11	3	1.023	0.0328061	0.368805	0.433203
ARL6IP6	Q8N6S5	ADP-ribosylation factor-like protein 6-interacting protein 6 [OS=Homo sapiens]	10.643	18	3	5	3	1.047	0.0662614	0.191964	0.71678
ARL8A	Q96BM9	ADP-ribosylation factor-like protein 8A [OS=Homo sapiens]	24.112	42	7	9	3	0.983	-0.0247367	0.380455	0.419696
ARL8B	Q9NVJ2	ADP-ribosylation factor-like protein 8B [OS=Homo sapiens]	21.235	36	7	11	3	0.934	-0.0985055	0.494036	0.306241
ARMC1	Q9NVT9	armadillo repeat-containing protein 1 [OS=Homo sapiens]	25.948	35	5	10	5	0.97	-0.0439433	0.130896	0.883073
ARMC10	Q8N2F6-1	Armadillo repeat-containing protein 10 [OS=Homo sapiens]	27.67	26	7	8	7	0.99	-0.0144996	0.410022	0.387193
ARMC6	Q6NXE6-1	Armadillo repeat-containing protein 6 [OS=Homo sapiens]	44.802	23	12	19	12	0.958	-0.0619024	0.432726	0.363787
ARMC8	Q8IUR7-1	Armadillo repeat-containing protein 8 [OS=Homo sapiens]	41.424	20	10	12	4	0.986	-0.0203404	0.603818	0.219094
ARMCX3	Q9UH62	Armadillo repeat-containing X-linked protein 3 [OS=Homo sapiens]	48.308	28	8	16	8	1.075	0.104337	0.0750439	1.12468
ARMCX5	Q6P1M9	Armadillo repeat-containing X-linked protein 5 [OS=Homo sapiens]	19.006	8	3	4	3	0.932	-0.101598	0.0686438	1.1634
ARMH3	Q5T2E6-1	UPF0668 protein C10orf76 [OS=Homo sapiens]	19.764	9	5	11	5	0.826	-0.275786	0.446249	0.350423
ARMT1	Q9H993	protein-glutamate O-methyltransferase [OS=Homo sapiens]	48.666	22	10	20	10	0.973	-0.0394883	0.303503	0.517838
ARNT	P27540	Aryl hydrocarbon receptor nuclear translocator [OS=Homo sapiens]	63.283	31	14	22	14	0.985	-0.0218044	0.463293	0.334144
ARPC1A	Q92747	Actin-related protein 2/3 complex subunit 1A [OS=Homo sapiens]	25.798	21	7	14	7	1.06	0.0840643	0.148518	0.828221
ARPC1B	O15143	Actin-related protein 2/3 complex subunit 1B [OS=Homo sapiens]	40.197	31	8	22	8	1.009	0.0129262	0.609809	0.214806
ARPC2	O15144	Actin-related protein 2/3 complex subunit 2 [OS=Homo sapiens]	79.479	49	16	52	16	1.055	0.077243	0.172229	0.763895
ARPC3	O15145	Actin-related protein 2/3 complex subunit 3 [OS=Homo sapiens]	24.816	25	5	18	5	1.02	0.0285692	0.294467	0.530963
ARPC4	P59998	Actin-related protein 2/3 complex subunit 4 [OS=Homo sapiens]	24.462	38	6	28	6	0.943	-0.0846703	0.0392056	1.40665
Arpc5; ARPC5	O15511-1	Actin-related protein 2/3 complex subunit 5 [OS=Homo sapiens]	70.571	67	11	35	10	1.016	0.0229004	0.406927	0.390483
ARPC5L	Q9BPX5	actin-related protein 2/3 complex subunit 5-like protein [OS=Homo sapiens]	48.589	59	9	22	8	0.995	-0.00723157	0.866137	0.0624133
ARPP19	P56211	cAMP-regulated phosphoprotein 19 [OS=Homo sapiens]	46.207	40	5	19	4	1.01	0.0143553	0.696365	0.157163
ARRB1	P49407-1	Beta-arrestin-1 [OS=Homo sapiens]	110.82	49	16	55	14	0.99	-0.0144996	0.785973	0.104592
ARRB2	P32121	Beta-arrestin-2 [OS=Homo sapiens]	34.55	25	8	18	6	0.986	-0.0203404	0.444031	0.352586
ARRDC1	Q8N5I2	arrestin domain-containing protein 1 [OS=Homo sapiens]	7.555	6	2	2	2	0.83	-0.268817	0.261409	0.582679
ARSB	P15848	arylsulfatase B [OS=Homo sapiens]	26.611	12	5	10	5	0.938	-0.0923402	0.0125629	1.90091
ARSD	P51689	Arylsulfatase D [OS=Homo sapiens]	12.467	9	4	4	4	1.08	0.111031	0.542808	0.265353
ARSK	Q6UWY0	Arylsulfatase K [OS=Homo sapiens]	2.696	3	2	2	2	0.977	-0.0335695	0.617736	0.209197
ARV1	Q9H2C2	Protein arv1 [OS=Homo sapiens]	9.618	14	2	4	2	0.889	-0.169745	0.379969	0.420251
ASAH1	Q13510	Acid ceramidase [OS=Homo sapiens]	36.753	23	10	22	10	0.946	-0.0800879	0.0361739	1.4416
ASAP1	Q9ULH1-1	Arf-GAP with SH3 domain, ANK repeat and PH domain-containing protein 1 [OS=Homo sapiens]	70.016	17	15	21	15	0.979	-0.0306192	0.281169	0.551032
ASAP2	O43150-1	Arf-GAP with SH3 domain, ANK repeat and PH domain-containing protein 2 [OS=Homo sapiens]	36.16	11	11	14	11	0.999	-0.00144342	0.795174	0.099538
ASB3	Q9Y575	Ankyrin repeat and SOCS box protein 3 [OS=Homo sapiens]	8.032	6	3	4	3	1.013	0.0186342	0.828307	0.0818087
ASB6	Q9NWX5	Ankyrin repeat and SOCS box protein 6 [OS=Homo sapiens]	11.313	11	3	4	3	0.943	-0.0846703	0.163758	0.785797
ASB9	Q96DX5	Ankyrin repeat and SOCS box protein 9 [OS=Homo sapiens]	16.885	20	4	4	4	0.943	-0.0846703	0.210095	0.677583
ASCC1	Q8N9N2	Activating signal cointegrator 1 complex subunit 1 [OS=Homo sapiens]	10.825	8	4	5	4	0.996	-0.00578235	0.845146	0.0730684
ASCC2	Q9H1I8-1	Activating signal cointegrator 1 complex subunit 2 [OS=Homo sapiens]	48.092	13	8	15	8	1.005	0.0071955	0.833046	0.0793308
ASCC3	Q8N3C0	Activating signal cointegrator 1 complex subunit 3 [OS=Homo sapiens]	146.263	21	36	45	36	0.997	-0.00433459	0.911682	0.0401568
ASF1A	Q9Y294	Histone chaperone ASF1A [OS=Homo sapiens]	30.852	48	6	17	5	0.994	-0.00868224	0.935916	0.0287632
ASF1B	Q9NVP2	Histone chaperone ASF1B [OS=Homo sapiens]	44.265	68	8	18	7	0.99	-0.0144996	0.466119	0.331503
ASH1L	Q9NR48	Histone-lysine N-methyltransferase ASH1L [OS=Homo sapiens]	9.713	1	2	2	2	1.013	0.0186342	0.727482	0.138178
ASH2L	Q9UBL3-1	Set1/Ash2 histone methyltransferase complex subunit ASH2 [OS=Homo sapiens]	96.291	32	18	35	18	0.978	-0.0320936	0.530439	0.275365
ASIC1	P78348-1	Isoform 1 of Acid-sensing ion channel 1 [OS=Homo sapiens]	5.214	3	2	2	2	0.874	-0.194295	0.152166	0.817681
ASL	P04424	argininosuccinate lyase [OS=Homo sapiens]	23.897	16	7	9	7	1.01	0.0143553	0.243643	0.613246
ASMTL	O95671-1	N-acetylserotonin O-methyltransferase-like protein [OS=Homo sapiens]	86.739	35	18	33	18	1.007	0.0100637	0.60213	0.22031
ASNS	P08243-1	Asparagine synthetase [glutamine-hydrolyzing] [OS=Homo sapiens]	83.808	40	16	34	16	1.021	0.0299829	0.0343452	1.46413
ASNSD1	Q9NWL6	Asparagine synthetase domain-containing protein 1 [OS=Homo sapiens]	8.59	4	3	3	3	1.006	0.00863031	0.926901	0.0329667
ASPH	Q12797	Aspartyl/Asparaginyl beta-hydroxylase [OS=Homo sapiens]	87.446	28	16	29	16	0.991	-0.013043	0.627097	0.202665
ASPM	Q8IZT6-1	Abnormal spindle-like microcephaly-associated protein [OS=Homo sapiens]	38.61	3	11	15	11	1.046	0.0648829	0.231425	0.635589
ASPSCR1	Q9BZE9	tether containing UBX domain for GLUT4 [OS=Homo sapiens]	48.078	34	14	17	14	1.034	0.0482362	0.0586719	1.23157
ASS1	P00966	Argininosuccinate synthase [OS=Homo sapiens]	11.591	10	5	7	5	0.915	-0.128156	0.165217	0.781944
ASTE1	Q2TB18	Protein asteroid homolog 1 [OS=Homo sapiens]	16.406	6	3	4	3	1.038	0.0538064	0.518515	0.285239
ASXL2	Q76L83	Putative Polycomb group protein ASXL2 [OS=Homo sapiens]	19.789	6	6	6	6	1.033	0.0468403	0.575637	0.239852
ATAD1	Q8NBU5	ATPase family aaa domain-containing protein 1 [OS=Homo sapiens]	39.852	29	7	13	7	1.1	0.137504	0.0721792	1.14159
ATAD2	Q6PL18-1	ATPase family AAA domain-containing protein 2 [OS=Homo sapiens]	252.647	36	54	100	48	1.377	0.461529	0.00594334	2.22597
ATAD2B	Q9ULI0	ATPase family AAA domain-containing protein 2B [OS=Homo sapiens]	111.566	23	28	39	22	1.002	0.00288251	0.910632	0.040657
ATAD3A	Q9NVI7-2	Isoform 2 of ATPase family AAA domain-containing protein 3A [OS=Homo sapiens]	146.407	54	27	72	10	1.002	0.00288251	0.931922	0.0306204
ATAD3B	Q5T9A4	ATPase family AAA domain-containing protein 3B [OS=Homo sapiens]	141.121	43	23	66	6	1.058	0.0813396	0.265292	0.576276
ATAD5	Q96QE3-1	ATPase family AAA domain-containing protein 5 [OS=Homo sapiens]	115.24	20	28	35	28	1.019	0.0271541	0.380138	0.420058
ATF1	P18846	Cyclic AMP-dependent transcription factor ATF-1 [OS=Homo sapiens]	16.32	18	4	7	2	1.032	0.045443	0.44946	0.347309
ATF2	P15336-1	Cyclic AMP-dependent transcription factor ATF-2 [OS=Homo sapiens]	32.053	22	9	12	7	1.041	0.0579701	0.109006	0.962549
ATF6	P18850	Cyclic AMP-dependent transcription factor ATF-6 alpha [OS=Homo sapiens]	12.46	5	3	3	3	0.994	-0.00868224	0.611456	0.213635
ATF6B	Q99941-1	Cyclic AMP-dependent transcription factor ATF-6 beta [OS=Homo sapiens]	32.952	15	7	11	7	0.776	-0.365871	0.0204461	1.68939
ATF7	P17544	Cyclic AMP-dependent transcription factor ATF-7 [OS=Homo sapiens]	30.427	17	6	12	4	0.963	-0.0543923	0.248	0.605547
ATF7IP	Q6VMQ6	activating transcription factor 7-interacting protein 1 [OS=Homo sapiens]	135.333	31	25	46	25	0.973	-0.0394883	0.367628	0.434592
ATG101	Q9BSB4	Autophagy-related protein 101 [OS=Homo sapiens]	15.297	18	3	5	3	0.983	-0.0247367	0.342691	0.465097
ATG13	O75143-1	Autophagy-related protein 13 [OS=Homo sapiens]	19.063	12	4	5	4	1.045	0.0635029	0.124326	0.905437
ATG16L1	Q676U5	Autophagy-related protein 16-1 [OS=Homo sapiens]	32.851	22	11	12	11	1.014	0.0200577	0.425179	0.371428
ATG16L2	Q8NAA4	Autophagy-related protein 16-2 [OS=Homo sapiens]	13.954	7	4	4	4	1.029	0.041243	0.614167	0.211713
ATG2A	Q2TAZ0-1	Autophagy-related protein 2 homolog A [OS=Homo sapiens]	24.497	6	7	8	7	0.952	-0.0709665	0.192467	0.715643
ATG2B	Q96BY7	autophagy-related protein 2 homolog B [OS=Homo sapiens]	53.13	8	13	18	13	0.94	-0.0892673	0.428501	0.368048
ATG3	Q9NT62	ubiquitin-like-conjugating enzyme ATG3 [OS=Homo sapiens]	21.173	14	4	9	4	1.055	0.077243	0.160427	0.794723
ATG4A	Q8WYN0	Cysteine protease ATG4A [OS=Homo sapiens]	16.973	10	2	4	2	1.002	0.00288251	0.956301	0.0194054
ATG4B	Q9Y4P1-1	Cysteine protease ATG4B [OS=Homo sapiens]	44.026	29	8	12	8	0.984	-0.0232698	0.488152	0.311445
ATG4C	Q96DT6	Cysteine protease ATG4C [OS=Homo sapiens]	25.482	19	5	7	5	0.977	-0.0335695	0.713896	0.146365
ATG4D	Q86TL0	Cysteine protease ATG4D [OS=Homo sapiens]	7.771	7	3	3	3	1.001	0.00144197	0.971861	0.0123959
ATG5	Q9H1Y0-1	Autophagy protein 5 [OS=Homo sapiens]	26.33	22	5	10	5	0.886	-0.174621	0.307032	0.512816
ATG7	O95352	Ubiquitin-like modifier-activating enzyme ATG7 [OS=Homo sapiens]	29.567	13	7	9	7	1.005	0.0071955	0.746199	0.127145
ATG9A	Q7Z3C6	autophagy-related protein 9A [OS=Homo sapiens]	34.099	14	10	11	10	1.004	0.00575927	0.911883	0.040061
ATIC	P31939	bifunctional purine biosynthesis protein purH [OS=Homo sapiens]	256.128	75	35	132	35	1	0	0.999707	0.000127428
ATL1	Q8WXF7	Atlastin-1 [OS=Homo sapiens]	25.774	13	7	9	6	0.918	-0.123434	0.316155	0.5001
ATL2	Q8NHH9	Atlastin-2 [OS=Homo sapiens]	55.541	27	11	15	10	1.047	0.0662614	0.100466	0.99798
ATL3	Q6DD88	Atlastin-3 [OS=Homo sapiens]	77.922	29	11	29	11	1.031	0.0440443	0.206929	0.684178
ATM	Q13315	Serine-protein kinase ATM [OS=Homo sapiens]	160.323	15	39	56	39	0.943	-0.0846703	0.120689	0.918331
ATN1	P54259	Atrophin-1 [OS=Homo sapiens]	10.282	4	3	4	3	1.121	0.164786	0.219929	0.657718
ATOX1	O00244	Copper transport protein ATOX1 [OS=Homo sapiens]	17.006	40	3	5	3	0.947	-0.0785637	0.591145	0.228306
ATP11A	P98196	Probable phospholipid-transporting ATPase IH [OS=Homo sapiens]	29.275	8	9	10	8	1.041	0.0579701	0.139233	0.856259
ATP11B	Q9Y2G3	Probable phospholipid-transporting ATPase IF [OS=Homo sapiens]	13.792	4	5	5	4	0.994	-0.00868224	0.831917	0.0799199
ATP11C	Q8NB49-1	Phospholipid-transporting ATPase IG [OS=Homo sapiens]	73.074	19	16	22	15	0.959	-0.0603973	0.280572	0.551956
ATP13A1	Q9HD20	manganese-transporting ATPase 13A1 [OS=Homo sapiens]	104.821	26	23	39	23	0.935	-0.0969617	0.33682	0.472602
ATP13A2	Q9NQ11	Cation-transporting ATPase 13A2 [OS=Homo sapiens]	4.391	1	2	3	2	1.009	0.0129262	0.820155	0.0861039
ATP13A3	Q9H7F0-1	probable cation-transporting ATPase 13A3 [OS=Homo sapiens]	50.602	10	8	12	8	0.959	-0.0603973	0.312423	0.505257
ATP1A1	P05023	Sodium/potassium-transporting ATPase subunit alpha-1 [OS=Homo sapiens]	328.349	48	46	150	30	1.037	0.0524159	0.23472	0.629451
ATP1A3	P13637-1	Sodium/potassium-transporting ATPase subunit alpha-3 [OS=Homo sapiens]	158.852	30	26	76	10	1.015	0.0214797	0.641848	0.192568
ATP1B1	P05026	Sodium/potassium-transporting ATPase subunit beta-1 [OS=Homo sapiens]	18.197	16	4	7	4	0.993	-0.0101344	0.891917	0.0496757
ATP1B3	P54709	sodium/potassium-transporting ATPase subunit beta-3 [OS=Homo sapiens]	59.255	30	9	22	9	1.024	0.0342157	0.395711	0.402622
ATP23	Q9Y6H3	Mitochondrial inner membrane protease ATP23 homolog [OS=Homo sapiens]	22.391	25	5	8	5	1.013	0.0186342	0.86912	0.0609203
ATP2A2	P16615	Sarcoplasmic/endoplasmic reticulum calcium ATPase 2 [OS=Homo sapiens]	216.622	40	38	107	31	1.031	0.0440443	0.185491	0.731677
ATP2A3	Q93084-2	Isoform SERCA3A of Sarcoplasmic/endoplasmic reticulum calcium ATPase 3 [OS=Homo sapiens]	128.914	32	25	58	18	0.994	-0.00868224	0.325155	0.487909
ATP2B1	P20020	Plasma membrane calcium-transporting ATPase 1 [OS=Homo sapiens]	139.503	26	25	40	17	1.029	0.041243	0.369704	0.432146
ATP2B4	P23634-1	Plasma membrane calcium-transporting ATPase 4 [OS=Homo sapiens]	112.969	22	21	32	13	1.017	0.0243197	0.31323	0.504137
ATP2C1	P98194-7	Isoform 7 of Calcium-transporting ATPase type 2C member 1 [OS=Homo sapiens]	86.111	28	19	31	19	0.715	-0.483985	0.0208196	1.68153
ATP5F1B	P06576	ATP synthase subunit beta, mitochondrial [OS=Homo sapiens]	378.309	78	27	269	27	1.028	0.0398403	0.584334	0.233339
ATP5F1C	P36542-1	ATP synthase subunit gamma, mitochondrial [OS=Homo sapiens]	80.25	47	12	47	12	0.991	-0.013043	0.723559	0.140526
ATP5F1D	P30049	ATP synthase subunit delta, mitochondrial [OS=Homo sapiens]	37.975	35	3	31	3	0.988	-0.0174171	0.57781	0.238215
ATP5F1E	P56381	ATP synthase subunit epsilon, mitochondrial [OS=Homo sapiens]	7.076	55	4	16	4	0.9	-0.152003	0.247903	0.605718
ATP5IF1	Q9UII2-1	ATPase inhibitor, mitochondrial [OS=Homo sapiens]	21.858	32	6	11	6	0.88	-0.184425	0.327496	0.484794
ATP5ME	P56385	ATP synthase subunit e, mitochondrial [OS=Homo sapiens]	17.277	32	2	11	2	1.05	0.0703893	0.031089	1.50739
ATP5MG	O75964	ATP synthase subunit g, mitochondrial [OS=Homo sapiens]	12.437	30	3	9	3	0.98	-0.0291463	0.474965	0.323339
ATP5MJ	P56378-1	6.8 kDa mitochondrial proteolipid [OS=Homo sapiens]	6.383	28	2	8	2	0.982	-0.0262051	0.698798	0.155648
ATP5MK	Q96IX5	Up-regulated during skeletal muscle growth protein 5 [OS=Homo sapiens]	19.66	45	2	10	2	1.021	0.0299829	0.230009	0.638255
ATP5PB	P24539	ATP synthase F(0) complex subunit B1, mitochondrial [OS=Homo sapiens]	75.709	47	12	46	12	1.018	0.0257376	0.281557	0.550434
ATP5PD	O75947-1	ATP synthase subunit d, mitochondrial [OS=Homo sapiens]	60.029	79	13	30	13	1.017	0.0243197	0.815026	0.0888284
ATP5PF	P18859	ATP synthase-coupling factor 6, mitochondrial [OS=Homo sapiens]	30.391	52	5	12	5	0.954	-0.0679388	0.125354	0.90186
ATP5PO	P48047	ATP synthase subunit O, mitochondrial [OS=Homo sapiens]	54.647	49	8	62	8	1.001	0.00144197	0.910594	0.0406753
ATP6AP1	Q15904	V-type proton ATPase subunit S1 [OS=Homo sapiens]	18.588	14	5	7	5	1.001	0.00144197	0.977685	0.00980102
ATP6AP2	O75787	Renin receptor [OS=Homo sapiens]	21.35	15	4	9	4	1.028	0.0398403	0.401267	0.396566
ATP6V0A1	Q93050-1	Isoform 2 of V-type proton ATPase 116 kDa subunit a isoform 1 [OS=Homo sapiens]	61.703	16	12	20	12	1.022	0.0313952	0.713088	0.146857
ATP6V0A2	Q9Y487	V-type proton ATPase 116 kDa subunit a isoform 2 [OS=Homo sapiens]	36.861	14	9	13	9	0.96	-0.0588937	0.233709	0.631325
ATP6V0D1	P61421	V-type proton ATPase subunit d 1 [OS=Homo sapiens]	22.169	24	7	12	7	0.995	-0.00723157	0.568203	0.245497
ATP6V1A	P38606	V-type proton ATPase catalytic subunit A [OS=Homo sapiens]	154.859	45	21	98	21	1.035	0.0496308	0.144159	0.841157
ATP6V1B2	P21281	V-type proton ATPase subunit B, brain isoform [OS=Homo sapiens]	158.134	71	24	74	24	1.005	0.0071955	0.494812	0.30556
ATP6V1C1	P21283	V-type proton ATPase subunit C 1 [OS=Homo sapiens]	91.669	46	18	40	18	1.079	0.109695	0.115145	0.938755
ATP6V1D	Q9Y5K8	V-type proton ATPase subunit D [OS=Homo sapiens]	41.458	38	7	14	7	1.042	0.0593553	0.0284329	1.54618
ATP6V1E1	P36543	V-type proton ATPase subunit E 1 [OS=Homo sapiens]	87.097	56	15	48	15	1.014	0.0200577	0.558383	0.253068
ATP6V1F	Q16864-1	V-type proton ATPase subunit F [OS=Homo sapiens]	21.758	75	6	10	6	1.039	0.0551957	0.409734	0.387498
ATP6V1G1	O75348	V-type proton ATPase subunit G 1 [OS=Homo sapiens]	14.85	26	4	8	4	1.099	0.136191	0.210397	0.676961
ATP6V1G2	O95670-1	V-type proton ATPase subunit G 2 [OS=Homo sapiens]	8.955	26	2	2	2	0.923	-0.115597	0.626075	0.203374
ATP6V1H	Q9UI12-1	V-type proton ATPase subunit H [OS=Homo sapiens]	94.341	41	14	34	14	0.986	-0.0203404	0.584181	0.233453
ATP8A1	Q9Y2Q0-2	Isoform 2 of Phospholipid-transporting ATPase IA [OS=Homo sapiens]	45.132	10	10	12	10	0.979	-0.0306192	0.504366	0.297254
ATP8B4	Q8TF62	probable phospholipid-transporting ATPase IM [OS=Homo sapiens]	47.16	12	12	18	10	1.036	0.051024	0.109511	0.960544
ATP9A	O75110	Probable phospholipid-transporting ATPase IIA [OS=Homo sapiens]	15.187	5	4	4	3	0.58	-0.785875	0.150412	0.822719
ATP9B	O43861-1	Probable phospholipid-transporting ATPase IIB [OS=Homo sapiens]	44.416	14	11	14	10	0.972	-0.0409718	0.185912	0.730693
ATPAF1	Q5TC12-1	ATP synthase mitochondrial F1 complex assembly factor 1 [OS=Homo sapiens]	12.262	13	3	3	3	1.029	0.041243	0.614106	0.211757
ATPAF2	Q8N5M1	ATP synthase mitochondrial F1 complex assembly factor 2 [OS=Homo sapiens]	19.472	24	5	7	5	0.982	-0.0262051	0.348656	0.457603
ATPSCKMT	Q6P4H8-1	Protein FAM173B [OS=Homo sapiens]	3.204	6	2	2	2	1.063	0.0881416	0.257472	0.58927
ATR	Q13535	serine/threonine-protein kinase ATR [OS=Homo sapiens]	92.837	12	25	28	25	0.935	-0.0969617	0.0475678	1.32269
ATRIP	Q8WXE1	ATR-interacting protein [OS=Homo sapiens]	20.344	9	6	7	6	1.007	0.0100637	0.623012	0.205504
ATRN	O75882-2	Isoform 2 of Attractin [OS=Homo sapiens]	33.488	9	11	12	11	1.018	0.0257376	0.48454	0.31467
ATXN10	Q9UBB4-1	Ataxin-10 [OS=Homo sapiens]	109.539	45	19	40	19	0.987	-0.018878	0.346479	0.460323
ATXN1L	P0C7T5	Ataxin-1-like [OS=Homo sapiens]	11.921	5	4	5	4	1.088	0.121679	0.393841	0.404679
ATXN2	Q99700-1	Ataxin-2 [OS=Homo sapiens]	104.154	21	22	37	21	0.939	-0.0908029	0.200227	0.698478
ATXN2L	Q8WWM7-1	ataxin-2-like protein [OS=Homo sapiens]	169.673	33	31	79	30	1.013	0.0186342	0.579784	0.236734
ATXN7	O15265	Ataxin-7 [OS=Homo sapiens]	44.502	14	8	11	8	1.012	0.0172093	0.783008	0.106234
ATXN7L3B	Q96GX2	Ataxin-7-like protein 3B [OS=Homo sapiens]	9.89	31	2	3	2	0.994	-0.00868224	0.642969	0.19181
AUH	Q13825	methylglutaconyl-CoA hydratase, mitochondrial [OS=Homo sapiens]	9.506	10	2	2	2	0.958	-0.0619024	0.262776	0.580414
AURKA	O14965	Aurora kinase A [OS=Homo sapiens]	44.278	37	12	20	12	1.05	0.0703893	0.22058	0.656434
AUTS2	Q8WXX7-1	Autism susceptibility gene 2 protein [OS=Homo sapiens]	5.72	2	4	4	4	1.034	0.0482362	0.681003	0.166851
AVEN	Q9NQS1	Cell death regulator Aven [OS=Homo sapiens]	48.171	40	10	15	10	1.035	0.0496308	0.334561	0.475525
AVL9; KIAA0241	Q8NBF6-1	Late secretory pathway protein AVL9 homolog [OS=Homo sapiens]	34.03	17	8	10	8	1.017	0.0243197	0.34909	0.457063
AXIN1	O15169	Axin-1 [OS=Homo sapiens]	11.805	4	3	4	3	1.056	0.0786098	0.345624	0.461396
AZI2	Q9H6S1-1	5-azacytidine-induced protein 2 [OS=Homo sapiens]	20.256	14	5	7	5	0.889	-0.169745	0.48889	0.310789
B3GALT6	Q96L58	Beta-1,3-galactosyltransferase 6 [OS=Homo sapiens]	9.896	12	4	5	4	0.902	-0.148801	0.160149	0.795477
B3GAT3	O94766	Galactosylgalactosylxylosylprotein 3-beta-glucuronosyltransferase 3 [OS=Homo sapiens]	27.518	23	5	8	5	0.765	-0.386468	0.0271828	1.56571
B4GALT3	O60512	beta-1,4-galactosyltransferase 3 [OS=Homo sapiens]	5.089	3	2	2	2	0.461	-1.11716	0.0646035	1.18974
B4GALT5	O43286	Beta-1,4-galactosyltransferase 5 [OS=Homo sapiens]	5.133	6	2	2	2	0.872	-0.1976	0.0445836	1.35082
B4GALT7	Q9UBV7	Beta-1,4-galactosyltransferase 7 [OS=Homo sapiens]	6.278	6	2	3	2	0.937	-0.093879	0.532174	0.273946
B4GAT1	O43505	beta-1,4-glucuronyltransferase 1 [OS=Homo sapiens]	10.863	12	5	5	5	0.739	-0.436354	0.0881751	1.05465
BABAM1	Q9NWV8	BRISC and BRCA1-A complex member 1 [OS=Homo sapiens]	37.272	27	6	14	6	1.009	0.0129262	0.689165	0.161677
BABAM2; BRE	Q9NXR7-2	BRISC and BRCA1-A complex member 2 [OS=Homo sapiens]	28.674	22	6	12	6	0.996	-0.00578235	0.936115	0.0286706
BACH1	O14867	Transcription regulator protein BACH1 [OS=Homo sapiens]	35.793	17	11	12	11	1.041	0.0579701	0.214239	0.669102
BAD	Q92934	Bcl2-associated agonist of cell death [OS=Homo sapiens]	6.203	11	2	2	2	0.888	-0.171368	0.0697004	1.15676
BAG1	Q99933	BAG family molecular chaperone regulator 1 [OS=Homo sapiens]	42.523	35	11	13	11	0.937	-0.093879	0.280535	0.552012
BAG2	O95816	BAG family molecular chaperone regulator 2 [OS=Homo sapiens]	62.459	61	14	25	14	1.031	0.0440443	0.0476082	1.32232
BAG3	O95817	BAG family molecular chaperone regulator 3 [OS=Homo sapiens]	71.713	37	14	21	14	1.147	0.197865	0.0175056	1.75682
BAG4	O95429	BAG family molecular chaperone regulator 4 [OS=Homo sapiens]	63.175	44	10	22	10	1.021	0.0299829	0.512933	0.28994
BAG5	Q9UL15-1	BAG family molecular chaperone regulator 5 [OS=Homo sapiens]	44.577	26	9	16	9	1.014	0.0200577	0.112451	0.949035
BAG6	P46379-1	Large proline-rich protein BAG6 [OS=Homo sapiens]	146.127	35	26	49	26	0.989	-0.0159576	0.654027	0.184404
BAHD1	Q8TBE0-3	Isoform 3 of Bromo adjacent homology domain-containing 1 protein [OS=Homo sapiens]	13.43	7	5	7	5	0.955	-0.0664274	0.579594	0.236876
BAIAP2	Q9UQB8	Brain-specific angiogenesis inhibitor 1-associated protein 2 [OS=Homo sapiens]	77.588	36	15	22	15	0.997	-0.00433459	0.584433	0.233265
BAIAP2L1	Q9UHR4	Brain-specific angiogenesis inhibitor 1-associated protein 2-like protein 1 [OS=Homo sapiens]	22.411	16	6	6	6	1.035	0.0496308	0.57947	0.236969
BAK1	Q16611	bcl-2 homologous antagonist/killer [OS=Homo sapiens]	30.648	33	3	11	3	0.98	-0.0291463	0.137596	0.861395
BANF1	O75531	Barrier-to-autointegration factor [OS=Homo sapiens]	16.16	44	3	9	3	0.987	-0.018878	0.85002	0.0705711
BANK1	Q8NDB2-1	B-cell scaffold protein with ankyrin repeats [OS=Homo sapiens]	6.244	4	2	2	2	0.989	-0.0159576	0.877205	0.0568987
BANP	Q8N9N5-1	Protein BANP [OS=Homo sapiens]	17.845	8	3	4	3	1.059	0.0827026	0.181062	0.742172
BAP1	Q92560	ubiquitin carboxyl-terminal hydrolase BAP1 [OS=Homo sapiens]	38.505	18	10	11	10	1.02	0.0285692	0.503345	0.298134
BAP18	Q8IXM2	Chromatin complexes subunit BAP18 [OS=Homo sapiens]	50.084	52	6	16	6	1.065	0.0908534	0.246121	0.608851
BARD1	Q99728	BRCA1-associated RING domain protein 1 [OS=Homo sapiens]	27.317	13	9	12	9	1.054	0.0758749	0.163312	0.786983
BARGIN	Q6ZT62	Bargin [OS=Homo sapiens]	83.704	35	20	28	18	0.969	-0.0454314	0.140855	0.851227
BASP1	P80723	Brain acid soluble protein 1 [OS=Homo sapiens]	137.905	89	19	41	19	0.963	-0.0543923	0.2252	0.647431
BAT1; Ddx39b; DDX39B; LOC101341139	Q13838-1	spliceosome RNA helicase DDX39B [OS=Homo sapiens]	169.784	52	21	124	8	1.002	0.00288251	0.745926	0.127304
BATF	Q16520	Basic leucine zipper transcriptional factor ATF-like [OS=Homo sapiens]	6.436	17	2	3	2	0.871	-0.199255	0.122938	0.910315
BATF3	Q9NR55	Basic leucine zipper transcriptional factor ATF-like 3 [OS=Homo sapiens]	13.833	31	3	5	3	1.033	0.0468403	0.753666	0.122821
BAX	Q07812	Apoptosis regulator BAX [OS=Homo sapiens]	57.267	37	5	28	5	1.006	0.00863031	0.803616	0.0949514
BAZ1A	Q9NRL2	Bromodomain adjacent to zinc finger domain protein 1A [OS=Homo sapiens]	184.448	27	40	70	40	0.994	-0.00868224	0.701613	0.153902
BAZ1B	Q9UIG0	Tyrosine-protein kinase BAZ1B [OS=Homo sapiens]	230.793	34	51	94	51	0.989	-0.0159576	0.7282	0.137749
BAZ2A	Q9UIF9-1	Bromodomain adjacent to zinc finger domain protein 2A [OS=Homo sapiens]	104.355	20	27	34	27	0.979	-0.0306192	0.332199	0.478602
BAZ2B	Q9UIF8-1	Bromodomain adjacent to zinc finger domain protein 2B [OS=Homo sapiens]	38.199	7	9	9	9	1.041	0.0579701	0.228284	0.641525
BBC3	Q9BXH1	Bcl-2-binding component 3 [OS=Homo sapiens]	9.804	17	3	3	3	0.843	-0.246395	0.0707769	1.15011
BBLN	Q9BUW7	UPF0184 protein C9orf16 [OS=Homo sapiens]	6.388	28	2	2	2	0.958	-0.0619024	0.655165	0.183649
BBS4	Q96RK4	Bardet-Biedl syndrome 4 protein [OS=Homo sapiens]	16.942	9	4	4	4	0.845	-0.242977	0.00920684	2.03589
BBX	Q8WY36	HMG box transcription factor BBX [OS=Homo sapiens]	35.682	11	9	11	9	1.044	0.0621217	0.0987339	1.00553
BCAM	P50895	Basal cell adhesion molecule [OS=Homo sapiens]	85.555	37	18	30	18	0.996	-0.00578235	0.347631	0.458881
BCAP29	Q9UHQ4	B-cell receptor-associated protein 29 [OS=Homo sapiens]	29.333	27	8	13	8	1.029	0.041243	0.363469	0.439532
BCAP31	P51572	B-cell receptor-associated protein 31 [OS=Homo sapiens]	132.071	55	20	80	20	1.033	0.0468403	0.291461	0.53542
BCAS1	O75363	Breast carcinoma-amplified sequence 1 [OS=Homo sapiens]	103.07	49	17	29	17	0.95	-0.0740006	0.125295	0.902066
BCAS2	O75934	Pre-mRNA-splicing factor spf27 [OS=Homo sapiens]	75.896	60	13	24	13	1.014	0.0200577	0.11038	0.957111
BCAS3	Q9H6U6-1	breast carcinoma-amplified sequence 3 [OS=Homo sapiens]	23.475	8	6	6	6	0.997	-0.00433459	0.745331	0.127651
BCAT2	O15382	Branched-chain-amino-acid aminotransferase, mitochondrial [OS=Homo sapiens]	53.081	31	10	22	10	1.038	0.0538064	0.34056	0.467806
BCCIP	Q9P287	BRCA2 and CDKN1A-interacting protein [OS=Homo sapiens]	50.815	48	13	22	4	0.899	-0.153607	0.180608	0.743263
BCKDHA	P12694	2-oxoisovalerate dehydrogenase subunit alpha, mitochondrial [OS=Homo sapiens]	53.526	26	9	15	9	0.908	-0.139236	0.240688	0.618545
BCKDHB	P21953	2-oxoisovalerate dehydrogenase subunit beta, mitochondrial [OS=Homo sapiens]	16.863	19	6	8	6	0.946	-0.0800879	0.151973	0.818235
BCKDK	O14874	[3-methyl-2-oxobutanoate dehydrogenase [lipoamide]] kinase, mitochondrial [OS=Homo sapiens]	11.762	9	3	3	3	1.012	0.0172093	0.906388	0.042686
BCL10	O95999	B-cell lymphoma/leukemia 10 [OS=Homo sapiens]	19.328	23	5	8	5	0.977	-0.0335695	0.234202	0.630409
BCL11A	Q9H165-6	Isoform 6 of B-cell lymphoma/leukemia 11A [OS=Homo sapiens]	80.433	25	19	24	19	0.849	-0.236164	0.0904941	1.04338
BCL2	P10415-1	Apoptosis regulator Bcl-2 [OS=Homo sapiens]	15.79	34	4	5	4	1.078	0.108357	0.0973854	1.01151
BCL2L11	O43521	Bcl-2-like protein 11 [OS=Homo sapiens]	21.031	38	6	6	6	1.008	0.0114956	0.663869	0.177917
BCL2L12	Q9HB09-1	Bcl-2-like protein 12 [OS=Homo sapiens]	10.367	13	4	4	4	0.977	-0.0335695	0.706764	0.150726
BCL2L13	Q9BXK5-1	Bcl-2-like protein 13 [OS=Homo sapiens]	41.139	21	9	13	9	0.991	-0.013043	0.851385	0.0698738
BCL2L2; LOC101332651; LOC101678249; LOC102975296; LOC106988220; LOC109255027; LOC111164107; LOC111554817; LOC112822568; LOC116541350; PABPN1	Q86U42-1	polyadenylate-binding protein 2 [OS=Homo sapiens]	66.733	34	10	37	10	1.024	0.0342157	0.229327	0.639544
BCL3	P20749	B-cell lymphoma 3 protein [OS=Homo sapiens]	19.262	13	5	5	5	1.091	0.125651	0.0926204	1.03329
BCL7B	Q9BQE9-1	B-cell CLL/lymphoma 7 protein family member B [OS=Homo sapiens]	30.374	44	6	11	5	1	0	0.992221	0.00339163
BCL7C	Q8WUZ0-1	B-cell CLL/lymphoma 7 protein family member C [OS=Homo sapiens]	20.277	35	5	7	4	1.002	0.00288251	0.926872	0.0329804
BCL9L	Q86UU0	B-cell CLL/lymphoma 9-like protein [OS=Homo sapiens]	18.676	4	5	5	5	0.977	-0.0335695	0.289141	0.53889
BCLAF3	A2AJT9-1	BCLAF1 and THRAP3 family member 3 [OS=Homo sapiens]	21.986	11	7	8	7	1.011	0.015783	0.769266	0.113924
BCOR	Q6W2J9-1	BCL-6 corepressor [OS=Homo sapiens]	96.695	17	20	27	19	1.031	0.0440443	0.233167	0.632332
BCR	P11274-1	Breakpoint cluster region protein [OS=Homo sapiens]	68.37	14	18	25	17	0.941	-0.0877334	0.0442231	1.35435
BCS1L	Q9Y276	Mitochondrial chaperone BCS1 [OS=Homo sapiens]	26.749	20	7	12	7	1.038	0.0538064	0.168173	0.774243
BDH1	Q02338	D-beta-hydroxybutyrate dehydrogenase, mitochondrial [OS=Homo sapiens]	31.114	24	8	15	8	0.969	-0.0454314	0.346825	0.45989
BDH2	Q9BUT1-1	3-hydroxybutyrate dehydrogenase type 2 [OS=Homo sapiens]	13.525	19	4	4	4	0.949	-0.07552	0.289567	0.538251
BDP1	A6H8Y1	Transcription factor TFIIIB component B'' homolog [OS=Homo sapiens]	58.437	8	14	17	14	0.98	-0.0291463	0.625899	0.203496
BECN1	Q14457	Beclin-1 [OS=Homo sapiens]	39.702	25	10	13	10	1.011	0.015783	0.550906	0.258922
BEGAIN	Q9BUH8	Brain-enriched guanylate kinase-associated protein [OS=Homo sapiens]	10.527	8	3	4	3	0.965	-0.0513992	0.125455	0.901513
BEND3	Q5T5X7	BEN domain-containing protein 3 [OS=Homo sapiens]	41.335	19	10	14	10	0.991	-0.013043	0.406405	0.391041
BEND4	Q6ZU67-1	BEN domain-containing protein 4 [OS=Homo sapiens]	15.269	11	4	4	4	1.041	0.0579701	0.467388	0.330323
BEND5	Q7L4P6	BEN domain-containing protein 5 [OS=Homo sapiens]	7.913	8	2	3	2	0.932	-0.101598	0.467577	0.330147
BET1	O15155	BET1 homolog [OS=Homo sapiens]	20.265	36	2	7	2	0.827	-0.274041	0.107075	0.970311
BET1L	Q9NYM9	BET1-like protein [OS=Homo sapiens]	12.246	25	4	6	4	0.533	-0.907793	0.0213145	1.67132
BICD1	Q96G01	Protein bicaudal D homolog 1 [OS=Homo sapiens]	57.208	19	16	18	13	1.032	0.045443	0.30415	0.516913
BICD2	Q8TD16	Protein bicaudal D homolog 2 [OS=Homo sapiens]	145.681	42	31	46	28	1	0	0.997557	0.00106233
BICRA	Q9NZM4	BRD4-interacting chromatin-remodeling complex-associated protein [OS=Homo sapiens]	22.968	5	5	5	5	1.019	0.0271541	0.0796068	1.09905
BICRAL	Q6AI39	BRD4-interacting chromatin-remodeling complex-associated protein-like [OS=Homo sapiens]	4.113	2	2	2	2	1.04	0.0565835	0.68028	0.167312
BIN1	O00499	Myc box-dependent-interacting protein 1 [OS=Homo sapiens]	43.939	23	9	14	9	0.987	-0.018878	0.0415148	1.3818
BIN2	Q9UBW5-1	Bridging integrator 2 [OS=Homo sapiens]	95.839	44	13	32	13	1.086	0.119024	0.0204424	1.68947
BIN3	Q9NQY0-1	Bridging integrator 3 [OS=Homo sapiens]	13.1	17	5	5	5	1.027	0.0384362	0.481451	0.317448
BIRC2	Q13490-1	Baculoviral IAP repeat-containing protein 2 [OS=Homo sapiens]	29.133	12	7	10	7	0.937	-0.093879	0.0534139	1.27235
BIRC5	O15392	baculoviral IAP repeat-containing protein 5 [OS=Homo sapiens]	20.109	34	6	7	6	1.038	0.0538064	0.281042	0.551229
BLM	P54132	Bloom syndrome protein [OS=Homo sapiens]	132.692	27	29	41	29	1.027	0.0384362	0.434075	0.362435
BLMH	Q13867	bleomycin hydrolase [OS=Homo sapiens]	87.445	35	14	46	14	1.054	0.0758749	0.118931	0.924707
BLOC1S1	P78537	Biogenesis of lysosome-related organelles complex 1 subunit 1 [OS=Homo sapiens]	6.588	30	3	5	3	0.916	-0.12658	0.104938	0.979069
BLOC1S2	Q6QNY1	biogenesis of lysosome-related organelles complex 1 subunit 2 [OS=Homo sapiens]	20.731	39	4	5	4	0.968	-0.046921	0.344175	0.463221
BLOC1S3	Q6QNY0	biogenesis of lysosome-related organelles complex 1 subunit 3 [OS=Homo sapiens]	18.629	36	5	5	5	1.057	0.0799754	0.295491	0.529455
BLOC1S4	Q9NUP1	Biogenesis of lysosome-related organelles complex 1 subunit 4 [OS=Homo sapiens]	16.082	29	5	9	5	0.994	-0.00868224	0.753611	0.122853
BLOC1S5	Q8TDH9	Biogenesis of lysosome-related organelles complex 1 subunit 5 [OS=Homo sapiens]	17.482	19	7	8	7	1.003	0.00432161	0.671662	0.172849
BLTP2	Q14667-1	Protein KIAA0100 [OS=Homo sapiens]	31.242	5	9	10	9	0.965	-0.0513992	0.475945	0.322444
BLTP3A	Q6BDS2	UHRF1-binding protein 1 [OS=Homo sapiens]	67.334	14	13	21	13	0.893	-0.163268	0.390176	0.40874
BLTP3B	A0JNW5-1	UHRF1-binding protein 1-like [OS=Homo sapiens]	53.91	12	14	16	14	0.967	-0.0484122	0.199414	0.700244
BLVRA	P53004	Biliverdin reductase A [OS=Homo sapiens]	32.192	29	9	20	9	0.985	-0.0218044	0.540304	0.267362
BLVRB	P30043	flavin reductase (NADPH) [OS=Homo sapiens]	44.618	55	7	17	7	0.995	-0.00723157	0.855031	0.0680181
BLZF1	Q9H2G9-1	Golgin-45 [OS=Homo sapiens]	12.881	11	4	4	4	1.037	0.0524159	0.759744	0.119333
BMAL1	O00327-1	Isoform BMAL1A of Aryl hydrocarbon receptor nuclear translocator-like protein 1 [OS=Homo sapiens]	6.54	4	2	2	2	1.139	0.187768	0.00528742	2.27676
BMI1	P35226	Polycomb complex protein BMI-1 [OS=Homo sapiens]	44.213	26	9	14	9	0.971	-0.0424568	0.268062	0.571765
BMP1	P13497	Bone morphogenetic protein 1 [OS=Homo sapiens]	3.798	2	2	2	2	1.088	0.121679	0.275726	0.559522
BMP2K	Q9NSY1	BMP-2-inducible protein kinase [OS=Homo sapiens]	63.844	14	12	16	12	0.985	-0.0218044	0.615176	0.211001
BMPR1A	P36894	Bone morphogenetic protein receptor type-1A [OS=Homo sapiens]	8.217	5	2	2	2	1.019	0.0271541	0.669574	0.174202
BMPR2	Q13873	Bone morphogenetic protein receptor type-2 [OS=Homo sapiens]	11.088	4	3	3	3	1.278	0.353888	0.257619	0.589022
BMS1	Q14692	ribosome biogenesis protein BMS1 homolog [OS=Homo sapiens]	113.23	23	26	49	26	1.007	0.0100637	0.768595	0.114303
BMX	P51813	cytoplasmic tyrosine-protein kinase BMX [OS=Homo sapiens]	13.332	7	4	4	4	0.925	-0.112475	0.00612036	2.21322
BNIP1	Q12981-1	Isoform 3 of Vesicle transport protein SEC20 [OS=Homo sapiens]	34.996	34	8	12	8	1.018	0.0257376	0.377076	0.423571
BNIP2	Q12982	BCL2/adenovirus E1B 19 kDa protein-interacting protein 2 [OS=Homo sapiens]	19.283	11	4	7	4	0.971	-0.0424568	0.605037	0.218218
BNIP3	Q12983	BCL2/adenovirus E1B 19 kDa protein-interacting protein 3 [OS=Homo sapiens]	5.487	11	2	2	2	0.927	-0.109359	0.140717	0.851653
BNIP3L	O60238-2	Isoform 2 of BCL2/adenovirus E1B 19 kDa protein-interacting protein 3-like [OS=Homo sapiens]	5.522	17	2	2	2	1.053	0.0745054	0.0170989	1.76703
BOD1	Q96IK1	Biorientation of chromosomes in cell division protein 1 [OS=Homo sapiens]	20.878	29	3	6	2	0.905	-0.14401	0.314314	0.502636
BOD1L1	Q8NFC6	Biorientation of chromosomes in cell division protein 1-like 1 [OS=Homo sapiens]	420.222	36	88	132	87	0.98	-0.0291463	0.469884	0.328009
BOLA2; BOLA2B	Q9H3K6-1	bola-like protein 2 [OS=Homo sapiens]	23.938	59	4	12	4	0.978	-0.0320936	0.285098	0.545005
BOLA3	Q53S33	BolA-like protein 3 [OS=Homo sapiens]	6.361	22	2	2	2	0.893	-0.163268	0.301633	0.520521
BOP1	Q14137	Ribosome biogenesis protein BOP1 [OS=Homo sapiens]	79.921	36	21	46	21	0.979	-0.0306192	0.298008	0.525772
BORA	Q6PGQ7	Protein aurora borealis [OS=Homo sapiens]	13.035	7	3	3	3	1.064	0.0894982	0.328847	0.483006
BORCS5	Q969J3-1	BLOC-1-related complex subunit 5 [OS=Homo sapiens]	17.996	31	4	5	4	0.918	-0.123434	0.22376	0.650217
BORCS6	Q96GS4	BLOC-1-related complex subunit 6 [OS=Homo sapiens]	66.77	43	10	15	10	1.003	0.00432161	0.75616	0.121387
BPGM	P07738	Bisphosphoglycerate mutase [OS=Homo sapiens]	14.634	18	3	4	3	0.985	-0.0218044	0.683975	0.16496
BPHL	Q86WA6	valacyclovir hydrolase [OS=Homo sapiens]	16.744	26	7	10	7	0.981	-0.027675	0.231695	0.635083
BPNT1; HEL20	O95861-1	3'(2'),5'-bisphosphate nucleotidase 1 [OS=Homo sapiens]	46.234	37	10	16	10	1.033	0.0468403	0.505233	0.296508
BPNT2	Q9NX62	Inositol monophosphatase 3 [OS=Homo sapiens]	31.097	26	7	12	7	0.338	-1.5649	0.0210108	1.67756
BPTF	Q12830-1	Nucleosome-remodeling factor subunit BPTF [OS=Homo sapiens]	221.336	18	49	76	3	1.087	0.120352	0.134106	0.872552
BRAF	P15056	serine/threonine-protein kinase B-raf [OS=Homo sapiens]	46.818	18	11	15	7	0.972	-0.0409718	0.348684	0.457568
BRAP	Q7Z569	BRCA1-associated protein [OS=Homo sapiens]	79.877	29	14	24	14	0.992	-0.011588	0.675419	0.170427
BRAT1	Q6PJG6-1	BRCA1-associated ATM activator 1 [OS=Homo sapiens]	51.297	23	13	16	13	0.983	-0.0247367	0.545936	0.262858
BRCA1	P38398	Breast cancer type 1 susceptibility protein [OS=Homo sapiens]	65.968	16	23	25	23	1.075	0.104337	0.142799	0.845275
BRCC3	P46736	Lys-63-specific deubiquitinase BRCC36 [OS=Homo sapiens]	46.187	29	8	16	8	0.944	-0.0831412	0.163325	0.786946
BRD1	O95696-2	Isoform 2 of Bromodomain-containing protein 1 [OS=Homo sapiens]	54.354	13	14	20	2	1.04	0.0565835	0.805315	0.094034
BRD2	P25440-1	Bromodomain-containing protein 2 [OS=Homo sapiens]	51.271	21	14	17	13	1.064	0.0894982	0.227196	0.643599
BRD3	Q15059	bromodomain-containing protein 3 [OS=Homo sapiens]	93.585	30	17	33	13	0.987	-0.018878	0.560402	0.251501
BRD4	O60885-1	Bromodomain-containing protein 4 [OS=Homo sapiens]	125.972	23	29	56	24	0.998	-0.00288828	0.930566	0.0312528
BRD7	Q9NPI1-1	Bromodomain-containing protein 7 [OS=Homo sapiens]	93.477	32	20	33	20	1.005	0.0071955	0.882395	0.0543371
BRD8	Q9H0E9-2	Isoform 2 of Bromodomain-containing protein 8 [OS=Homo sapiens]	65.437	20	19	27	19	0.994	-0.00868224	0.791495	0.101552
BRD9	Q9H8M2-5	Bromodomain-containing protein 9 [OS=Homo sapiens]	25.881	21	8	10	7	1.016	0.0229004	0.54057	0.267148
BRF1	Q92994	Transcription factor IIIB 90 kDa subunit [OS=Homo sapiens]	28.086	11	7	12	7	0.989	-0.0159576	0.618372	0.208751
BRI3BP	Q8WY22	BRI3-binding protein [OS=Homo sapiens]	22.154	10	2	5	2	0.958	-0.0619024	0.352672	0.452629
BRIX1	Q8TDN6	Ribosome biogenesis protein BRX1 homolog [OS=Homo sapiens]	38.657	26	12	22	12	0.946	-0.0800879	0.202107	0.694418
BRK1	Q8WUW1	Protein BRICK1 [OS=Homo sapiens]	9.118	31	3	5	3	1.012	0.0172093	0.414063	0.382934
BRMS1	Q9HCU9	Breast cancer metastasis-suppressor 1 [OS=Homo sapiens]	22.851	26	6	6	6	0.961	-0.0573917	0.370157	0.431614
BRMS1L	Q5PSV4	Breast cancer metastasis-suppressor 1-like protein [OS=Homo sapiens]	13.784	14	4	5	4	1.009	0.0129262	0.838593	0.0764485
BROX	Q5VW32	BRO1 domain-containing protein BROX [OS=Homo sapiens]	36.634	24	8	13	8	0.964	-0.0528949	0.311875	0.506019
BRPF1	P55201	Peregrin [OS=Homo sapiens]	63.885	19	17	23	17	0.982	-0.0262051	0.341658	0.466408
BRPF3	Q9ULD4	Bromodomain and PHD finger-containing protein 3 [OS=Homo sapiens]	15.778	8	7	8	6	1.225	0.292782	0.256745	0.590498
BRWD1	Q9NSI6-2	Isoform B of Bromodomain and WD repeat-containing protein 1 [OS=Homo sapiens]	37.415	6	14	17	12	1.052	0.0731347	0.0201083	1.69662
BRWD3	Q6RI45	Bromodomain and WD repeat-containing protein 3 [OS=Homo sapiens]	47.65	10	14	16	11	1.027	0.0384362	0.506958	0.295028
BSDC1	Q9NW68	BSD domain-containing protein 1 [OS=Homo sapiens]	30.422	29	9	10	9	1.006	0.00863031	0.884434	0.0533346
BSG	P35613	Basigin [OS=Homo sapiens]	99.909	39	13	45	13	1.027	0.0384362	0.222989	0.651716
BSPRY	Q5W0U4	B box and SPRY domain-containing protein [OS=Homo sapiens]	5.815	7	2	3	2	0.936	-0.0954196	0.344612	0.46267
BST2	Q10589	bone marrow stromal antigen 2 [OS=Homo sapiens]	14.056	28	5	7	5	0.969	-0.0454314	0.253211	0.596517
BTAF1	O14981	TATA-binding protein-associated factor 172 [OS=Homo sapiens]	130.882	16	23	37	23	1.023	0.0328061	0.0188593	1.72447
BTBD10	Q9BSF8	BTB/POZ domain-containing protein 10 [OS=Homo sapiens]	22.209	14	5	5	5	0.768	-0.380822	0.0370453	1.43127
BTBD2	Q9BX70-1	BTB/POZ domain-containing protein 2 [OS=Homo sapiens]	22.51	14	6	7	5	0.975	-0.0365259	0.886067	0.0525335
BTF3	P20290-1	transcription factor BTF3 [OS=Homo sapiens]	139.209	72	13	76	3	0.946	-0.0800879	0.331821	0.479096
Btf3l4; BTF3L4; LOC108587672; LOC110308160; LOC111143096	Q96K17-1	transcription factor BTF3 homolog 4 [OS=Homo sapiens]	47.939	46	7	23	6	1.027	0.0384362	0.456705	0.340364
BTK	Q06187	Tyrosine-protein kinase BTK [OS=Homo sapiens]	132.794	45	26	49	26	0.9	-0.152003	0.444114	0.352506
BTN2A1	Q7KYR7-1	Isoform 2 of Butyrophilin subfamily 2 member A1 [OS=Homo sapiens]	11.582	6	4	4	4	1.163	0.217851	0.0168779	1.77268
BTN3A2	P78410-1	Butyrophilin subfamily 3 member A2 [OS=Homo sapiens]	14.49	11	3	7	2	0.993	-0.0101344	0.9479	0.0232376
BUB1	O43683	Mitotic checkpoint serine/threonine-protein kinase BUB1 [OS=Homo sapiens]	80.673	21	19	26	19	1.075	0.104337	0.00325976	2.48681
BUB1B	O60566	Mitotic checkpoint serine/threonine-protein kinase BUB1 beta [OS=Homo sapiens]	167.842	40	35	61	35	1.069	0.0962619	0.120993	0.91724
BUB3	O43684	Mitotic checkpoint protein BUB3 [OS=Homo sapiens]	125.166	55	14	51	14	0.731	-0.452057	0.470819	0.327146
BUD13	Q9BRD0	BUD13 homolog [OS=Homo sapiens]	60.25	30	15	27	15	1.008	0.0114956	0.777099	0.109523
BUD23	O43709-1	Probable 18S rRNA (guanine-N(7))-methyltransferase [OS=Homo sapiens]	22.559	19	4	6	4	1.059	0.0827026	0.0397127	1.40107
BUD31	P41223	Protein BUD31 homolog [OS=Homo sapiens]	34.002	55	8	15	8	1.059	0.0827026	0.207578	0.682819
BYSL	Q13895	Bystin [OS=Homo sapiens]	53.504	33	11	22	11	0.964	-0.0528949	0.353319	0.451833
Bzw1; BZW1; LOC101341162; LOC111149382	Q7L1Q6-1	Basic leucine zipper and W2 domain-containing protein 1 [OS=Homo sapiens]	72.5	40	17	46	15	1.014	0.0200577	0.34747	0.459082
BZW2	Q9Y6E2	Basic leucine zipper and W2 domain-containing protein 2 [OS=Homo sapiens]	82.297	38	17	44	15	0.994	-0.00868224	0.696183	0.157277
C11orf54	Q9H0W9	Ester hydrolase C11orf54 [OS=Homo sapiens]	44.351	28	7	16	7	1.004	0.00575927	0.946563	0.0238504
C11orf68	Q9H3H3-2	Isoform 2 of UPF0696 protein C11orf68 [OS=Homo sapiens]	15.903	14	4	6	4	1.017	0.0243197	0.872265	0.0593514
C11orf98	E9PRG8	Uncharacterized protein C11orf98 [OS=Homo sapiens]	7.213	23	3	4	3	0.912	-0.132894	0.357255	0.447021
C12HXorf56; C21HXorf56; CUNHXorf56; CX056; CXHXorf56; CXorf56; LOC101370336; LOC101613788; LOC103090607; LOC107153002; LOC111157258; LOC112809305; NKRF; STEEP1	Q9H5V9-1	UPF0428 protein CXorf56 [OS=Homo sapiens]	38.61	31	7	20	7	1.009	0.0129262	0.764597	0.116567
C12orf29	Q8N999-1	Uncharacterized protein C12orf29 [OS=Homo sapiens]	18.345	18	4	7	4	0.906	-0.142417	0.232606	0.63338
C12orf4	Q9NQ89	protein C12orf4 [OS=Homo sapiens]	33.107	13	5	7	5	1.078	0.108357	0.398019	0.400096
C12orf57	Q99622	Protein C10 [OS=Homo sapiens]	23.816	29	3	8	3	0.997	-0.00433459	0.947856	0.0232578
C14orf119	Q9NWQ9	Uncharacterized protein C14orf119 [OS=Homo sapiens]	6.24	14	2	2	2	0.806	-0.311148	0.163357	0.786863
C14orf133; VIPAS39	Q9H9C1-1	Spermatogenesis-defective protein 39 homolog [OS=Homo sapiens]	58.191	32	13	18	13	1.02	0.0285692	0.112489	0.948889
C14orf93	Q9H972	Uncharacterized protein C14orf93 [OS=Homo sapiens]	5.94	4	2	2	2	0.962	-0.0558912	0.110536	0.956496
C15orf39	Q6ZRI6	Uncharacterized protein C15orf39 [OS=Homo sapiens]	68.691	26	17	24	2	1.175	0.232661	0.0717485	1.14419
C15orf40	Q8WUR7	UPF0235 protein C15orf40 [OS=Homo sapiens]	7.121	20	2	3	2	1.009	0.0129262	0.499948	0.301075
C16H16orf87; C16orf87; C17H16orf87; C20H16orf87; CUNH16orf87	Q6PH81-1	UPF0547 protein C16orf87 [OS=Homo sapiens]	14.487	28	4	6	4	1.026	0.0370307	0.370739	0.430932
C16orf54	Q6UWD8	Transmembrane protein C16orf54 [OS=Homo sapiens]	7.614	13	2	3	2	1.01	0.0143553	0.947691	0.0233333
C16orf58; RUSF1	Q96GQ5-1	RUS1 family protein C16orf58 [OS=Homo sapiens]	39.693	23	9	12	9	0.99	-0.0144996	0.632994	0.198601
C16orf86	Q6ZW13	Uncharacterized protein C16orf86 [OS=Homo sapiens]	7.344	10	2	2	2	0.944	-0.0831412	0.403665	0.393979
C17orf62; CYBC1	Q9BQA9-1	Uncharacterized protein C17orf62 [OS=Homo sapiens]	7.498	12	2	3	2	0.935	-0.0969617	0.0391428	1.40735
C17orf75	Q9HAS0	Protein Njmu-R1 [OS=Homo sapiens]	27.588	20	7	9	7	0.987	-0.018878	0.569086	0.244822
C17orf80	Q9BSJ5-1	Uncharacterized protein C17orf80 [OS=Homo sapiens]	12.803	8	4	4	4	1.018	0.0257376	0.673487	0.171671
C18orf21	Q32NC0	UPF0711 protein C18orf21 [OS=Homo sapiens]	9.201	17	3	3	3	0.984	-0.0232698	0.962812	0.0164585
C18orf32	Q8TCD1	UPF0729 protein C18orf32 [OS=Homo sapiens]	6.245	24	2	3	2	1.082	0.1137	0.341888	0.466116
C19orf25	Q9UFG5	UPF0449 protein C19orf25 [OS=Homo sapiens]	24.72	44	3	8	3	1.005	0.0071955	0.853297	0.0689
C19orf47	Q8N9M1-1	Uncharacterized protein C19orf47 [OS=Homo sapiens]	19.237	17	4	5	4	0.988	-0.0174171	0.691783	0.16003
C19orf53	Q9UNZ5	Leydig cell tumor 10 kDa protein homolog [OS=Homo sapiens]	14.874	19	4	5	4	0.992	-0.011588	0.609422	0.215082
C19orf54	Q5BKX5-1	UPF0692 protein C19orf54 [OS=Homo sapiens]	7.459	9	2	2	2	1.044	0.0621217	0.801163	0.0962791
C1D	Q13901	nuclear nucleic acid-binding protein C1D [OS=Homo sapiens]	4.373	13	2	2	2	1.037	0.0524159	0.354563	0.450307
C1GALT1	Q9NS00-1	Glycoprotein-N-acetylgalactosamine 3-beta-galactosyltransferase 1 [OS=Homo sapiens]	22.793	17	5	7	5	0.398	-1.32916	0.000107144	3.97003
C1GALT1C1	Q96EU7	C1GALT1-specific chaperone 1 [OS=Homo sapiens]	17.639	10	3	4	3	0.509	-0.974262	0.0193454	1.71342
C1H1orf35; MMTAG2	Q9BU76-1	Multiple myeloma tumor-associated protein 2 [OS=Homo sapiens]	15.405	19	5	7	5	0.959	-0.0603973	0.584021	0.233572
C1orf109	Q9NX04	Uncharacterized protein C1orf109 [OS=Homo sapiens]	4.829	9	2	2	2	1.03	0.0426443	0.615346	0.210881
C1orf112	Q9NSG2-1	Uncharacterized protein C1orf112 [OS=Homo sapiens]	11.667	5	3	3	3	1.114	0.155749	0.221261	0.655096
C1orf122	Q6ZSJ8	Uncharacterized protein C1orf122 [OS=Homo sapiens]	8.057	24	2	3	2	0.976	-0.0350469	0.602847	0.219793
C1orf124; SPRTN	Q9H040-1	SprT-like domain-containing protein Spartan [OS=Homo sapiens]	14.251	9	4	4	4	0.973	-0.0394883	0.768122	0.11457
C1orf174	Q8IYL3	UPF0688 protein C1orf174 [OS=Homo sapiens]	32.321	35	4	9	4	1.005	0.0071955	0.95575	0.0196556
C1orf198	Q9H425	Uncharacterized protein C1orf198 [OS=Homo sapiens]	31.644	27	6	8	6	1	0	0.984001	0.00700431
C1orf21	Q9H246	Uncharacterized protein C1orf21 [OS=Homo sapiens]	5.858	19	2	2	2	0.974	-0.0380063	0.353777	0.45127
C1orf43	Q9BWL3	Uncharacterized protein C1orf43 [OS=Homo sapiens]	9.274	18	3	3	3	1.031	0.0440443	0.396392	0.401875
C1orf50	Q9BV19	Uncharacterized protein C1orf50 [OS=Homo sapiens]	11.367	23	4	4	4	0.989	-0.0159576	0.512788	0.290062
C1orf52	Q8N6N3	UPF0690 protein C1orf52 [OS=Homo sapiens]	26.728	27	6	11	6	1.019	0.0271541	0.394407	0.404056
C1QBP	Q07021	Complement component 1 Q subcomponent-binding protein, mitochondrial [OS=Homo sapiens]	121.911	63	10	118	10	0.999	-0.00144342	0.977857	0.00972487
C20orf27	Q9GZN8	UPF0687 protein C20orf27 [OS=Homo sapiens]	23.806	38	5	6	5	1.005	0.0071955	0.836408	0.0775816
C21orf91; EURL	Q9NYK6-1	Protein EURL homolog [OS=Homo sapiens]	11.151	14	3	3	3	1.091	0.125651	0.347863	0.458592
C22orf18; CENPM	Q9NSP4-1	Centromere protein M [OS=Homo sapiens]	19.056	34	5	9	5	1.029	0.041243	0.0676135	1.16997
C2CD2	Q9Y426	C2 domain-containing protein 2 [OS=Homo sapiens]	10.042	7	3	3	3	0.963	-0.0543923	0.67193	0.172676
C2CD2L	O14523	Phospholipid transfer protein C2CD2L [OS=Homo sapiens]	40.841	19	8	11	8	1.001	0.00144197	0.96044	0.0175299
C2CD3	Q4AC94-5	C2 domain-containing protein 3 [OS=Homo sapiens]	43.757	7	12	12	12	1.004	0.00575927	0.840907	0.0752523
C2CD5	Q86YS7-4	Isoform 4 of C2 domain-containing protein 5 [OS=Homo sapiens]	27.344	11	9	9	9	0.944	-0.0831412	0.201457	0.695817
C2orf33; MFF	Q9GZY8-1	Mitochondrial fission factor [OS=Homo sapiens]	49.173	37	8	17	8	1.01	0.0143553	0.166804	0.777793
C2orf42	Q9NWW7	Uncharacterized protein C2orf42 [OS=Homo sapiens]	5.433	3	2	2	2	1.02	0.0285692	0.852066	0.0695269
C2orf49	Q9BVC5	Ashwin [OS=Homo sapiens]	29.452	37	9	14	9	0.965	-0.0513992	0.133812	0.873506
C2orf69	Q8N8R5	UPF0565 protein C2orf69 [OS=Homo sapiens]	6.156	6	2	2	2	0.983	-0.0247367	0.810595	0.0911959
C2orf88	Q9BSF0	Small membrane A-kinase anchor protein [OS=Homo sapiens]	6.928	33	2	2	2	1.017	0.0243197	0.813232	0.0897853
C3orf38	Q5JPI3	Uncharacterized protein C3orf38 [OS=Homo sapiens]	14.028	19	5	5	5	1.051	0.0717627	0.117591	0.929627
C4H5orf47; CPEB4	Q17RY0-1	Cytoplasmic polyadenylation element-binding protein 4 [OS=Homo sapiens]	7.729	5	3	3	3	1.106	0.145351	0.186528	0.729255
C5orf22; FLJ11193	Q49AR2-1	UPF0489 protein C5orf22 [OS=Homo sapiens]	41.332	24	6	11	6	0.907	-0.140826	0.151813	0.818692
C5orf24; C6H5orf24	Q7Z6I8-1	UPF0461 protein C5orf24 [OS=Homo sapiens]	16.966	29	4	6	4	1.086	0.119024	0.11535	0.937982
C5orf44; TRAPPC13	A5PLN9-1	Trafficking protein particle complex subunit 13 [OS=Homo sapiens]	13.775	15	4	5	4	1	0	0.995714	0.00186557
C6orf108; DNPH1	O43598-1	2'-deoxynucleoside 5'-phosphate N-hydrolase 1 [OS=Homo sapiens]	37.588	71	8	13	8	0.943	-0.0846703	0.325509	0.487437
C6orf120	Q7Z4R8	UPF0669 protein C6orf120 [OS=Homo sapiens]	12.118	17	2	4	2	1.048	0.0676387	0.192911	0.714643
C6orf79; MCUR1	Q96AQ8-1	mitochondrial calcium uniporter regulator 1 [OS=Homo sapiens]	13.498	14	6	7	6	1.057	0.0799754	0.144875	0.839008
C6orf89	Q6UWU4-1	Bombesin receptor-activated protein C6orf89 [OS=Homo sapiens]	4.615	5	2	2	2	0.965	-0.0513992	0.104325	0.981611
C7orf24; GGCT	O75223-1	gamma-glutamylcyclotransferase [OS=Homo sapiens]	62.047	64	10	23	10	1.012	0.0172093	0.202839	0.692849
C7orf25	Q9BPX7	UPF0415 protein C7orf25 [OS=Homo sapiens]	7.681	7	3	3	3	1.06	0.0840643	0.336747	0.472696
C7orf50	Q9BRJ6	Uncharacterized protein C7orf50 [OS=Homo sapiens]	22.469	35	5	7	5	0.976	-0.0350469	0.171862	0.76482
C8orf33	Q9H7E9-1	UPF0488 protein C8orf33 [OS=Homo sapiens]	48.787	50	8	21	8	0.961	-0.0573917	0.249119	0.603594
C8orf76	Q96K31-1	Uncharacterized protein C8orf76 [OS=Homo sapiens]	8.857	7	3	4	3	1.096	0.132248	0.138151	0.859647
C8orf82	Q6P1X6	UPF0598 protein C8orf82 [OS=Homo sapiens]	13.893	26	3	5	3	0.96	-0.0588937	0.199518	0.700018
C9orf32; NTMT1	Q9BV86-1	N-terminal Xaa-Pro-Lys N-methyltransferase 1 [OS=Homo sapiens]	34.065	35	6	12	6	0.916	-0.12658	0.146516	0.834114
C9orf40	Q8IXQ3	Uncharacterized protein C9orf40 [OS=Homo sapiens]	19.109	54	6	7	6	1.109	0.149259	0.0879327	1.05585
C9orf72	Q96LT7-1	Guanine nucleotide exchange C9orf72 [OS=Homo sapiens]	6.777	6	2	2	2	1.027	0.0384362	0.485917	0.313438
C9orf78	Q9NZ63	Telomere length and silencing protein 1 homolog [OS=Homo sapiens]	91.309	64	17	35	17	0.98	-0.0291463	0.236463	0.626236
C9orf85	Q96MD7-1	Isoform 2 of Uncharacterized protein C9orf85 [OS=Homo sapiens]	6.634	13	2	2	2	0.87	-0.200913	0.337897	0.471216
C9orf90; NAIF1	Q69YI7-1	Nuclear apoptosis-inducing factor 1 [OS=Homo sapiens]	10.253	17	3	3	3	0.955	-0.0664274	0.599206	0.222424
CA8	P35219	carbonic anhydrase-related protein [OS=Homo sapiens]	33.295	29	6	14	6	0.999	-0.00144342	0.812189	0.090343
CAAP1	Q9H8G2-1	Caspase activity and apoptosis inhibitor 1 [OS=Homo sapiens]	43.836	31	8	12	8	0.955	-0.0664274	0.0663508	1.17815
CAB39	Q9Y376	Calcium-binding protein 39 [OS=Homo sapiens]	86.817	45	17	39	14	1.01	0.0143553	0.241858	0.61644
CAB39L	Q9H9S4	Calcium-binding protein 39-like [OS=Homo sapiens]	13.837	10	5	6	2	0.927	-0.109359	0.158394	0.80026
CABIN1	Q9Y6J0	Calcineurin-binding protein cabin-1 [OS=Homo sapiens]	70.402	11	15	19	15	0.98	-0.0291463	0.740418	0.130523
CABLES1	Q8TDN4	CDK5 and ABL1 enzyme substrate 1 [OS=Homo sapiens]	13.952	5	3	3	3	0.851	-0.232769	0.368315	0.43378
CACFD1	Q9UGQ2-1	Calcium channel flower homolog [OS=Homo sapiens]	3.487	9	2	2	2	0.982	-0.0262051	0.815782	0.0884258
CACNA2D2	Q9NY47	Voltage-dependent calcium channel subunit alpha-2/delta-2 [OS=Homo sapiens]	8.44	2	3	3	3	0.885	-0.176251	0.218579	0.660391
CACTIN	Q8WUQ7	Cactin [OS=Homo sapiens]	53.862	20	11	16	11	1.035	0.0496308	0.0688163	1.16231
CACUL1	Q86Y37	CDK2-associated and cullin domain-containing protein 1 [OS=Homo sapiens]	19.243	15	4	6	4	0.649	-0.62371	0.508325	0.293859
CACYBP	Q9HB71	Calcyclin-binding protein [OS=Homo sapiens]	117.483	57	15	55	15	1.053	0.0745054	0.321064	0.493408
CAD	P27708	CAD protein [OS=Homo sapiens]	451.841	44	69	198	68	1.002	0.00288251	0.922422	0.0350705
CADM4	Q8NFZ8	Cell adhesion molecule 4 [OS=Homo sapiens]	25.698	21	6	8	6	1.039	0.0551957	0.505728	0.296083
CADPS2	Q86UW7	calcium-dependent secretion activator 2 [OS=Homo sapiens]	16.117	5	6	6	5	1.022	0.0313952	0.496909	0.303723
CALB1	P05937	Calbindin [OS=Homo sapiens]	33.032	34	8	11	8	1.102	0.140124	0.0261996	1.58171
CALCOCO1	Q9P1Z2-1	Calcium-binding and coiled-coil domain-containing protein 1 [OS=Homo sapiens]	35.214	16	10	11	10	1.03	0.0426443	0.199626	0.699782
CALCOCO2	Q13137-1	Calcium-binding and coiled-coil domain-containing protein 2 [OS=Homo sapiens]	45.069	34	12	12	12	0.666	-0.586406	0.031528	1.5013
CALM1	P62158	Calmodulin [OS=Homo sapiens]	118.962	93	14	103	14	1.111	0.151859	0.280945	0.551379
CALR	P27797	Calreticulin [OS=Homo sapiens]	247.259	76	28	236	28	1.024	0.0342157	0.38664	0.412693
CALU	O43852	Calumenin [OS=Homo sapiens]	139.194	65	21	64	5	1.17	0.226509	0.0315964	1.50036
CALU	O43852-4	Isoform 4 of Calumenin [OS=Homo sapiens]	115.904	50	18	52	2	1.018	0.0257376	0.772514	0.112093
CAMK1D	Q8IU85-1	calcium/calmodulin-dependent protein kinase type 1D [OS=Homo sapiens]	23.976	17	5	8	5	1.026	0.0370307	0.175978	0.754543
CAMK4	Q16566	calcium/calmodulin-dependent protein kinase type IV [OS=Homo sapiens]	8.21	5	2	3	2	1.062	0.0867838	0.536589	0.270359
CAMKK1	Q8N5S9	Calcium/calmodulin-dependent protein kinase kinase 1 [OS=Homo sapiens]	10.581	8	3	3	3	1.024	0.0342157	0.390833	0.408009
CAMKK2	Q96RR4-1	Calcium/calmodulin-dependent protein kinase kinase 2 [OS=Homo sapiens]	18.664	12	4	4	4	0.939	-0.0908029	0.470991	0.326987
CAMKMT	Q7Z624	Calmodulin-lysine N-methyltransferase [OS=Homo sapiens]	11.402	11	3	3	3	0.944	-0.0831412	0.391518	0.407248
CAMKV	Q8NCB2-1	caM kinase-like vesicle-associated protein [OS=Homo sapiens]	11.939	14	3	4	3	0.871	-0.199255	0.658337	0.181551
CAMLG	P49069	calcium signal-modulating cyclophilin ligand [OS=Homo sapiens]	22.07	23	5	6	5	0.98	-0.0291463	0.506996	0.294996
CAMSAP1	Q5T5Y3	Calmodulin-regulated spectrin-associated protein 1 [OS=Homo sapiens]	100.636	20	28	33	27	1.015	0.0214797	0.247982	0.605579
CAMSAP3	Q9P1Y5-1	Calmodulin-regulated spectrin-associated protein 3 [OS=Homo sapiens]	33.992	11	8	11	8	1.033	0.0468403	0.460214	0.33704
CAND1; LOC111142147	Q86VP6-1	cullin-associated nedd8-dissociated protein 1 [OS=Homo sapiens]	241.282	46	49	134	47	0.977	-0.0335695	0.265288	0.576283
CAND2	O75155-1	Cullin-associated NEDD8-dissociated protein 2 [OS=Homo sapiens]	29.132	6	6	11	4	1	0	0.979402	0.0090388
CANT1	Q8WVQ1	Soluble calcium-activated nucleotidase 1 [OS=Homo sapiens]	27.963	22	6	7	6	0.662	-0.595097	0.00380859	2.41924
CANX	P27824	Calnexin [OS=Homo sapiens]	188.72	44	35	147	35	0.987	-0.018878	0.584409	0.233283
CAP2	P40123	Adenylyl cyclase-associated protein 2 [OS=Homo sapiens]	21.772	15	7	13	5	0.971	-0.0424568	0.398387	0.399695
CAPG	P40121	Macrophage-capping protein [OS=Homo sapiens]	29.452	28	7	10	7	1.024	0.0342157	0.708892	0.14942
CAPN1	P07384	Calpain-1 catalytic subunit [OS=Homo sapiens]	147.452	53	28	69	26	1.022	0.0313952	0.380585	0.419548
CAPN15	O75808-1	Calpain-15 [OS=Homo sapiens]	60.835	17	14	18	14	0.482	-1.05289	0.436848	0.359669
CAPN2	P17655-1	Calpain-2 catalytic subunit [OS=Homo sapiens]	92.7	34	17	44	15	0.996	-0.00578235	0.870198	0.0603817
CAPN5	O15484	calpain-5 [OS=Homo sapiens]	14.891	10	5	5	5	1.017	0.0243197	0.429394	0.367144
CAPN7	Q9Y6W3	Calpain-7 [OS=Homo sapiens]	23.855	13	9	10	9	1.036	0.051024	0.494565	0.305777
CAPNS1	P04632	Calpain small subunit 1 [OS=Homo sapiens]	56.481	63	9	26	9	1.007	0.0100637	0.83856	0.0764658
CAPRIN1	Q14444-1	Caprin-1 [OS=Homo sapiens]	125.952	29	15	51	15	1.008	0.0114956	0.644061	0.191073
CAPZA1	P52907	F-actin-capping protein subunit alpha-1 [OS=Homo sapiens]	173.314	66	12	99	11	1.088	0.121679	0.154164	0.812017
CAPZA2	P47755	F-actin-capping protein subunit alpha-2 [OS=Homo sapiens]	95.7	55	10	33	9	1.012	0.0172093	0.216079	0.665388
Capzb; CAPZB; LOC111154622	P47756-2	Isoform 2 of F-actin-capping protein subunit beta [OS=Homo sapiens]	163.323	64	19	89	19	1.017	0.0243197	0.597233	0.223856
CARD11	Q9BXL7	Caspase recruitment domain-containing protein 11 [OS=Homo sapiens]	3.48	1	2	2	2	1.059	0.0827026	0.729382	0.137045
CARD19	Q96LW7-2	Isoform 2 of Caspase recruitment domain-containing protein 19 [OS=Homo sapiens]	9.806	21	3	4	3	0.958	-0.0619024	0.15387	0.812846
CARD6	Q9BX69	Caspase recruitment domain-containing protein 6 [OS=Homo sapiens]	8.376	3	3	3	3	1.072	0.100305	0.296712	0.527665
CARD8	Q9Y2G2-5	Isoform 5 of Caspase recruitment domain-containing protein 8 [OS=Homo sapiens]	50.83	19	11	14	11	1.052	0.0731347	0.0527871	1.27747
CARHSP1	Q9Y2V2	Calcium-regulated heat-stable protein 1 [OS=Homo sapiens]	7.457	24	3	5	3	0.995	-0.00723157	0.874528	0.0582263
CARM1	Q86X55	Histone-arginine methyltransferase CARM1 [OS=Homo sapiens]	55.267	20	11	27	11	0.967	-0.0484122	0.0852251	1.06943
CARMIL1	Q5VZK9	F-actin-uncapping protein LRRC16A [OS=Homo sapiens]	28.979	7	8	9	8	1.009	0.0129262	0.786959	0.104048
CARMIL2	Q6F5E8	capping protein, Arp2/3 and myosin-I linker protein 2 [OS=Homo sapiens]	56.334	14	14	17	14	0.967	-0.0484122	0.526511	0.278592
CARNMT1	Q8N4J0	carnosine N-methyltransferase [OS=Homo sapiens]	24.574	17	7	9	7	0.965	-0.0513992	0.404462	0.393122
CARS1	P49589-3	Isoform 3 of Cysteine--tRNA ligase, cytoplasmic [OS=Homo sapiens]	157.876	39	29	63	29	1.016	0.0229004	0.399665	0.398303
CARS2	Q9HA77	probable cysteine--tRNA ligase, mitochondrial [OS=Homo sapiens]	33.576	15	6	10	6	0.964	-0.0528949	0.258473	0.587585
CASC3	O15234	Protein CASC3 [OS=Homo sapiens]	52.252	23	14	20	14	0.939	-0.0908029	0.143523	0.84308
CASK	O14936	peripheral plasma membrane protein CASK [OS=Homo sapiens]	63.067	21	17	26	17	0.983	-0.0247367	0.292659	0.533638
CASKIN1	Q8WXD9	Caskin-1 [OS=Homo sapiens]	18.031	6	5	5	4	1.076	0.105678	0.493841	0.306413
CASKIN2	Q8WXE0-1	caskin-2 [OS=Homo sapiens]	48.922	13	11	13	9	1.048	0.0676387	0.12555	0.901182
CASP1	P29466-1	caspase-1 [OS=Homo sapiens]	22.978	19	7	8	7	0.995	-0.00723157	0.817468	0.0875294
CASP10	Q92851-4	Isoform D of Caspase-10 [OS=Homo sapiens]	38.498	24	9	12	9	0.965	-0.0513992	0.781475	0.107085
CASP14	P31944	Caspase-14 [OS=Homo sapiens]	12.424	16	3	4	3	1.017	0.0243197	0.788648	0.103117
CASP2	P42575-1	caspase-2 [OS=Homo sapiens]	52.383	24	10	18	10	0.947	-0.0785637	0.0384591	1.415
CASP3	P42574	Caspase-3 [OS=Homo sapiens]	48.672	40	9	25	8	1.082	0.1137	0.0163828	1.78561
CASP4	P49662	Caspase-4 [OS=Homo sapiens]	74.088	27	10	28	10	1.111	0.151859	0.0739298	1.13118
CASP6	P55212	Caspase-6 [OS=Homo sapiens]	38.71	23	7	11	6	1.034	0.0482362	0.0971272	1.01266
CASP7	P55210-1	Caspase-7 [OS=Homo sapiens]	12.731	14	3	4	3	0.966	-0.0499049	0.428745	0.367801
CASP8	Q14790-4	Isoform 4 of Caspase-8 [OS=Homo sapiens]	67.77	29	11	22	2	1.119	0.16221	0.186402	0.72955
CASP8AP2	Q9UKL3	CASP8-associated protein 2 [OS=Homo sapiens]	31.804	6	9	9	9	0.994	-0.00868224	0.884589	0.0532587
CASP9	P55211-1	caspase-9 [OS=Homo sapiens]	5.793	4	2	2	2	0.97	-0.0439433	0.606214	0.217374
CAST	P20810-6	Isoform 6 of Calpastatin [OS=Homo sapiens]	183.974	55	34	67	34	1.024	0.0342157	0.287564	0.541266
CASTOR1	Q8WTX7	Cytosolic arginine sensor for mTORC1 subunit 1 [OS=Homo sapiens]	8.592	9	2	3	2	1.025	0.0356239	0.636198	0.196408
CASTOR2	A6NHX0	Cytosolic arginine sensor for mTORC1 subunit 2 [OS=Homo sapiens]	10.028	12	3	4	3	1.083	0.115033	0.0478145	1.32044
CASZ1	Q86V15-1	Zinc finger protein castor homolog 1 [OS=Homo sapiens]	8.51	2	3	3	3	1.212	0.27739	0.129485	0.887782
CATSPERZ	Q9NTU4	Cation channel sperm-associated protein subunit zeta [OS=Homo sapiens]	6.779	11	2	2	2	0.93	-0.104697	0.271092	0.566883
CAVIN1	Q6NZI2-1	caveolae-associated protein 1 [OS=Homo sapiens]	27.639	21	8	9	8	0.997	-0.00433459	0.918916	0.036724
CBARP	Q8N350	Voltage-dependent calcium channel beta subunit-associated regulatory protein [OS=Homo sapiens]	8.997	5	3	3	3	1.086	0.119024	0.208506	0.680881
CBFA2T2	O43439	Protein CBFA2T2 [OS=Homo sapiens]	36.943	23	10	11	9	0.951	-0.0724828	0.0453707	1.34322
CBFA2T3	O75081	Protein CBFA2T3 [OS=Homo sapiens]	65.671	27	17	24	16	0.969	-0.0454314	0.162378	0.789472
CBFB	Q13951	Core-binding factor subunit beta [OS=Homo sapiens]	30.267	47	10	19	2	1.054	0.0758749	0.469681	0.328197
CBFB	Q13951-2	Isoform 2 of Core-binding factor subunit beta [OS=Homo sapiens]	38.426	49	10	20	2	1.019	0.0271541	0.71345	0.146636
CBL	P22681	E3 ubiquitin-protein ligase CBL [OS=Homo sapiens]	110.737	27	18	37	16	1	0	0.996049	0.00171927
CBLL1	Q75N03	E3 ubiquitin-protein ligase Hakai [OS=Homo sapiens]	41.32	19	8	16	2	1.112	0.153157	0.43866	0.357872
CBR1	P16152	Carbonyl reductase [NADPH] 1 [OS=Homo sapiens]	77.469	71	15	42	13	0.975	-0.0365259	0.418827	0.377965
CBR3	O75828	Carbonyl reductase [NADPH] 3 [OS=Homo sapiens]	31.222	41	9	12	7	0.996	-0.00578235	0.830617	0.0805994
CBR4	Q8N4T8	Carbonyl reductase family member 4 [OS=Homo sapiens]	13.806	16	4	5	4	1.027	0.0384362	0.616572	0.210016
CBS	P35520-1	Cystathionine beta-synthase [OS=Homo sapiens]	67.493	30	15	34	15	0.978	-0.0320936	0.415903	0.381008
CBX1	P83916	Chromobox protein homolog 1 [OS=Homo sapiens]	60.485	51	11	25	10	1.073	0.10165	0.090217	1.04471
CBX2	Q14781-1	Chromobox protein homolog 2 [OS=Homo sapiens]	39.585	20	9	14	9	0.971	-0.0424568	0.345445	0.461621
CBX3	Q13185	chromobox protein homolog 3 [OS=Homo sapiens]	66.753	62	10	35	8	1.023	0.0328061	0.290367	0.537053
CBX4	O00257-1	E3 SUMO-protein ligase CBX4 [OS=Homo sapiens]	41.438	23	9	11	9	0.999	-0.00144342	0.977349	0.00995042
CBX5	P45973	chromobox protein homolog 5 [OS=Homo sapiens]	73.521	50	12	31	11	1.019	0.0271541	0.484573	0.314641
CBX6	O95503	Chromobox protein homolog 6 [OS=Homo sapiens]	11.598	12	4	4	4	1.073	0.10165	0.313101	0.504316
CBX8	Q9HC52	chromobox protein homolog 8 [OS=Homo sapiens]	37.119	28	8	12	8	0.991	-0.013043	0.825647	0.0832054
CC2D1A	Q6P1N0	Coiled-coil and C2 domain-containing protein 1A [OS=Homo sapiens]	66.564	24	18	24	18	1.038	0.0538064	0.299224	0.524004
CC2D1B	Q5T0F9-2	Isoform 2 of Coiled-coil and C2 domain-containing protein 1B [OS=Homo sapiens]	35.007	16	12	18	10	0.943	-0.0846703	0.154284	0.81168
CCAR1	Q8IX12	Cell division cycle and apoptosis regulator protein 1 [OS=Homo sapiens]	156.18	27	35	68	35	1.032	0.045443	0.168196	0.774185
CCAR2	Q8N163-1	Cell cycle and apoptosis regulator protein 2 [OS=Homo sapiens]	231.166	57	46	146	46	0.996	-0.00578235	0.718626	0.143497
CCDC102A	Q96A19	Coiled-coil domain-containing protein 102A [OS=Homo sapiens]	39.199	26	11	13	11	1.009	0.0129262	0.832715	0.0795038
CCDC112	Q8NEF3	Coiled-coil domain-containing protein 112 [OS=Homo sapiens]	5.828	4	2	3	2	0.976	-0.0350469	0.166828	0.777731
CCDC115	Q96NT0	Coiled-coil domain-containing protein 115 [OS=Homo sapiens]	9.395	15	2	3	2	1.019	0.0271541	0.635948	0.196578
CCDC117; FLJ33814	Q8IWD4-1	Coiled-coil domain-containing protein 117 [OS=Homo sapiens]	23.129	20	7	9	7	1.061	0.0854247	0.25929	0.586214
CCDC12	Q8WUD4	Coiled-coil domain-containing protein 12 [OS=Homo sapiens]	56.689	50	11	22	11	1.029	0.041243	0.0585603	1.2324
CCDC124	Q96CT7	Coiled-coil domain-containing protein 124 [OS=Homo sapiens]	63.944	53	16	35	16	0.931	-0.103147	0.414043	0.382955
CCDC127	Q96BQ5	Coiled-coil domain-containing protein 127 [OS=Homo sapiens]	16.186	20	6	7	6	1.025	0.0356239	0.473024	0.325117
CCDC134	Q9H6E4	Coiled-coil domain-containing protein 134 [OS=Homo sapiens]	18.881	24	4	5	4	0.924	-0.114035	0.0661958	1.17917
CCDC137	Q6PK04	Coiled-coil domain-containing protein 137 [OS=Homo sapiens]	21.978	24	8	12	8	1.047	0.0662614	0.346993	0.459679
CCDC167	Q9P0B6	Coiled-coil domain-containing protein 167 [OS=Homo sapiens]	14.745	24	2	5	2	1.012	0.0172093	0.709575	0.149001
CCDC174	Q6PII3	Coiled-coil domain-containing protein 174 [OS=Homo sapiens]	9.112	7	3	4	3	0.997	-0.00433459	0.926195	0.0332976
CCDC18	Q5T9S5-1	Coiled-coil domain-containing protein 18 [OS=Homo sapiens]	25.915	8	10	10	9	1.038	0.0538064	0.735895	0.133184
CCDC186	Q7Z3E2	Coiled-coil domain-containing protein 186 [OS=Homo sapiens]	52.551	19	14	17	14	1.16	0.214125	0.00549187	2.26028
CCDC22	O60826	Coiled-coil domain-containing protein 22 [OS=Homo sapiens]	70.631	27	14	26	13	1.013	0.0186342	0.302057	0.519911
CCDC25	Q86WR0	Coiled-coil domain-containing protein 25 [OS=Homo sapiens]	41.967	45	9	20	9	0.984	-0.0232698	0.307643	0.511952
CCDC28A	Q8IWP9	Coiled-coil domain-containing protein 28A [OS=Homo sapiens]	12.439	20	3	3	3	1.04	0.0565835	0.33775	0.471405
CCDC34	Q96HJ3-1	coiled-coil domain-containing protein 34 [OS=Homo sapiens]	6.238	8	2	2	2	0.957	-0.0634092	0.44715	0.349546
CCDC43	Q96MW1	Coiled-coil domain-containing protein 43 [OS=Homo sapiens]	17.503	26	6	7	6	0.982	-0.0262051	0.288112	0.540439
CCDC47	Q96A33-1	Coiled-coil domain-containing protein 47 [OS=Homo sapiens]	116.816	45	19	47	19	0.995	-0.00723157	0.630982	0.199983
CCDC51	Q96ER9	Coiled-coil domain-containing protein 51 [OS=Homo sapiens]	31.407	22	9	12	9	0.99	-0.0144996	0.619918	0.207665
CCDC59	Q9P031	Thyroid transcription factor 1-associated protein 26 [OS=Homo sapiens]	18.881	17	4	6	4	1.026	0.0370307	0.493968	0.306301
CCDC6	Q16204	coiled-coil domain-containing protein 6 [OS=Homo sapiens]	81.562	32	15	35	15	1.093	0.128293	0.241711	0.616704
CCDC61	Q9Y6R9	Coiled-coil domain-containing protein 61 [OS=Homo sapiens]	14.42	8	4	5	4	0.984	-0.0232698	0.213768	0.670056
CCDC71L	Q8N9Z2-1	Coiled-coil domain-containing protein 71L [OS=Homo sapiens]	6.694	13	3	3	3	0.954	-0.0679388	0.316683	0.499375
CCDC77	Q9BR77-1	Coiled-coil domain-containing protein 77 [OS=Homo sapiens]	32.088	22	9	11	9	0.976	-0.0350469	0.46297	0.334448
CCDC82	Q8N4S0	Coiled-coil domain-containing protein 82 [OS=Homo sapiens]	69.619	27	12	16	12	1.066	0.0922074	0.140448	0.852484
CCDC85B	Q15834	Coiled-coil domain-containing protein 85B [OS=Homo sapiens]	16.855	31	5	6	4	0.878	-0.187707	0.0442624	1.35397
CCDC85C	A6NKD9	Coiled-coil domain-containing protein 85C [OS=Homo sapiens]	27.171	20	7	8	7	0.831	-0.26708	0.545799	0.262968
CCDC86	Q9H6F5	Coiled-coil domain-containing protein 86 [OS=Homo sapiens]	68.862	47	16	29	16	0.963	-0.0543923	0.225788	0.6463
CCDC88A	Q3V6T2-4	Isoform 4 of Girdin [OS=Homo sapiens]	203.971	29	47	67	47	1.011	0.015783	0.491804	0.308208
CCDC88B	A6NC98	Coiled-coil domain-containing protein 88B [OS=Homo sapiens]	80.921	20	25	28	25	1.035	0.0496308	0.429762	0.366772
CCDC88C	Q9P219	Protein Daple [OS=Homo sapiens]	91.746	16	29	32	29	0.965	-0.0513992	0.0301654	1.52049
CCDC9	Q9Y3X0	coiled-coil domain-containing protein 9 [OS=Homo sapiens]	52.449	29	16	26	16	1.059	0.0827026	0.197103	0.705307
CCDC90B	Q9GZT6	Coiled-coil domain-containing protein 90B, mitochondrial [OS=Homo sapiens]	17.399	22	6	9	6	1.168	0.22404	0.431614	0.364904
CCDC91; DKFZP779L1558	Q7Z6B0-1	Coiled-coil domain-containing protein 91 [OS=Homo sapiens]	24.309	18	7	8	7	1.032	0.045443	0.529997	0.275727
CCDC93	Q567U6	Coiled-coil domain-containing protein 93 [OS=Homo sapiens]	88.405	32	20	36	20	1.005	0.0071955	0.803602	0.0949591
CCDC97	Q96F63	Coiled-coil domain-containing protein 97 [OS=Homo sapiens]	54.778	32	7	18	7	0.992	-0.011588	0.547828	0.261356
CCM2	Q9BSQ5-1	Cerebral cavernous malformations 2 protein [OS=Homo sapiens]	56.495	48	13	21	13	0.863	-0.212568	0.00119166	2.92385
CCNA2	P20248	Cyclin-A2 [OS=Homo sapiens]	43.894	35	11	14	11	1.107	0.146655	0.109344	0.961206
CCNB1	P14635	G2/mitotic-specific cyclin-B1 [OS=Homo sapiens]	36.289	21	9	15	9	1.015	0.0214797	0.587647	0.230884
CCNB2	O95067	G2/mitotic-specific cyclin-B2 [OS=Homo sapiens]	29.352	19	6	13	6	1.068	0.0949116	0.0822256	1.08499
CCND2	P30279	G1/S-specific cyclin-D2 [OS=Homo sapiens]	30.708	20	5	9	4	1.056	0.0786098	0.0649548	1.18739
CCND3	P30281-1	G1/S-specific cyclin-D3 [OS=Homo sapiens]	32.989	32	8	18	7	0.929	-0.106249	0.104924	0.979124
CCNDBP1	O95273-1	Cyclin-D1-binding protein 1 [OS=Homo sapiens]	12.914	11	4	6	4	1.026	0.0370307	0.513136	0.289767
CCNE1	P24864-1	G1/S-specific cyclin-E1 [OS=Homo sapiens]	9.3	7	2	3	2	1.022	0.0313952	0.783379	0.106028
CCNE2	O96020	G1/S-specific cyclin-E2 [OS=Homo sapiens]	9.148	9	3	3	3	1.26	0.333424	0.0202898	1.69272
CCNH	P51946	Cyclin-H [OS=Homo sapiens]	32.45	24	7	12	7	0.992	-0.011588	0.620367	0.207351
CCNK	O75909	Cyclin-K [OS=Homo sapiens]	37.251	23	8	14	8	1.015	0.0214797	0.434471	0.362039
CCNL1	Q9UK58	Cyclin-L1 [OS=Homo sapiens]	20.696	9	3	6	3	0.901	-0.150401	0.292103	0.534464
CCNL2	Q96S94	cyclin-L2 [OS=Homo sapiens]	15.198	8	4	5	4	0.992	-0.011588	0.743393	0.128782
CCNQ; FAM58A	Q8N1B3-1	cyclin-related protein FAM58A [OS=Homo sapiens]	7.205	8	2	3	2	1.059	0.0827026	0.327963	0.484175
CCNT1	O60563	Cyclin-T1 [OS=Homo sapiens]	35.495	16	10	12	10	1.046	0.0648829	0.213553	0.670494
CCNY	Q8ND76	cyclin-Y [OS=Homo sapiens]	46.574	30	9	14	8	0.99	-0.0144996	0.436903	0.359615
CCNYL1	Q8N7R7-1	Cyclin-Y-like protein 1 [OS=Homo sapiens]	17.459	16	5	6	4	1.026	0.0370307	0.527602	0.277694
CCP110	O43303	centriolar coiled-coil protein of 110 kDa [OS=Homo sapiens]	56.656	19	14	16	14	1.052	0.0731347	0.119313	0.923312
CCPG1	Q9ULG6	Cell cycle progression protein 1 [OS=Homo sapiens]	17.566	8	6	6	6	1.065	0.0908534	0.562625	0.249781
CCS	O14618	copper chaperone for superoxide dismutase [OS=Homo sapiens]	29.504	43	11	21	11	0.998	-0.00288828	0.95636	0.0193788
CCSAP	Q6IQ19-1	Centriole, cilia and spindle-associated protein [OS=Homo sapiens]	10.256	17	3	3	3	0.844	-0.244685	0.194511	0.711055
CCSMST1	Q4G0I0	protein CCSMST1 [OS=Homo sapiens]	10.858	25	2	4	2	0.956	-0.0649175	0.445186	0.351458
CCT2; HEL-S-100n	P78371-1	T-complex protein 1 subunit beta [OS=Homo sapiens]	319.272	74	34	208	34	1.024	0.0342157	0.378055	0.422445
CCT3	P49368-1	T-complex protein 1 subunit gamma [OS=Homo sapiens]	262.03	64	36	186	36	1.026	0.0370307	0.238281	0.62291
CCT4	P50991	T-complex protein 1 subunit delta [OS=Homo sapiens]	234.271	76	35	184	34	1.038	0.0538064	0.278459	0.555238
CCT5	P48643	T-complex protein 1 subunit epsilon [OS=Homo sapiens]	316.791	75	37	224	36	1.036	0.051024	0.248898	0.603979
CCT6A	P40227-1	T-complex protein 1 subunit zeta [OS=Homo sapiens]	220.288	75	31	121	31	1.029	0.041243	0.16137	0.792178
CCT7	Q99832	T-complex protein 1 subunit eta [OS=Homo sapiens]	266.072	71	32	175	32	1.03	0.0426443	0.248439	0.604781
CCZ1B	P86790	Vacuolar fusion protein CCZ1 homolog B [OS=Homo sapiens]	31.45	19	9	11	9	0.965	-0.0513992	0.0374126	1.42698
CD101	Q93033	immunoglobulin superfamily member 2 [OS=Homo sapiens]	3.468	2	2	2	2	1.118	0.16092	0.239487	0.620719
CD109	Q6YHK3-1	CD109 antigen [OS=Homo sapiens]	22.26	5	5	7	5	0.945	-0.0816138	0.368248	0.43386
CD151	P48509	CD151 antigen [OS=Homo sapiens]	12.97	17	5	7	5	0.961	-0.0573917	0.441406	0.355162
CD180	Q99467	CD180 antigen [OS=Homo sapiens]	11.842	4	2	3	2	1.524	0.607863	0.000243379	3.61372
CD244	Q9BZW8-1	Natural killer cell receptor 2B4 [OS=Homo sapiens]	13.661	10	3	4	3	0.868	-0.204233	0.156569	0.805295
CD276	Q5ZPR3	CD276 antigen [OS=Homo sapiens]	22.634	20	5	6	5	1.031	0.0440443	0.569621	0.244414
CD2AP	Q9Y5K6	CD2-associated protein [OS=Homo sapiens]	78.112	32	22	30	22	1.018	0.0257376	0.137667	0.861171
CD2BP2	O95400	CD2 antigen cytoplasmic tail-binding protein 2 [OS=Homo sapiens]	47.818	30	8	28	8	1.012	0.0172093	0.635343	0.196992
CD300A	Q9UGN4-1	CMRF35-like molecule 8 [OS=Homo sapiens]	32.407	20	4	8	4	1.007	0.0100637	0.749571	0.125187
CD33	P20138-1	Myeloid cell surface antigen CD33 [OS=Homo sapiens]	6.454	6	2	2	2	0.739	-0.436354	0.0513692	1.2893
CD34	P28906	Hematopoietic progenitor cell antigen CD34 [OS=Homo sapiens]	31.715	23	6	12	6	0.92	-0.120294	0.165855	0.780272
CD37	P11049-1	Leukocyte antigen CD37 [OS=Homo sapiens]	7.908	9	2	2	2	0.854	-0.227692	0.166188	0.779401
CD3D	P04234	T-cell surface glycoprotein CD3 delta chain [OS=Homo sapiens]	11.07	26	4	5	4	1.018	0.0257376	0.471683	0.326349
CD3E	P07766	T-cell surface glycoprotein CD3 epsilon chain [OS=Homo sapiens]	5.354	12	2	3	2	0.936	-0.0954196	0.0224754	1.64829
CD4	P01730	T-cell surface glycoprotein CD4 [OS=Homo sapiens]	11.403	5	2	3	2	1.301	0.379621	0.0496563	1.30403
CD40	P25942-1	Tumor necrosis factor receptor superfamily member 5 [OS=Homo sapiens]	19.311	24	4	6	4	1.06	0.0840643	0.0946754	1.02376
CD44	P16070	CD44 antigen [OS=Homo sapiens]	57.584	16	10	32	10	1.068	0.0949116	0.0954902	1.02004
CD47	Q08722	Leukocyte surface antigen CD47 [OS=Homo sapiens]	21.208	18	7	13	7	0.998	-0.00288828	0.915292	0.0384403
CD48	P09326	CD48 antigen [OS=Homo sapiens]	19.343	17	5	10	5	1.02	0.0285692	0.804053	0.0947155
CD53	P19397	Leukocyte surface antigen CD53 [OS=Homo sapiens]	10.575	11	3	4	3	1.023	0.0328061	0.765731	0.115924
CD55	P08174-1	Complement decay-accelerating factor [OS=Homo sapiens]	22.685	22	6	10	6	1.211	0.276199	0.0150675	1.82196
CD58	P19256	Lymphocyte function-associated antigen 3 [OS=Homo sapiens]	4.849	7	2	2	2	1.027	0.0384362	0.549331	0.260166
CD59	P13987	CD59 glycoprotein [OS=Homo sapiens]	24.67	25	4	10	4	0.933	-0.100051	0.0667218	1.17573
CD63	P08962	CD63 antigen [OS=Homo sapiens]	31.51	23	6	16	6	0.93	-0.104697	0.21513	0.667299
CD69	Q07108	Early activation antigen CD69 [OS=Homo sapiens]	26.445	37	4	7	4	1.315	0.395063	0.00455747	2.34128
CD74	P04233-2	Isoform 2 of HLA class II histocompatibility antigen gamma chain [OS=Homo sapiens]	43.307	44	10	26	10	1.18	0.238787	0.0551016	1.25884
CD81	P60033	CD81 antigen [OS=Homo sapiens]	13.841	12	2	5	2	0.886	-0.174621	0.292393	0.534034
CD82	P27701	CD82 antigen [OS=Homo sapiens]	16.612	16	3	6	3	0.913	-0.131313	0.481183	0.317689
CD84	Q9UIB8	SLAM family member 5 [OS=Homo sapiens]	23.49	21	6	9	6	0.903	-0.147202	0.00119446	2.92283
CD86	P42081	T-lymphocyte activation antigen CD86 [OS=Homo sapiens]	12.766	8	3	8	3	0.668	-0.58208	0.0768603	1.1143
CD99	P14209	CD99 antigen [OS=Homo sapiens]	30.041	18	3	13	3	0.96	-0.0588937	0.499357	0.301589
CD99L2	Q8TCZ2	CD99 antigen-like protein 2 [OS=Homo sapiens]	24.778	35	5	6	5	0.888	-0.171368	0.0506563	1.29537
CDAN1	Q8IWY9	Codanin-1 [OS=Homo sapiens]	54.571	16	14	18	14	1.011	0.015783	0.510255	0.292213
CDC123	O75794	Cell division cycle protein 123 homolog [OS=Homo sapiens]	51.5	43	11	16	11	0.977	-0.0335695	0.187301	0.72746
CDC16	Q13042	cell division cycle protein 16 homolog [OS=Homo sapiens]	50.578	18	10	17	10	0.973	-0.0394883	0.0245252	1.61039
CDC20	Q12834	cell division cycle protein 20 homolog [OS=Homo sapiens]	65.001	35	14	26	14	1.068	0.0949116	0.0155577	1.80805
CDC23	Q9UJX2-1	cell division cycle protein 23 homolog [OS=Homo sapiens]	47.941	21	11	14	11	0.969	-0.0454314	0.206059	0.686009
CDC25B	P30305-1	M-phase inducer phosphatase 2 [OS=Homo sapiens]	12.921	6	3	3	2	0.969	-0.0454314	0.741005	0.130179
CDC25C	P30307-1	m-phase inducer phosphatase 3 [OS=Homo sapiens]	12.124	7	3	3	3	0.776	-0.365871	0.0893066	1.04912
CDC26	Q8NHZ8	Anaphase-promoting complex subunit CDC26 [OS=Homo sapiens]	19.25	61	5	6	5	0.926	-0.110916	0.403514	0.394141
CDC27	P30260	cell division cycle protein 27 homolog [OS=Homo sapiens]	58.831	16	11	16	11	1.003	0.00432161	0.886101	0.0525168
CDC34	P49427	ubiquitin-conjugating enzyme E2 R1 [OS=Homo sapiens]	7.732	11	3	5	2	0.985	-0.0218044	0.769451	0.113819
CDC37	Q16543	Hsp90 co-chaperone Cdc37 [OS=Homo sapiens]	102.913	37	17	49	17	0.966	-0.0499049	0.58086	0.235928
CDC37L1	Q7L3B6	Hsp90 co-chaperone Cdc37-like 1 [OS=Homo sapiens]	16.322	13	5	7	5	0.998	-0.00288828	0.948773	0.0228376
CDC40	O60508	pre-mRNA-processing factor 17 [OS=Homo sapiens]	64.691	32	16	22	16	1.013	0.0186342	0.767626	0.11485
CDC42	P60953	Cell division control protein 42 homolog [OS=Homo sapiens]	45.114	41	7	26	2	1.05	0.0703893	0.222218	0.653222
CDC42BPA	Q5VT25-1	Serine/threonine-protein kinase MRCK alpha [OS=Homo sapiens]	83.577	17	22	26	19	1.018	0.0257376	0.108354	0.965155
CDC42BPB	Q9Y5S2	Serine/threonine-protein kinase MRCK beta [OS=Homo sapiens]	64.253	14	19	24	15	1.035	0.0496308	0.357046	0.447275
CDC42BPG	Q6DT37	Serine/threonine-protein kinase MRCK gamma [OS=Homo sapiens]	23.125	5	7	7	5	0.811	-0.302226	0.265169	0.576477
CDC42EP4	Q9H3Q1	Cdc42 effector protein 4 [OS=Homo sapiens]	33.02	43	7	9	7	0.988	-0.0174171	0.924033	0.0343127
CDC45	O75419	Cell division control protein 45 homolog [OS=Homo sapiens]	27.13	11	6	12	6	1.009	0.0129262	0.583027	0.234312
CDC5L	Q99459	Cell division cycle 5-like protein [OS=Homo sapiens]	205.155	55	32	70	32	1.024	0.0342157	0.106008	0.974661
CDC6	Q99741	Cell division control protein 6 homolog [OS=Homo sapiens]	14.375	6	4	6	4	1.024	0.0342157	0.656226	0.182946
CDC7	O00311-1	Cell division cycle 7-related protein kinase [OS=Homo sapiens]	11.07	8	4	6	4	0.958	-0.0619024	0.300166	0.522638
CDC73	Q6P1J9	Parafibromin [OS=Homo sapiens]	75.574	39	20	31	20	1.04	0.0565835	0.0536041	1.2708
CDCA2	Q69YH5-1	cell division cycle-associated protein 2 [OS=Homo sapiens]	181.06	41	33	50	33	1.011	0.015783	0.636444	0.19624
CDCA3	Q99618	Cell division cycle-associated protein 3 [OS=Homo sapiens]	28.14	37	7	10	7	1.099	0.136191	0.00239791	2.62017
CDCA5	Q96FF9	Sororin [OS=Homo sapiens]	14.507	12	2	5	2	1.033	0.0468403	0.711308	0.147942
CDCA7	Q9BWT1	Cell division cycle-associated protein 7 [OS=Homo sapiens]	20.289	22	7	8	7	0.973	-0.0394883	0.545468	0.263231
CDCA7L	Q96GN5-1	cell division cycle-associated 7-like protein [OS=Homo sapiens]	11.148	10	5	6	5	1.016	0.0229004	0.916738	0.0377546
CDCA8	Q53HL2	Borealin [OS=Homo sapiens]	61.872	39	9	23	9	0.918	-0.123434	0.505654	0.296146
CDIN1	Q9Y2V0-1	Uncharacterized protein C15orf41 [OS=Homo sapiens]	8.209	8	2	2	2	0.957	-0.0634092	0.206772	0.684508
CDIPT	O14735	CDP-diacylglycerol--inositol 3-phosphatidyltransferase [OS=Homo sapiens]	8.443	8	2	6	2	0.959	-0.0603973	0.320433	0.494262
CDK1	P06493	Cyclin-dependent kinase 1 [OS=Homo sapiens]	101.277	65	16	62	14	1.037	0.0524159	0.315792	0.500599
CDK12	Q9NYV4-2	Isoform 2 of Cyclin-dependent kinase 12 [OS=Homo sapiens]	110.922	17	25	44	23	0.982	-0.0262051	0.5832	0.234183
CDK16	Q00536-1	Cyclin-dependent kinase 16 [OS=Homo sapiens]	18.568	9	4	10	3	0.973	-0.0394883	0.528037	0.277335
CDK17	Q00537	cyclin-dependent kinase 17 [OS=Homo sapiens]	9.365	8	4	9	3	0.886	-0.174621	0.0555891	1.25501
CDK19	Q9BWU1-1	Cyclin-dependent kinase 19 [OS=Homo sapiens]	36.141	18	8	11	4	1.009	0.0129262	0.801707	0.0959845
CDK2	P24941-1	cyclin-dependent kinase 2 [OS=Homo sapiens]	21.581	24	7	15	5	1.015	0.0214797	0.692291	0.159711
CDK2AP1	O14519	Cyclin-dependent kinase 2-associated protein 1 [OS=Homo sapiens]	6.523	30	2	2	2	0.947	-0.0785637	0.129029	0.889312
CDK4	P11802	Cyclin-dependent kinase 4 [OS=Homo sapiens]	53.608	45	10	26	9	0.984	-0.0232698	0.303393	0.517995
CDK5	Q00535	Cyclin-dependent-like kinase 5 [OS=Homo sapiens]	44.495	30	8	22	7	1.017	0.0243197	0.518613	0.285156
CDK5RAP1	Q96SZ6	CDK5 regulatory subunit-associated protein 1 [OS=Homo sapiens]	21.384	11	5	6	5	0.971	-0.0424568	0.541756	0.266196
CDK5RAP2	Q96SN8	CDK5 regulatory subunit-associated protein 2 [OS=Homo sapiens]	127.215	22	32	37	32	0.963	-0.0543923	0.0956889	1.01914
CDK5RAP3	Q96JB5	CDK5 regulatory subunit-associated protein 3 [OS=Homo sapiens]	47.044	24	12	22	12	0.956	-0.0649175	0.0839571	1.07594
CDK6	Q00534	Cyclin-dependent kinase 6 [OS=Homo sapiens]	56.01	44	12	27	11	1.038	0.0538064	0.07655	1.11605
CDK7	P50613	Cyclin-dependent kinase 7 [OS=Homo sapiens]	12.917	15	5	6	5	1.045	0.0635029	0.311083	0.507123
CDK8	P49336	Cyclin-dependent kinase 8 [OS=Homo sapiens]	32.79	15	7	9	3	1.039	0.0551957	0.789495	0.10265
CDK9	P50750	Cyclin-dependent kinase 9 [OS=Homo sapiens]	47.56	27	9	21	8	1.12	0.163499	0.352492	0.452851
CDKAL1	Q5VV42	threonylcarbamoyladenosine tRNA methylthiotransferase [OS=Homo sapiens]	80.517	44	16	26	16	0.796	-0.32916	0.476994	0.321487
CDKN1A	P38936	Cyclin-dependent kinase inhibitor 1 [OS=Homo sapiens]	17.284	24	3	7	3	1.039	0.0551957	0.35428	0.450653
CDKN1B	P46527	Cyclin-dependent kinase inhibitor 1B [OS=Homo sapiens]	36.962	51	9	14	9	0.949	-0.07552	0.369018	0.432952
CDKN1C	P49918	cyclin-dependent kinase inhibitor 1C [OS=Homo sapiens]	24.063	23	5	7	5	1.173	0.230203	0.127804	0.893454
CDKN2A	Q8N726	Tumor suppressor ARF [OS=Homo sapiens]	34.924	45	7	22	7	1.039	0.0551957	0.0365767	1.43679
CDKN2AIP	Q9NXV6	CDKN2A-interacting protein [OS=Homo sapiens]	124.442	49	22	40	22	1.025	0.0356239	0.321151	0.49329
CDKN2AIPNL	Q96HQ2-1	CDKN2AIP N-terminal-like protein [OS=Homo sapiens]	14.487	31	3	7	3	0.903	-0.147202	0.185839	0.730862
CDKN2B	P42772	Cyclin-dependent kinase 4 inhibitor B [OS=Homo sapiens]	13.379	35	4	6	4	1.083	0.115033	0.311642	0.506344
CDKN2C	P42773	Cyclin-dependent kinase 4 inhibitor C [OS=Homo sapiens]	23.749	26	4	7	4	0.922	-0.117161	0.0944345	1.02487
CDKN2D	P55273	Cyclin-dependent kinase 4 inhibitor D [OS=Homo sapiens]	8.543	19	2	2	2	1.041	0.0579701	0.19748	0.704477
CDR2	Q01850	Cerebellar degeneration-related protein 2 [OS=Homo sapiens]	25.286	12	5	7	5	1.005	0.0071955	0.863602	0.0636863
CDR2L	Q86X02	Cerebellar degeneration-related protein 2-like [OS=Homo sapiens]	13.291	9	4	4	4	0.957	-0.0634092	0.567268	0.246212
CDS2	O95674-1	phosphatidate cytidylyltransferase 2 [OS=Homo sapiens]	42.487	23	8	19	8	1.026	0.0370307	0.310078	0.508528
CDT1	Q9H211	DNA replication factor Cdt1 [OS=Homo sapiens]	14.771	9	4	5	4	0.891	-0.166503	0.0397614	1.40054
CDV3	Q9UKY7	Protein CDV3 homolog [OS=Homo sapiens]	160.569	72	15	70	9	1.016	0.0229004	0.497149	0.303513
CDV3	Q9UKY7-3	Isoform 3 of Protein CDV3 homolog [OS=Homo sapiens]	107.742	81	8	50	2	1.027	0.0384362	0.779855	0.107986
CDYL	Q9Y232-1	Chromodomain Y-like protein [OS=Homo sapiens]	40.719	22	11	16	11	1	0	0.974035	0.0114254
CEBPA	P49715	CCAAT/enhancer-binding protein alpha [OS=Homo sapiens]	4.834	5	2	2	2	0.659	-0.60165	0.00477077	2.32141
CEBPD	P49716	CCAAT/enhancer-binding protein delta [OS=Homo sapiens]	4.841	9	2	2	2	0.987	-0.018878	0.788091	0.103424
CEBPZ	Q03701	CCAAT/enhancer-binding protein zeta [OS=Homo sapiens]	108.846	23	23	36	23	1.002	0.00288251	0.961097	0.0172326
CECR2	Q9BXF3-1	Cat eye syndrome critical region protein 2 [OS=Homo sapiens]	17.773	5	5	6	5	0.942	-0.086201	0.556017	0.254912
CELF1	Q92879	CUGBP Elav-like family member 1 [OS=Homo sapiens]	64.856	26	11	28	9	1.037	0.0524159	0.250253	0.60162
CELF2	O95319-3	Isoform 3 of CUGBP Elav-like family member 2 [OS=Homo sapiens]	82.162	24	13	49	11	1.092	0.126973	0.0886665	1.05224
CELSR2	Q9HCU4	cadherin EGF LAG seven-pass G-type receptor 2 [OS=Homo sapiens]	13.176	2	4	5	4	1.271	0.345964	0.266845	0.573742
CEMIP2; TMEM2	Q9UHN6-1	Cell surface hyaluronidase [OS=Homo sapiens]	16.98	5	7	7	7	1.067	0.0935602	0.181756	0.740512
CENATAC	Q86UT8	Coiled-coil domain-containing protein 84 [OS=Homo sapiens]	12.429	13	4	5	4	0.997	-0.00433459	0.924221	0.0342244
CENPB	P07199	Major centromere autoantigen B [OS=Homo sapiens]	22.62	13	5	6	5	0.963	-0.0543923	0.304424	0.516521
CENPC	Q03188	centromere protein C [OS=Homo sapiens]	82.45	26	18	28	18	0.99	-0.0144996	0.803775	0.0948657
CENPH	Q9H3R5	Centromere protein H [OS=Homo sapiens]	25.77	28	5	8	5	1.001	0.00144197	0.960999	0.017277
CENPI	Q92674	Centromere protein I [OS=Homo sapiens]	13.102	6	5	6	5	1.026	0.0370307	0.0962512	1.01659
CENPJ	Q9HC77	centromere protein J [OS=Homo sapiens]	22.037	7	8	8	8	1.149	0.200379	0.0959674	1.01788
CENPK	Q9BS16	Centromere protein K [OS=Homo sapiens]	13.074	19	5	7	5	1.022	0.0313952	0.364239	0.438613
CENPL	Q8N0S6	Centromere protein L [OS=Homo sapiens]	16.033	11	3	5	3	1.042	0.0593553	0.197825	0.70372
CENPN	Q96H22	Centromere protein N [OS=Homo sapiens]	30.009	24	6	10	6	1.072	0.100305	0.124396	0.905193
CENPO	Q9BU64-1	centromere protein O [OS=Homo sapiens]	15.414	16	3	5	3	1.015	0.0214797	0.752614	0.123428
CENPP	Q6IPU0	Centromere protein P [OS=Homo sapiens]	10.942	7	2	3	2	0.987	-0.018878	0.641105	0.193071
CENPQ	Q7L2Z9	Centromere protein Q [OS=Homo sapiens]	29.826	19	5	8	5	1.048	0.0676387	0.0487034	1.31244
CENPS	Q8N2Z9	Centromere protein S [OS=Homo sapiens]	13.217	28	4	6	4	0.958	-0.0619024	0.123225	0.909302
CENPT	Q96BT3-1	Centromere protein T [OS=Homo sapiens]	24.505	21	6	6	6	1.026	0.0370307	0.57006	0.244079
CENPU	Q71F23	Centromere protein U [OS=Homo sapiens]	26.316	23	7	9	7	0.988	-0.0174171	0.752085	0.123733
CENPV	Q7Z7K6-3	Isoform 3 of Centromere protein V [OS=Homo sapiens]	52.699	34	8	20	8	0.963	-0.0543923	0.259953	0.585105
CENPX	A8MT69-1	Centromere protein X [OS=Homo sapiens]	6.162	32	3	4	3	0.944	-0.0831412	0.431657	0.364861
CEP104	O60308	Centrosomal protein of 104 kDa [OS=Homo sapiens]	11.004	5	3	4	3	1.016	0.0229004	0.844533	0.0733835
CEP120	Q8N960	Centrosomal protein of 120 kDa [OS=Homo sapiens]	47.95	16	12	14	12	0.981	-0.027675	0.270604	0.567666
CEP128	Q6ZU80	centrosomal protein of 128 kDa [OS=Homo sapiens]	75.709	19	21	26	21	1.008	0.0114956	0.807307	0.0929613
CEP131	Q9UPN4	centrosomal protein of 131 kDa [OS=Homo sapiens]	107.83	26	24	32	24	0.985	-0.0218044	0.413888	0.383117
CEP135	Q66GS9-1	centrosomal protein of 135 kDa [OS=Homo sapiens]	61.02	14	16	19	16	1.05	0.0703893	0.0700927	1.15433
CEP152	O94986-4	Centrosomal protein of 152 kDa [OS=Homo sapiens]	66.616	14	22	24	22	0.975	-0.0365259	0.294701	0.530618
CEP162	Q5TB80	Centrosomal protein of 162 kDa [OS=Homo sapiens]	18.405	6	5	5	5	1.066	0.0922074	0.285212	0.544832
CEP164	Q9UPV0	centrosomal protein of 164 kDa [OS=Homo sapiens]	50.379	13	15	15	15	0.98	-0.0291463	0.356516	0.447921
CEP170	Q5SW79-2	Isoform 2 of Centrosomal protein of 170 kDa [OS=Homo sapiens]	169.496	33	39	61	2	1.074	0.102994	0.195356	0.709174
CEP170	Q5SW79-1	Centrosomal protein of 170 kDa [OS=Homo sapiens]	185.625	32	42	66	5	1.006	0.00863031	0.709537	0.149025
CEP170B	Q9Y4F5	Centrosomal protein of 170 kDa protein B [OS=Homo sapiens]	40.46	11	13	15	12	1.108	0.147958	0.0622793	1.20566
CEP192	Q8TEP8-3	Isoform 3 of Centrosomal protein of 192 kDa [OS=Homo sapiens]	116.469	18	32	35	32	0.994	-0.00868224	0.748197	0.125984
CEP20	Q96NB1	lisH domain-containing protein FOPNL [OS=Homo sapiens]	8.555	22	3	3	3	0.925	-0.112475	0.113651	0.944427
CEP250	Q9BV73-1	Centrosome-associated protein CEP250 [OS=Homo sapiens]	149.479	20	43	50	43	0.975	-0.0365259	0.211389	0.674917
CEP290	O15078-1	Centrosomal protein of 290 kDa [OS=Homo sapiens]	32.758	4	10	10	10	0.998	-0.00288828	0.961197	0.0171878
CEP295	Q9C0D2	centrosomal protein of 295 kDa [OS=Homo sapiens]	24.299	3	7	7	7	1.063	0.0881416	0.353747	0.451307
CEP350	Q5VT06	Centrosome-associated protein 350 [OS=Homo sapiens]	147.029	16	37	45	36	1.005	0.0071955	0.746017	0.127251
CEP41	Q9BYV8	centrosomal protein of 41 kDa [OS=Homo sapiens]	53.518	43	10	13	10	0.897	-0.15682	0.289618	0.538174
CEP43	O95684	FGFR1 oncogene partner [OS=Homo sapiens]	19.768	24	5	5	5	0.954	-0.0679388	0.400232	0.397688
CEP44	Q9C0F1-1	centrosomal protein of 44 kDa [OS=Homo sapiens]	18.026	17	4	6	4	1.006	0.00863031	0.840899	0.0752564
CEP55	Q53EZ4-1	Centrosomal protein of 55 kDa [OS=Homo sapiens]	55.951	30	14	19	14	1.051	0.0717627	0.061017	1.21455
CEP57	Q86XR8-1	Centrosomal protein of 57 kDa [OS=Homo sapiens]	12.122	9	4	4	4	0.971	-0.0424568	0.378495	0.42194
CEP63	Q96MT8	Centrosomal protein of 63 kDa [OS=Homo sapiens]	18.054	8	5	7	5	1.022	0.0313952	0.392991	0.405617
CEP68	Q76N32	Centrosomal protein of 68 kDa [OS=Homo sapiens]	7.543	4	3	3	3	1.084	0.116365	0.664086	0.177776
CEP70	Q8NHQ1-1	Centrosomal protein of 70 kDa [OS=Homo sapiens]	9.969	6	3	3	3	0.929	-0.106249	0.2166	0.664341
CEP72	Q9P209	Centrosomal protein of 72 kDa [OS=Homo sapiens]	8.586	5	2	4	2	0.969	-0.0454314	0.473047	0.325096
CEP76	Q8TAP6	Centrosomal protein of 76 kDa [OS=Homo sapiens]	25.438	13	7	8	7	1.023	0.0328061	0.689527	0.161449
CEP78	Q5JTW2-1	Centrosomal protein of 78 kDa [OS=Homo sapiens]	27.306	14	8	10	8	1.044	0.0621217	0.105904	0.975086
CEP85	Q6P2H3-1	Centrosomal protein of 85 kDa [OS=Homo sapiens]	41.233	16	9	12	9	0.981	-0.027675	0.308439	0.510831
CEP89	Q96ST8	Centrosomal protein of 89 kDa [OS=Homo sapiens]	16.202	7	5	7	5	1.034	0.0482362	0.537131	0.26992
CEP95	Q96GE4	Centrosomal protein of 95 kDa [OS=Homo sapiens]	19.803	8	6	7	6	0.951	-0.0724828	0.0974036	1.01143
CEP97	Q8IW35-1	Centrosomal protein of 97 kDa [OS=Homo sapiens]	66.994	25	14	21	14	1.088	0.121679	0.055017	1.2595
CERCAM	Q5T4B2-1	Inactive glycosyltransferase 25 family member 3 [OS=Homo sapiens]	14.688	7	5	6	5	0.957	-0.0634092	0.598705	0.222787
CERK	Q8TCT0	ceramide kinase [OS=Homo sapiens]	11.806	12	4	5	4	0.918	-0.123434	0.21919	0.659178
CERS1	P27544	Ceramide synthase 1 [OS=Homo sapiens]	9.382	9	3	3	3	1.041	0.0579701	0.700585	0.154539
CERS2	Q96G23	Ceramide synthase 2 [OS=Homo sapiens]	22.505	13	4	12	4	1.043	0.0607392	0.591323	0.228176
CERS5	Q8N5B7	Ceramide synthase 5 [OS=Homo sapiens]	11.52	7	2	4	2	1.033	0.0468403	0.352506	0.452834
CERT1	Q9Y5P4-1	Collagen type IV alpha-3-binding protein [OS=Homo sapiens]	79.232	30	17	34	17	1.071	0.0989585	0.0918208	1.03706
CES3	Q6UWW8	carboxylesterase 3 [OS=Homo sapiens]	11.503	7	3	3	3	0.975	-0.0365259	0.220601	0.656392
CETN2	P41208	centrin-2 [OS=Homo sapiens]	38.842	62	9	18	9	1.009	0.0129262	0.837411	0.0770611
CETN3	O15182	Centrin-3 [OS=Homo sapiens]	13.229	29	4	4	4	1.077	0.107018	0.0926269	1.03326
CFAP20	Q9Y6A4	Cilia- and flagella-associated protein 20 [OS=Homo sapiens]	16.332	21	4	9	4	0.964	-0.0528949	0.307544	0.512093
CFAP298	P57076	UPF0769 protein C21orf59 [OS=Homo sapiens]	64.303	36	10	20	10	1.006	0.00863031	0.689109	0.161712
CFAP36	Q96G28	cilia- and flagella-associated protein 36 [OS=Homo sapiens]	10.283	14	4	4	4	1.023	0.0328061	0.340675	0.46766
CFAP410	O43822	Protein C21orf2 [OS=Homo sapiens]	10.76	16	3	4	3	0.921	-0.118727	0.204241	0.689858
CFAP418	Q96NL8	protein C8orf37 [OS=Homo sapiens]	12.138	11	2	3	2	0.882	-0.181149	0.0418404	1.3784
CFAP97	Q9P2B7	Cilia- and flagella-associated protein 97 [OS=Homo sapiens]	14.057	8	4	4	4	0.989	-0.0159576	0.82191	0.0851755
CFDP1	Q9UEE9-1	Craniofacial development protein 1 [OS=Homo sapiens]	41.16	35	10	19	10	1.016	0.0229004	0.416528	0.380356
CFH	P08603-1	complement factor H [OS=Homo sapiens]	76.104	22	18	19	18	1.114	0.155749	0.0554135	1.25638
CFL1	P23528	Cofilin-1 [OS=Homo sapiens]	132.911	80	18	138	15	0.989	-0.0159576	0.700837	0.154383
Cfl2; CFL2; CFL2b; LOC101358143; LOC111160529	Q9Y281-1	Cofilin-2 [OS=Homo sapiens]	21.416	31	5	28	2	0.958	-0.0619024	0.285229	0.544807
CGAS	Q8N884	cyclic GMP-AMP synthase [OS=Homo sapiens]	44.046	25	11	17	11	1.054	0.0758749	0.232431	0.633706
CGGBP1	Q9UFW8	CGG triplet repeat-binding protein 1 [OS=Homo sapiens]	58.786	71	11	26	11	0.993	-0.0101344	0.55409	0.25642
CHAF1B	Q13112	Chromatin assembly factor 1 subunit B [OS=Homo sapiens]	40.453	27	11	18	11	1.027	0.0384362	0.470338	0.32759
CHAMP1	Q96JM3	Chromosome alignment-maintaining phosphoprotein 1 [OS=Homo sapiens]	104.886	32	25	39	25	0.97	-0.0439433	0.0188472	1.72475
CHCHD1	Q96BP2	Coiled-coil-helix-coiled-coil-helix domain-containing protein 1 [OS=Homo sapiens]	8.419	23	2	3	2	0.989	-0.0159576	0.590117	0.229062
CHCHD2	Q9Y6H1	Coiled-coil-helix-coiled-coil-helix domain-containing protein 2 [OS=Homo sapiens]	12.571	20	3	6	3	1.04	0.0565835	0.106179	0.973963
CHCHD3	Q9NX63	MICOS complex subunit MIC19 [OS=Homo sapiens]	85.898	53	15	34	15	0.997	-0.00433459	0.87296	0.0590059
CHCHD4	Q8N4Q1	Mitochondrial intermembrane space import and assembly protein 40 [OS=Homo sapiens]	35.488	51	8	12	8	1.028	0.0398403	0.661093	0.179738
CHCHD5	Q9BSY4	Coiled-coil-helix-coiled-coil-helix domain-containing protein 5 [OS=Homo sapiens]	27.115	55	4	7	4	0.958	-0.0619024	0.543102	0.265119
CHCHD6	Q9BRQ6	MICOS complex subunit mic25 [OS=Homo sapiens]	50.952	45	8	15	8	1.021	0.0299829	0.465918	0.33169
CHCHD7	Q9BUK0-1	coiled-coil-helix-coiled-coil-helix domain-containing protein 7 [OS=Homo sapiens]	11.748	32	2	4	2	1.026	0.0370307	0.72323	0.140724
CHCHD8; COA4	Q9NYJ1-1	Cytochrome c oxidase assembly factor 4 homolog, mitochondrial [OS=Homo sapiens]	19.074	64	6	8	6	1.005	0.0071955	0.897326	0.0470495
CHD1	O14646	Chromodomain-helicase-DNA-binding protein 1 [OS=Homo sapiens]	161.371	27	39	63	34	0.998	-0.00288828	0.906284	0.0427355
CHD2	O14647	Chromodomain-helicase-DNA-binding protein 2 [OS=Homo sapiens]	93.919	16	26	36	21	1.037	0.0524159	0.342765	0.465004
CHD3	Q12873-1	Chromodomain-helicase-DNA-binding protein 3 [OS=Homo sapiens]	147.383	19	33	58	26	0.981	-0.027675	0.249484	0.602958
CHD4	Q14839	Chromodomain-helicase-DNA-binding protein 4 [OS=Homo sapiens]	525.305	45	78	238	71	1.008	0.0114956	0.548464	0.260852
CHD6	Q8TD26	Chromodomain-helicase-DNA-binding protein 6 [OS=Homo sapiens]	89.478	10	22	30	13	1.015	0.0214797	0.509595	0.292774
CHD7	Q9P2D1-1	Chromodomain-helicase-DNA-binding protein 7 [OS=Homo sapiens]	258.89	23	59	84	48	0.953	-0.0694519	0.228202	0.64168
CHD8	Q9HCK8-1	Chromodomain-helicase-dna-binding protein 8 [OS=Homo sapiens]	160.798	18	40	57	31	1.004	0.00575927	0.830652	0.0805809
CHD9	Q3L8U1-1	Chromodomain-helicase-DNA-binding protein 9 [OS=Homo sapiens]	108.74	10	23	33	15	0.951	-0.0724828	0.488111	0.311481
CHDH	Q8NE62	Choline dehydrogenase, mitochondrial [OS=Homo sapiens]	68.72	28	13	19	13	0.954	-0.0679388	0.115904	0.9359
CHEK1	O14757	Serine/threonine-protein kinase Chk1 [OS=Homo sapiens]	51.354	26	12	23	12	1.001	0.00144197	0.95998	0.0177377
CHEK2	O96017-1	Serine/threonine-protein kinase Chk2 [OS=Homo sapiens]	49.012	28	11	14	11	0.964	-0.0528949	0.176324	0.753689
CHERP	Q8IWX8	Calcium homeostasis endoplasmic reticulum protein [OS=Homo sapiens]	119.731	26	16	41	16	1.002	0.00288251	0.592867	0.227043
CHID1	Q9BWS9-1	Chitinase domain-containing protein 1 [OS=Homo sapiens]	39.182	24	9	17	9	0.789	-0.341903	0.505783	0.296036
CHKA	P35790	Choline kinase alpha [OS=Homo sapiens]	36.565	22	7	13	7	1.109	0.149259	0.152934	0.815496
CHKB	Q9Y259-1	Choline/ethanolamine kinase [OS=Homo sapiens]	13.126	14	5	6	5	1.022	0.0313952	0.546842	0.262138
CHM	P24386-1	rab proteins geranylgeranyltransferase component A 1 [OS=Homo sapiens]	49.745	25	9	16	9	0.996	-0.00578235	0.501988	0.299307
CHML	P26374	Rab proteins geranylgeranyltransferase component A 2 [OS=Homo sapiens]	23.564	18	7	8	7	0.992	-0.011588	0.622486	0.20587
CHMP1A	Q9HD42-1	Charged multivesicular body protein 1a [OS=Homo sapiens]	8.938	16	4	8	4	0.946	-0.0800879	0.212922	0.671779
CHMP1B	Q7LBR1	Charged multivesicular body protein 1b [OS=Homo sapiens]	14.038	20	5	9	5	0.971	-0.0424568	0.440117	0.356432
CHMP2A	O43633	charged multivesicular body protein 2a [OS=Homo sapiens]	38.365	34	9	24	9	0.957	-0.0634092	0.439521	0.35702
CHMP2B	Q9UQN3-1	Charged multivesicular body protein 2b [OS=Homo sapiens]	10.295	15	4	6	4	1.015	0.0214797	0.823911	0.0841198
CHMP4A	Q9BY43	Charged multivesicular body protein 4a [OS=Homo sapiens]	41.991	29	7	13	7	0.993	-0.0101344	0.38152	0.418483
CHMP4B	Q9H444	Charged multivesicular body protein 4b [OS=Homo sapiens]	48.625	41	10	21	10	0.992	-0.011588	0.81464	0.0890345
CHMP5	Q9NZZ3	Charged multivesicular body protein 5 [OS=Homo sapiens]	46.227	40	5	15	5	1.009	0.0129262	0.831417	0.0801813
CHMP6	Q96FZ7	charged multivesicular body protein 6 [OS=Homo sapiens]	15.08	20	4	5	4	1.054	0.0758749	0.307682	0.511897
CHMP7	Q8WUX9	Charged multivesicular body protein 7 [OS=Homo sapiens]	38.398	29	11	15	11	1.073	0.10165	0.0287792	1.54092
CHORDC1	Q9UHD1	cysteine and histidine-rich domain-containing protein 1 [OS=Homo sapiens]	124.894	59	18	52	18	1.09	0.124328	0.102009	0.991361
CHP1	Q99653	Calcineurin B homologous protein 1 [OS=Homo sapiens]	53.511	59	12	21	12	1.006	0.00863031	0.137151	0.8628
CHPF	Q8IZ52	Chondroitin sulfate synthase 2 [OS=Homo sapiens]	12.479	6	4	5	4	0.795	-0.330973	0.213069	0.67148
CHPF2	Q9P2E5-1	Chondroitin sulfate glucuronyltransferase [OS=Homo sapiens]	32.295	14	9	12	9	0.786	-0.347399	0.0885616	1.05275
CHPT1	Q8WUD6-1	Cholinephosphotransferase 1 [OS=Homo sapiens]	6.298	6	2	3	2	0.771	-0.375197	0.0488597	1.31105
CHRAC1	Q9NRG0	Chromatin accessibility complex protein 1 [OS=Homo sapiens]	7.819	20	2	4	2	1.018	0.0257376	0.601856	0.220507
CHRDL1	Q9BU40-4	Isoform 4 of Chordin-like protein 1 [OS=Homo sapiens]	16.501	16	4	4	4	1.034	0.0482362	0.720921	0.142112
CHST12	Q9NRB3	carbohydrate sulfotransferase 12 [OS=Homo sapiens]	14.651	11	3	4	3	1.111	0.151859	0.261169	0.583079
CHST14	Q8NCH0	Carbohydrate sulfotransferase 14 [OS=Homo sapiens]	13.52	14	4	4	4	0.712	-0.490051	0.0586013	1.23209
CHSY1	Q86X52	Chondroitin sulfate synthase 1 [OS=Homo sapiens]	16.324	7	5	6	5	0.575	-0.798366	0.0125495	1.90137
CHTF18	Q8WVB6	Chromosome transmission fidelity protein 18 homolog [OS=Homo sapiens]	51.81	23	15	19	14	1.026	0.0370307	0.4853	0.313989
CHTOP	Q9Y3Y2	Chromatin target of PRMT1 protein [OS=Homo sapiens]	63.268	25	4	33	4	1.049	0.0690147	0.189709	0.721913
CHUK	O15111	Inhibitor of nuclear factor kappa-B kinase subunit alpha [OS=Homo sapiens]	30.873	12	7	10	7	1.022	0.0313952	0.129465	0.887847
CHURC1; FNTB	Q8WUH1	Protein Churchill [OS=Homo sapiens]	21.996	28	4	7	4	1.02	0.0285692	0.771463	0.112685
CIAO1	O76071	Probable cytosolic iron-sulfur protein assembly protein Ciao1 [OS=Homo sapiens]	56.36	47	10	26	10	0.98	-0.0291463	0.428483	0.368066
CIAO2A	Q9H5X1-1	MIP18 family protein FAM96A [OS=Homo sapiens]	11.901	19	3	6	3	1	0	0.982381	0.00771988
CIAO2B	Q9Y3D0	Mitotic spindle-associated MMXD complex subunit MIP18 [OS=Homo sapiens]	9.665	26	2	2	2	1.059	0.0827026	0.0788566	1.10316
CIAO3	Q9H6Q4	Cytosolic fe-s cluster assembly factor narfl [OS=Homo sapiens]	23.808	26	6	6	5	1.008	0.0114956	0.885612	0.0527567
CIAPIN1	Q6FI81-1	Anamorsin [OS=Homo sapiens]	69.723	47	14	37	14	0.99	-0.0144996	0.615093	0.211059
CIB1	Q99828	calcium and integrin-binding protein 1 [OS=Homo sapiens]	18.977	27	5	6	5	0.964	-0.0528949	0.363795	0.439143
CIBAR1	A1XBS5	Protein FAM92A [OS=Homo sapiens]	22.157	28	7	7	7	0.908	-0.139236	0.0494887	1.30549
CIC	Q96RK0	Protein capicua homolog [OS=Homo sapiens]	17.21	4	5	5	5	1.013	0.0186342	0.861133	0.06493
CINP	Q9BW66	cyclin-dependent kinase 2-interacting protein [OS=Homo sapiens]	13.331	18	3	3	3	1.052	0.0731347	0.204028	0.69031
CIP2A	Q8TCG1	Protein CIP2A [OS=Homo sapiens]	25.294	9	8	8	8	1.046	0.0648829	0.337764	0.471387
CIR1	Q86X95	Corepressor interacting with RBPJ 1 [OS=Homo sapiens]	26.239	20	8	9	8	1.013	0.0186342	0.414827	0.382133
CISD1	Q9NZ45	CDGSH iron-sulfur domain-containing protein 1 [OS=Homo sapiens]	31.37	44	4	10	4	1.019	0.0271541	0.543837	0.264531
CISD2	Q8N5K1	CDGSH iron-sulfur domain-containing protein 2 [OS=Homo sapiens]	28.163	40	6	26	6	0.964	-0.0528949	0.149	0.826814
CISD3	P0C7P0	CDGSH iron-sulfur domain-containing protein 3, mitochondrial [OS=Homo sapiens]	5.716	22	3	4	3	1.001	0.00144197	0.988306	0.00510873
CISH	Q9NSE2-1	Cytokine-inducible SH2-containing protein [OS=Homo sapiens]	13.475	17	3	4	3	1.032	0.045443	0.362267	0.440971
CIT	O14578-4	Isoform 4 of Citron Rho-interacting kinase [OS=Homo sapiens]	187.888	27	56	71	56	0.956	-0.0649175	0.202288	0.694029
CIZ1	Q9ULV3	Cip1-interacting zinc finger protein [OS=Homo sapiens]	102.798	27	19	30	2	0.994	-0.00868224	0.907487	0.0421597
CKAP2L	Q8IYA6	Cytoskeleton-associated protein 2-like [OS=Homo sapiens]	57.864	22	16	20	16	1.064	0.0894982	0.295932	0.528808
CKAP4	Q07065	Cytoskeleton-associated protein 4 [OS=Homo sapiens]	195.425	54	30	64	30	1.035	0.0496308	0.124235	0.905757
CKAP5	Q14008	Cytoskeleton-associated protein 5 [OS=Homo sapiens]	401.473	42	77	178	77	1.017	0.0243197	0.296286	0.528289
CKB	P12277	Creatine kinase B-type [OS=Homo sapiens]	150.159	59	17	78	16	1.069	0.0962619	0.118298	0.927021
CKMT1A; CKMT1B	P12532	Creatine kinase U-type, mitochondrial [OS=Homo sapiens]	36.51	26	8	12	7	0.967	-0.0484122	0.476187	0.322223
CKS1B	P61024	cyclin-dependent kinases regulatory subunit 1 [OS=Homo sapiens]	16.491	33	4	11	3	0.9	-0.152003	0.0065973	2.18063
CKS2	P33552	cyclin-dependent kinases regulatory subunit 2 [OS=Homo sapiens]	6.871	33	3	4	2	1.077	0.107018	0.177227	0.75147
CLASP1	Q7Z460-4	Isoform 4 of CLIP-associating protein 1 [OS=Homo sapiens]	223.726	35	45	70	3	0.957	-0.0634092	0.586978	0.231378
CLASRP	Q8N2M8	CLK4-associating serine/arginine rich protein [OS=Homo sapiens]	20.804	13	7	11	7	0.988	-0.0174171	0.564177	0.248585
CLCC1	Q96S66	chloride channel CLIC-like protein 1 [OS=Homo sapiens]	58.649	34	15	21	15	1.05	0.0703893	0.0470893	1.32708
CLCN3	P51790	H(+)/Cl(-) exchange transporter 3 [OS=Homo sapiens]	17.473	6	5	7	3	0.967	-0.0484122	0.422424	0.374252
CLCN5	P51795-2	Isoform 2 of H(+)/Cl(-) exchange transporter 5 [OS=Homo sapiens]	23.949	9	8	10	6	1.001	0.00144197	0.971785	0.0124297
CLCN6	P51797-1	Chloride transport protein 6 [OS=Homo sapiens]	14.367	6	3	4	3	0.899	-0.153607	0.118192	0.92741
CLCN7	P51798-1	H(+)/Cl(-) exchange transporter 7 [OS=Homo sapiens]	24.514	7	6	8	6	0.945	-0.0816138	0.0582024	1.23506
CLDND1	Q9NY35-1	Claudin domain-containing protein 1 [OS=Homo sapiens]	5.477	10	2	2	2	1.171	0.227741	0.183798	0.735658
CLEC11A	Q9Y240	C-type lectin domain family 11 member A [OS=Homo sapiens]	16.861	13	4	6	4	1.166	0.221568	0.0870509	1.06023
CLEC16A	Q2KHT3	protein CLEC16A [OS=Homo sapiens]	21.106	9	9	10	9	1.102	0.140124	0.159869	0.796237
CLEC2B	Q92478	C-type lectin domain family 2 member B [OS=Homo sapiens]	17.15	36	4	6	4	1.019	0.0271541	0.658016	0.181763
CLGN	O14967	calmegin [OS=Homo sapiens]	75.065	30	17	27	17	0.984	-0.0232698	0.519367	0.284526
CLIC1	O00299	chloride intracellular channel protein 1 [OS=Homo sapiens]	115.389	77	14	152	14	1.028	0.0398403	0.254318	0.594623
CLIC2	O15247	Chloride intracellular channel protein 2 [OS=Homo sapiens]	3.84	11	2	2	2	0.986	-0.0203404	0.880478	0.0552815
CLIC4	Q9Y696	Chloride intracellular channel protein 4 [OS=Homo sapiens]	82.298	59	12	28	12	1.06	0.0840643	0.0669813	1.17405
CLIP1	P30622-2	Isoform 3 of CAP-Gly domain-containing linker protein 1 [OS=Homo sapiens]	161.359	32	43	59	38	1.037	0.0524159	0.15043	0.822665
CLIP2	Q9UDT6-1	CAP-Gly domain-containing linker protein 2 [OS=Homo sapiens]	126.808	34	35	43	30	1.052	0.0731347	0.0649125	1.18767
CLK1	P49759	Dual specificity protein kinase CLK1 [OS=Homo sapiens]	28.563	18	7	8	6	1.018	0.0257376	0.687435	0.162768
CLK3	P49761-1	Isoform 1 of Dual specificity protein kinase CLK3 [OS=Homo sapiens]	21.917	11	5	9	5	0.988	-0.0174171	0.753592	0.122864
CLN5	O75503	Ceroid-lipofuscinosis neuronal protein 5 [OS=Homo sapiens]	10.98	9	3	4	3	0.943	-0.0846703	0.264713	0.577224
CLN6	Q9NWW5	ceroid-lipofuscinosis neuronal protein 6 [OS=Homo sapiens]	11.646	10	2	6	2	1.009	0.0129262	0.87392	0.0585282
CLNS1A	P54105	Methylosome subunit pICln [OS=Homo sapiens]	91.751	44	8	39	8	1.023	0.0328061	0.181664	0.740731
CLP1	Q92989-1	Polyribonucleotide 5'-hydroxyl-kinase Clp1 [OS=Homo sapiens]	9.122	7	2	4	2	0.958	-0.0619024	0.0243124	1.61417
CLPB	Q9H078-2	Isoform 2 of Caseinolytic peptidase B protein homolog [OS=Homo sapiens]	103.134	38	20	40	20	0.997	-0.00433459	0.871949	0.059509
CLPP	Q16740	ATP-dependent Clp protease proteolytic subunit, mitochondrial [OS=Homo sapiens]	64.019	37	9	28	9	1.066	0.0922074	0.558043	0.253332
CLPTM1	O96005-1	Cleft lip and palate transmembrane protein 1 [OS=Homo sapiens]	104.857	34	16	29	16	0.969	-0.0454314	0.262043	0.581627
CLPTM1L	Q96KA5-1	cleft lip and palate transmembrane protein 1-like protein [OS=Homo sapiens]	37.159	14	7	14	7	0.979	-0.0306192	0.133873	0.873308
CLPX	O76031	ATP-dependent Clp protease ATP-binding subunit clpX-like, mitochondrial [OS=Homo sapiens]	121.669	44	25	57	25	0.971	-0.0424568	0.403578	0.394073
CLSPN	Q9HAW4	Claspin [OS=Homo sapiens]	85.407	17	18	27	18	1.093	0.128293	0.171974	0.764536
CLSTN1	O94985-1	Calsyntenin-1 [OS=Homo sapiens]	16.909	6	5	5	5	1.367	0.451013	0.0142095	1.84742
CLSTN3	Q9BQT9	Calsyntenin-3 [OS=Homo sapiens]	7.253	4	2	4	2	1.163	0.217851	0.490083	0.30973
CLTA	P09496-2	Isoform Non-brain of Clathrin light chain A [OS=Homo sapiens]	36.587	38	9	21	9	0.971	-0.0424568	0.204901	0.688455
CLTB	P09497-2	Isoform Non-brain of Clathrin light chain B [OS=Homo sapiens]	32.984	34	10	20	10	0.929	-0.106249	0.156836	0.804555
Cltc; CLTC	Q00610-1	Clathrin heavy chain 1 [OS=Homo sapiens]	557.558	57	77	322	61	0.995	-0.00723157	0.387311	0.41194
CLUH	O75153	Clustered mitochondria protein homolog [OS=Homo sapiens]	231.648	44	46	98	46	0.935	-0.0969617	0.0202994	1.69252
CLYBL	Q8N0X4	Citrate lyase subunit beta-like protein, mitochondrial [OS=Homo sapiens]	30.167	24	8	9	8	0.962	-0.0558912	0.0200494	1.6979
CMAS	Q8NFW8	N-acylneuraminate cytidylyltransferase [OS=Homo sapiens]	45.56	35	11	15	11	0.999	-0.00144342	0.966883	0.0146259
CMBL	Q96DG6	Carboxymethylenebutenolidase homolog [OS=Homo sapiens]	20.537	19	6	9	6	0.905	-0.14401	0.0695931	1.15743
CMC1	Q7Z7K0	COX assembly mitochondrial protein homolog [OS=Homo sapiens]	8.571	25	2	3	2	0.986	-0.0203404	0.395242	0.403137
CMC2	Q9NRP2	COX assembly mitochondrial protein 2 homolog [OS=Homo sapiens]	13.786	43	4	8	4	0.912	-0.132894	0.072616	1.13897
CMC4	P56277-1	cx9C motif-containing protein 4 [OS=Homo sapiens]	5.427	35	2	2	2	0.864	-0.210897	0.615099	0.211055
CMIP	Q8IY22-1	C-Maf-inducing protein [OS=Homo sapiens]	23.614	11	7	10	7	0.986	-0.0203404	0.0274514	1.56144
CMPK1	P30085-1	UMP-CMP kinase [OS=Homo sapiens]	56.918	44	8	20	8	1.011	0.015783	0.579027	0.237301
CMPK2	Q5EBM0-1	UMP-CMP kinase 2, mitochondrial [OS=Homo sapiens]	87.184	54	19	50	19	1.004	0.00575927	0.698922	0.155571
CMSS1	Q9BQ75	Protein CMSS1 [OS=Homo sapiens]	6.987	11	3	4	3	1.059	0.0827026	0.0960534	1.01749
CMTM4	Q8IZR5	CKLF-like MARVEL transmembrane domain-containing protein 4 [OS=Homo sapiens]	12.552	19	2	3	2	0.834	-0.261881	0.145437	0.837324
CMTR1	Q8N1G2	Cap-specific mRNA (nucleoside-2'-O-)-methyltransferase 1 [OS=Homo sapiens]	69.843	27	20	26	20	0.949	-0.07552	0.0706964	1.1506
CNDP2	Q96KP4	cytosolic non-specific dipeptidase [OS=Homo sapiens]	117.408	48	16	44	16	1	0	0.98777	0.00534409
CNKSR2	Q8WXI2-1	Connector enhancer of kinase suppressor of ras 2 [OS=Homo sapiens]	12.659	5	4	4	4	1.058	0.0813396	0.320543	0.494113
CNN2	Q99439	Calponin-2 [OS=Homo sapiens]	70.585	59	13	36	11	0.978	-0.0320936	0.321725	0.492515
CNN3	Q15417	Calponin-3 [OS=Homo sapiens]	61.144	38	10	25	8	0.948	-0.077041	0.224219	0.649328
CNNM2	Q9H8M5-1	Metal transporter CNNM2 [OS=Homo sapiens]	24.278	9	6	7	3	1.024	0.0342157	0.650302	0.186885
CNNM3	Q8NE01	Metal transporter CNNM3 [OS=Homo sapiens]	29.965	18	9	10	9	1	0	0.995441	0.00198455
CNNM4	Q6P4Q7	metal transporter CNNM4 [OS=Homo sapiens]	29.124	11	6	8	4	0.913	-0.131313	0.0665272	1.177
CNOT1	A5YKK6	CCR4-NOT transcription complex subunit 1 [OS=Homo sapiens]	196.645	20	42	75	42	0.969	-0.0454314	0.288337	0.540099
CNOT10	Q9H9A5	CCR4-NOT transcription complex subunit 10 [OS=Homo sapiens]	82.819	25	17	28	17	0.864	-0.210897	0.11884	0.925037
CNOT11	Q9UKZ1	CCR4-NOT transcription complex subunit 11 [OS=Homo sapiens]	30.766	18	8	10	8	1.021	0.0299829	0.690619	0.160761
Cnot2; CNOT2; LOC100755143; LOC111142051	Q9NZN8-1	CCR4-NOT transcription complex subunit 2 [OS=Homo sapiens]	62.597	25	11	24	11	0.86	-0.217591	0.0746563	1.12693
CNOT3	O75175	CCR4-NOT transcription complex subunit 3 [OS=Homo sapiens]	55.862	19	10	18	4	1.042	0.0593553	0.147322	0.831731
CNOT4	O95628-10	Isoform 10 of CCR4-NOT transcription complex subunit 4 [OS=Homo sapiens]	31.45	15	8	11	8	0.98	-0.0291463	0.33216	0.478652
CNOT6	Q9ULM6	CCR4-NOT transcription complex subunit 6 [OS=Homo sapiens]	3.346	3	2	3	2	1.003	0.00432161	0.965261	0.0153552
CNOT6L; LOC101349649	Q96LI5-1	CCR4-NOT transcription complex subunit 6-like [OS=Homo sapiens]	23.198	12	4	5	4	0.963	-0.0543923	0.44104	0.355522
Cnot7; CNOT7; Cnot7_1; CNOT7_1; LOC101873459; LOC111144555	Q9UIV1-1	CCR4-NOT transcription complex subunit 7 [OS=Homo sapiens]	47.105	39	8	13	8	1.01	0.0143553	0.744463	0.128157
CNOT8	Q9UFF9	CCR4-NOT transcription complex subunit 8 [OS=Homo sapiens]	17.288	13	3	4	3	1.112	0.153157	0.0742435	1.12934
CNOT9	Q92600	CCR4-NOT transcription complex subunit 9 [OS=Homo sapiens]	21.137	24	6	11	6	0.834	-0.261881	0.388408	0.410712
CNP	P09543-1	2',3'-cyclic-nucleotide 3'-phosphodiesterase [OS=Homo sapiens]	81.461	35	18	28	18	1.007	0.0100637	0.60806	0.216054
CNPY2	Q9Y2B0	Protein canopy homolog 2 [OS=Homo sapiens]	50.808	76	12	19	12	1.038	0.0538064	0.5232	0.281332
CNPY3	Q9BT09	Protein canopy homolog 3 [OS=Homo sapiens]	51.724	29	7	15	7	1.025	0.0356239	0.284119	0.5465
CNPY4	Q8N129	Protein canopy homolog 4 [OS=Homo sapiens]	7.648	8	2	3	2	0.938	-0.0923402	0.448418	0.348317
CNST	Q6PJW8	Consortin [OS=Homo sapiens]	19.597	12	7	7	7	1.101	0.138814	0.141845	0.848187
CNTNAP1	P78357	Contactin-associated protein 1 [OS=Homo sapiens]	6.695	2	2	2	2	1.319	0.399445	0.133007	0.876125
CNTRL	Q7Z7A1	Centriolin [OS=Homo sapiens]	129.114	16	33	40	33	0.941	-0.0877334	0.327571	0.484694
CNTROB	Q8N137	Centrobin [OS=Homo sapiens]	42.893	15	10	12	10	0.974	-0.0380063	0.686752	0.1632
COA1	Q9GZY4	Cytochrome c oxidase assembly factor 1 homolog [OS=Homo sapiens]	13.376	18	4	4	4	1.03	0.0426443	0.127492	0.894516
COA3	Q9Y2R0	Cytochrome c oxidase assembly factor 3 homolog, mitochondrial [OS=Homo sapiens]	16.126	36	4	7	4	1.081	0.112367	0.0818824	1.08681
COA5	Q86WW8	Cytochrome c oxidase assembly factor 5 [OS=Homo sapiens]	7.865	35	2	2	2	0.988	-0.0174171	0.783729	0.105834
COA6	Q5JTJ3-1	Cytochrome c oxidase assembly factor 6 homolog [OS=Homo sapiens]	25.156	34	4	7	4	0.926	-0.110916	0.0812305	1.09028
COA7	Q96BR5	Cytochrome c oxidase assembly factor 7 [OS=Homo sapiens]	33.55	39	6	12	6	0.972	-0.0409718	0.0125188	1.90244
COASY	Q13057	Bifunctional coenzyme A synthase [OS=Homo sapiens]	24.412	11	6	9	6	0.975	-0.0365259	0.547263	0.261804
COG1	Q8WTW3	conserved oligomeric Golgi complex subunit 1 [OS=Homo sapiens]	50.71	16	13	17	13	1.012	0.0172093	0.534932	0.271701
COG2	Q14746	Conserved oligomeric Golgi complex subunit 2 [OS=Homo sapiens]	53.2	17	10	15	10	0.986	-0.0203404	0.678418	0.168502
COG3	Q96JB2-1	Conserved oligomeric Golgi complex subunit 3 [OS=Homo sapiens]	37.167	15	10	11	10	0.993	-0.0101344	0.648614	0.188014
COG4	Q9H9E3-1	Conserved oligomeric Golgi complex subunit 4 [OS=Homo sapiens]	51.903	22	14	18	14	1.025	0.0356239	0.0741195	1.13007
COG5	Q9UP83-1	conserved oligomeric Golgi complex subunit 5 [OS=Homo sapiens]	32.385	13	9	12	9	0.984	-0.0232698	0.19812	0.703072
COG6	Q9Y2V7-1	Conserved oligomeric Golgi complex subunit 6 [OS=Homo sapiens]	34.985	17	10	13	10	1.001	0.00144197	0.984529	0.00677152
COG7	P83436	Conserved oligomeric Golgi complex subunit 7 [OS=Homo sapiens]	32.076	13	9	12	9	1.015	0.0214797	0.54234	0.265728
COG8	Q96MW5	Conserved oligomeric Golgi complex subunit 8 [OS=Homo sapiens]	25.888	16	8	10	8	0.989	-0.0159576	0.774649	0.110895
COIL	P38432	coilin [OS=Homo sapiens]	91.331	31	16	28	16	1.037	0.0524159	0.136519	0.864808
COL2A1	P02458-2	Collagen alpha-1(II) chain [OS=Homo sapiens]	50.856	10	10	14	10	1.002	0.00288251	0.925032	0.033843
COL6A1	P12109	Collagen alpha-1(VI) chain [OS=Homo sapiens]	58.603	17	14	20	14	0.95	-0.0740006	0.168179	0.774228
COL9A2	Q14055	Collagen alpha-2(IX) chain [OS=Homo sapiens]	14.047	9	4	4	4	0.98	-0.0291463	0.645922	0.18982
COLGALT1	Q8NBJ5	Procollagen galactosyltransferase 1 [OS=Homo sapiens]	62.03	27	18	32	18	0.936	-0.0954196	0.0225065	1.64769
COMMD1	Q8N668	COMM domain-containing protein 1 [OS=Homo sapiens]	10.022	16	2	3	2	1.034	0.0482362	0.367474	0.434774
COMMD10	Q9Y6G5	COMM domain-containing protein 10 [OS=Homo sapiens]	34.405	24	4	12	4	0.97	-0.0439433	0.0886188	1.05247
COMMD2	Q86X83	COMM domain-containing protein 2 [OS=Homo sapiens]	8.663	21	4	4	4	0.953	-0.0694519	0.312665	0.504921
COMMD3	Q9UBI1	COMM domain-containing protein 3 [OS=Homo sapiens]	18.266	25	4	6	4	1.018	0.0257376	0.292158	0.534383
COMMD4	Q9H0A8-1	COMM domain-containing protein 4 [OS=Homo sapiens]	22.819	44	6	8	6	0.978	-0.0320936	0.554822	0.255847
COMMD5	Q9GZQ3	COMM domain-containing protein 5 [OS=Homo sapiens]	12.079	20	5	7	5	1.017	0.0243197	0.535425	0.271301
COMMD6	Q7Z4G1-1	COMM domain-containing protein 6 [OS=Homo sapiens]	4.274	21	2	3	2	1.039	0.0551957	0.273962	0.56231
COMMD7	Q86VX2-1	COMM domain-containing protein 7 [OS=Homo sapiens]	20.56	23	4	8	4	1.027	0.0384362	0.589929	0.229201
COMMD8	Q9NX08	COMM domain-containing protein 8 [OS=Homo sapiens]	6.595	14	2	4	2	1.074	0.102994	0.204383	0.689555
COMMD9	Q9P000-1	COMM domain-containing protein 9 [OS=Homo sapiens]	22.645	44	6	9	6	0.998	-0.00288828	0.972759	0.0119945
COMT	P21964-1	Catechol O-methyltransferase [OS=Homo sapiens]	68.758	58	12	26	12	1.075	0.104337	0.165069	0.782333
COMTD1	Q86VU5	Catechol O-methyltransferase domain-containing protein 1 [OS=Homo sapiens]	7.511	10	3	3	3	0.97	-0.0439433	0.256492	0.590927
COP1	Q8NHY2-1	E3 ubiquitin-protein ligase RFWD2 [OS=Homo sapiens]	21.51	11	6	6	6	0.915	-0.128156	0.229476	0.639263
COPA	P53621-1	coatomer subunit alpha [OS=Homo sapiens]	321.179	47	55	156	55	0.999	-0.00144342	0.978792	0.00930973
COPB1	P53618	Coatomer subunit beta [OS=Homo sapiens]	239.359	49	39	124	39	1.029	0.041243	0.235094	0.628758
COPB2	P35606	Coatomer subunit beta' [OS=Homo sapiens]	250.299	54	40	129	40	1.057	0.0799754	0.0855068	1.068
COPE	O14579-1	coatomer subunit epsilon [OS=Homo sapiens]	59.004	43	11	27	11	1.027	0.0384362	0.0485041	1.31422
COPG1	Q9Y678	Coatomer subunit gamma-1 [OS=Homo sapiens]	188.671	51	35	88	31	1.036	0.051024	0.394495	0.403958
COPG2	Q9UBF2	Coatomer subunit gamma-2 [OS=Homo sapiens]	79.071	27	21	34	16	1.036	0.051024	0.419341	0.377433
COPRS	Q9NQ92	Coordinator of PRMT5 and differentiation stimulator [OS=Homo sapiens]	21.735	22	3	5	3	1.011	0.015783	0.871471	0.059747
Cops2; COPS2; LOC101356833; LOC101877710; LOC111162519	P61201-1	COP9 signalosome complex subunit 2 [OS=Homo sapiens]	87.582	41	15	28	15	1.017	0.0243197	0.531031	0.27488
COPS3	Q9UNS2	COP9 signalosome complex subunit 3 [OS=Homo sapiens]	66.656	35	12	33	12	1.043	0.0607392	0.30802	0.511421
COPS4	Q9BT78	COP9 signalosome complex subunit 4 [OS=Homo sapiens]	84.885	48	15	28	15	1.02	0.0285692	0.541926	0.26606
COPS5	Q92905	COP9 signalosome complex subunit 5 [OS=Homo sapiens]	62.415	37	9	19	9	1.042	0.0593553	0.391459	0.407313
COPS6	Q7L5N1	COP9 signalosome complex subunit 6 [OS=Homo sapiens]	43.75	41	9	15	9	0.992	-0.011588	0.342619	0.465188
COPS7A	Q9UBW8	COP9 signalosome complex subunit 7a [OS=Homo sapiens]	17.685	23	5	7	5	1.007	0.0100637	0.730367	0.136459
COPS7B	Q9H9Q2	COP9 signalosome complex subunit 7b [OS=Homo sapiens]	58.35	30	7	18	7	0.968	-0.046921	0.101369	0.994094
COPS8	Q99627-1	COP9 signalosome complex subunit 8 [OS=Homo sapiens]	27.732	34	4	10	4	1.069	0.0962619	0.0991005	1.00392
COPZ1	P61923	Coatomer subunit zeta-1 [OS=Homo sapiens]	24.678	32	4	7	4	1.027	0.0384362	0.554003	0.256488
COQ3	Q9NZJ6	Ubiquinone biosynthesis O-methyltransferase, mitochondrial [OS=Homo sapiens]	28.898	18	4	6	4	1.049	0.0690147	0.0939419	1.02714
COQ4	Q9Y3A0-1	Ubiquinone biosynthesis protein COQ4 homolog, mitochondrial [OS=Homo sapiens]	11.416	10	3	4	3	1.052	0.0731347	0.555898	0.255005
COQ5	Q5HYK3-1	2-methoxy-6-polyprenyl-1,4-benzoquinol methylase, mitochondrial [OS=Homo sapiens]	25.205	23	6	8	6	1.064	0.0894982	0.233662	0.631411
COQ6	Q9Y2Z9-1	Ubiquinone biosynthesis monooxygenase COQ6, mitochondrial [OS=Homo sapiens]	3.568	4	2	2	2	0.885	-0.176251	0.236652	0.625891
COQ7	Q99807-1	5-demethoxyubiquinone hydroxylase, mitochondrial [OS=Homo sapiens]	12.678	21	3	4	3	1.027	0.0384362	0.657717	0.181961
COQ8A	Q8NI60-1	Atypical kinase COQ8A, mitochondrial [OS=Homo sapiens]	41.54	16	10	15	10	0.963	-0.0543923	0.147761	0.83044
COQ8B	Q96D53-1	Atypical kinase COQ8B, mitochondrial [OS=Homo sapiens]	29.092	18	8	9	8	0.978	-0.0320936	0.432034	0.364482
COQ9	O75208-1	Ubiquinone biosynthesis protein COQ9, mitochondrial [OS=Homo sapiens]	26.808	27	6	13	6	1.019	0.0271541	0.331199	0.479911
CORO1A	P31146	Coronin-1A [OS=Homo sapiens]	117.97	57	26	82	25	0.99	-0.0144996	0.641981	0.192478
CORO1B	Q9BR76	Coronin-1B [OS=Homo sapiens]	63.489	35	16	36	16	0.986	-0.0203404	0.467522	0.330198
CORO1C	Q9ULV4	coronin-1C [OS=Homo sapiens]	83.001	37	19	54	18	1.002	0.00288251	0.93755	0.0280057
CORO7	P57737-3	Isoform 3 of Coronin-7 [OS=Homo sapiens]	165.727	42	34	71	5	1.036	0.051024	0.0690232	1.161
COTL1	Q14019	coactosin-like protein [OS=Homo sapiens]	46.219	51	8	31	8	1.047	0.0662614	0.24179	0.616562
COX15	Q7KZN9	Cytochrome c oxidase assembly protein COX15 homolog [OS=Homo sapiens]	17.07	10	3	5	3	1.151	0.202888	0.0672527	1.17229
COX16	Q9P0S2	Cytochrome c oxidase assembly protein COX16 homolog, mitochondrial [OS=Homo sapiens]	10.894	22	2	3	2	1	0	0.991371	0.0037638
COX17	Q14061	cytochrome C oxidase copper chaperone [OS=Homo sapiens]	4.293	32	2	2	2	0.932	-0.101598	0.159733	0.796606
COX18	Q8N8Q8-1	Mitochondrial inner membrane protein COX18 [OS=Homo sapiens]	11.037	8	3	4	3	0.996	-0.00578235	0.910806	0.0405742
COX20; FAM36A	Q5RI15-1	Cytochrome c oxidase protein 20 homolog [OS=Homo sapiens]	8.585	21	2	2	2	1.06	0.0840643	0.0594937	1.22553
COX4I1	P13073	Cytochrome c oxidase subunit 4 isoform 1, mitochondrial [OS=Homo sapiens]	50.207	47	9	38	9	1.016	0.0229004	0.423346	0.373305
COX5A	P20674	Cytochrome c oxidase subunit 5A, mitochondrial [OS=Homo sapiens]	44.598	21	4	30	4	1.03	0.0426443	0.759371	0.119546
COX5B	P10606	Cytochrome c oxidase subunit 5B, mitochondrial [OS=Homo sapiens]	36.774	50	7	21	7	1.017	0.0243197	0.72856	0.137535
COX6B1	P14854	Cytochrome c oxidase subunit 6B1 [OS=Homo sapiens]	46.358	76	6	33	6	0.908	-0.139236	0.0771175	1.11285
COX6C	P09669	Cytochrome c oxidase subunit 6C [OS=Homo sapiens]	8.766	49	4	7	4	1.001	0.00144197	0.841234	0.0750834
COX7A2	P14406	Cytochrome c oxidase subunit 7A2, mitochondrial [OS=Homo sapiens]	14.57	28	2	9	2	0.984	-0.0232698	0.740258	0.130617
COX7A2L	O14548	Cytochrome c oxidase subunit 7A-related protein, mitochondrial [OS=Homo sapiens]	10.442	33	4	5	4	0.95	-0.0740006	0.307622	0.511983
COX7C	P15954	Cytochrome c oxidase subunit 7C, mitochondrial [OS=Homo sapiens]	10.726	29	2	7	2	0.936	-0.0954196	0.0933975	1.02966
CPD	O75976	Carboxypeptidase D [OS=Homo sapiens]	110.412	23	25	33	25	0.59	-0.761213	0.00111792	2.95159
CPNE1	Q99829	Copine-1 [OS=Homo sapiens]	42.304	19	9	20	9	0.967	-0.0484122	0.375752	0.425098
CPNE2	Q96FN4	Copine-2 [OS=Homo sapiens]	27.477	18	8	12	7	1.011	0.015783	0.471604	0.326423
CPNE3	O75131	Copine-3 [OS=Homo sapiens]	129.254	53	21	70	20	0.998	-0.00288828	0.93743	0.028061
CPNE7	Q9UBL6-1	Copine-7 [OS=Homo sapiens]	18.178	11	5	9	4	0.957	-0.0634092	0.607705	0.216307
CPNE8	Q86YQ8	Copine-8 [OS=Homo sapiens]	42.405	23	10	14	9	0.999	-0.00144342	0.986223	0.00602478
CPOX	P36551	Oxygen-dependent coproporphyrinogen-III oxidase, mitochondrial [OS=Homo sapiens]	112.572	55	20	44	20	1.102	0.140124	0.0721735	1.14162
CPPED1	Q9BRF8-1	Serine/threonine-protein phosphatase CPPED1 [OS=Homo sapiens]	39.941	29	6	12	6	0.977	-0.0335695	0.87415	0.0584142
CPQ	Q9Y646	Carboxypeptidase Q [OS=Homo sapiens]	13.569	8	3	5	3	0.957	-0.0634092	0.0851716	1.06971
CPSF1	Q10570	Cleavage and polyadenylation specificity factor subunit 1 [OS=Homo sapiens]	139.293	25	34	54	34	0.984	-0.0232698	0.506347	0.295552
CPSF2	Q9P2I0	Cleavage and polyadenylation specificity factor subunit 2 [OS=Homo sapiens]	130.367	38	23	44	23	0.996	-0.00578235	0.898812	0.046331
CPSF3	Q9UKF6	Cleavage and polyadenylation specificity factor subunit 3 [OS=Homo sapiens]	88.026	33	17	29	17	0.999	-0.00144342	0.943223	0.0253857
CPSF4	O95639	Cleavage and polyadenylation specificity factor subunit 4 [OS=Homo sapiens]	42.945	42	10	14	10	0.987	-0.018878	0.584426	0.23327
CPSF6	Q16630	Cleavage and polyadenylation specificity factor subunit 6 [OS=Homo sapiens]	122.808	34	16	51	16	1.02	0.0285692	0.702711	0.153224
CPSF7	Q8N684-1	Cleavage and polyadenylation specificity factor subunit 7 [OS=Homo sapiens]	89.928	42	18	44	18	0.97	-0.0439433	0.0232487	1.6336
CPT1A	P50416	Carnitine O-palmitoyltransferase 1, liver isoform [OS=Homo sapiens]	136.224	35	25	78	25	0.974	-0.0380063	0.0602665	1.21992
CPT2	P23786	Carnitine O-palmitoyltransferase 2, mitochondrial [OS=Homo sapiens]	83.65	35	21	39	21	0.993	-0.0101344	0.775226	0.110572
CRABP1	P29762	Cellular retinoic acid-binding protein 1 [OS=Homo sapiens]	40.824	78	10	23	10	0.882	-0.181149	0.450887	0.345933
cRac1A; LOC101877817; LOC103034053; LOC107556616; LOC107698781; LOC108933523; LOC109078082; LOC111145636; LOC113047578; rac1; Rac1; RAC1; RAC2	P63000-1	Ras-related C3 botulinum toxin substrate 1 [OS=Homo sapiens]	36.191	39	8	21	3	1.015	0.0214797	0.826442	0.0827877
CRACD	Q6ZU35	Uncharacterized protein KIAA1211 [OS=Homo sapiens]	73.919	21	20	24	20	1.017	0.0243197	0.160149	0.795475
CRACR2A	Q9BSW2-2	Isoform 2 of EF-hand calcium-binding domain-containing protein 4B [OS=Homo sapiens]	52.465	25	12	13	12	1.005	0.0071955	0.857981	0.0665222
CRADD	P78560	Death domain-containing protein CRADD [OS=Homo sapiens]	5.844	14	2	2	2	1.248	0.319618	0.267756	0.572261
CRAMP1	Q96RY5	Protein cramped-like [OS=Homo sapiens]	11.64	3	3	3	3	1.044	0.0621217	0.45188	0.344977
CRAT	P43155	Carnitine O-acetyltransferase [OS=Homo sapiens]	29.11	12	6	10	6	0.986	-0.0203404	0.807726	0.0927359
CRBN	Q96SW2-1	Protein cereblon [OS=Homo sapiens]	29.657	22	8	10	8	0.97	-0.0439433	0.412787	0.384274
CREB1	P16220-1	Cyclic AMP-responsive element-binding protein 1 [OS=Homo sapiens]	26.367	27	6	10	4	0.981	-0.027675	0.181995	0.73994
CREB3L2	Q70SY1	Cyclic AMP-responsive element-binding protein 3-like protein 2 [OS=Homo sapiens]	7.267	4	2	2	2	1.122	0.166073	0.0976272	1.01043
CREBBP	Q92793-1	CREB-binding protein [OS=Homo sapiens]	132.238	14	24	39	21	1.024	0.0342157	0.589843	0.229263
CRELD1	Q96HD1-1	Cysteine-rich with EGF-like domain protein 1 [OS=Homo sapiens]	23.289	18	5	8	5	0.963	-0.0543923	0.281697	0.550218
CRELD2	Q6UXH1	Cysteine-rich with EGF-like domain protein 2 [OS=Homo sapiens]	7.434	8	4	6	4	0.798	-0.325539	0.0282004	1.54974
CRIP2	P52943	Cysteine-rich protein 2 [OS=Homo sapiens]	11.383	25	2	3	2	0.972	-0.0409718	0.640357	0.193578
Crk; CRK	P46108-1	Adapter molecule crk [OS=Homo sapiens]	37.284	36	7	10	2	0.962	-0.0558912	0.340695	0.467634
CRKL	P46109	Crk-like protein [OS=Homo sapiens]	113.702	56	13	46	13	0.966	-0.0499049	0.353183	0.452
CRLF3	Q8IUI8	Cytokine receptor-like factor 3 [OS=Homo sapiens]	69.407	29	12	29	12	1.033	0.0468403	0.411806	0.385307
CRNKL1	Q9BZJ0	Crooked neck-like protein 1 [OS=Homo sapiens]	73.997	23	19	29	19	1.018	0.0257376	0.184582	0.733811
CROT	Q9UKG9-1	peroxisomal carnitine O-octanoyltransferase [OS=Homo sapiens]	5.464	3	2	3	2	1.032	0.045443	0.655427	0.183476
CRPPA	A4D126	D-ribitol-5-phosphate cytidylyltransferase [OS=Homo sapiens]	26.681	17	5	7	5	0.905	-0.14401	0.669859	0.174017
CRSP8; MED27	Q6P2C8-1	Mediator of RNA polymerase II transcription subunit 27 [OS=Homo sapiens]	18.399	17	5	7	5	1.025	0.0356239	0.522133	0.282219
CRTAP	O75718	Cartilage-associated protein [OS=Homo sapiens]	33.286	22	8	14	8	0.959	-0.0603973	0.541995	0.266005
CRTC1	Q6UUV9-1	CREB-regulated transcription coactivator 1 [OS=Homo sapiens]	21.582	11	4	6	4	1.039	0.0551957	0.545439	0.263253
CRTC2	Q53ET0	CREB-regulated transcription coactivator 2 [OS=Homo sapiens]	18.216	11	5	6	5	1.028	0.0398403	0.550589	0.259172
CRTC3	Q6UUV7-1	CREB-regulated transcription coactivator 3 [OS=Homo sapiens]	9.291	6	3	3	3	0.857	-0.222633	0.345544	0.461497
CRY1	Q16526	Cryptochrome-1 [OS=Homo sapiens]	5.176	4	2	2	2	1.17	0.226509	0.115589	0.937082
CRY2	Q49AN0-1	cryptochrome-2 [OS=Homo sapiens]	10.512	5	2	3	2	1.054	0.0758749	0.0715282	1.14552
CRYBB1	P53674	Beta-crystallin B1 [OS=Homo sapiens]	6.64	11	2	2	2	1.106	0.145351	0.161985	0.790525
CRYBG1	Q9Y4K1	beta/gamma crystallin domain-containing protein 1 [OS=Homo sapiens]	8.789	2	2	2	2	0.921	-0.118727	0.564919	0.248014
CRYBG3	Q68DQ2	very large A-kinase anchor protein [OS=Homo sapiens]	186.869	21	42	54	42	1.032	0.045443	0.333718	0.476621
CRYGD	P07320	Gamma-crystallin D [OS=Homo sapiens]	15.088	29	4	5	4	0.399	-1.32554	0.5261	0.278932
CRYL1; HEL30	Q9Y2S2-1	Lambda-crystallin homolog [OS=Homo sapiens]	6.473	8	3	3	3	1.008	0.0114956	0.624399	0.204538
CRYM	Q14894	Ketimine reductase mu-crystallin [OS=Homo sapiens]	10.258	9	2	2	2	0.983	-0.0247367	0.771974	0.112397
CRYZ	Q08257	Quinone oxidoreductase [OS=Homo sapiens]	56.649	50	11	18	11	1.039	0.0551957	0.200723	0.697402
CRYZL1	O95825-1	Quinone oxidoreductase-like protein 1 [OS=Homo sapiens]	21.253	24	7	8	7	1.002	0.00288251	0.78909	0.102874
CS	O75390	citrate synthase, mitochondrial [OS=Homo sapiens]	71.111	41	16	88	16	1.013	0.0186342	0.613407	0.212251
CSDA; YBX3	P16989-1	Y-box-binding protein 3 [OS=Homo sapiens]	82.538	43	12	66	2	0.975	-0.0365259	0.758796	0.119875
CSDE1	O75534	cold shock domain-containing protein E1 [OS=Homo sapiens]	223.39	53	38	118	2	1.042	0.0593553	0.360682	0.442876
CSE1L	P55060-1	Exportin-2 [OS=Homo sapiens]	208.286	46	37	116	37	0.995	-0.00723157	0.704981	0.151822
CSK	P41240	tyrosine-protein kinase CSK [OS=Homo sapiens]	124.348	50	19	55	18	0.999	-0.00144342	0.987719	0.00536664
CSNK1D	P48730-1	Casein kinase I isoform delta [OS=Homo sapiens]	12.73	10	3	5	2	0.983	-0.0247367	0.774769	0.110828
CSNK1E	P49674	Casein kinase I isoform epsilon [OS=Homo sapiens]	13.461	10	3	4	2	0.997	-0.00433459	0.844919	0.073185
CSNK2A1	P68400	Casein kinase II subunit alpha [OS=Homo sapiens]	102.619	47	14	39	14	1.055	0.077243	0.086283	1.06407
CSNK2A2	P19784	casein kinase II subunit alpha' [OS=Homo sapiens]	61.903	45	12	23	12	1.003	0.00432161	0.89172	0.0497717
CSNK2B	P67870	Casein kinase II subunit beta [OS=Homo sapiens]	61.223	49	8	47	8	0.978	-0.0320936	0.379257	0.421066
CSPP1	Q1MSJ5-1	Isoform 1 of Centrosome and spindle pole-associated protein 1 [OS=Homo sapiens]	73.152	19	19	21	19	0.978	-0.0320936	0.411486	0.385645
CSRNP1	Q96S65	Cysteine/serine-rich nuclear protein 1 [OS=Homo sapiens]	3.324	3	2	2	2	1.087	0.120352	0.703066	0.153004
CSRP1	P21291	Cysteine and glycine-rich protein 1 [OS=Homo sapiens]	78.38	64	10	25	10	1.045	0.0635029	0.0089126	2.05
CSRP2	Q16527	Cysteine and glycine-rich protein 2 [OS=Homo sapiens]	14.234	27	4	5	4	1.074	0.102994	0.20292	0.692675
CSTB	P04080	Cystatin-B [OS=Homo sapiens]	55.279	77	5	23	5	0.951	-0.0724828	0.510399	0.29209
CSTF1	Q05048	Cleavage stimulation factor subunit 1 [OS=Homo sapiens]	92.274	40	11	32	11	1.026	0.0370307	0.0298141	1.52558
CSTF2	P33240	cleavage stimulation factor subunit 2 [OS=Homo sapiens]	87.86	43	17	39	9	1.019	0.0271541	0.430302	0.366226
CSTF2T	Q9H0L4	cleavage stimulation factor subunit 2 tau variant [OS=Homo sapiens]	100.279	37	16	41	8	0.964	-0.0528949	0.201809	0.695059
CSTF3	Q12996-1	Cleavage stimulation factor subunit 3 [OS=Homo sapiens]	92.959	35	22	41	22	0.993	-0.0101344	0.678017	0.168759
CTAGE1	Q96RT6-1	cTAGE family member 2 [OS=Homo sapiens]	64.055	16	11	23	2	1.055	0.077243	0.413402	0.383628
CTBP1	Q13363-1	C-terminal-binding protein 1 [OS=Homo sapiens]	49.492	25	10	24	6	0.983	-0.0247367	0.483552	0.315557
CTBP2	P56545	c-terminal-binding protein 2 [OS=Homo sapiens]	50.68	35	13	24	9	1.039	0.0551957	0.320601	0.494035
CTBS	Q01459	Di-N-acetylchitobiase [OS=Homo sapiens]	13.8	14	5	6	5	1.011	0.015783	0.533858	0.272574
CTCF	P49711-1	Transcriptional repressor CTCF [OS=Homo sapiens]	181.508	43	26	76	26	0.991	-0.013043	0.843797	0.073762
CTDNEP1	O95476	CTD nuclear envelope phosphatase 1 [OS=Homo sapiens]	3.913	7	2	2	2	1.081	0.112367	0.192379	0.715843
CTDP1	Q9Y5B0	RNA polymerase II subunit A C-terminal domain phosphatase [OS=Homo sapiens]	122.529	27	21	39	21	0.987	-0.018878	0.670202	0.173794
CTDSP1	Q9GZU7-1	carboxy-terminal domain RNA polymerase II polypeptide A small phosphatase 1 [OS=Homo sapiens]	16.449	20	4	6	3	1.047	0.0662614	0.202991	0.692524
CTDSPL2	Q05D32	CTD small phosphatase-like protein 2 [OS=Homo sapiens]	68.557	30	12	20	12	0.965	-0.0513992	0.328059	0.484048
CTH	P32929	Cystathionine gamma-lyase [OS=Homo sapiens]	25.34	16	4	9	4	0.991	-0.013043	0.8627	0.0641403
CTIF	O43310	CBP80/20-dependent translation initiation factor [OS=Homo sapiens]	32.222	21	10	12	10	0.917	-0.125006	0.119649	0.922093
CTNNA1	P35221	Catenin alpha-1 [OS=Homo sapiens]	95.106	25	21	27	21	1.058	0.0813396	0.227791	0.642464
CTNNB1	P35222	Catenin beta-1 [OS=Homo sapiens]	30.35	12	8	9	7	0.955	-0.0664274	0.254774	0.593845
CTNNBL1	Q8WYA6	Beta-catenin-like protein 1 [OS=Homo sapiens]	84.976	27	17	47	17	1.01	0.0143553	0.66251	0.178808
CTNND1	O60716-1	Catenin delta-1 [OS=Homo sapiens]	11.634	5	3	4	3	1.011	0.015783	0.676332	0.16984
CTPS1	P17812	CTP synthase 1 [OS=Homo sapiens]	100.349	50	23	52	21	0.968	-0.046921	0.0518281	1.28543
CTPS2	Q9NRF8	CTP synthase 2 [OS=Homo sapiens]	58.74	32	14	20	12	1.027	0.0384362	0.560951	0.251075
CTR9	Q6PD62	RNA polymerase-associated protein CTR9 homolog [OS=Homo sapiens]	105.729	24	24	35	24	0.987	-0.018878	0.768783	0.114196
CTSA	P10619	lysosomal protective protein [OS=Homo sapiens]	20.447	9	4	10	4	0.927	-0.109359	0.0775188	1.11059
CTSB	P07858	Cathepsin B [OS=Homo sapiens]	50.706	28	8	26	8	0.982	-0.0262051	0.575692	0.23981
CTSC	P53634-1	Dipeptidyl peptidase 1 [OS=Homo sapiens]	107.693	32	12	69	12	0.932	-0.101598	0.0240212	1.61941
CTSF	Q9UBX1	Cathepsin F [OS=Homo sapiens]	18.662	13	4	5	4	0.945	-0.0816138	0.23669	0.62582
CTSH	P09668	Pro-cathepsin H [OS=Homo sapiens]	15.317	14	4	5	4	1.037	0.0524159	0.278748	0.554788
CTSL	P07711	Cathepsin L1 [OS=Homo sapiens]	17.377	22	5	7	4	1.244	0.314986	0.0967088	1.01453
CTSS	P25774-1	cathepsin S [OS=Homo sapiens]	59.237	35	10	18	10	0.894	-0.161653	0.0747881	1.12617
CTSV	O60911	Cathepsin L2 [OS=Homo sapiens]	22.298	32	6	8	5	1.067	0.0935602	0.353059	0.452153
CTSZ	Q9UBR2	Cathepsin Z [OS=Homo sapiens]	29.421	29	9	12	9	0.972	-0.0409718	0.398443	0.399633
CTTN	Q14247-1	Src substrate cortactin [OS=Homo sapiens]	26.192	17	7	9	7	1.064	0.0894982	0.322462	0.491521
CTTNBP2	Q8WZ74	Cortactin-binding protein 2 [OS=Homo sapiens]	32.184	6	9	9	9	0.961	-0.0573917	0.270377	0.568031
CTTNBP2NL	Q9P2B4	CTTNBP2 N-terminal-like protein [OS=Homo sapiens]	28.19	17	10	10	10	1.087	0.120352	0.0184199	1.73471
CTU1	Q7Z7A3	Cytoplasmic tRNA 2-thiolation protein 1 [OS=Homo sapiens]	20.885	13	5	6	5	1.022	0.0313952	0.155685	0.807753
CTU2	Q2VPK5-1	Cytoplasmic tRNA 2-thiolation protein 2 [OS=Homo sapiens]	31.153	17	8	10	8	0.931	-0.103147	0.041852	1.37828
CUEDC2	Q9H467	CUE domain-containing protein 2 [OS=Homo sapiens]	22.923	19	5	6	5	0.992	-0.011588	0.905737	0.0429979
CUL1	Q13616	Cullin-1 [OS=Homo sapiens]	99.678	35	24	39	24	1.023	0.0328061	0.322612	0.49132
CUL2	Q13617-1	Cullin-2 [OS=Homo sapiens]	79.459	28	18	33	18	0.99	-0.0144996	0.657635	0.182015
CUL3	Q13618	Cullin-3 [OS=Homo sapiens]	127.217	38	29	55	29	1.007	0.0100637	0.795853	0.0991672
CUL4A	Q13619-1	cullin-4A [OS=Homo sapiens]	83.889	30	26	42	16	1.052	0.0731347	0.472497	0.325601
CUL4B	Q13620-1	Isoform 2 of Cullin-4B [OS=Homo sapiens]	151.772	39	36	66	26	1.033	0.0468403	0.3334	0.477035
CUL5	Q93034	Cullin-5 [OS=Homo sapiens]	117.87	32	22	45	22	1.021	0.0299829	0.50419	0.297406
CUL7	Q14999	Cullin-7 [OS=Homo sapiens]	32.693	7	10	11	6	1.007	0.0100637	0.736607	0.132764
CUSTOS	Q96C57	Uncharacterized protein C12orf43 [OS=Homo sapiens]	36.871	48	8	12	8	0.985	-0.0218044	0.518181	0.285518
CUTA	O60888-1	Protein CutA [OS=Homo sapiens]	37.977	23	4	19	4	1.049	0.0690147	0.538755	0.268609
CUTC	Q9NTM9	Copper homeostasis protein cutC homolog [OS=Homo sapiens]	29.687	34	6	8	6	0.96	-0.0588937	0.366395	0.436051
CUX1	Q13948-2	Isoform 8 of Protein CASP [OS=Homo sapiens]	99.29	36	26	38	8	0.747	-0.42082	0.062827	1.20185
CUX1	P39880-3	Isoform 3 of Homeobox protein cut-like 1 [OS=Homo sapiens]	163.102	27	35	57	17	1.017	0.0243197	0.224069	0.649618
CWC15	Q9P013	spliceosome-associated protein CWC15 homolog [OS=Homo sapiens]	24.468	30	8	15	8	1.046	0.0648829	0.0560782	1.25121
CWC22	Q9HCG8	Pre-mRNA-splicing factor CWC22 homolog [OS=Homo sapiens]	107.171	26	25	40	25	1.02	0.0285692	0.0466447	1.3312
CWC25	Q9NXE8	pre-mRNA-splicing factor CWC25 homolog [OS=Homo sapiens]	12.354	10	5	7	5	0.995	-0.00723157	0.901568	0.0450016
CWC27	Q6UX04	Peptidyl-prolyl cis-trans isomerase CWC27 homolog [OS=Homo sapiens]	64.003	46	16	23	16	1.021	0.0299829	0.42595	0.370642
CWF19L1	Q69YN2-1	CWF19-like protein 1 [OS=Homo sapiens]	79.109	36	17	31	17	0.973	-0.0394883	0.0972948	1.01191
CWF19L2	Q2TBE0	CWF19-like protein 2 [OS=Homo sapiens]	117.383	31	26	41	26	1.04	0.0565835	0.0331993	1.47887
CXADR	P78310-1	Coxsackievirus and adenovirus receptor [OS=Homo sapiens]	21.23	20	7	8	7	1.066	0.0922074	0.186333	0.729709
CXorf38	Q8TB03	Uncharacterized protein CXorf38 [OS=Homo sapiens]	52.954	50	12	20	12	0.98	-0.0291463	0.145066	0.838435
CXXC1	Q9P0U4	CXXC-type zinc finger protein 1 [OS=Homo sapiens]	66.378	24	14	23	14	0.998	-0.00288828	0.974174	0.0113633
CXXC5	Q7LFL8-1	CXXC-type zinc finger protein 5 [OS=Homo sapiens]	8.74	10	2	3	2	0.904	-0.145605	0.0669437	1.17429
CYB561	P49447	Cytochrome b561 [OS=Homo sapiens]	9.11	10	2	2	2	0.852	-0.231075	0.0524844	1.27997
CYB5R1	Q9UHQ9	NADH-cytochrome b5 reductase 1 [OS=Homo sapiens]	15.064	14	5	7	5	1.065	0.0908534	0.357058	0.447262
CYB5R3	P00387	NADH-cytochrome b5 reductase 3 [OS=Homo sapiens]	71.677	38	9	31	9	0.924	-0.114035	0.590414	0.228844
CYB5R4	Q7L1T6	Cytochrome b5 reductase 4 [OS=Homo sapiens]	41.184	17	7	12	7	1.026	0.0370307	0.202206	0.694205
CYBA	P13498	Cytochrome b-245 light chain [OS=Homo sapiens]	3.243	8	2	3	2	1.148	0.199123	0.0837269	1.07714
CYBRD1	Q53TN4	Cytochrome b reductase 1 [OS=Homo sapiens]	11.727	14	3	3	3	0.988	-0.0174171	0.633877	0.197995
CYC1	P08574	Cytochrome c1, heme protein, mitochondrial [OS=Homo sapiens]	74.011	40	9	45	9	0.984	-0.0232698	0.196411	0.706835
CYFIP1	Q7L576-1	cytoplasmic FMR1-interacting protein 1 [OS=Homo sapiens]	109.999	21	27	57	11	1.037	0.0524159	0.157992	0.801366
CYFIP2	Q96F07-2	Isoform 2 of Cytoplasmic FMR1-interacting protein 2 [OS=Homo sapiens]	105.41	22	27	57	11	0.968	-0.046921	0.593201	0.226798
CYLD	Q9NQC7	Ubiquitin carboxyl-terminal hydrolase CYLD [OS=Homo sapiens]	33.393	10	10	10	10	0.952	-0.0709665	0.298641	0.52485
CYP1A1	P04798	cytochrome P450 1A1 [OS=Homo sapiens]	7.749	5	2	2	2	1.037	0.0524159	0.130076	0.885804
CYP1B1	Q16678	Cytochrome P450 1B1 [OS=Homo sapiens]	40.294	20	11	19	11	0.862	-0.21424	0.0157616	1.8024
CYP20A1	Q6UW02	Cytochrome P450 20A1 [OS=Homo sapiens]	58.065	31	11	18	11	1.043	0.0607392	0.182112	0.739661
CYP2S1	Q96SQ9	Cytochrome P450 2S1 [OS=Homo sapiens]	34.338	19	8	10	8	1.015	0.0214797	0.499308	0.301632
CYP2U1	Q7Z449-1	Cytochrome P450 2U1 [OS=Homo sapiens]	12.402	7	3	3	3	0.973	-0.0394883	0.471761	0.326278
CYRIA	Q9H0Q0	Protein FAM49A [OS=Homo sapiens]	32.068	29	6	14	5	0.985	-0.0218044	0.647417	0.188816
CYRIB	Q9NUQ9	protein FAM49B [OS=Homo sapiens]	156.993	60	14	71	13	1.031	0.0440443	0.0252311	1.59806
CYTH1	Q15438-1	Cytohesin-1 [OS=Homo sapiens]	24.217	24	8	12	4	1.101	0.138814	0.295647	0.529226
CYTH3	O43739	cytohesin-3 [OS=Homo sapiens]	21.467	21	7	10	3	0.913	-0.131313	0.656201	0.182963
CYTH4	Q9UIA0	Cytohesin-4 [OS=Homo sapiens]	20.771	14	4	9	3	1.129	0.175045	0.07557	1.12165
CZIB	Q9NWV4	UPF0587 protein C1orf123 [OS=Homo sapiens]	39.717	76	8	17	8	1.008	0.0114956	0.793344	0.100539
D2HGDH	Q8N465	D-2-hydroxyglutarate dehydrogenase, mitochondrial [OS=Homo sapiens]	4.269	3	2	2	2	0.933	-0.100051	0.364377	0.438448
DAAM1	Q9Y4D1	Disheveled-associated activator of morphogenesis 1 [OS=Homo sapiens]	36.537	12	12	16	12	1.189	0.249749	0.00465936	2.33167
DAB2	P98082	Disabled homolog 2 [OS=Homo sapiens]	35.621	15	7	16	7	0.992	-0.011588	0.540126	0.267505
DAD1	P61803	Dolichyl-diphosphooligosaccharide--protein glycosyltransferase subunit DAD1 [OS=Homo sapiens]	19.896	36	4	10	4	0.923	-0.115597	0.188452	0.724799
DAG1	Q14118	Dystroglycan [OS=Homo sapiens]	28.394	9	7	8	7	1.063	0.0881416	0.247891	0.605739
DAGLB	Q8NCG7	Sn1-specific diacylglycerol lipase beta [OS=Homo sapiens]	28.62	16	9	9	9	0.961	-0.0573917	0.399257	0.398747
DAP	P51397	Death-associated protein 1 [OS=Homo sapiens]	6.502	26	3	5	3	0.9	-0.152003	0.662306	0.178941
DAP3	P51398-1	28S ribosomal protein S29, mitochondrial [OS=Homo sapiens]	50.982	35	13	19	13	0.991	-0.013043	0.621613	0.20648
DAPK1	P53355-1	death-associated protein kinase 1 [OS=Homo sapiens]	39.23	8	9	12	9	1.127	0.172488	0.0672172	1.17252
DAPK3	O43293-1	Death-associated protein kinase 3 [OS=Homo sapiens]	25.533	15	5	10	5	1.078	0.108357	0.178975	0.747207
DAPP1	Q9UN19-1	Dual adapter for phosphotyrosine and 3-phosphotyrosine and 3-phosphoinositide [OS=Homo sapiens]	7.219	8	2	3	2	0.864	-0.210897	0.432555	0.363959
DARS1	P14868	Aspartate--tRNA ligase, cytoplasmic [OS=Homo sapiens]	192.613	74	35	117	35	1.02	0.0285692	0.168334	0.773827
DARS2	Q6PI48	Aspartate--tRNA ligase, mitochondrial [OS=Homo sapiens]	43.266	18	11	20	11	0.996	-0.00578235	0.788559	0.103166
DAXX	Q9UER7-1	Death domain-associated protein 6 [OS=Homo sapiens]	30.715	11	5	11	5	0.75	-0.415037	0.0822714	1.08475
DAZAP1	Q96EP5	DAZ-associated protein 1 [OS=Homo sapiens]	15.056	14	3	8	3	1.024	0.0342157	0.243667	0.613203
DBF4	Q9UBU7	Protein DBF4 homolog A [OS=Homo sapiens]	8.844	5	3	3	3	1.044	0.0621217	0.747492	0.126394
DBI	P07108	acyl-CoA-binding protein [OS=Homo sapiens]	38.933	61	4	19	4	0.998	-0.00288828	0.981854	0.00795296
DBN1	Q16643	drebrin [OS=Homo sapiens]	181.379	45	26	99	26	0.99	-0.0144996	0.73614	0.13304
DBNL	Q9UJU6-3	Isoform 3 of Drebrin-like protein [OS=Homo sapiens]	103.131	49	16	35	2	1.259	0.332278	0.149668	0.824872
DBNL	Q9UJU6-1	Drebrin-like protein [OS=Homo sapiens]	104.073	49	17	36	3	0.958	-0.0619024	0.275368	0.560086
DBR1	Q9UK59	lariat debranching enzyme [OS=Homo sapiens]	69.402	29	11	22	11	1.036	0.051024	0.162575	0.788947
DBT	P11182	Lipoamide acyltransferase component of branched-chain alpha-keto acid dehydrogenase complex, mitochondrial [OS=Homo sapiens]	17.142	13	5	5	5	1.022	0.0313952	0.462841	0.334569
DCAF1	Q9Y4B6	DDB1- and CUL4-associated factor 1 [OS=Homo sapiens]	76.306	16	18	26	18	0.993	-0.0101344	0.747516	0.126379
DCAF10	Q5QP82	DDB1- and CUL4-associated factor 10 [OS=Homo sapiens]	10.31	11	3	3	3	1.015	0.0214797	0.811573	0.0906725
DCAF11	Q8TEB1	DDB1- and CUL4-associated factor 11 [OS=Homo sapiens]	41.55	28	10	15	10	0.979	-0.0306192	0.540655	0.26708
DCAF12	Q5T6F0	DDB1- and CUL4-associated factor 12 [OS=Homo sapiens]	6.463	4	2	2	2	0.904	-0.145605	0.431081	0.365441
DCAF13	Q9NV06	DDB1- and CUL4-associated factor 13 [OS=Homo sapiens]	64.735	40	15	30	15	0.949	-0.07552	0.116848	0.93238
DCAF15	Q66K64	DDB1- and CUL4-associated factor 15 [OS=Homo sapiens]	28.034	12	5	8	5	0.977	-0.0335695	0.364172	0.438693
DCAF4	Q8WV16-1	DDB1- and CUL4-associated factor 4 [OS=Homo sapiens]	7.918	6	3	3	3	0.866	-0.207561	0.0403411	1.39425
DCAF5	Q96JK2	DDB1- and CUL4-associated factor 5 [OS=Homo sapiens]	38.584	13	10	13	10	0.968	-0.046921	0.469282	0.328566
DCAF6	Q58WW2	DDB1- and CUL4-associated factor 6 [OS=Homo sapiens]	41.007	14	10	12	10	0.987	-0.018878	0.71249	0.147221
DCAF7	P61962	DDB1- and CUL4-associated factor 7 [OS=Homo sapiens]	56.036	36	10	26	10	0.985	-0.0218044	0.17565	0.755352
DCAF8	Q5TAQ9-1	DDB1- and CUL4-associated factor 8 [OS=Homo sapiens]	47.793	25	10	15	10	0.974	-0.0380063	0.352308	0.453077
DCAKD	Q8WVC6-1	dephospho-CoA kinase domain-containing protein [OS=Homo sapiens]	18.941	21	5	7	5	0.947	-0.0785637	0.423254	0.373399
DCK	P27707	deoxycytidine kinase [OS=Homo sapiens]	72.159	46	12	28	12	0.958	-0.0619024	0.222662	0.652353
DCLRE1B	Q9H816	5' exonuclease Apollo [OS=Homo sapiens]	3.845	2	2	3	2	1.466	0.551885	0.236884	0.625464
DCP1A	Q9NPI6	mRNA-decapping enzyme 1A [OS=Homo sapiens]	35.047	22	10	12	10	1.061	0.0854247	0.104697	0.980068
DCPS	Q96C86	M7GpppX diphosphatase [OS=Homo sapiens]	60.686	42	12	34	12	1.012	0.0172093	0.527139	0.278075
DCTD	P32321	deoxycytidylate deaminase [OS=Homo sapiens]	18.49	23	3	11	3	1.045	0.0635029	0.105392	0.977194
DCTN1	Q14203	Dynactin subunit 1 [OS=Homo sapiens]	242.327	44	48	85	48	1.019	0.0271541	0.52265	0.281789
DCTN2	Q13561-1	dynactin subunit 2 [OS=Homo sapiens]	83.566	41	15	27	15	1.008	0.0114956	0.539649	0.267889
DCTN3	O75935	Dynactin subunit 3 [OS=Homo sapiens]	22.974	39	7	12	7	1.011	0.015783	0.451779	0.345074
DCTN4	Q9UJW0-1	Dynactin subunit 4 [OS=Homo sapiens]	37.067	28	7	11	7	1.036	0.051024	0.226993	0.643987
DCTN5	Q9BTE1	Dynactin subunit 5 [OS=Homo sapiens]	17.615	15	3	6	3	1.05	0.0703893	0.299375	0.523785
DCTN6	O00399	Dynactin subunit 6 [OS=Homo sapiens]	17.337	22	3	7	3	0.921	-0.118727	0.194718	0.710593
DCTPP1	Q9H773	dCTP pyrophosphatase 1 [OS=Homo sapiens]	50.686	75	11	26	11	0.999	-0.00144342	0.970359	0.0130674
DCUN1D1	Q96GG9	DCN1-like protein 1 [OS=Homo sapiens]	48.904	33	7	16	7	0.981	-0.027675	0.580041	0.236541
DCUN1D3	Q8IWE4	DCN1-like protein 3 [OS=Homo sapiens]	27.122	28	6	8	6	1.051	0.0717627	0.449304	0.34746
DCUN1D4	Q92564	dcn1-like protein 4 [OS=Homo sapiens]	15.88	14	6	7	5	0.671	-0.575615	0.424395	0.372229
DCUN1D5	Q9BTE7	DCN1-like protein 5 [OS=Homo sapiens]	31.676	32	7	14	6	0.984	-0.0232698	0.483354	0.315735
DCXR	Q7Z4W1	L-xylulose reductase [OS=Homo sapiens]	67.567	67	11	36	11	1.014	0.0200577	0.471072	0.326912
DDA1	Q9BW61	DET1- and DDB1-associated protein 1 [OS=Homo sapiens]	14.356	46	4	8	4	0.974	-0.0380063	0.534967	0.271673
DDAH1	O94760-1	N(G),N(G)-dimethylarginine dimethylaminohydrolase 1 [OS=Homo sapiens]	35.236	40	9	16	8	1.007	0.0100637	0.721049	0.142035
DDAH2	O95865	N(G),N(G)-dimethylarginine dimethylaminohydrolase 2 [OS=Homo sapiens]	52.17	42	8	20	7	1.059	0.0827026	0.0135272	1.86879
DDB1	Q16531	DNA damage-binding protein 1 [OS=Homo sapiens]	290.995	54	51	159	51	0.974	-0.0380063	0.0655778	1.18324
DDB2	Q92466	DNA damage-binding protein 2 [OS=Homo sapiens]	9.702	9	3	4	3	0.949	-0.07552	0.311465	0.506591
DDHD1	Q8NEL9-1	Phospholipase DDHD1 [OS=Homo sapiens]	49.585	19	10	14	10	1.01	0.0143553	0.68312	0.165503
DDHD2	O94830	Phospholipase DDHD2 [OS=Homo sapiens]	41.499	20	12	15	12	1.035	0.0496308	0.373031	0.428255
DDI2	Q5TDH0	Protein DDI1 homolog 2 [OS=Homo sapiens]	41.872	47	12	17	12	0.992	-0.011588	0.389437	0.409563
DDOST	P39656	Dolichyl-diphosphooligosaccharide--protein glycosyltransferase 48 kDa subunit [OS=Homo sapiens]	83.76	43	14	70	14	0.983	-0.0247367	0.49538	0.305062
DDRGK1	Q96HY6-1	DDRGK domain-containing protein 1 [OS=Homo sapiens]	36.094	36	9	17	9	1.051	0.0717627	0.115104	0.93891
DDT	P30046	D-dopachrome decarboxylase [OS=Homo sapiens]	13.468	55	4	11	4	0.981	-0.027675	0.20377	0.69086
DDX1	Q92499	ATP-dependent RNA helicase DDX1 [OS=Homo sapiens]	221.106	51	32	88	32	0.983	-0.0247367	0.311004	0.507234
DDX10	Q13206	probable ATP-dependent RNA helicase DDX10 [OS=Homo sapiens]	123.517	34	25	42	25	0.963	-0.0543923	0.19475	0.710524
DDX11	Q96FC9-1	ATP-dependent DNA helicase DDX11 [OS=Homo sapiens]	36.168	11	10	11	10	0.941	-0.0877334	0.199402	0.70027
DDX17	Q92841	Probable ATP-dependent RNA helicase DDX17 [OS=Homo sapiens]	248.618	52	37	173	28	1.003	0.00432161	0.803608	0.0949555
DDX18	Q9NVP1	ATP-dependent RNA helicase DDX18 [OS=Homo sapiens]	284.822	53	32	113	32	1.021	0.0299829	0.324027	0.489419
DDX19A	Q9NUU7	ATP-dependent RNA helicase DDX19A [OS=Homo sapiens]	137.992	55	24	58	24	0.989	-0.0159576	0.445112	0.35153
DDX20	Q9UHI6	Probable ATP-dependent RNA helicase DDX20 [OS=Homo sapiens]	105.525	31	20	38	20	0.994	-0.00868224	0.860703	0.0651467
DDX21	Q9NR30-1	Nucleolar RNA helicase 2 [OS=Homo sapiens]	358.542	56	46	178	43	1.044	0.0621217	0.102082	0.991053
DDX23	Q9BUQ8	Probable ATP-dependent RNA helicase DDX23 [OS=Homo sapiens]	189.802	46	36	81	36	1.043	0.0607392	0.0691584	1.16016
DDX24	Q9GZR7	ATP-dependent RNA helicase DDX24 [OS=Homo sapiens]	172.6	42	32	66	32	0.985	-0.0218044	0.0594969	1.22551
DDX27	Q96GQ7	Probable ATP-dependent RNA helicase DDX27 [OS=Homo sapiens]	113.402	35	29	50	29	1.018	0.0257376	0.383695	0.416014
DDX28	Q9NUL7	Probable ATP-dependent RNA helicase DDX28 [OS=Homo sapiens]	27.351	14	7	12	7	0.966	-0.0499049	0.0228771	1.6406
DDX31	Q9H8H2	Probable ATP-dependent RNA helicase DDX31 [OS=Homo sapiens]	30.369	11	9	10	9	0.97	-0.0439433	0.467578	0.330146
DDX39A	O00148	ATP-dependent RNA helicase DDX39A [OS=Homo sapiens]	156.942	51	21	118	8	1.016	0.0229004	0.635109	0.197152
DDX3X	O00571	ATP-dependent RNA helicase DDX3X [OS=Homo sapiens]	211.304	72	43	161	42	0.996	-0.00578235	0.306978	0.512893
DDX41	Q9UJV9	Probable ATP-dependent RNA helicase DDX41 [OS=Homo sapiens]	70.619	35	20	27	20	1.012	0.0172093	0.441332	0.355234
DDX42	Q86XP3-1	ATP-dependent RNA helicase DDX42 [OS=Homo sapiens]	193.694	52	37	80	2	1.006	0.00863031	0.860459	0.06527
DDX46	Q7L014	probable ATP-dependent RNA helicase DDX46 [OS=Homo sapiens]	213.446	44	42	93	42	0.985	-0.0218044	0.213212	0.671189
DDX47	Q9H0S4	Probable ATP-dependent RNA helicase DDX47 [OS=Homo sapiens]	68.27	44	15	26	15	1.025	0.0356239	0.356409	0.448052
DDX49	Q9Y6V7	Probable ATP-dependent RNA helicase ddx49 [OS=Homo sapiens]	30.863	22	8	11	8	1.028	0.0398403	0.26669	0.573994
DDX5	P17844	probable ATP-dependent RNA helicase DDX5 [OS=Homo sapiens]	167.873	56	34	155	25	0.985	-0.0218044	0.567434	0.246085
DDX50	Q9BQ39	ATP-dependent RNA helicase DDX50 [OS=Homo sapiens]	134.515	27	20	55	17	0.979	-0.0306192	0.605697	0.217744
DDX51	Q8N8A6	ATP-dependent RNA helicase DDX51 [OS=Homo sapiens]	64.135	28	14	22	14	0.941	-0.0877334	0.292659	0.533638
DDX55	Q8NHQ9	ATP-dependent RNA helicase DDX55 [OS=Homo sapiens]	38.771	18	10	13	10	0.989	-0.0159576	0.065646	1.18279
DDX56	Q9NY93	Probable ATP-dependent RNA helicase DDX56 [OS=Homo sapiens]	50.726	27	14	23	14	0.991	-0.013043	0.69542	0.157753
DDX59	Q5T1V6	Probable ATP-dependent RNA helicase DDX59 [OS=Homo sapiens]	52.468	22	11	17	11	1.028	0.0398403	0.281793	0.55007
DDX6	P26196	Probable ATP-dependent RNA helicase DDX6 [OS=Homo sapiens]	176.231	59	19	78	19	1.002	0.00288251	0.947984	0.0231991
DDX60	Q8IY21	Probable ATP-dependent RNA helicase DDX60 [OS=Homo sapiens]	78.302	17	21	28	19	0.86	-0.217591	0.347269	0.459334
DDX60L	Q5H9U9-1	Probable ATP-dependent RNA helicase DDX60-like [OS=Homo sapiens]	31.523	7	9	12	7	0.991	-0.013043	0.854487	0.0682946
DEAF1	O75398	Deformed epidermal autoregulatory factor 1 homolog [OS=Homo sapiens]	6.711	5	2	2	2	0.994	-0.00868224	0.917841	0.0372327
DECR1	Q16698	2,4-dienoyl-CoA reductase, mitochondrial [OS=Homo sapiens]	128.542	55	16	69	16	1.002	0.00288251	0.961165	0.017202
DEF6	Q9H4E7	differentially expressed in FDCP 6 homolog [OS=Homo sapiens]	115.766	38	22	38	21	0.962	-0.0558912	0.194529	0.711015
DEF8	Q6ZN54	Differentially expressed in FDCP 8 homolog [OS=Homo sapiens]	7.358	6	2	3	2	1.042	0.0593553	0.499167	0.301754
DEGS1	O15121	Sphingolipid delta(4)-desaturase DES1 [OS=Homo sapiens]	13.888	12	3	5	3	0.981	-0.027675	0.598881	0.222659
DEK	P35659-1	Protein DEK [OS=Homo sapiens]	92.948	45	18	51	18	0.972	-0.0409718	0.460764	0.336521
DENND10	Q8TCE6-1	Protein FAM45A [OS=Homo sapiens]	22.796	19	5	6	5	0.993	-0.0101344	0.788916	0.102969
DENND11	A4D1U4	Protein LCHN [OS=Homo sapiens]	8.076	6	2	3	2	0.924	-0.114035	0.325309	0.487704
DENND1A	Q8TEH3	DENN domain-containing protein 1A [OS=Homo sapiens]	31.842	12	9	11	9	1.006	0.00863031	0.744407	0.128189
DENND1B	Q6P3S1	DENN domain-containing protein 1B [OS=Homo sapiens]	8.459	5	2	2	2	0.897	-0.15682	0.576084	0.239514
DENND1C	Q8IV53-1	DENN domain-containing protein 1C [OS=Homo sapiens]	9.937	5	2	2	2	0.99	-0.0144996	0.755165	0.121958
DENND3	A2RUS2	DENN domain-containing protein 3 [OS=Homo sapiens]	79.453	20	20	28	20	1.031	0.0440443	0.103399	0.985486
DENND4A	Q7Z401-2	Isoform 2 of C-myc promoter-binding protein [OS=Homo sapiens]	87.139	15	21	29	21	1.061	0.0854247	0.14996	0.824024
DENND4B	O75064	DENN domain-containing protein 4B [OS=Homo sapiens]	27.533	7	7	8	7	0.899	-0.153607	0.0473225	1.32493
DENND4C	Q5VZ89	DENN domain-containing protein 4C [OS=Homo sapiens]	106.05	18	24	29	24	0.969	-0.0454314	0.498474	0.302358
DENND5A	Q6IQ26	DENN domain-containing protein 5A [OS=Homo sapiens]	12.652	4	5	5	4	1.034	0.0482362	0.426664	0.369914
DENND5B	Q6ZUT9-1	DENN domain-containing protein 5B [OS=Homo sapiens]	5.52	2	3	3	2	0.983	-0.0247367	0.751889	0.123846
DENND6A	Q8IWF6	Protein DENND6A [OS=Homo sapiens]	10.95	8	3	3	3	1.11	0.15056	0.0670706	1.17347
DENR	O43583	density-regulated protein [OS=Homo sapiens]	47.763	37	6	16	6	1.08	0.111031	0.0813076	1.08987
DEPDC1	Q5TB30	DEP domain-containing protein 1A [OS=Homo sapiens]	14.548	7	4	5	3	1.133	0.180148	0.0197045	1.70543
DEPDC1B	Q8WUY9	DEP domain-containing protein 1B [OS=Homo sapiens]	22.047	16	7	8	6	1.164	0.219091	0.0823528	1.08432
DEPDC5	O75140-1	Isoform 1 of GATOR complex protein DEPDC5 [OS=Homo sapiens]	54.141	12	12	15	12	0.884	-0.177882	0.0979295	1.00909
DEPDC7	Q96QD5-1	DEP domain-containing protein 7 [OS=Homo sapiens]	13.543	10	6	7	6	0.983	-0.0247367	0.485551	0.313765
DEPTOR	Q8TB45	DEP domain-containing mTOR-interacting protein [OS=Homo sapiens]	31.401	20	8	12	8	0.911	-0.134477	0.0536755	1.27022
DERA	Q9Y315	deoxyribose-phosphate aldolase [OS=Homo sapiens]	40.8	39	11	18	11	0.991	-0.013043	0.650661	0.186645
DERL1	Q9BUN8	Derlin-1 [OS=Homo sapiens]	25.41	21	7	22	7	0.935	-0.0969617	0.261008	0.583346
DERL2	Q9GZP9	Derlin-2 [OS=Homo sapiens]	9.822	16	2	4	2	1.058	0.0813396	0.182204	0.739441
DERPC	P0CG12	Chromosome transmission fidelity protein 8 homolog isoform 2 [OS=Homo sapiens]	10.756	7	2	3	2	0.931	-0.103147	0.582667	0.23458
DET1	Q7L5Y6-1	DET1 homolog [OS=Homo sapiens]	7.294	5	3	3	3	1.096	0.132248	0.508998	0.293284
DFFA	O00273-1	DNA fragmentation factor subunit alpha [OS=Homo sapiens]	72.885	62	12	28	3	1.052	0.0731347	0.150877	0.821376
DFFB	O76075	DNA fragmentation factor subunit beta [OS=Homo sapiens]	24.16	13	3	6	3	0.945	-0.0816138	0.46253	0.33486
DGAT1	O75907	Diacylglycerol O-acyltransferase 1 [OS=Homo sapiens]	26.273	19	5	6	5	1.012	0.0172093	0.816211	0.0881976
DGCR8	Q8WYQ5-1	Microprocessor complex subunit DGCR8 [OS=Homo sapiens]	44.682	19	10	14	10	1.029	0.041243	0.233913	0.630946
DGKA	P23743-1	diacylglycerol kinase alpha [OS=Homo sapiens]	48.408	16	10	16	10	0.946	-0.0800879	0.625547	0.20374
DGKE	P52429	Diacylglycerol kinase epsilon [OS=Homo sapiens]	19.533	14	7	7	7	1.061	0.0854247	0.416191	0.380708
DGKH	Q86XP1	Diacylglycerol kinase eta [OS=Homo sapiens]	8.805	4	3	3	3	1.043	0.0607392	0.401043	0.396809
DGKQ	P52824	Diacylglycerol kinase theta [OS=Homo sapiens]	8.599	5	3	3	3	1.228	0.296311	0.127445	0.894678
DGLUCY	Q7Z3D6-2	Isoform 2 of D-glutamate cyclase, mitochondrial [OS=Homo sapiens]	52.098	22	11	20	11	1.011	0.015783	0.366366	0.436085
DGUOK	Q16854	Deoxyguanosine kinase, mitochondrial [OS=Homo sapiens]	6.055	9	3	3	3	0.945	-0.0816138	0.315866	0.500497
DHCR24	Q15392	Delta(24)-sterol reductase [OS=Homo sapiens]	29.877	18	8	14	8	0.846	-0.24127	0.0647349	1.18886
DHCR7	Q9UBM7	7-dehydrocholesterol reductase [OS=Homo sapiens]	26.374	15	7	17	7	0.941	-0.0877334	0.0876662	1.05717
DHDDS	Q86SQ9	Dehydrodolichyl diphosphate synthase complex subunit DHDDS [OS=Homo sapiens]	9.132	9	3	3	3	1.028	0.0398403	0.562952	0.249529
DHFR	P00374	dihydrofolate reductase [OS=Homo sapiens]	35.921	59	9	16	9	1.002	0.00288251	0.933531	0.0298714
DHODH	Q02127	Dihydroorotate dehydrogenase (Quinone), mitochondrial [OS=Homo sapiens]	39.569	28	8	13	8	0.937	-0.093879	0.168353	0.77378
DHPS	P49366-1	deoxyhypusine synthase [OS=Homo sapiens]	33.476	30	7	9	7	0.996	-0.00578235	0.929553	0.0317259
DHRS1	Q96LJ7	Dehydrogenase/reductase SDR family member 1 [OS=Homo sapiens]	28.994	22	5	8	5	1.046	0.0648829	0.367622	0.434599
DHRS11	Q6UWP2	Dehydrogenase/reductase SDR family member 11 [OS=Homo sapiens]	10.088	11	3	3	3	0.965	-0.0513992	0.539868	0.267713
DHRS13	Q6UX07	Dehydrogenase/reductase SDR family member 13 [OS=Homo sapiens]	12.121	14	4	5	4	1.009	0.0129262	0.828806	0.0815469
DHRS2	Q13268	dehydrogenase/reductase SDR family member 2, mitochondrial [OS=Homo sapiens]	4.982	6	2	2	2	0.998	-0.00288828	0.975143	0.0109318
DHRS4	Q9BTZ2	dehydrogenase/reductase sdr family member 4 [OS=Homo sapiens]	24.92	21	4	6	4	1.008	0.0114956	0.919559	0.0364206
DHRS7	Q9Y394	Dehydrogenase/reductase SDR family member 7 [OS=Homo sapiens]	45.668	25	7	19	7	1.002	0.00288251	0.963983	0.0159306
DHRS7B	Q6IAN0	Dehydrogenase/reductase SDR family member 7B [OS=Homo sapiens]	22.024	11	4	8	4	1.025	0.0356239	0.486338	0.313062
DHRSX	Q8N5I4	Dehydrogenase/reductase SDR family member on chromosome X [OS=Homo sapiens]	5.791	7	2	2	2	1.056	0.0786098	0.83869	0.0763988
DHTKD1	Q96HY7	Probable 2-oxoglutarate dehydrogenase E1 component DHKTD1, mitochondrial [OS=Homo sapiens]	53.379	18	11	18	11	0.94	-0.0892673	0.0747571	1.12635
DHX15	O43143	Pre-mRNA-splicing factor ATP-dependent RNA helicase DHX15 [OS=Homo sapiens]	216.678	48	37	138	36	0.982	-0.0262051	0.214388	0.6688
DHX16	O60231	Putative pre-mRNA-splicing factor ATP-dependent RNA helicase DHX16 [OS=Homo sapiens]	122.723	31	29	44	28	0.998	-0.00288828	0.946351	0.0239478
DHX29	Q7Z478	ATP-dependent RNA helicase Dhx29 [OS=Homo sapiens]	127.013	22	27	43	26	1	0	0.986701	0.00581427
DHX30	Q7L2E3-2	Isoform 2 of Putative ATP-dependent RNA helicase DHX30 [OS=Homo sapiens]	137.551	34	34	49	34	0.99	-0.0144996	0.115911	0.935876
DHX32	Q7L7V1-1	Putative pre-mRNA-splicing factor ATP-dependent RNA helicase DHX32 [OS=Homo sapiens]	34.526	10	6	10	6	1.105	0.144046	0.394108	0.404385
DHX33	Q9H6R0-1	Putative ATP-dependent RNA helicase DHX33 [OS=Homo sapiens]	35.221	16	11	13	11	0.942	-0.086201	0.115305	0.938151
DHX34	Q14147	Probable ATP-dependent RNA helicase DHX34 [OS=Homo sapiens]	54.826	15	12	16	12	1.009	0.0129262	0.496062	0.304464
DHX35	Q9H5Z1	Probable ATP-dependent RNA helicase DHX35 [OS=Homo sapiens]	26.101	10	7	9	7	0.933	-0.100051	0.201176	0.696423
DHX36	Q9H2U1	ATP-dependent RNA helicase DHX36 [OS=Homo sapiens]	119.42	29	21	40	20	1.044	0.0621217	0.0590444	1.22882
DHX37	Q8IY37	Probable ATP-dependent RNA helicase DHX37 [OS=Homo sapiens]	74.104	19	17	27	17	0.978	-0.0320936	0.488168	0.311431
DHX38	Q92620	Pre-mRNA-splicing factor ATP-dependent RNA helicase PRP16 [OS=Homo sapiens]	188.378	31	33	62	33	0.982	-0.0262051	0.590595	0.22871
DHX40	Q8IX18	probable ATP-dependent RNA helicase DHX40 [OS=Homo sapiens]	12.471	6	4	4	4	0.93	-0.104697	0.229586	0.639054
DHX57	Q6P158-1	putative ATP-dependent RNA helicase DHX57 [OS=Homo sapiens]	66.809	13	15	21	8	0.989	-0.0159576	0.34903	0.457137
DHX8	Q14562	ATP-dependent RNA helicase dhx8 [OS=Homo sapiens]	81.647	20	19	28	18	0.82	-0.286304	0.493098	0.307067
DHX9	Q08211	Atp-dependent rna helicase a [OS=Homo sapiens]	444.487	52	57	281	57	0.979	-0.0306192	0.412861	0.384196
DIABLO	Q9NR28-1	Diablo homolog, mitochondrial [OS=Homo sapiens]	36.251	54	11	20	10	1.058	0.0813396	0.212578	0.672482
DIAPH1	O60610-1	Protein diaphanous homolog 1 [OS=Homo sapiens]	373.778	52	64	177	63	1.084	0.116365	0.0910399	1.04077
DIAPH2	O60879-2	Isoform 2 of Protein diaphanous homolog 2 [OS=Homo sapiens]	107.861	27	27	41	27	0.953	-0.0694519	0.140882	0.851144
DIAPH3	Q9NSV4-3	Protein diaphanous homolog 3 [OS=Homo sapiens]	80.181	19	24	27	24	1.028	0.0398403	0.327197	0.48519
DICER1	Q9UPY3	endoribonuclease Dicer [OS=Homo sapiens]	151.423	24	36	53	36	0.99	-0.0144996	0.698507	0.155829
DIDO1	Q9BTC0	Death-inducer obliterator 1 [OS=Homo sapiens]	233.745	32	48	73	47	0.997	-0.00433459	0.897301	0.0470619
DIMT1	Q9UNQ2	Probable dimethyladenosine transferase [OS=Homo sapiens]	33.934	33	9	13	9	0.989	-0.0159576	0.631223	0.199818
DIP2A	Q14689	Disco-interacting protein 2 homolog A [OS=Homo sapiens]	11.885	2	3	3	3	1.047	0.0662614	0.623109	0.205436
DIP2B	Q9P265	Disco-interacting protein 2 homolog B [OS=Homo sapiens]	92.049	21	26	36	26	1.014	0.0200577	0.769419	0.113837
DIPK2A	Q8NDZ4	Deleted in autism protein 1 [OS=Homo sapiens]	17.642	10	4	5	4	0.63	-0.666576	0.00373929	2.42721
DIS3	Q9Y2L1-1	exosome complex exonuclease RRP44 [OS=Homo sapiens]	138.496	37	27	49	27	0.992	-0.011588	0.791698	0.101441
DIS3L	Q8TF46	DIS3-like exonuclease 1 [OS=Homo sapiens]	62.853	18	15	20	15	0.899	-0.153607	0.0703287	1.15287
DIS3L2	Q8IYB7	DIS3-like exonuclease 2 [OS=Homo sapiens]	52.321	19	17	20	17	1.045	0.0635029	0.0260663	1.58392
DISC1	Q9NRI5	Disrupted in schizophrenia 1 protein [OS=Homo sapiens]	12.623	6	3	3	3	1.028	0.0398403	0.601231	0.220959
DIXDC1	Q155Q3-1	Dixin [OS=Homo sapiens]	7.337	4	2	2	2	0.602	-0.732165	0.284845	0.545392
DKC1	O60832-1	H/ACA ribonucleoprotein complex subunit 4 [OS=Homo sapiens]	108.235	46	23	52	23	0.978	-0.0320936	0.261929	0.581817
DKFZp459D1928; HEL-S-72p; Hspa8; HSPA8; LOC111153698; LOC117800504; LOC123392160	P11142-1	Heat shock cognate 71 kDa protein [OS=Homo sapiens]	597.945	83	48	858	40	1.055	0.077243	0.234762	0.629373
DLAT	P10515	Dihydrolipoyllysine-residue acetyltransferase component of pyruvate dehydrogenase complex, mitochondrial [OS=Homo sapiens]	125.96	38	20	66	20	0.995	-0.00723157	0.185622	0.73137
DLC1	Q96QB1-1	Isoform 1 of Rho GTPase-activating protein 7 [OS=Homo sapiens]	17.323	8	5	5	5	1.019	0.0271541	0.761938	0.118081
DLD	P09622	Dihydrolipoyl dehydrogenase, mitochondrial [OS=Homo sapiens]	104.045	40	14	55	14	1.044	0.0621217	0.0845197	1.07304
DLG3	Q92796-2	Isoform 2 of Disks large homolog 3 [OS=Homo sapiens]	55.535	28	13	15	13	1.05	0.0703893	0.242653	0.615014
DLG5	Q8TDM6-1	disks large homolog 5 [OS=Homo sapiens]	24.781	4	8	9	8	1.085	0.117695	0.168864	0.772464
DLGAP4	Q9Y2H0	Disks large-associated protein 4 [OS=Homo sapiens]	64.376	19	14	20	14	1.13	0.176323	0.0221812	1.65402
DLGAP5	Q15398-1	Isoform 2 of Disks large-associated protein 5 [OS=Homo sapiens]	136.979	43	29	45	29	1.045	0.0635029	0.221912	0.653819
DLST	P36957	Dihydrolipoyllysine-residue succinyltransferase component of 2-oxoglutarate dehydrogenase complex, mitochondrial [OS=Homo sapiens]	78.893	33	11	49	11	1.019	0.0271541	0.461467	0.33586
DLX1	P56177-1	Homeobox protein DLX-1 [OS=Homo sapiens]	5.89	8	2	2	2	0.974	-0.0380063	0.236686	0.625828
DLX3	O60479	Homeobox protein DLX-3 [OS=Homo sapiens]	7.364	7	2	2	2	1.111	0.151859	0.040818	1.38915
DMAC2	Q9NW81	distal membrane-arm assembly complex protein 2 [OS=Homo sapiens]	4.213	7	2	4	2	0.937	-0.093879	0.43551	0.361002
DMAC2L	Q99766-1	ATP synthase subunit s, mitochondrial [OS=Homo sapiens]	8.129	11	2	3	2	1.004	0.00575927	0.894652	0.0483458
DMAP1	Q9NPF5	DNA methyltransferase 1-associated protein 1 [OS=Homo sapiens]	55.903	40	16	19	16	0.958	-0.0619024	0.336839	0.472578
DMD	P11532-6	Isoform 6 of Dystrophin [OS=Homo sapiens]	43.486	20	11	12	8	1.04	0.0565835	0.212	0.673665
DMXL1	Q9Y485	DmX-like protein 1 [OS=Homo sapiens]	60.662	7	14	15	13	1.05	0.0703893	0.14636	0.834577
DMXL2	Q8TDJ6-1	DmX-like protein 2 [OS=Homo sapiens]	88.712	9	22	30	21	0.964	-0.0528949	0.0399089	1.39893
DNA2	P51530	DNA replication ATP-dependent helicase/nuclease DNA2 [OS=Homo sapiens]	13.362	5	5	7	5	0.986	-0.0203404	0.740085	0.130718
DNAAF10	Q96MX6	WD repeat-containing protein 92 [OS=Homo sapiens]	48.998	28	8	12	8	0.985	-0.0218044	0.571315	0.243124
DNAAF2	Q9NVR5	Protein kintoun [OS=Homo sapiens]	32.515	14	9	11	9	0.952	-0.0709665	0.0455295	1.34171
DNAAF5	Q86Y56	Dynein assembly factor 5, axonemal [OS=Homo sapiens]	85.696	25	17	28	17	0.978	-0.0320936	0.344038	0.463393
DNAH10	Q8IVF4-1	Dynein heavy chain 10, axonemal [OS=Homo sapiens]	3.943	0	2	3	2	0.985	-0.0218044	0.610957	0.213989
Dnaja1; DNAJA1; LOC100054696; LOC109263810; LOC111146318; LOC112645844; LOC112809310	P31689-1	DnaJ homolog subfamily A member 1 [OS=Homo sapiens]	213.545	63	22	84	22	1.14	0.189034	0.00399018	2.39901
DNAJA2	O60884	DnaJ homolog subfamily A member 2 [OS=Homo sapiens]	109.749	45	17	45	17	1.042	0.0593553	0.0985451	1.00637
DNAJA3	Q96EY1-1	DnaJ homolog subfamily A member 3, mitochondrial [OS=Homo sapiens]	56.532	36	13	23	2	1.078	0.108357	0.00665489	2.17686
DNAJB1	P25685	dnaJ homolog subfamily B member 1 [OS=Homo sapiens]	58.062	49	16	28	15	1.084	0.116365	0.024785	1.60581
DNAJB11	Q9UBS4	DnaJ homolog subfamily B member 11 [OS=Homo sapiens]	90.051	33	13	34	13	1.021	0.0299829	0.14172	0.84857
DNAJB14	Q8TBM8	dnaJ homolog subfamily B member 14 [OS=Homo sapiens]	42.427	25	9	10	9	0.951	-0.0724828	0.0563401	1.24918
DNAJB2	P25686-3	DnaJ homolog subfamily B member 2 [OS=Homo sapiens]	9.237	13	4	4	3	1.238	0.308011	0.111966	0.950914
DNAJB4	Q9UDY4	DnaJ homolog subfamily B member 4 [OS=Homo sapiens]	39.252	33	9	12	8	1.241	0.311503	0.030795	1.51152
DNAJB6	O75190	DnaJ homolog subfamily B member 6 [OS=Homo sapiens]	54.349	53	15	23	14	1.104	0.14274	0.112666	0.948206
DNAJB9	Q9UBS3	DnaJ homolog subfamily B member 9 [OS=Homo sapiens]	14.728	15	3	4	3	0.904	-0.145605	0.124072	0.906326
DNAJC1	Q96KC8	DnaJ homolog subfamily C member 1 [OS=Homo sapiens]	32.701	16	6	8	6	1.05	0.0703893	0.307037	0.512809
DNAJC10	Q8IXB1-1	DnaJ homolog subfamily C member 10 [OS=Homo sapiens]	51.276	15	10	17	10	0.918	-0.123434	0.172249	0.763843
DNAJC11	Q9NVH1-1	DnaJ homolog subfamily C member 11 [OS=Homo sapiens]	38.656	23	12	16	12	0.982	-0.0262051	0.1867	0.728855
DNAJC12; JDP1	Q9UKB3-1	DnaJ homolog subfamily C member 12 [OS=Homo sapiens]	12.39	20	3	4	3	1.052	0.0731347	0.366599	0.435809
DNAJC13	O75165	DnaJ homolog subfamily C member 13 [OS=Homo sapiens]	155.264	21	35	57	35	1	0	0.991877	0.00354237
DNAJC14	Q6Y2X3	dnaJ homolog subfamily C member 14 [OS=Homo sapiens]	25.336	14	9	11	9	0.939	-0.0908029	0.130613	0.884012
DNAJC16	Q9Y2G8	DnaJ homolog subfamily C member 16 [OS=Homo sapiens]	27.214	11	7	9	7	0.984	-0.0232698	0.288388	0.540022
DNAJC17	Q9NVM6	DnaJ homolog subfamily C member 17 [OS=Homo sapiens]	46.748	34	9	16	9	0.991	-0.013043	0.198193	0.702912
DNAJC19	Q96DA6	mitochondrial import inner membrane translocase subunit TIM14 [OS=Homo sapiens]	16.593	51	5	9	5	1.061	0.0854247	0.667387	0.175622
DNAJC2	Q99543-1	dnaJ homolog subfamily C member 2 [OS=Homo sapiens]	94.789	39	23	36	23	0.992	-0.011588	0.632631	0.19885
DNAJC21	Q5F1R6	DnaJ homolog subfamily C member 21 [OS=Homo sapiens]	64.66	27	13	20	13	0.982	-0.0262051	0.260049	0.584944
DNAJC25	Q9H1X3	dnaJ homolog subfamily C member 25 [OS=Homo sapiens]	11.924	11	4	5	4	1.066	0.0922074	0.0988122	1.00519
DNAJC3	Q13217	DnaJ homolog subfamily C member 3 [OS=Homo sapiens]	81.167	33	18	37	18	0.991	-0.013043	0.205317	0.687575
DNAJC5	Q9H3Z4	DnaJ homolog subfamily C member 5 [OS=Homo sapiens]	46.028	50	7	16	7	0.928	-0.107803	0.152173	0.817661
DNAJC7	Q99615-1	DnaJ homolog subfamily C member 7 [OS=Homo sapiens]	183.884	53	32	74	32	1.018	0.0257376	0.34989	0.456069
DNAJC8	O75937	DnaJ homolog subfamily C member 8 [OS=Homo sapiens]	55.094	39	12	27	12	1.049	0.0690147	0.124442	0.905033
DNAJC9	Q8WXX5	dnaJ homolog subfamily C member 9 [OS=Homo sapiens]	102.474	59	15	44	15	1.049	0.0690147	0.334883	0.475106
DNAL4	O96015	Dynein light chain 4, axonemal [OS=Homo sapiens]	6.965	21	2	2	2	1.04	0.0565835	0.866427	0.062268
DNASE1L1	P49184	Deoxyribonuclease-1-like 1 [OS=Homo sapiens]	10.082	11	3	3	3	1.098	0.134878	0.681274	0.166678
DNASE2	O00115	Deoxyribonuclease-2-alpha [OS=Homo sapiens]	25.716	24	9	15	9	0.943	-0.0846703	0.19248	0.715615
DNM1	Q05193-1	Dynamin-1 [OS=Homo sapiens]	66.965	19	14	32	6	0.971	-0.0424568	0.561085	0.250972
DNM2	P50570-1	Dynamin-2 [OS=Homo sapiens]	132.39	30	24	68	15	1.014	0.0200577	0.0974109	1.01139
DNM3	Q9UQ16	Dynamin-3 [OS=Homo sapiens]	33.421	11	10	21	2	1.016	0.0229004	0.93664	0.0284273
DNMBP	Q6XZF7	Dynamin-binding protein [OS=Homo sapiens]	38.977	10	13	13	13	1.045	0.0635029	0.185257	0.732225
DNMT1	P26358-2	Isoform 2 of DNA (cytosine-5)-methyltransferase 1 [OS=Homo sapiens]	335.745	40	55	122	2	1.065	0.0908534	0.0799543	1.09716
DNMT1	P26358-1	DNA (cytosine-5)-methyltransferase 1 [OS=Homo sapiens]	337.323	40	55	121	2	1.35	0.432959	0.194311	0.711503
DNMT2; TRDMT1	O14717-1	tRNA (cytosine(38)-C(5))-methyltransferase [OS=Homo sapiens]	14.878	11	4	4	4	1.001	0.00144197	0.988762	0.00490837
DNMT3A	Q9Y6K1	DNA (cytosine-5)-methyltransferase 3A [OS=Homo sapiens]	69.555	27	19	25	18	1.05	0.0703893	0.32266	0.491255
DNMT3B	Q9UBC3	DNA (Cytosine-5)-methyltransferase 3B [OS=Homo sapiens]	49.943	17	11	15	10	0.919	-0.121863	0.109071	0.962291
DNTTIP1	Q9H147	Deoxynucleotidyltransferase terminal-interacting protein 1 [OS=Homo sapiens]	26.455	24	7	9	7	0.934	-0.0985055	0.148719	0.827632
DNTTIP2	Q5QJE6	Deoxynucleotidyltransferase terminal-interacting protein 2 [OS=Homo sapiens]	147.616	44	22	45	22	0.988	-0.0174171	0.666816	0.175994
DOCK1	Q14185	Dedicator of cytokinesis protein 1 [OS=Homo sapiens]	17.062	3	5	6	4	0.904	-0.145605	0.0438476	1.35805
DOCK10	Q96BY6-1	Dedicator of cytokinesis protein 10 [OS=Homo sapiens]	16.084	3	5	6	5	1.005	0.0071955	0.947945	0.0232167
DOCK11	Q5JSL3	dedicator of cytokinesis protein 11 [OS=Homo sapiens]	211.015	24	43	67	43	0.971	-0.0424568	0.479298	0.319395
DOCK2	Q92608-1	Dedicator of cytokinesis protein 2 [OS=Homo sapiens]	253.413	34	55	118	46	0.996	-0.00578235	0.796599	0.0987604
DOCK4	Q8N1I0	Dedicator of cytokinesis protein 4 [OS=Homo sapiens]	7.287	1	2	2	2	1.061	0.0854247	0.553637	0.256775
DOCK5	Q9H7D0-1	dedicator of cytokinesis protein 5 [OS=Homo sapiens]	77.375	12	22	29	21	0.968	-0.046921	0.275396	0.560043
DOCK6	Q96HP0	Dedicator of cytokinesis protein 6 [OS=Homo sapiens]	96.604	15	27	35	22	0.969	-0.0454314	0.0130578	1.88413
DOCK7	Q96N67-2	Isoform 2 of Dedicator of cytokinesis protein 7 [OS=Homo sapiens]	139.248	17	31	45	25	1.017	0.0243197	0.189199	0.72308
DOCK8	Q8NF50-1	Dedicator of cytokinesis protein 8 [OS=Homo sapiens]	199.307	23	38	75	35	1.034	0.0482362	0.00050532	3.29643
DOHH	Q9BU89	Deoxyhypusine hydroxylase [OS=Homo sapiens]	47.741	48	8	13	8	1.001	0.00144197	0.952361	0.0211982
DOK1	Q99704	docking protein 1 [OS=Homo sapiens]	48.394	32	9	17	9	1.055	0.077243	0.245353	0.610209
DOK2	O60496	Docking protein 2 [OS=Homo sapiens]	13.957	11	4	4	4	1.003	0.00432161	0.899023	0.0462294
DOP1A	Q5JWR5	protein dopey-1 [OS=Homo sapiens]	4.367	1	3	3	3	0.987	-0.018878	0.786378	0.104369
DOP1B	Q9Y3R5-1	Protein dopey-2 [OS=Homo sapiens]	56.973	9	16	18	16	1.196	0.258217	0.493972	0.306297
DPAGT1	Q9H3H5-1	UDP-N-acetylglucosamine--dolichyl-phosphate N-acetylglucosaminephosphotransferase [OS=Homo sapiens]	6.717	6	3	5	3	1.017	0.0243197	0.39494	0.403468
DPCD	Q9BVM2	protein DPCD [OS=Homo sapiens]	21.948	23	5	10	5	0.963	-0.0543923	0.177618	0.750513
DPF1	Q92782-2	Isoform 2 of Zinc finger protein neuro-d4 [OS=Homo sapiens]	14.618	14	4	6	3	0.927	-0.109359	0.0737664	1.13214
DPF2	Q92785	Zinc finger protein ubi-d4 [OS=Homo sapiens]	89.659	46	14	44	13	0.985	-0.0218044	0.486403	0.313004
DPH1	Q9BZG8	2-(3-amino-3-carboxypropyl)histidine synthase subunit 1 [OS=Homo sapiens]	11.49	7	3	5	3	0.987	-0.018878	0.411354	0.385784
DPH2	Q9BQC3	2-(3-amino-3-carboxypropyl)histidine synthase subunit 2 [OS=Homo sapiens]	31.307	25	10	11	10	0.917	-0.125006	0.0630166	1.20054
DPH3	Q96FX2-1	DPH3 homolog [OS=Homo sapiens]	14.545	50	2	4	2	0.976	-0.0350469	0.804686	0.0943738
DPH5	Q9H2P9-1	Diphthine methyl ester synthase [OS=Homo sapiens]	30.997	31	8	11	2	0.977	-0.0335695	0.560903	0.251112
DPH6	Q7L8W6	Diphthine--ammonia ligase [OS=Homo sapiens]	10.954	19	3	4	3	0.968	-0.046921	0.246262	0.608603
DPH7	Q9BTV6	Diphthine methyltransferase [OS=Homo sapiens]	12.054	12	5	5	5	0.991	-0.013043	0.55517	0.255574
DPM1	O60762	Dolichol-phosphate mannosyltransferase subunit 1 [OS=Homo sapiens]	31.053	37	8	20	8	1.011	0.015783	0.169356	0.7712
DPM3	Q9P2X0-1	Dolichol-phosphate mannosyltransferase subunit 3 [OS=Homo sapiens]	12.196	24	2	3	2	0.989	-0.0159576	0.779225	0.108337
DPP3	Q9NY33	dipeptidyl peptidase 3 [OS=Homo sapiens]	177.739	58	32	81	32	1.035	0.0496308	0.0840185	1.07562
DPP4	P27487	Dipeptidyl peptidase 4 [OS=Homo sapiens]	50.708	19	13	18	13	0.943	-0.0846703	0.0751476	1.12408
DPP7	Q9UHL4	Dipeptidyl peptidase 2 [OS=Homo sapiens]	40.653	25	10	26	10	0.942	-0.086201	0.139241	0.856233
DPP8	Q6V1X1	Dipeptidyl peptidase 8 [OS=Homo sapiens]	61.808	23	15	20	14	0.969	-0.0454314	0.189477	0.722444
DPP9	Q86TI2	Dipeptidyl peptidase 9 [OS=Homo sapiens]	54.865	20	12	20	11	1.009	0.0129262	0.649519	0.187408
DPY19L1	Q2PZI1-1	Probable C-mannosyltransferase DPY19L1 [OS=Homo sapiens]	4.468	6	2	2	2	0.995	-0.00723157	0.925161	0.0337826
DPY19L3	Q6ZPD9-1	probable C-mannosyltransferase DPY19L3 [OS=Homo sapiens]	22.699	6	3	6	3	1.056	0.0786098	0.247503	0.606419
DPY30	Q9C005	Protein dpy-30 homolog [OS=Homo sapiens]	18.248	72	4	8	4	1.012	0.0172093	0.679364	0.167898
DPYD	Q12882-1	Dihydropyrimidine dehydrogenase [NADP(+)] [OS=Homo sapiens]	56.833	16	14	16	14	1.042	0.0593553	0.265256	0.576334
DPYSL2	Q16555-1	Dihydropyrimidinase-related protein 2 [OS=Homo sapiens]	280.056	70	27	187	26	1.035	0.0496308	0.134139	0.872445
DPYSL4	O14531	dihydropyrimidinase-related protein 4 [OS=Homo sapiens]	37.466	20	8	12	8	0.96	-0.0588937	0.38592	0.413503
DPYSL5	Q9BPU6	Dihydropyrimidinase-related protein 5 [OS=Homo sapiens]	6.573	5	2	2	2	0.91	-0.136062	0.562968	0.249517
DR1	Q01658	Protein Dr1 [OS=Homo sapiens]	7.435	16	3	4	3	0.958	-0.0619024	0.129121	0.889003
DRAP1	Q14919-1	Dr1-associated corepressor [OS=Homo sapiens]	53.276	36	7	31	7	1.028	0.0398403	0.0539751	1.26781
DRG1	Q9Y295	developmentally-regulated GTP-binding protein 1 [OS=Homo sapiens]	78.674	51	15	29	15	1.062	0.0867838	0.139467	0.855527
DRG2	P55039	Developmentally-regulated GTP-binding protein 2 [OS=Homo sapiens]	38.581	30	10	16	10	1.003	0.00432161	0.925252	0.0337401
DROSHA	Q9NRR4-1	Ribonuclease 3 [OS=Homo sapiens]	44.948	11	11	12	11	0.973	-0.0394883	0.532661	0.273549
DSC2	Q02487	Desmocollin-2 [OS=Homo sapiens]	55.709	23	13	15	12	0.836	-0.258425	0.0909923	1.041
DSCC1	Q9BVC3	sister chromatid cohesion protein dcc1 [OS=Homo sapiens]	32.011	24	7	10	7	0.966	-0.0499049	0.0588848	1.23
DSG2	Q14126	Desmoglein-2 [OS=Homo sapiens]	61.524	15	13	20	13	0.972	-0.0409718	0.110851	0.95526
DSN1	Q9H410	Kinetochore-associated protein DSN1 homolog [OS=Homo sapiens]	45.963	22	8	15	8	1.045	0.0635029	0.0346104	1.46079
DSP	P15924-1	Desmoplakin [OS=Homo sapiens]	69.88	9	24	24	24	0.934	-0.0985055	0.488256	0.311353
DST	Q03001-7	dystonin [OS=Homo sapiens]	207.113	9	59	69	2	1.004	0.00575927	0.684493	0.164631
Dstn; DSTN; HEL32; LOC111141429; LOC112828084	P60981-1	Destrin [OS=Homo sapiens]	51.025	60	11	32	10	0.932	-0.101598	0.0169091	1.77188
DSTYK	Q6XUX3-1	Dual serine/threonine and tyrosine protein kinase [OS=Homo sapiens]	16.853	6	5	5	5	1.023	0.0328061	0.484247	0.314933
DTD1	Q8TEA8	D-aminoacyl-tRNA deacylase 1 [OS=Homo sapiens]	31.155	44	8	14	8	0.971	-0.0424568	0.20484	0.688586
DTL	Q9NZJ0	Denticleless protein homolog [OS=Homo sapiens]	38.475	20	13	14	13	0.978	-0.0320936	0.153622	0.813545
DTNB	O60941-6	Isoform 6 of Dystrobrevin beta [OS=Homo sapiens]	17.492	13	6	7	6	0.997	-0.00433459	0.929266	0.0318599
DTNBP1	Q96EV8-1	dysbindin [OS=Homo sapiens]	20.104	20	5	7	5	0.968	-0.046921	0.249625	0.602712
DTWD1	Q8N5C7-1	DTW domain-containing protein 1 [OS=Homo sapiens]	8.238	10	3	3	3	0.943	-0.0846703	0.232911	0.63281
DTWD2	Q8NBA8	DTW domain-containing protein 2 [OS=Homo sapiens]	16.7	16	4	4	4	0.907	-0.140826	0.366385	0.436062
DTX2	Q86UW9-2	Isoform 2 of Probable E3 ubiquitin-protein ligase DTX2 [OS=Homo sapiens]	13.645	9	4	4	4	0.875	-0.192645	0.195052	0.709849
DTX3L	Q8TDB6-1	E3 ubiquitin-protein ligase DTX3L [OS=Homo sapiens]	69.495	21	14	22	14	0.963	-0.0543923	0.173337	0.761109
DTYMK	P23919	thymidylate kinase [OS=Homo sapiens]	36.338	51	11	23	11	0.996	-0.00578235	0.886038	0.0525474
DUS1L	Q6P1R4	tRNA-dihydrouridine(16/17) synthase [NAD(P)(+)]-like [OS=Homo sapiens]	47.745	25	9	12	9	0.99	-0.0144996	0.523673	0.28094
DUS2	Q9NX74	tRNA-dihydrouridine(20) synthase [NAD(P)+]-like [OS=Homo sapiens]	26.576	17	7	8	7	0.946	-0.0800879	0.0481374	1.31752
DUS3L	Q96G46	tRNA-dihydrouridine(47) synthase [NAD(P)(+)]-like [OS=Homo sapiens]	59.787	30	14	19	14	0.998	-0.00288828	0.953729	0.0205751
DUSP10	Q9Y6W6	Dual specificity protein phosphatase 10 [OS=Homo sapiens]	9.519	6	2	2	2	1.443	0.529071	0.107839	0.967223
DUSP12	Q9UNI6	Dual specificity protein phosphatase 12 [OS=Homo sapiens]	25.622	25	6	8	6	1.016	0.0229004	0.656533	0.182743
[truncated: 5,890 more rows]

## Sheet: Downregulated proteins
Supplementary Table 2. Expression proteomics in KBM7 cells treated with DMSO or W7 (1 uM) for 8h
Sheet 2: Downregulated proteins and their localization
Accession	Gene Symbol	Reliability_score_human_protein_atlas	Localization_Human_Protein_Atlas	UniProtKB_localization_localization_assignment_resource	UniProtKB_localization	Manually_curated_localization	Log2FC W7 vs DMSO	P-value	neg. log10 P-value
Q9NS00	C1GALT1	Approved	Nuclear bodies;Cytosol	By Prediction	Membrane	Cytosol	-1.33	0.000107144	3.97003
O75976	CPD	Approved	Cytosol	By Similarity	Cell membrane	Cytosol	-0.76	0.00111792	2.95159
Q8TF61	FBXO41	Approved	Nucleoplasm;Cytosol;Plasma Membrane	Not available	Not available	Cytosol	-0.34	0.0370921	1.43072
Q5SGD2	PPM1L	Approved	Cytosol;Nucleoplasm	Curated	Membrane	Cytosol	-0.58	0.0303718	1.51753
Q01581	HMGCS1	Supported	Nucleoplasm;Cytosol;Plasma Membrane	By Literature	Cytoplasm	Cytosol	-0.41	0.00667077	2.17582
Q13137	CALCOCO2	Supported;Approved	Cytosol;Vesicles	By Literature	Cytoplasm;Cytoplasmic vesicle;Cytoskeleton;Membrane	Cytosol	-0.59	0.031528	1.5013
Q5JQS6	GCSAML	Approved	Cytosol	Not available	Not available	Cytosol	-0.38	0.0418312	1.3785
Q96PM9	ZNF385A	Supported;Approved	Cytosol;Nucleoplasm	By Literature	Cytoplasm;Nucleus	Cytosol	-0.41	0.00156078	2.80666
P40337	VHL	Enhanced;Supported	Nucleoplasm;Cytosol	Curated	Cytoplasm;Nucleus;Membrane	Cytosol	-0.28	0.0342612	1.4652
P04035	HMGCR	Pending cell analysis.	Not available	By Literature	Endoplasmic reticulum membrane;Peroxisome membrane	Endoplasmic reticulum	-2.04	0.000254564	3.5942
O00767	SCD	Enhanced	Endoplasmic reticulum	By Literature	Endoplasmic reticulum	Endoplasmic reticulum	-0.42	0.0301467	1.52076
Q8WWP7	GIMAP1	Supported	Endoplasmic reticulum	Curated;By Similarity	Endoplasmic reticulum membrane;Golgi apparatus membrane	Endoplasmic reticulum	-0.45	0.00868526	2.06122
Q6UXH1	CRELD2	Pending cell analysis.	Not available	By Literature	Endoplasmic reticulum	Endoplasmic reticulum	-0.33	0.0282004	1.54974
P37268	FDFT1	Supported	Endoplasmic reticulum	By Similarity	Endoplasmic reticulum	Endoplasmic reticulum	-0.53	0.0039951	2.39847
O75845	SC5D	Approved	Nucleoplasm;Endoplasmic reticulum;Plasma membrane;Cytosol	Curated	Endoplasmic reticulum membrane	Endoplasmic reticulum	-0.54	0.00179865	2.74505
Q9UQ53	MGAT4B	Approved	Golgi apparatus;Vesicles;Cytosol	By Literature	Golgi apparatus	Golgi apparatus	-0.37	0.00985932	2.00615
Q86Y38	XYLT1	Approved	Plasma membrane	By Literature	Golgi apparatus membrane;Secreted	Golgi apparatus	-0.6	0.0390355	1.40854
O94766	B3GAT3	Pending cell analysis.	Not available	By Literature	Golgi apparatus	Golgi apparatus	-0.39	0.0271828	1.56571
Q10472	GALNT1	Pending cell analysis.	Not available	By Prediction	Golgi apparatus;Secreted	Golgi apparatus	-0.76	0.0240529	1.61883
O95249	GOSR1	Pending cell analysis.	Not available	By Literature	Golgi apparatus membrane	Golgi apparatus	-0.34	0.0394796	1.40363
P01130	LDLR	Pending cell analysis.	Not available	By Literature	Cell membrane;Golgi apparatus;Early endosome;Late endosome;Lysosome	Golgi apparatus	-1.15	0.0002908	3.53641
P26572	MGAT1	Pending cell analysis.	Not available	By Literature	Cytoplasm;Golgi apparatus	Golgi apparatus	-0.83	0.00890976	2.05013
P52848	NDST1	Pending cell analysis.	Not available	By Literature	Golgi apparatus	Golgi apparatus	-0.74	0.0146729	1.83348
Q8N2A8	PLD6	Pending cell analysis.	Not available	By Literature	Mitochondrion outer membrane;Golgi apparatus	Golgi apparatus	-0.29	0.0422582	1.37409
Q11206	ST3GAL4	Pending cell analysis.	Not available	By Prediction	Golgi apparatus;Secreted	Golgi apparatus	-1.07	0.000353524	3.45158
Q6P4F1	FUT10	Approved	Nucleoplasm;Endoplasmic reticulum;Golgi apparatus	By Literature	Endoplasmic reticulum membrane;Golgi apparatus membrane; Lysosome	Golgi apparatus	-0.96	0.0113824	1.94377
Q9BYC5	FUT8	Approved	Golgi apparatus;Nucleoplasm;Cytosol	By Similarity	Golgi apparatus	Golgi apparatus	-0.6	0.0193548	1.71321
Q86SR1	GALNT10	Approved	Plasma membrane;Nucleoplasm;Golgi apparatus	By Similarity	Golgi appartus	Golgi apparatus	-0.49	0.0294163	1.53141
Q96FL9	GALNT14	Approved	Golgi apparatus;Nucleoplasm	By Similarity	Golgi apparatus membrane	Golgi apparatus	-0.91	0.011518	1.93862
Q8NCL4	GALNT6	Approved	Nucleoplasm;Golgi apparatus	By Similarity	Golgi apparatus membrane	Golgi apparatus	-0.41	0.0414489	1.38249
Q86SF2	GALNT7	Approved	Golgi apparatus;Nucleoplasm	By Similarity	Golgi appartus	Golgi apparatus	-0.57	0.000405341	3.39218
O94923	GLCE	Approved	Mitochondria	By Similarity	Golgi apparatus	Golgi apparatus	-1.1	0.0110909	1.95503
Q5VW38	GPR107	Approved	Golgi apparatus;Nucleoplasm	Curated;By Literature	Cell Membrane;Golgi apparatus	Golgi apparatus	-0.35	0.00258865	2.58693
Q9NPR9	GPR108	Approved	Golgi apparatus;Vesicles	By Similarity; By Literature	Golgi apparatus	Golgi apparatus	-0.48	0.003117	2.50626
Q7LGA3	HS2ST1	Approved	Mitochondria	By Similarity	Golgi appartus	Golgi apparatus	-0.69	0.00939917	2.02691
P19823	ITIH2	Approved	Golgi apparatus	By Prediction	Secreted	Golgi apparatus	-0.46	0.0435184	1.36133
Q8IYS2	KIAA2013	Approved	Golgi apparatus;Cytosol	Curated	Membrane	Golgi apparatus	-1.36	0.0131281	1.8818
P52849	NDST2	Approved	Cytosol	By Similarity	Golgi apparatus	Golgi apparatus	-0.82	0.042575	1.37084
Q9Y2B1	RXYLT1	Approved	Nucleoplasm;Golgi apparatus	By Literature	Golgi apparatus membrane	Golgi apparatus	-0.93	0.0147838	1.83021
Q8TB61	SLC35B2	Approved	Vesicles	By Literature	Golgi apparatus membrane	Golgi apparatus	-1.65	0.00712718	2.14708
Q9BQ49	SMIM7	Approved	Golgi apparatus	Curated	Membrane	Golgi apparatus	-0.43	0.00584782	2.23301
O15321	TM9SF1	Approved	Golgi apparatus	By Literature	Cytoplasmic vesicle;Lysosome;Membrane	Golgi apparatus	-1.37	0.0153037	1.8152
Q9HD45	TM9SF3	Approved	Vesicles;Golgi apparatus	Curated	Membrane	Golgi apparatus	-1.04	0.00569834	2.24425
Q8IUH4	ZDHHC13	Approved	Golgi apparatus;Vesicles	By Similarity	Golgi apparatus membrane;Cytoplasmic vesicle membrane	Golgi apparatus	-1.03	0.000177837	3.74998
Q92520	FAM3C	Enhanced	Golgi apparatus	By Similarity;By Literature	Secreted;Cytoplasmic vesicle	Golgi apparatus	-1.51	0.0371149	1.43045
O00461	GOLIM4	Enhanced	Golgi apparatus	Curated	Endosome;Golgi apparatus	Golgi apparatus	-1.84	3.84056e-08	7.41561
Q8NBJ4	GOLM1	Enhanced	Golgi apparatus	By Literature	Golgi apparatus	Golgi apparatus	-1.12	1.24387e-05	4.90523
Q9HD26	GOPC	Enhanced	Golgi apparatus	By Prediction;By Literature; By Similarity; By Similarity; By Similarity	Cytoplasma; Golgi apparatus; Synapse; Postsynaptic density; Cell projection	Golgi apparatus	-0.25	0.0102104	1.99096
Q96K37	SLC35E1	Enhanced	Golgi apparatus	Curated	Membrane	Golgi apparatus	-0.6	0.0200897	1.69703
Q9HBR0	SLC38A10	Enhanced	Golgi apparatus	Curated	Membrane	Golgi apparatus	-1.22	0.000834153	3.07875
Q9HC07	TMEM165	Enhanced	Golgi apparatus	Curated;By Prediction;By Prediction;By Prediction	Golgi apparatus; Lysosome membrane; Early endosoem; Late endosome	Golgi apparatus	-1.4	9.19732e-05	4.03634
Q9GZM5	YIPF3	Enhanced;Approved	Golgi apparatus;Nucleoplasm	By Prediction;By Prediction;By Literature	Cell membrane; Cytoplasma; Golgi appartus	Golgi apparatus	-0.48	0.0274936	1.56077
Q96KC2	ARL5B	Pending cell analysis.	Not available	By Prediction	Golgi apparatus	Golgi apparatus	-0.36	0.0360159	1.44351
Q86X52	CHSY1	Pending cell analysis.	Not available	By Literature	Golgi apparatus, Golgi stack membrane;Secreted	Golgi apparatus	-0.8	0.0125495	1.90137
Q8NDZ4	DIPK2A	Pending cell analysis.	Not available	By Prediction	Cytoplasmic vesicle, COPI-coated vesicle;Golgi apparatus;Secreted	Golgi apparatus	-0.67	0.00373929	2.42721
O43909	EXTL3	Pending cell analysis.	Not available	By Literature	Endoplasmic reticulum;Golgi apparatus	Golgi apparatus	-0.88	5.70166e-05	4.244
Q11201	ST3GAL1	Pending cell analysis.	Not available	By Literature	Golgi appartus, Golgi stack membrane;Golgi apparatus, trans-Golgi network membrane;Secreted	Golgi apparatus	-0.41	0.00677867	2.16886
Q92544	TM9SF4	Pending cell analysis.	Not available	By Prediction;By Literature;By Literature	Membrane; Golgi apparatus; Early endosome	Golgi apparatus	-0.76	0.0366231	1.43624
Q13795	ARFRP1	Supported	Golgi apparatus	By Literature	Golgi appartus	Golgi apparatus	-0.42	0.0115779	1.93637
P98194	ATP2C1	Supported	Golgi apparatus	By Literature	Golgi apparatus	Golgi apparatus	-0.48	0.0208196	1.68153
Q9NX62	BPNT2	Supported	Golgi apparatus	By Literature	Golgi apparatus;trans-Golgi network membrane	Golgi apparatus	-1.56	0.0210108	1.67756
Q8WVQ1	CANT1	Supported	Golgi apparatus	By Literature	Endoplasmic reticulum membrane;Golgi apparatus membrane;Cell membrane	Golgi apparatus	-0.59	0.00380859	2.41924
Q8WUD6	CHPT1	Supported	Vesicles	By Literature	Golgi apparatus membrane	Golgi apparatus	-0.38	0.0488597	1.31105
O75354	ENTPD6	Supported	Golgi apparatus	By Similarity;By Literature; By Literature	Golgi apparatus membrane;Secreted;Cell membrane	Golgi apparatus	-0.45	0.0222041	1.65357
Q10471	GALNT2	Supported	Golgi apparatus	By Literature	Golgi apparatus;Secreted	Golgi apparatus	-1.2	0.000556594	3.25446
Q14435	GALNT3	Supported	Golgi apparatus	By Literature	Golgi appartus, Golgi stack membrane	Golgi apparatus	-0.65	0.0143968	1.84173
Q02742	GCNT1	Supported	Nuclear speckles	By Literature	Golgi apparatus	Golgi apparatus	-0.71	0.00692065	2.15985
Q92896	GLG1	Supported	Golgi apparatus	By Literature;By Similarity;By Similarity	Golgi apparatus;Golgi outpost; Cytoplasm	Golgi apparatus	-1.13	0.011272	1.948
Q8TBA6	GOLGA5	Supported	Golgi apparatus	By Literature	Golgi apparatus membrane	Golgi apparatus	-0.53	0.0159457	1.79736
P33908	MAN1A1	Supported	Golgi apparatus	By Prediction	Golgi apparatus	Golgi apparatus	-0.93	0.00474584	2.32369
O60476	MAN1A2	Supported	Golgi apparatus	By Similarity	Golgi appartus	Golgi apparatus	-1.43	0.000680222	3.16735
Q5SRI9	MANEA	Supported	Golgi apparatus	By Literature	Golgi apparatus	Golgi apparatus	-1.26	0.0334754	1.47527
Q10469	MGAT2	Supported	Golgi apparatus	By Literature	Golgi apparatus	Golgi apparatus	-0.41	0.0237873	1.62366
Q9NXS2	QPCTL	Supported	Golgi apparatus	By Literature	Golgi apparatus	Golgi apparatus	-0.26	0.0250949	1.60041
Q6ZRP7	QSOX2	Supported	Golgi apparatus;Nucleoplasm	By Literature;Curated;Curated	Secreted;Cell membrane; Nucleus membrane	Golgi apparatus	-1.66	0.00156606	2.80519
Q9BRK5	SDF4	Supported	Golgi apparatus	By Similarity;By Literature;By Literature	Golgi apparatus;Cytoplasm;Cell Membrane	Golgi apparatus	-1.37	0.00172924	2.76215
Q8TCT6	SPPL3	Supported	Vesicles;Plasma membrane	By Literature	Endoplasmic reticulum membrane;Golgi apparatus membrane	Golgi apparatus	-0.86	0.0477006	1.32148
Q12893	TMEM115	Supported	Golgi apparatus	By Literature	Golgi apparatus	Golgi apparatus	-0.75	0.0121013	1.91717
Q8IYM9	TRIM22	Supported	Nucleoplasm;Nuclear bodies;Golgi apparatus	By Literature	Cytoplasm;Nucleus	Golgi apparatus	-0.27	0.0179257	1.74652
Q9NYZ1	TVP23B	Supported	Golgi apparatus	Curated	Membrane	Golgi apparatus	-0.42	0.0383762	1.41594
Q8IUH5	ZDHHC17	Supported	Golgi apparatus;Vesicles	By Literature	Golgi apparatus membrane;Cytoplasmic vesicle membrane;Presynaptic cell membrane	Golgi apparatus	-0.95	0.00469585	2.32829
Q9NYM9	BET1L	Supported;Approved	Golgi apparatus;Nucleoplasm	By Similarity	Golgi apparatus	Golgi apparatus	-0.91	0.0213145	1.67132
Q6P4E1	GOLM2	Enhanced	Golgi apparatus	Curated	Membrane	Golgi apparatus	-0.97	0.010141	1.99392
O43493	TGON2	Enhanced	Golgi apparatus;Nucleoplasm	Curated	Cell membrane;Golgi appartus membrane	Golgi apparatus	-1.31	0.0200977	1.69685
Q9NYA4	MTMR4	Pending cell analysis.	Not available	By Literature	Cytoplasm;Membrane	Membrane	-0.26	0.0385687	1.41376
O60243	HS6ST1	Approved	Nucleoplasm	Curated	Membrane	Membrane	-0.27	0.0322091	1.49202
O14668	PRRG1	Approved	Vesicles;Plasma membrane	Curated	Membrane	Membrane	-0.33	0.034574	1.46125
Q9HCE9	ANO8	Pending cell analysis.	Not available	By Literature	Cell Membrane	Membrane	-0.29	0.0230745	1.63687
Q587I9	SFT2D3	Pending cell analysis.	Not available	By Prediction	Membrane	Membrane	-0.77	0.00461855	2.33549
Q99805	TM9SF2	Pending cell analysis.	Not available	By Literature;By Similarity;By Similarity	Endosome membrane; Golgi outpost; Cytoplasm, cytoskelton	Membrane	-0.86	0.0034985	2.45612
O95864	FADS2	Approved	Plasma membrane;Endoplasmic reticulum	Curated	Endoplasmic reticulum membrane	Membrane	-0.26	0.03602	1.44346
Q8TDF6	RASGRP4	Approved;Supported;Supported	Nucleoplasm;Cytosol;Plasma Membrane	By Literature	Cytoplasma;Cell membrane	Membrane	-0.29	0.0408835	1.38845
Q5M7Z0	RNFT1	Approved	Nucleoli	By Literature	Endoplasmic reticulum	Nucleus	-1.3	0.0120699	1.9183
Q8WTP8	AEN	Supported	Nucleoplasm;Nucleoli;Nuclear membrane	Curated	Nucleus	Nucleus	-0.27	0.0485065	1.3142
Q00839	HNRNPU	Supported	Nucleoplasm	By Literature	Nucleus;Nucleus matrix;Nucleus speckle;Cytoplasm;Cell surface;cytoplasmic granule	Nucleus	-0.43	0.00696157	2.15729
Q3YBR2	TBRG1	Supported	Nucleoplasm	By Literature	Nucleus	Nucleus	-0.29	0.0360716	1.44283
P10242	MYB	Supported;Approved	Nucleoplasm;Cytosol	By Prediction	Nucleus	Nucleus	-0.41	0.00448553	2.34819
Q99941	ATF6B	Supported	Nucleoplasm	By Literature	Endoplasmic reticulum;Nucleus	Nucleus	-0.37	0.0204461	1.68939
P49715	CEBPA	Supported;Approved	Nucleoplasm;Vesicles	By Literature	Nucleus	Nucleus	-0.6	0.00477077	2.32141
Q00613	HSF1	Supported	Nucleoplasm;Cytosol	By Literature	Nucleus;Cytosol	Nucleus	-0.31	0.00597191	2.22389
Q96AH0	NABP1	Enhanced;Approved	Nucleoplasm;Cytosol	By Literature	Nucleus	Nucleus	-0.37	0.0492825	1.30731
P13056	NR2C1	Supported;Approved	Nucleoplasm;Cell Junctions;Cytosol	By Similarity	Nucleus	Nucleus	-0.36	0.0118878	1.9249
Q9BSF8	BTBD10	Supported	Nucleoplasm	By Literature	Nucleus	Nucleus	-0.38	0.0370453	1.43127
Q9Y227	ENTPD4	Approved	Vesicles	By Literature	Cytoplasmic vesicle;Lysosome membrane;Golgi appartus membrane	Vesicles	-1.58	0.0038602	2.41339
Q9Y5Z9	UBIAD1	Approved	Vesicles	By Literature	Endoplasmic reticulum membrane;Golgi appartu membrane; Mitochondria membrane; Cytoplasm; Nucleus	Vesicles	-1.24	0.0220287	1.65701
Q9UPW5	AGTPBP1	Approved	Nucleoli;Vesicles	By Literature	Cytoplasm;Mitochondrion;Nucleus	Vesicles	-0.29	0.0216679	1.66418
Q96EU7	C1GALT1C1	Approved	Vesicles	Curated	Membrane	Vesicles	-0.97	0.0193454	1.71342
Q86Y13	DZIP3	Approved	Vesicles	By Literature	Cytoplasm	Vesicles	-0.43	0.0270245	1.56824
Q8IW92	GLB1L2	Approved	Nucleoplasm;Vesicles	Curated	Secreted	Vesicles	-1.1	0.00585075	2.23279
P18827	SDC1	Approved	Focal adhesion sites	By Prediction; By Literature; By Literature	Membrane; Secreted; extracellular exosome	Vesicles	-0.5	0.00771118	2.11288
P04114	APOB	Approved;Supported	Vesicles;Cytosol	By Literature	Cytoplasm;Secreted;Lipid Droplet	Vesicles	-1.46	0.0187734	1.72646
Q13501	SQSTM1	Enhanced	Vesicles;Cytosol	By Literature;By Prediction;By Prediction;By Prediction;By Prediction;By Literature	Cytoplasm;Cytoplasmic vesicle;Endoplasmic reticulum;Endosome;Lysosome;Nucleus	Vesicles	-0.36	0.0382855	1.41697
Q8N961	ABTB2	Supported;Approved	Nucleoplasm;Vesicles	Not available	Not available	Vesicles	-1.12	0.0258047	1.5883
Q14596	NBR1	Supported;Approved;Approved	Vesicles;Nucleoplasm;Nuclear bodies	By Literature;By Literature;By Similarity	Cytoplasma;Cytoplasmic vesicle;Lysosome	Vesicles	-0.33	0.029454	1.53086
Q5JUQ0	FAM78A	Uncertain	Nucleoplasm;Vesicles	Not available	Not available	Vesicles	-0.34	0.0176309	1.75372
Q14534	SQLE	Uncertain	Vesicles;Cytosol	By Literature	Microsome membrane;Endoplasmic reticulum membrane	Vesicles	-0.58	0.0113697	1.94425

## Sheet: Upregulated proteins
Supplementary Table 2. Expression proteomics in KBM7 cells treated with DMSO or W7 (1 uM) for 8h
Sheet 3: Upregulated proteins and their localization
Accession	Gene Symbol	Reliability_score_human_protein_atlas	Localization_Human_Protein_Atlas	UniProtKB_localization_localization_assignment_resource	UniProtKB_localization	Manually_curated_localization	Log2FC W7 vs DMSO	P-value	neg. log10 P-value
Q9P1W9	PIM2	Approved	Cytosol	Not available	Not available	Cytosol	0.78	0.0199495	1.70007
O14508	SOCS2	Approved	Endoplasmic reticulum	By Prediction	Cytoplasm;Cytosol	Cytosol	0.26	0.00558605	2.2529
Q14765	STAT4	Pending cell analysis.	Not available	By Prediction	Cytoplasm;Nucleus	Cytosol	0.45	0.0487569	1.31196
Q7L2K0	TEDC2	Approved	Nucleoplasm;Cell Junctions	By Similarity	Cell projection, cilium;Cytoplasm;Cytoskeleton	Cytosol	0.34	0.0188707	1.72421
P04792	HSPB1	Enhanced	Plasma membrane;Cytosol	By Literature	Cytoplasm;Nucleus;Cytoplasm,cytoskeleton,spindle	Cytosol	0.29	0.00182736	2.73818
Q8IY63	AMOTL1	Approved	Cytosol	By Similarity	Cell junction;Tight junction	Cytosol	0.3	0.0120863	1.91771
Q9BPY8	HOPX	Approved	Nuclear bodies;Cytosol	By Similarity	Nucleus;Cytoplasm	Cytosol	0.71	0.000971694	3.01247
Q9UQL6	HDAC5	Supported;Approved;Supported	Nuclear speckles;Golgi apparatus;Cytosol	By Prediction	Nucleus;Cytoplasm	Cytosol	0.4	0.00508619	2.29361
Q16829	DUSP7	Pending cell analysis.	Not available	By Literature	Cytoplasm	Cytosol	0.38	0.00138287	2.85922
Q02153	GUCY1B1	Approved	Cytosol	By Similarity	Cytoplasm	Cytosol	0.35	0.0321098	1.49336
P48723	HSPA13	Pending cell analysis.	Not available	By Prediction	Microsome; Endoplasmic reticulum	Endoplasmic reticulum	0.34	0.0135253	1.86885
P18065	IGFBP2	Approved	Endoplasmic reticulum	Curated	Secreted	Endoplasmic reticulum	0.39	0.0111492	1.95276
P01033	TIMP1	Approved	Vesicles;Golgi apparatus	By Literature	Secreted	Golgi apparatus	0.58	0.0118742	1.9254
O94985	CLSTN1	Pending cell analysis.	Not available	By Literature;By Literature; By Literature; By Similarity; By Literature	Endoplasmic reticulum membrane;Golgi apparatus membrane; Cell projection;Postsynaptic cell membrane; Nucleus	Golgi apparatus	0.45	0.0142095	1.84742
Q9BT67	NDFIP1	Pending cell analysis.	Not available	By Literature;by literature;by similarity;by similarity	Endosome membrane;Golgi apparatus membrane;Synapse, synaptosome;Cell projection dendrite;Secreted	Golgi apparatus	0.34	0.000294036	3.5316
O43736	ITM2A	Approved	Vesicles;Golgi apparatus;Plasma membrane	Curated	Membrane	Golgi apparatus	0.6	0.0133598	1.8742
Q06481	APLP2	Approved	Golgi apparatus;Vesicles	Curated	Cell membrane;Nucleus	Golgi apparatus	0.38	0.00119765	2.92167
P05067	APP	Approved	Golgi apparatus;Vesicles	By Literature	Amyloid;Cell membrane;Cell projection;Coated pit;Cytoplasm;Cytoplasmic vesicle;Endoplasmic reticulum;Endosome;Golgi apparatus;Membrane;Nucleus;Secreted	Golgi apparatus	0.36	0.0241553	1.61699
P36406	TRIM23	Pending cell analysis.	Not available	By Literature	Cytoplasm;Golgi apparatus;Lysosome;Membrane	Golgi apparatus	0.51	0.0496199	1.30434
Q92503	SEC14L1	Supported	Nucleoplasm;Cytosol	By Literature	Cytoplasm;Golgi apparatus	Golgi apparatus	0.41	0.00697463	2.15648
Q9P2M4	TBC1D14	Supported	Golgi apparatus;Vesicles	By Literature	Golgi apparatus	Golgi apparatus	0.29	0.0290897	1.53626
P09958	FURIN	Supported	Golgi apparatus	By Literature	Golgi apparatus, trans-Golgi network membrane;Cell membrane; Secreted;Endosome membrane	Golgi apparatus	0.26	0.0285043	1.54509
Q9C0D7	ZC3H12C	Approved	Nuclear membrane;Golgi apparatus	Not available	Not available	Golgi apparatus	0.34	0.0476248	1.32217
Q9Y287	ITM2B	Enhanced	Golgi apparatus;Vesicles	By Literature	Golgi appartus membrane;Membrane;Endosome membrane	Golgi apparatus	0.44	0.0245501	1.60995
Q9NQX7	ITM2C	Pending cell analysis.	Not available	By Literature;By Similarity	Cell membrane;Lysosome	Membrane	0.76	0.0340404	1.46801
Q07108	CD69	Pending cell analysis.	Not available	By Prediction	Membrane	Membrane	0.4	0.00455747	2.34128
P78552	IL13RA1	Pending cell analysis.	Not available	By Prediction	Membrane	Membrane	0.33	0.0104021	1.98288
Q96QD8	SLC38A2	Supported	Plasma membrane	By Similarity	Cell membrane	Membrane	0.4	0.0237235	1.62482
Q99075	HBEGF	Pending cell analysis.	Not available	By Prediction	Secreted; Cell Membrane	Membrane	0.98	0.00133323	2.8751
Q9Y385	UBE2J1	Pending cell analysis.	Not available	By Literature	Endoplasmic reticulum membrane	Membrane	0.34	0.0305931	1.51438
Q99467	CD180	Approved	Plasma membrane	By Prediction	Cell membrane	Membrane	0.61	0.000243379	3.61372
Q9UDY4	DNAJB4	Enhanced	Nucleoplasm;Plasma membrane;Cytosol	By Literature	Cell membrane;Cytoplasm;Membrane	Membrane	0.31	0.030795	1.51152
P01730	CD4	Supported	Plasma membrane	By Literature	Cell Membrane	Membrane	0.38	0.0496563	1.30403
O43291	SPINT2	Uncertain	Plasma membrane;Intermediate filaments;Cytosol	Curated	Membrane	Membrane	0.42	0.0222378	1.65291
P08174	CD55	Pending cell analysis.	Not available	By Literature	Cell membrane;Membrane;Secreted	Membrane	0.28	0.0150675	1.82196
Q8WWC4	MAIP1	Approved	Mitochondria	By Literature	Mitochondrial matrix	Mitochondria	0.26	0.0127107	1.89583
Q96JG8	MAGED4	Pending cell analysis.	Not available	Not available	Not available	Not available	0.31	0.041942	1.37735
Q16649	NFIL3	Approved	Nuclear bodies	By Prediction	Nucleus	Nucleus	0.97	0.0166758	1.77791
O96020	CCNE2	Pending cell analysis.	Not available	By Literature	Nucleus	Nucleus	0.33	0.0202898	1.69272
Q14774	HLX	Approved	Nucleoplasm;Cytosol	By Prediction	Nucleus	Nucleus	1.84	0.00140724	2.85163
O94900	TOX	Approved	Nucleoplasm;Nucleoli fibrillar center	By Prediction	Nucleus	Nucleus	0.51	0.0119776	1.92163
Q9Y4A0	JRKL	Approved	Nucleoplasm	By Prediction	Nucleus	Nucleus	0.3	0.00890532	2.05035
P05412	JUN	Enhanced	Nucleoplasm	By Prediction	Nucleus	Nucleus	1.26	0.0337241	1.47206
Q6PL18	ATAD2	Enhanced	Nucleoplasm	By Literature	Nucleus	Nucleus	0.46	0.00594334	2.22597
O00472	ELL2	Supported	Nucleoplasm	By Prediction	Nucleus	Nucleus	0.37	0.0314398	1.50252
Q9HC98	NEK6	Supported	Nucleoplasm;Cytosol	By Prediction	Cytoplasm;Nuclear;Nucleus speckle	Nucleus	0.48	0.044561	1.35104
Q8NB50	ZFP62	Approved	Nucleoplasm;Actin filaments	Curated	Nucleus	Nucleus	0.39	0.0294145	1.53144
P09486	SPARC	Approved	Vesicles	By Literature	Secreted;Extracellular matrix;Basement membrane	Vesicles	0.89	0.00279156	2.55415
P21741	MDK	Approved	Vesicles	By Prediction	Secreted	Vesicles	0.77	0.0113933	1.94335
Q5W111	SPRYD7	Approved	Vesicles	Not available	Not available	Vesicles	0.26	0.0275109	1.56049
Q8N729	NPW	Pending cell analysis.	Not available	By Prediction	Secreted	Vesicles	0.78	0.0206757	1.68454
P13611	VCAN	Approved	Vesicles	By Literature	Cell projection;Extracellular matrix;Secreted	Vesicles	0.93	0.0118815	1.92513
Q5U3C3	TMEM164	Approved	Vesicles;Cell Junctions	Curated	Membrane	Vesicles	0.33	0.00888338	2.05142
O14715	RGPD8	Uncertain	Nuclear membrane;Vesicles	Not available	Not available	Vesicles	1	0.00300299	2.52245
P14543	NID1	Uncertain	Vesicles;Mitotic spindle	By Prediction	Secreted;extracellular matrix	Vesicles	0.38	0.00480539	2.31827
P00749	PLAU	Uncertain	Golgi apparatus;Vesicles	By Literature	Secreted	Vesicles	0.36	0.0122861	1.91059
P22692	IGFBP4	Pending cell analysis.	Not available	Curated	Secreted	Vesicles	0.34	0.0321073	1.4934
Q9NRA1	PDGFC	Supported	Plasma membrane;Cytosol	By Literature	Cell membrane;Nucleus;Secreted;Cytoplasm	Membrane	0.34	0.00636329	2.19632
P04156	PRNP	Approved	Nuclear membrane;Cytosol;Vesicles	By Literature	Cell Membrane;Golgi appartus	Membrane	0.33	0.0318596	1.49676

## Sheet: PPI_network
Supplementary Table 2. Expression proteomics in KBM7 cells treated with DMSO or W7 (1 uM) for 8h
Sheet 4: Protein-protein interaction network data
Accession_A	Gene Symbol_A	Accession_B	Gene Symbol_B	up/down_A	up/down_B	Manually curated localization_A	Manually curated localization_B	Experimental_System	Represented_in_PPI_network	Reference
Q06481	APLP2	Q9UQL6	HDAC5	Upregulated	Upregulated	Golgi apparatus	Cytosol	Affinity Capture-MS	TRUE	PUBMED:21081666
P04114	APOB	Q9GZM5	YIPF3	Downregulated	Downregulated	Vesicles	Golgi apparatus	Affinity Capture-MS;Affinity Capture-MS	TRUE	PUBMED:28514442;PUBMED:33961781
P05067	APP	O94985	CLSTN1	Upregulated	Upregulated	Golgi apparatus	Golgi apparatus	Affinity Capture-Western;Affinity Capture-Western	TRUE	PUBMED:12972431;PUBMED:15037614
P05067	APP	O95864	FADS2	Upregulated	Downregulated	Golgi apparatus	Membrane	Affinity Capture-MS	TRUE	PUBMED:25959826
Q99941	ATF6B	Q8WVQ1	CANT1	Downregulated	Downregulated	Nucleus	Golgi apparatus	Affinity Capture-MS	TRUE	PUBMED:26186194
Q99941	ATF6B	Q9Y287	ITM2B	Downregulated	Upregulated	Nucleus	Golgi apparatus	Affinity Capture-MS	TRUE	PUBMED:26186194
P98194	ATP2C1	Q8N2A8	PLD6	Downregulated	Downregulated	Golgi apparatus	Golgi apparatus	Affinity Capture-MS	TRUE	PUBMED:35007762
O94766	B3GAT3	O43909	EXTL3	Downregulated	Downregulated	Golgi apparatus	Golgi apparatus	Affinity Capture-MS	TRUE	PUBMED:33961781
Q9NYM9	BET1L	O95249	GOSR1	Downregulated	Downregulated	Golgi apparatus	Golgi apparatus	Affinity Capture-Western;Affinity Capture-Western;Affinity Capture-MS	TRUE	PUBMED:11927603;PUBMED:12388752;PUBMED:35271311
Q8WWC4	C2orf47	Q8N2A8	PLD6	Upregulated	Downregulated	Mitochondria	Golgi apparatus	Affinity Capture-MS	TRUE	PUBMED:35007762
Q13137	CALCOCO2	Q13501	SQSTM1	Downregulated	Downregulated	Cytosol	Vesicles	Affinity Capture-Western	TRUE	PUBMED:21079414
Q8WVQ1	CANT1	Q9Y287	ITM2B	Downregulated	Upregulated	Golgi apparatus	Golgi apparatus	Affinity Capture-MS	TRUE	PUBMED:33961781
Q6P4E1	CASC4	Q9HD26	GOPC	Downregulated	Downregulated	Golgi apparatus	Golgi apparatus	Affinity Capture-MS	TRUE	PUBMED:33961781
P08174	CD55	Q13137	CALCOCO2	Upregulated	Downregulated	Membrane	Cytosol	Affinity Capture-MS	TRUE	PUBMED:30309841
P49715	CEBPA	P05412	JUN	Downregulated	Upregulated	Nucleus	Nucleus	Affinity Capture-Western	TRUE	PUBMED:17082780
Q8WUD6	CHPT1	Q9Y2B1	TMEM5	Downregulated	Downregulated	Golgi apparatus	Golgi apparatus	Affinity Capture-MS;Affinity Capture-MS	TRUE	PUBMED:28514442;PUBMED:33961781
Q86X52	CHSY1	Q9BRK5	SDF4	Downregulated	Downregulated	Golgi apparatus	Golgi apparatus	Affinity Capture-MS	TRUE	PUBMED:26186194
O94985	CLSTN1	P04156	PRNP	Upregulated	Upregulated	Golgi apparatus	Membrane	Affinity Capture-MS	TRUE	PUBMED:29791485
O75976	CPD	P09958	FURIN	Downregulated	Upregulated	Cytosol	Golgi apparatus	Affinity Capture-MS	TRUE	PUBMED:34709727
Q6UXH1	CRELD2	Q9BYC5	FUT8	Downregulated	Downregulated	Endoplasmic reticulum	Golgi apparatus	Affinity Capture-MS	TRUE	PUBMED:33961781
Q16829	DUSP7	P98194	ATP2C1	Upregulated	Downregulated	Cytosol	Golgi apparatus	Affinity Capture-MS	TRUE	PUBMED:28675297
Q16829	DUSP7	Q9HD45	TM9SF3	Upregulated	Downregulated	Cytosol	Golgi apparatus	Affinity Capture-MS	TRUE	PUBMED:28675297
Q86Y13	DZIP3	Q8TBA6	GOLGA5	Downregulated	Downregulated	Vesicles	Golgi apparatus	Affinity Capture-MS	TRUE	PUBMED:27173435
O75354	ENTPD6	Q8WVQ1	CANT1	Downregulated	Downregulated	Golgi apparatus	Golgi apparatus	Affinity Capture-MS	TRUE	PUBMED:26186194
O43909	EXTL3	Q06481	APLP2	Downregulated	Upregulated	Golgi apparatus	Golgi apparatus	Affinity Capture-MS	TRUE	PUBMED:33961781
O43909	EXTL3	Q8TBA6	GOLGA5	Downregulated	Downregulated	Golgi apparatus	Golgi apparatus	Affinity Capture-MS	TRUE	PUBMED:33961781
O43909	EXTL3	Q8NBJ4	GOLM1	Downregulated	Downregulated	Golgi apparatus	Golgi apparatus	Affinity Capture-MS	TRUE	PUBMED:33961781
Q92520	FAM3C	Q11206	ST3GAL4	Downregulated	Downregulated	Golgi apparatus	Golgi apparatus	Affinity Capture-MS;Affinity Capture-MS;Affinity Capture-MS	TRUE	PUBMED:26186194;PUBMED:28514442;PUBMED:33961781
P09958	FURIN	Q9HD45	TM9SF3	Upregulated	Downregulated	Golgi apparatus	Golgi apparatus	Affinity Capture-MS	TRUE	PUBMED:34709727
Q9BYC5	FUT8	P26572	MGAT1	Downregulated	Downregulated	Golgi apparatus	Golgi apparatus	Affinity Capture-MS;Affinity Capture-MS	TRUE	PUBMED:28514442;PUBMED:33961781
Q10472	GALNT1	O43909	EXTL3	Downregulated	Downregulated	Golgi apparatus	Golgi apparatus	Affinity Capture-MS	TRUE	PUBMED:33961781
Q86SR1	GALNT10	Q02742	GCNT1	Downregulated	Downregulated	Golgi apparatus	Golgi apparatus	Affinity Capture-MS	TRUE	PUBMED:33961781
Q86SR1	GALNT10	Q9UQ53	MGAT4B	Downregulated	Downregulated	Golgi apparatus	Golgi apparatus	Affinity Capture-MS	TRUE	PUBMED:33961781
Q86SR1	GALNT10	P52848	NDST1	Downregulated	Downregulated	Golgi apparatus	Golgi apparatus	Affinity Capture-MS	TRUE	PUBMED:33961781
Q8NCL4	GALNT6	P52849	NDST2	Downregulated	Downregulated	Golgi apparatus	Golgi apparatus	Affinity Capture-MS	TRUE	PUBMED:33961781
Q92896	GLG1	Q9Y287	ITM2B	Downregulated	Upregulated	Golgi apparatus	Golgi apparatus	Affinity Capture-MS	TRUE	PUBMED:26186194
Q92896	GLG1	Q13501	SQSTM1	Downregulated	Downregulated	Golgi apparatus	Vesicles	Affinity Capture-MS:Affinity Capture-MS	TRUE	PUBMED:20562859;PUBMED:30581152
Q8TBA6	GOLGA5	O43291	SPINT2	Downregulated	Upregulated	Golgi apparatus	Membrane	Affinity Capture-MS;Affinity Capture-MS;Affinity Capture-MS	TRUE	PUBMED:26186194;PUBMED:33961781;PUBMED:28514442
O00461	GOLIM4	O94766	B3GAT3	Downregulated	Downregulated	Golgi apparatus	Golgi apparatus	Affinity Capture-MS;Affinity Capture-MS;Affinity Capture-MS	TRUE	PUBMED:26186194;PUBMED:28514442;PUBMED:33961781
Q5VW38	GPR107	Q13795	ARFRP1	Downregulated	Downregulated	Golgi apparatus	Golgi apparatus	Affinity Capture-MS	TRUE	PUBMED:35271311
Q9NPR9	GPR108	O94766	B3GAT3	Downregulated	Downregulated	Golgi apparatus	Golgi apparatus	Affinity Capture-MS	TRUE	PUBMED:33961781
Q99075	HBEGF	P05067	APP	Upregulated	Upregulated	Membrane	Golgi apparatus	Affinity Capture-Western	TRUE	PUBMED:33009641
P04035	HMGCR	O94766	B3GAT3	Downregulated	Downregulated	Endoplasmic reticulum	Golgi apparatus	Affinity Capture-MS	TRUE	PUBMED:26186194
P04035	HMGCR	Q9Y5Z9	UBIAD1	Downregulated	Downregulated	Endoplasmic reticulum	Vesicles	Affinity Capture-Western;Affinity Capture-MS	TRUE	PUBMED:23169578;PUBMED:33961781
Q00839	HNRNPU	P40337	VHL	Downregulated	Downregulated	Nucleus	Cytosol	Affinity Capture-MS	TRUE	PUBMED:21942715
Q00839	HNRNPU	Q8TCT6	SPPL3	Downregulated	Downregulated	Nucleus	Golgi apparatus	Affinity Capture-MS	TRUE	PUBMED:33961781
Q7LGA3	HS2ST1	P05067	APP	Downregulated	Upregulated	Golgi apparatus	Golgi apparatus	Affinity Capture-MS	TRUE	PUBMED:28514442
Q00613	HSF1	P04792	HSPB1	Downregulated	Upregulated	Nucleus	Cytosol	Affinity Capture-Western;Affinity Capture-MS	TRUE	PUBMED:19597476;PUBMED:25036637
P48723	HSPA13	Q5SRI9	MANEA	Upregulated	Downregulated	Endoplasmic reticulum	Golgi apparatus	Affinity Capture-MS	TRUE	PUBMED:33961781
P04792	HSPB1	Q13501	SQSTM1	Upregulated	Downregulated	Cytosol	Vesicles	Affinity Capture-MS;Affinity Capture-Western	TRUE	PUBMED:30669930;PUBMED:30669930
Q9NX62	IMPAD1	Q11206	ST3GAL4	Downregulated	Downregulated	Golgi apparatus	Golgi apparatus	Affinity Capture-MS	TRUE	PUBMED:26186194
Q9Y287	ITM2B	O60243	HS6ST1	Upregulated	Downregulated	Golgi apparatus	Membrane	Affinity Capture-MS;Affinity Capture-MS	TRUE	PUBMED:26186194;PUBMED:33961781
Q9NQX7	ITM2C	Q8N2A8	PLD6	Upregulated	Downregulated	Membrane	Golgi apparatus	Affinity Capture-MS	TRUE	PUBMED:35007762
P05412	JUN	Q9HD26	GOPC	Upregulated	Downregulated	Nucleus	Golgi apparatus	Affinity Capture-MS	TRUE	PUBMED:25609649
P05412	JUN	Q13501	SQSTM1	Upregulated	Downregulated	Nucleus	Vesicles	Affinity Capture-Western	TRUE	PUBMED:33046662
Q8IYS2	KIAA2013	O94766	B3GAT3	Downregulated	Downregulated	Golgi apparatus	Golgi apparatus	Affinity Capture-MS	TRUE	PUBMED:33961781
P33908	MAN1A1	Q9NX62	IMPAD1	Downregulated	Downregulated	Golgi apparatus	Golgi apparatus	Affinity Capture-MS	TRUE	PUBMED:33961781
P21741	MDK	P14543	NID1	Upregulated	Upregulated	Vesicles	Vesicles	Affinity Capture-MS	TRUE	PUBMED:10772929
P26572	MGAT1	O94766	B3GAT3	Downregulated	Downregulated	Golgi apparatus	Golgi apparatus	Affinity Capture-MS	TRUE	PUBMED:33961781
Q10469	MGAT2	P33908	MAN1A1	Downregulated	Downregulated	Golgi apparatus	Golgi apparatus	Affinity Capture-MS	TRUE	PUBMED:33961781
Q9UQ53	MGAT4B	Q9GZM5	YIPF3	Downregulated	Downregulated	Golgi apparatus	Golgi apparatus	Affinity Capture-MS;Affinity Capture-MS	TRUE	PUBMED:28514442;PUBMED:33961781
Q9NYA4	MTMR4	Q16829	DUSP7	Downregulated	Upregulated	Membrane	Cytosol	Affinity Capture-MS	TRUE	PUBMED:27432908
Q14596	NBR1	P05412	JUN	Downregulated	Upregulated	Vesicles	Nucleus	Affinity Capture-MS	TRUE	PUBMED:25609649
P52849	NDST2	P52848	NDST1	Downregulated	Downregulated	Golgi apparatus	Golgi apparatus	Affinity Capture-MS	TRUE	PUBMED:33961781
P52849	NDST2	Q9BRK5	SDF4	Downregulated	Downregulated	Golgi apparatus	Golgi apparatus	Affinity Capture-MS;Affinity Capture-MS	TRUE	PUBMED:26186194;PUBMED:28514442
Q8N729	NPW	Q9BRK5	SDF4	Upregulated	Downregulated	Vesicles	Golgi apparatus	Affinity Capture-MS	TRUE	PUBMED:33961781
Q9P1W9	PIM2	Q00613	HSF1	Upregulated	Downregulated	Cytosol	Nucleus	Affinity Capture-Western	TRUE	PUBMED:31409638
Q8N2A8	PLD6	Q8NDZ4	C3orf58	Downregulated	Downregulated	Golgi apparatus	Golgi apparatus	Affinity Capture-MS	TRUE	PUBMED:35007762
Q8N2A8	PLD6	O75354	ENTPD6	Downregulated	Downregulated	Golgi apparatus	Golgi apparatus	Affinity Capture-MS	TRUE	PUBMED:35007762
Q5M7Z0	RNFT1	Q14534	SQLE	Downregulated	Downregulated	Nucleus	Vesicles	Affinity Capture-MS	TRUE	PUBMED:32614325
P18827	SDC1	Q01581	HMGCS1	Downregulated	Downregulated	Vesicles	Cytosol	Affinity Capture-MS;Affinity Capture-MS	TRUE	PUBMED:28514442;PUBMED:33961781
Q8TB61	SLC35B2	Q9GZM5	YIPF3	Downregulated	Downregulated	Golgi apparatus	Golgi apparatus	Affinity Capture-MS;Affinity Capture-MS	TRUE	PUBMED:28514442;PUBMED:33961781
Q96K37	SLC35E1	O95249	GOSR1	Downregulated	Downregulated	Golgi apparatus	Golgi apparatus	Affinity Capture-MS	TRUE	PUBMED:35271311
Q96K37	SLC35E1	Q9HD45	TM9SF3	Downregulated	Downregulated	Golgi apparatus	Golgi apparatus	Affinity Capture-MS	TRUE	PUBMED:35271311
Q96K37	SLC35E1	Q9HC07	TMEM165	Downregulated	Downregulated	Golgi apparatus	Golgi apparatus	Affinity Capture-MS	TRUE	PUBMED:35271311
Q9HBR0	SLC38A10	P09958	FURIN	Downregulated	Upregulated	Golgi apparatus	Golgi apparatus	Affinity Capture-MS	TRUE	PUBMED:33961781
O14508	SOCS2	Q13501	SQSTM1	Upregulated	Downregulated	Cytosol	Vesicles	Affinity Capture-Western	TRUE	PUBMED:34819832
O43291	SPINT2	P04035	HMGCR	Upregulated	Downregulated	Membrane	Endoplasmic reticulum	Affinity Capture-MS	TRUE	PUBMED:26186194
Q8TCT6	SPPL3	Q9GZM5	YIPF3	Downregulated	Downregulated	Golgi apparatus	Golgi apparatus	Affinity Capture-MS;Affinity Capture-MS	TRUE	PUBMED:33961781;PUBMED:28514442
Q13501	SQSTM1	Q7LGA3	HS2ST1	Downregulated	Downregulated	Vesicles	Golgi apparatus	Affinity Capture-MS	TRUE	PUBMED:30581152
Q13501	SQSTM1	Q14596	NBR1	Downregulated	Downregulated	Vesicles	Vesicles	Affinity Capture-Western;Affinity Capture-Western;Affinity Capture-Western;Affinity Capture-MS;Affinity Capture-Western;Affinity Capture-MS;Affinity Capture-Western;Affinity Capture-Western;Affinity Capture-Western;Affinity Capture-MS;Affinity Capture-Western	TRUE	PUBMED:21935636;PUBMED:12813044;PUBMED:20808283;PUBMED:30581152;PUBMED:32123815;PUBMED:34037656;PUBMED:34774801;PUBMED:25007327;PUBMED:33226137;PUBMED:33226137;PUBMED:34488032
Q11201	ST3GAL1	Q9Y385	UBE2J1	Downregulated	Upregulated	Golgi apparatus	Membrane	Affinity Capture-MS;Affinity Capture-MS	TRUE	PUBMED:28514442;PUBMED:33961781
Q11206	ST3GAL4	Q96EU7	C1GALT1C1	Downregulated	Downregulated	Golgi apparatus	Vesicles	Affinity Capture-MS;Affinity Capture-MS;Affinity Capture-MS	TRUE	PUBMED:26186194;PUBMED:28514442;PUBMED:33961781
Q14765	STAT4	P05412	JUN	Upregulated	Upregulated	Cytosol	Nucleus	Affinity Capture-Western	TRUE	PUBMED:11801649
O43493	TGOLN2	Q10471	GALNT2	Downregulated	Downregulated	Golgi apparatus	Golgi apparatus	Affinity Capture-MS;Affinity Capture-MS;Affinity Capture-MS;Affinity Capture-MS	TRUE	PUBMED:26186194;PUBMED:28514442;PUBMED:29568061;PUBMED:33961781
O43493	TGOLN2	Q9HD26	GOPC	Downregulated	Downregulated	Golgi apparatus	Golgi apparatus	Affinity Capture-MS;Affinity Capture-MS;Affinity Capture-MS;Affinity Capture-MS	TRUE	PUBMED:26186194;PUBMED:28514442;PUBMED:29568061;PUBMED:33961781
O43493	TGOLN2	Q7LGA3	HS2ST1	Downregulated	Downregulated	Golgi apparatus	Golgi apparatus	Affinity Capture-MS	TRUE	PUBMED:26186194
Q9HD45	TM9SF3	P05067	APP	Downregulated	Upregulated	Golgi apparatus	Golgi apparatus	Affinity Capture-MS	TRUE	PUBMED:25959826
Q9HC07	TMEM165	Q16829	DUSP7	Downregulated	Upregulated	Golgi apparatus	Cytosol	Affinity Capture-MS	TRUE	PUBMED:28675297
Q9HC07	TMEM165	Q5VW38	GPR107	Downregulated	Downregulated	Golgi apparatus	Golgi apparatus	Affinity Capture-MS	TRUE	PUBMED:35271311
P36406	TRIM23	Q13501	SQSTM1	Upregulated	Downregulated	Golgi apparatus	Vesicles	Affinity Capture-MS;Affinity Capture-Western	TRUE	PUBMED:28871090;PUBMED:28871090
Q9Y385	UBE2J1	Q9BYC5	FUT8	Upregulated	Downregulated	Membrane	Golgi apparatus	Affinity Capture-MS	TRUE	PUBMED:33961781
P40337	VHL	Q13501	SQSTM1	Downregulated	Downregulated	Cytosol	Vesicles	Affinity Capture-Western	TRUE	PUBMED:26743088
Q9GZM5	YIPF3	O75845	SC5D	Downregulated	Downregulated	Golgi apparatus	Endoplasmic reticulum	Affinity Capture-MS;Affinity Capture-MS	TRUE	PUBMED:33961781;PUBMED:28514442
Q9GZM5	YIPF3	Q8TBA6	GOLGA5	Downregulated	Downregulated	Golgi apparatus	Golgi apparatus	Affinity Capture-MS;Affinity Capture-MS	TRUE	PUBMED:28514442;PUBMED:33961781
Q8IUH4	ZDHHC13	O94766	B3GAT3	Downregulated	Downregulated	Golgi apparatus	Golgi apparatus	Affinity Capture-MS	TRUE	PUBMED:33961781
Q8IUH4	ZDHHC13	O43291	SPINT2	Downregulated	Upregulated	Golgi apparatus	Membrane	Affinity Capture-MS;Affinity Capture-MS;Affinity Capture-MS	TRUE	PUBMED:26186194;PUBMED:28514442;PUBMED:33961781
Q8N961	ABTB2			Downregulated		Vesicles			FALSE
Q8WTP8	AEN			Downregulated		Nucleus			FALSE
Q9UPW5	AGTPBP1			Downregulated		Vesicles			FALSE
Q8IY63	AMOTL1			Upregulated		Cytosol			FALSE
Q9HCE9	ANO8			Downregulated		Membrane			FALSE
Q96KC2	ARL5B			Downregulated		Golgi apparatus			FALSE
Q6PL18	ATAD2			Upregulated		Nucleus			FALSE
Q9BSF8	BTBD10			Downregulated		Nucleus			FALSE
Q9NS00	C1GALT1			Downregulated		Cytosol			FALSE
O96020	CCNE2			Upregulated		Nucleus			FALSE
Q99467	CD180			Upregulated		Membrane			FALSE
P01730	CD4			Upregulated		Membrane			FALSE
Q07108	CD69			Upregulated		Membrane			FALSE
Q9UDY4	DNAJB4			Upregulated		Membrane			FALSE
O00472	ELL2			Upregulated		Nucleus			FALSE
Q9Y227	ENTPD4			Downregulated		Vesicles			FALSE
Q5JUQ0	FAM78A			Downregulated		Vesicles			FALSE
Q8TF61	FBXO41			Downregulated		Cytosol			FALSE
P37268	FDFT1			Downregulated		Endoplasmic reticulum			FALSE
Q6P4F1	FUT10			Downregulated		Golgi apparatus			FALSE
Q96FL9	GALNT14			Downregulated		Golgi apparatus			FALSE
Q14435	GALNT3			Downregulated		Golgi apparatus			FALSE
Q86SF2	GALNT7			Downregulated		Golgi apparatus			FALSE
Q5JQS6	GCSAML			Downregulated		Cytosol			FALSE
Q8WWP7	GIMAP1			Downregulated		Endoplasmic reticulum			FALSE
Q8IW92	GLB1L2			Downregulated		Vesicles			FALSE
O94923	GLCE			Downregulated		Golgi apparatus			FALSE
Q02153	GUCY1B1			Upregulated		Cytosol			FALSE
Q14774	HLX			Upregulated		Nucleus			FALSE
Q9BPY8	HOPX			Upregulated		Cytosol			FALSE
P18065	IGFBP2			Upregulated		Endoplasmic reticulum			FALSE
P22692	IGFBP4			Upregulated		Vesicles			FALSE
P78552	IL13RA1			Upregulated		Membrane			FALSE
P19823	ITIH2			Downregulated		Golgi apparatus			FALSE
O43736	ITM2A			Upregulated		Golgi apparatus			FALSE
Q9Y4A0	JRKL			Upregulated		Nucleus			FALSE
P01130	LDLR			Downregulated		Golgi apparatus			FALSE
Q96JG8	MAGED4			Upregulated		Not available			FALSE
O60476	MAN1A2			Downregulated		Golgi apparatus			FALSE
P10242	MYB			Downregulated		Nucleus			FALSE
Q96AH0	NABP1			Downregulated		Nucleus			FALSE
Q9BT67	NDFIP1			Upregulated		Golgi apparatus			FALSE
Q9HC98	NEK6			Upregulated		Nucleus			FALSE
Q16649	NFIL3			Upregulated		Nucleus			FALSE
P13056	NR2C1			Downregulated		Nucleus			FALSE
Q9NRA1	PDGFC			Upregulated		Membrane			FALSE
P00749	PLAU			Upregulated		Vesicles			FALSE
Q5SGD2	PPM1L			Downregulated		Cytosol			FALSE
O14668	PRRG1			Downregulated		Membrane			FALSE
Q9NXS2	QPCTL			Downregulated		Golgi apparatus			FALSE
Q6ZRP7	QSOX2			Downregulated		Golgi apparatus			FALSE
Q8TDF6	RASGRP4			Downregulated		Membrane			FALSE
O14715	RGPD8			Upregulated		Vesicles			FALSE
O00767	SCD			Downregulated		Endoplasmic reticulum			FALSE
Q92503	SEC14L1			Upregulated		Golgi apparatus			FALSE
Q587I9	SFT2D3			Downregulated		Membrane			FALSE
Q96QD8	SLC38A2			Upregulated		Membrane			FALSE
Q9BQ49	SMIM7			Downregulated		Golgi apparatus			FALSE
P09486	SPARC			Upregulated		Vesicles			FALSE
Q5W111	SPRYD7			Upregulated		Vesicles			FALSE
Q9P2M4	TBC1D14			Upregulated		Golgi apparatus			FALSE
Q3YBR2	TBRG1			Downregulated		Nucleus			FALSE
Q7L2K0	TEDC2			Upregulated		Cytosol			FALSE
P01033	TIMP1			Upregulated		Golgi apparatus			FALSE
O15321	TM9SF1			Downregulated		Golgi apparatus			FALSE
Q99805	TM9SF2			Downregulated		Membrane			FALSE
Q92544	TM9SF4			Downregulated		Golgi apparatus			FALSE
Q12893	TMEM115			Downregulated		Golgi apparatus			FALSE
Q5U3C3	TMEM164			Upregulated		Vesicles			FALSE
O94900	TOX			Upregulated		Nucleus			FALSE
Q8IYM9	TRIM22			Downregulated		Golgi apparatus			FALSE
Q9NYZ1	TVP23B			Downregulated		Golgi apparatus			FALSE
P13611	VCAN			Upregulated		Vesicles			FALSE
Q86Y38	XYLT1			Downregulated		Golgi apparatus			FALSE
Q9C0D7	ZC3H12C			Upregulated		Golgi apparatus			FALSE
Q8IUH5	ZDHHC17			Downregulated		Golgi apparatus			FALSE
Q8NB50	ZFP62			Upregulated		Nucleus			FALSE
Q96PM9	ZNF385A			Downregulated		Cytosol			FALSE
