# Supplementary material for: Orpinolide disrupts a leukemic dependency on cholesterol transport by inhibiting OSBP
Source: Nat Chem Biol. 2024 Jun 21;21(2):193–202. doi: 10.1038/s41589-024-01614-4 (PMC11782089; doi:10.1038/s41589-024-01614-4)
Supplement: Supplementary file 5 — RNA sequencing. [file 41589_2024_1614_MOESM5_ESM.xlsx]

## Sheet: RNAseq W7
Supplementary Table 3. Changes in gene expression after W7 treatment (6h) in KBM7 cells
DESeq2 output (baseMean = Mean of normalized counts for all samples, lfcSE = standard error, P value = Wald test p-value, adj. P value = BH adjusted P value)
Ensembl gene_HGNC symbol	baseMean	log2FC W7 vs DMSO	standard error (lfcSE)	Wald statistic	P value	adj. P value
ENSG00000198829_SUCNR1	619.882	2.29129	0.102277	22.4028	3.69477e-111	3.82926e-107
ENSG00000134460_IL2RA	653.038	1.70603	0.0857575	19.8936	4.61907e-88	2.3936e-84
ENSG00000186480_INSIG1	1800.74	-1.27121	0.0663728	-19.1526	9.20905e-82	3.18142e-78
ENSG00000136630_HLX	368.272	2.24058	0.126218	17.7516	1.67517e-70	4.34036e-67
ENSG00000138378_STAT4	1186.86	1.12706	0.0651077	17.3107	3.90482e-67	8.0939e-64
ENSG00000134531_EMP1	504.031	1.67972	0.0973611	17.2525	1.07227e-66	1.85217e-63
ENSG00000149485_FADS1	1558.63	-1.00642	0.0618485	-16.2724	1.54967e-59	2.2944e-56
ENSG00000139679_LPAR6	738.042	1.53726	0.106393	14.4488	2.54929e-47	3.30261e-44
ENSG00000108840_HDAC5	328.058	1.51647	0.114289	13.2687	3.51587e-40	4.04872e-37
ENSG00000101445_PPP1R16B	521.404	1.18265	0.093655	12.6277	1.48588e-36	1.53996e-33
ENSG00000145860_RNF145	1267.34	0.808212	0.0689893	11.715	1.0674e-31	1.00568e-28
ENSG00000122641_INHBA	97.3016	2.66892	0.233154	11.447	2.43375e-30	2.10195e-27
ENSG00000198833_UBE2J1	1695.11	0.751557	0.065788	11.4239	3.17575e-30	2.53181e-27
ENSG00000112972_HMGCS1	1021.85	-0.874213	0.0806326	-10.8419	2.1785e-27	1.61271e-24
ENSG00000110848_CD69	1582.06	0.973838	0.0903857	10.7743	4.55464e-27	3.14695e-24
ENSG00000073464_CLCN4	251.312	1.40016	0.131387	10.6568	1.62066e-26	1.04978e-23
ENSG00000119408_NEK6	468.638	1.01239	0.0955807	10.592	3.24523e-26	1.97845e-23
ENSG00000134824_FADS2	3235.13	-0.747256	0.0711501	-10.5025	8.40904e-26	4.84174e-23
ENSG00000166949_SMAD3	415.445	1.00294	0.0967841	10.3626	3.66742e-25	2.00048e-22
ENSG00000130164_LDLR	655.078	-0.884701	0.0882025	-10.0303	1.12133e-23	5.81071e-21
ENSG00000122986_HVCN1	327.134	1.34362	0.134795	9.96788	2.10669e-23	1.0397e-20
ENSG00000165030_NFIL3	320.218	1.11797	0.112521	9.93566	2.91235e-23	1.37198e-20
ENSG00000079459_FDFT1	5405.49	-0.603405	0.0625049	-9.65372	4.74054e-22	2.13613e-19
ENSG00000099194_SCD	3892.13	-0.760115	0.0805854	-9.43243	4.00715e-21	1.73042e-18
ENSG00000104549_SQLE	2017.17	-0.576822	0.0627295	-9.19538	3.73676e-20	1.54911e-17
ENSG00000172893_DHCR7	1363.84	-0.752916	0.0868106	-8.67309	4.20537e-18	1.67632e-15
ENSG00000198911_SREBF2	1522.66	-0.666625	0.077267	-8.62755	6.26789e-18	2.40594e-15
ENSG00000105339_DENND3	912.381	0.678772	0.0793568	8.55341	1.19499e-17	4.42319e-15
ENSG00000008513_ST3GAL1	987.685	0.815328	0.0984164	8.28448	1.18628e-16	4.18264e-14
ENSG00000114013_CD86	1457.91	-0.529085	0.0638833	-8.28205	1.21072e-16	4.18264e-14
ENSG00000116852_KIF21B	383.91	0.955035	0.117113	8.1548	3.49751e-16	1.1693e-13
ENSG00000185565_LSAMP	515.418	0.792096	0.0976048	8.11534	4.84415e-16	1.5689e-13
ENSG00000111679_PTPN6	1161.78	0.687645	0.0850296	8.08712	6.10931e-16	1.91869e-13
ENSG00000171476_HOPX	57.5314	2.20018	0.273346	8.04906	8.34351e-16	2.5433e-13
ENSG00000120899_PTK2B	1413.27	0.537976	0.0675648	7.96236	1.68783e-15	4.9979e-13
ENSG00000171488_LRRC8C	712.025	0.795234	0.100472	7.91497	2.47318e-15	7.12e-13
ENSG00000115738_ID2	362.363	0.834648	0.108857	7.66737	1.75559e-14	4.91756e-12
ENSG00000198846_TOX	1466.77	0.472714	0.0618232	7.64623	2.06958e-14	5.62332e-12
ENSG00000071051_NCK2	706.634	0.612907	0.0801881	7.64337	2.11607e-14	5.62332e-12
ENSG00000134453_RBM17	2656.91	0.506056	0.0663399	7.62823	2.37993e-14	6.1664e-12
ENSG00000127124_HIVEP3	201.255	1.19425	0.157137	7.60005	2.96023e-14	7.48288e-12
ENSG00000145777_TSLP	87.8579	1.57538	0.20772	7.58416	3.34646e-14	8.08068e-12
ENSG00000119403_PHF19	1858.16	0.499093	0.0658093	7.58392	3.35266e-14	8.08068e-12
ENSG00000177606_JUN	166.06	1.24755	0.16515	7.55405	4.21936e-14	9.93852e-12
ENSG00000127955_GNAI1	928.106	0.574261	0.0768782	7.46975	8.03446e-14	1.81733e-11
ENSG00000110934_BIN2	838.187	0.589875	0.0789739	7.46924	8.06611e-14	1.81733e-11
ENSG00000141068_KSR1	272.407	0.843347	0.113918	7.40309	1.3305e-13	2.93389e-11
ENSG00000059804_SLC2A3	595.69	0.5884	0.0801265	7.34339	2.0825e-13	4.49645e-11
ENSG00000116133_DHCR24	2458.55	-0.515113	0.0709189	-7.26341	3.77445e-13	7.98334e-11
ENSG00000187210_GCNT1	504.827	-0.735083	0.101601	-7.23498	4.65594e-13	9.65084e-11
ENSG00000120833_SOCS2	1852.02	0.516591	0.0714962	7.22543	4.99509e-13	1.01508e-10
ENSG00000052802_MSMO1	199.995	-1.02559	0.145058	-7.07023	1.54672e-12	3.08273e-10
ENSG00000164484_TMEM200A	100.008	1.37552	0.196086	7.01486	2.30175e-12	4.50101e-10
ENSG00000121064_SCPEP1	210.939	0.99009	0.141225	7.01075	2.37044e-12	4.54949e-10
ENSG00000144802_NFKBIZ	541.666	0.71423	0.101997	7.00244	2.5154e-12	4.73994e-10
ENSG00000026508_CD44	2213.82	0.537093	0.0769318	6.98143	2.92199e-12	5.40778e-10
ENSG00000104081_BMF	111.048	1.2246	0.175547	6.9759	3.03914e-12	5.52591e-10
ENSG00000163527_STT3B	4285.8	0.557797	0.0805072	6.92853	4.25243e-12	7.59865e-10
ENSG00000113070_HBEGF	211.652	0.807353	0.116792	6.91271	4.75471e-12	8.35218e-10
ENSG00000087495_PHACTR3	108.603	1.23794	0.180474	6.85937	6.9166e-12	1.19473e-09
ENSG00000123405_NFE2	235.86	-0.812557	0.120925	-6.71953	1.82307e-11	3.09742e-09
ENSG00000148175_STOM	1642.08	0.433748	0.0646267	6.71159	1.92511e-11	3.21804e-09
ENSG00000104369_JPH1	584.175	-0.624758	0.0941988	-6.63233	3.30418e-11	5.43564e-09
ENSG00000091879_ANGPT2	219.591	0.876897	0.132527	6.61676	3.67169e-11	5.94584e-09
ENSG00000135535_CD164	6323.85	0.436579	0.0664561	6.56944	5.05064e-11	8.05306e-09
ENSG00000174669_SLC29A2	516.972	-0.625556	0.0962348	-6.50031	8.01564e-11	1.2587e-08
ENSG00000164604_GPR85	496.818	-0.70161	0.108479	-6.46771	9.95021e-11	1.53916e-08
ENSG00000265972_TXNIP	931.175	0.48757	0.0757683	6.43501	1.23468e-10	1.8818e-08
ENSG00000138413_IDH1	1021.94	-0.474262	0.0741854	-6.39294	1.62729e-10	2.44424e-08
ENSG00000102524_TNFSF13B	195.185	-0.849543	0.133249	-6.37561	1.8224e-10	2.69819e-08
ENSG00000165702_GFI1B	292.812	0.72267	0.113816	6.34944	2.16097e-10	3.15441e-08
ENSG00000115271_GCA	663.58	0.552506	0.0871254	6.3415	2.27536e-10	3.27525e-08
ENSG00000177508_IRX3	359.896	-0.667251	0.105899	-6.30081	2.96091e-10	4.20368e-08
ENSG00000115993_TRAK2	944.016	0.49296	0.0784521	6.28358	3.30866e-10	4.63392e-08
ENSG00000179361_ARID3B	402.858	0.587031	0.0934975	6.27858	3.41676e-10	4.72151e-08
ENSG00000061918_GUCY1B3	357.081	0.6374	0.101825	6.25974	3.85626e-10	5.25873e-08
ENSG00000150961_SEC24D	1203.58	0.421974	0.0678741	6.21701	5.06715e-10	6.82025e-08
ENSG00000067064_IDI1	1110.99	-0.509728	0.0822593	-6.1966	5.76949e-10	7.66602e-08
ENSG00000135605_TEC	589.897	0.526889	0.0851679	6.18647	6.15252e-10	8.07149e-08
ENSG00000136997_MYC	5533.22	-0.343924	0.0557259	-6.17171	6.7554e-10	8.75162e-08
ENSG00000136161_RCBTB2	346.572	0.633351	0.104851	6.04048	1.5366e-09	1.96609e-07
ENSG00000185650_ZFP36L1	359.051	0.561964	0.0943144	5.95841	2.54702e-09	3.21919e-07
ENSG00000149948_HMGA2	1705.05	0.376454	0.0636937	5.91037	3.41335e-09	4.26217e-07
ENSG00000020633_RUNX3	1483.82	0.434502	0.0739958	5.87198	4.30619e-09	5.31301e-07
ENSG00000157514_TSC22D3	335.271	-0.659863	0.112444	-5.86834	4.40171e-09	5.36698e-07
ENSG00000072310_SREBF1	982.857	-0.478617	0.081762	-5.85378	4.8053e-09	5.79094e-07
ENSG00000056558_TRAF1	116.882	0.9344	0.159901	5.84363	5.10762e-09	6.08452e-07
ENSG00000137486_ARRB1	1845.79	-0.367229	0.0632994	-5.80146	6.57414e-09	7.74254e-07
ENSG00000155792_DEPTOR	820.207	-0.451473	0.0779168	-5.7943	6.86086e-09	7.98943e-07
ENSG00000164116_GUCY1A3	280.62	0.671149	0.115879	5.79182	6.9627e-09	8.01793e-07
ENSG00000104267_CA2	399.971	0.567583	0.0985991	5.75647	8.58899e-09	9.78201e-07
ENSG00000135363_LMO2	503.316	0.548575	0.095991	5.71487	1.0979e-08	1.23681e-06
ENSG00000149231_CCDC82	1260.91	0.359643	0.0633087	5.68078	1.34081e-08	1.49421e-06
ENSG00000132912_DCTN4	2146.04	0.402238	0.071096	5.65767	1.53439e-08	1.69174e-06
ENSG00000133101_CCNA1	135.711	0.939277	0.16631	5.64776	1.62548e-08	1.77331e-06
ENSG00000081189_MEF2C	2487.2	0.394789	0.070164	5.62666	1.83734e-08	1.98356e-06
ENSG00000171791_BCL2	961.424	0.594892	0.10644	5.58901	2.28368e-08	2.42298e-06
ENSG00000134470_IL15RA	296.895	0.632261	0.113137	5.58844	2.29112e-08	2.42298e-06
ENSG00000136158_SPRY2	210.47	0.663168	0.118798	5.5823	2.37354e-08	2.48479e-06
ENSG00000128016_ZFP36	190.348	0.79345	0.142639	5.56266	2.65693e-08	2.75364e-06
ENSG00000118503_TNFAIP3	146.168	0.810784	0.145993	5.55358	2.79871e-08	2.87186e-06
ENSG00000159388_BTG2	173.652	0.853353	0.154542	5.52182	3.35507e-08	3.40902e-06
ENSG00000124766_SOX4	1046.83	-0.491485	0.0890379	-5.51995	3.39092e-08	3.41199e-06
ENSG00000164086_DUSP7	552.872	0.586234	0.106798	5.48918	4.03802e-08	4.02405e-06
ENSG00000134901_KDELC1	534.709	0.517174	0.0942473	5.48741	4.0787e-08	4.02587e-06
ENSG00000211689_TRGC1	251.075	-0.648559	0.119699	-5.41824	6.01888e-08	5.88488e-06
ENSG00000185862_EVI2B	672.919	0.55559	0.102923	5.39814	6.73359e-08	6.52214e-06
ENSG00000133246_PRAM1	263.921	-0.718478	0.133507	-5.38159	7.38305e-08	7.08499e-06
ENSG00000157978_LDLRAP1	322.938	0.597437	0.111719	5.34769	8.9082e-08	8.47015e-06
ENSG00000165209_STRBP	1554.06	0.368374	0.0689245	5.3446	9.0617e-08	8.53777e-06
ENSG00000113163_COL4A3BP	850.365	0.52225	0.0978582	5.3368	9.45997e-08	8.83272e-06
ENSG00000109452_INPP4B	287.906	0.637408	0.120261	5.3002	1.15678e-07	1.07044e-05
ENSG00000112343_TRIM38	221.253	0.767572	0.144907	5.29701	1.17717e-07	1.07966e-05
ENSG00000116604_MEF2D	732.723	0.497359	0.0950012	5.23529	1.64722e-07	1.49753e-05
ENSG00000131725_WDR44	971.8	0.367617	0.0712237	5.16143	2.45065e-07	2.20857e-05
ENSG00000184384_MAML2	138.934	1.08114	0.209576	5.1587	2.48665e-07	2.22169e-05
ENSG00000128595_CALU	2765.32	0.304451	0.0591939	5.14328	2.69982e-07	2.39153e-05
ENSG00000143013_LMO4	461.535	0.502285	0.0984801	5.10037	3.38991e-07	2.97738e-05
ENSG00000136213_CHST12	132.997	0.791656	0.155599	5.0878	3.62248e-07	3.15491e-05
ENSG00000066294_CD84	392.519	-0.512631	0.10081	-5.0851	3.67431e-07	3.17338e-05
ENSG00000143119_CD53	1510.88	0.365994	0.0722968	5.06238	4.14052e-07	3.54647e-05
ENSG00000175592_FOSL1	402.131	0.510345	0.101012	5.05232	4.36478e-07	3.70792e-05
ENSG00000134900_TPP2	2188.65	0.462362	0.0916203	5.0465	4.49973e-07	3.79148e-05
ENSG00000139687_RB1	2686.29	0.400633	0.0797825	5.02157	5.12506e-07	4.28356e-05
ENSG00000123143_PKN1	1229.76	-0.329069	0.0661842	-4.97201	6.6261e-07	5.49383e-05
ENSG00000155307_SAMSN1	6406.6	0.303926	0.061505	4.94148	7.75319e-07	6.37731e-05
ENSG00000061273_HDAC7	718.151	0.4773	0.0973428	4.9033	9.42423e-07	7.69076e-05
ENSG00000151287_TEX30	1498.99	0.540851	0.110345	4.90144	9.51374e-07	7.70316e-05
ENSG00000069424_KCNAB2	726.407	-0.362609	0.074655	-4.85713	1.19099e-06	9.56856e-05
ENSG00000164211_STARD4	548.442	-0.468693	0.096847	-4.83952	1.30152e-06	0.000103761
ENSG00000121749_TBC1D15	1192.67	0.413768	0.0861196	4.80458	1.55077e-06	0.000122689
ENSG00000176142_TMEM39A	684.458	0.361509	0.0753834	4.79561	1.62181e-06	0.000127337
ENSG00000133104_SPG20	1876.9	0.258804	0.0540639	4.787	1.69292e-06	0.00013192
ENSG00000103489_XYLT1	317.859	0.644451	0.134758	4.78228	1.73318e-06	0.00013405
ENSG00000162772_ATF3	152.905	0.693284	0.145671	4.75924	1.94322e-06	0.000149182
ENSG00000167508_MVD	157.872	-0.716296	0.150774	-4.75078	2.02632e-06	0.000154418
ENSG00000125249_RAP2A	1003.12	0.524031	0.110513	4.7418	2.1183e-06	0.000160249
ENSG00000131504_DIAPH1	10450.9	0.407575	0.0862545	4.72526	2.29824e-06	0.000171493
ENSG00000113161_HMGCR	1804.26	-0.335809	0.0710693	-4.7251	2.30003e-06	0.000171493
ENSG00000172175_MALT1	555.029	0.448235	0.0949877	4.71887	2.37153e-06	0.000175561
ENSG00000147650_LRP12	784.187	0.431847	0.0917179	4.70843	2.4963e-06	0.000183487
ENSG00000114805_PLCH1	756.151	-0.478674	0.101791	-4.70251	2.56988e-06	0.000187565
ENSG00000161791_FMNL3	177.674	0.610665	0.130227	4.68923	2.74238e-06	0.000198755
ENSG00000173020_GRK2	7556.89	-0.354961	0.0759455	-4.67388	2.95555e-06	0.000212718
ENSG00000198914_POU3F3	380.296	-0.483637	0.103534	-4.6713	2.99307e-06	0.000213932
ENSG00000166900_STX3	465.043	0.428723	0.0923808	4.64082	3.47028e-06	0.000245978
ENSG00000121858_TNFSF10	703.586	-0.413448	0.0891106	-4.63972	3.48888e-06	0.000245978
ENSG00000162739_SLAMF6	305.622	-0.509672	0.110452	-4.61442	3.94203e-06	0.000276049
ENSG00000043462_LCP2	2186.22	0.281883	0.0612052	4.60553	4.1141e-06	0.000285695
ENSG00000170545_SMAGP	499.609	0.45783	0.0994511	4.60357	4.15309e-06	0.000285695
ENSG00000205268_PDE7A	2276.91	-0.299276	0.0650162	-4.6031	4.16247e-06	0.000285695
ENSG00000144747_TMF1	1181.63	0.462468	0.100827	4.58676	4.50173e-06	0.000306947
ENSG00000102010_BMX	394.763	-0.428406	0.0935198	-4.58091	4.62956e-06	0.0003136
ENSG00000172167_MTBP	659.18	0.389635	0.0853422	4.56556	4.98152e-06	0.00033525
ENSG00000066382_MPPED2	402.499	0.441736	0.0972679	4.54144	5.58722e-06	0.000373586
ENSG00000154451_GBP5	2159.85	0.273886	0.0604113	4.53369	5.79622e-06	0.000385077
ENSG00000070882_OSBPL3	863.694	0.349932	0.0772772	4.52827	5.94686e-06	0.000392568
ENSG00000135596_MICAL1	314.133	0.538292	0.119137	4.51826	6.23513e-06	0.000408993
ENSG00000181418_DDN	262.139	-0.477314	0.106998	-4.46099	8.15834e-06	0.00053178
ENSG00000115267_IFIH1	453.741	0.437191	0.0980696	4.45797	8.27396e-06	0.000535946
ENSG00000120738_EGR1	144.962	0.734006	0.165011	4.44824	8.65786e-06	0.00055733
ENSG00000185504_FAAP100	304.184	-0.48512	0.109142	-4.44484	8.79567e-06	0.000562706
ENSG00000177732_SOX12	341.672	-0.534742	0.120447	-4.43965	9.01049e-06	0.000572913
ENSG00000155097_ATP6V1C1	1909.81	0.311537	0.070803	4.40006	1.0822e-05	0.000683896
ENSG00000134321_RSAD2	533.38	-0.392558	0.0893036	-4.39577	1.10383e-05	0.00069334
ENSG00000183496_MEX3B	734.269	-0.367126	0.0835595	-4.39359	1.11495e-05	0.000696104
ENSG00000125538_IL1B	130.8	-0.659718	0.15095	-4.37044	1.23995e-05	0.000769512
ENSG00000147883_CDKN2B	271.602	0.490235	0.112318	4.36469	1.27303e-05	0.000785337
ENSG00000154447_SH3RF1	315.541	0.568757	0.130469	4.35934	1.30457e-05	0.000800034
ENSG00000126461_SCAF1	722.483	-0.392319	0.090187	-4.35006	1.36102e-05	0.000829742
ENSG00000006638_TBXA2R	73.2522	0.820841	0.189035	4.34228	1.41014e-05	0.000854663
ENSG00000095370_SH2D3C	130.026	0.719181	0.16596	4.33346	1.46785e-05	0.000884466
ENSG00000184584_TMEM173	439.517	0.439322	0.102137	4.30131	1.69795e-05	0.0010172
ENSG00000119138_KLF9	341.799	0.464071	0.108162	4.29051	1.78262e-05	0.00106179
ENSG00000080822_CLDND1	1834.67	0.355303	0.0831204	4.27455	1.91523e-05	0.00113425
ENSG00000131653_TRAF7	823.867	-0.324206	0.0762768	-4.25039	2.13398e-05	0.00125662
ENSG00000142327_RNPEPL1	410.686	-0.420479	0.099061	-4.24465	2.18938e-05	0.00128196
ENSG00000100055_CYTH4	92.1033	0.74896	0.177426	4.22124	2.42958e-05	0.00141461
ENSG00000162636_FAM102B	668.798	0.431048	0.102406	4.20921	2.56268e-05	0.00148378
ENSG00000132361_CLUH	1844.47	-0.297632	0.0709283	-4.19623	2.71392e-05	0.00156261
ENSG00000020181_ADGRA2	475.069	-0.390942	0.0933577	-4.18757	2.8196e-05	0.00160934
ENSG00000103257_SLC7A5	5719.14	-0.33768	0.0806488	-4.18704	2.82612e-05	0.00160934
ENSG00000206190_ATP10A	241.75	0.485774	0.116202	4.18043	2.90961e-05	0.00164783
ENSG00000004975_DVL2	447.195	-0.417264	0.0998735	-4.17792	2.94184e-05	0.00165703
ENSG00000110076_NRXN2	65.6905	-0.865407	0.207477	-4.1711	3.03129e-05	0.00169818
ENSG00000146830_GIGYF1	456.679	-0.448105	0.107696	-4.16084	3.17078e-05	0.00176677
ENSG00000011021_CLCN6	244.148	-0.540883	0.130041	-4.15934	3.19169e-05	0.00176698
ENSG00000148700_ADD3	2507.63	0.288372	0.0693473	4.15837	3.20526e-05	0.00176698
ENSG00000108669_CYTH1	458.583	0.39499	0.0956902	4.1278	3.66247e-05	0.00200835
ENSG00000160957_RECQL4	1096.51	-0.382855	0.0928938	-4.12142	3.7654e-05	0.00205393
ENSG00000173930_SLCO4C1	145.955	-0.678185	0.164886	-4.11305	3.90466e-05	0.00211874
ENSG00000204977_TRIM13	399.535	0.371694	0.0904011	4.1116	3.9292e-05	0.00212095
ENSG00000086730_LAT2	1209.36	0.324917	0.0793192	4.09633	4.19758e-05	0.00225408
ENSG00000137478_FCHSD2	1385.23	-0.259611	0.0636805	-4.07677	4.56662e-05	0.00243961
ENSG00000068305_MEF2A	791.734	0.36088	0.0886743	4.06973	4.70676e-05	0.00250158
ENSG00000179115_FARSA	2090.34	-0.339204	0.0835408	-4.06034	4.90023e-05	0.00259112
ENSG00000138166_DUSP5	145.278	0.678213	0.167495	4.04916	5.14011e-05	0.00270417
ENSG00000143641_GALNT2	1367.87	-0.267957	0.0663677	-4.03747	5.40309e-05	0.00282816
ENSG00000093167_LRRFIP2	788.949	0.320132	0.0793623	4.0338	5.48811e-05	0.00285823
ENSG00000157224_CLDN12	172.694	0.588827	0.146172	4.0283	5.61806e-05	0.00291128
ENSG00000160949_TONSL	1315.69	-0.339951	0.0845014	-4.02302	5.74567e-05	0.00296259
ENSG00000131236_CAP1	3354.85	0.249578	0.0620751	4.02058	5.8055e-05	0.00297863
ENSG00000105492_SIGLEC6	1806	-0.320432	0.0797385	-4.01854	5.8561e-05	0.00298979
ENSG00000103249_CLCN7	792.701	-0.3236	0.0805586	-4.01696	5.89544e-05	0.00299512
ENSG00000175305_CCNE2	954.674	0.343549	0.0856684	4.01022	6.0663e-05	0.00305501
ENSG00000151849_CENPJ	943.549	0.323619	0.0807033	4.00998	6.07228e-05	0.00305501
ENSG00000165813_CCDC186	404.634	0.486239	0.121511	4.00159	6.29171e-05	0.00315011
ENSG00000114650_SCAP	785.588	-0.305875	0.0765944	-3.99344	6.51219e-05	0.00324482
ENSG00000150347_ARID5B	116.462	0.799447	0.200651	3.98428	6.76859e-05	0.00334764
ENSG00000124831_LRRFIP1	1679.72	0.296069	0.0743187	3.98377	6.78314e-05	0.00334764
ENSG00000167202_TBC1D2B	1584.54	-0.301065	0.0760297	-3.95983	7.50016e-05	0.00368397
ENSG00000179152_TCAIM	656.087	0.330123	0.0835499	3.9512	7.77599e-05	0.00380045
ENSG00000103769_RAB11A	4893.68	0.237887	0.0602238	3.95005	7.81343e-05	0.00380045
ENSG00000112787_FBRSL1	858.966	-0.362532	0.0918031	-3.94902	7.84732e-05	0.00380045
ENSG00000166272_WBP1L	584.895	0.415151	0.105364	3.94016	8.14256e-05	0.00392033
ENSG00000134508_CABLES1	406.03	0.359296	0.0912092	3.93925	8.17353e-05	0.00392033
ENSG00000110876_SELPLG	224.523	-0.552497	0.140291	-3.93823	8.20833e-05	0.00392033
ENSG00000188404_SELL	94.4462	-0.734684	0.186696	-3.9352	8.31274e-05	0.00395198
ENSG00000157554_ERG	872.799	0.295205	0.0753206	3.91931	8.88018e-05	0.00418505
ENSG00000149269_PAK1	2050.32	0.226373	0.0577596	3.91922	8.88374e-05	0.00418505
ENSG00000168310_IRF2	427.411	0.389045	0.0993322	3.91661	8.98036e-05	0.00420079
ENSG00000068912_ERLEC1	597.502	0.342875	0.0875547	3.91613	8.99821e-05	0.00420079
ENSG00000179855_GIPC3	1179.95	0.321787	0.0823824	3.90602	9.38301e-05	0.00436078
ENSG00000052749_RRP12	922.158	-0.289733	0.0742044	-3.90453	9.441e-05	0.00436815
ENSG00000186635_ARAP1	1317.44	-0.269704	0.069168	-3.89926	9.64864e-05	0.00444438
ENSG00000110921_MVK	94.6764	-0.734976	0.188864	-3.89156	9.96029e-05	0.00456763
ENSG00000132274_TRIM22	620.018	-0.336986	0.087062	-3.87064	0.000108549	0.0049517
ENSG00000169213_RAB3B	240.012	0.572253	0.147877	3.86978	0.000108934	0.0049517
ENSG00000143751_SDE2	697.303	0.360202	0.093567	3.84967	0.000118279	0.00535304
ENSG00000263528_IKBKE	270.963	-0.454246	0.118201	-3.843	0.000121539	0.00547666
ENSG00000073060_SCARB1	1416.19	-0.314592	0.0819119	-3.84061	0.000122728	0.0054914
ENSG00000130193_THEM6	196.289	-0.508231	0.132344	-3.84022	0.000122926	0.0054914
ENSG00000130054_FAM155B	216.464	-0.471602	0.122884	-3.83779	0.000124149	0.00552222
ENSG00000198795_ZNF521	827.651	-0.284707	0.0744321	-3.82506	0.000130743	0.00579068
ENSG00000184640_SEPT9	1490.51	-0.260264	0.0681045	-3.82154	0.000132619	0.00584877
ENSG00000081181_ARG2	258.994	0.45001	0.117847	3.81861	0.000134206	0.00589369
ENSG00000173638_SLC19A1	439.264	-0.372139	0.0975085	-3.81647	0.000135373	0.00591984
ENSG00000151883_PARP8	735.875	0.288644	0.0757013	3.81293	0.000137329	0.00598015
ENSG00000140326_CDAN1	271.469	-0.444078	0.116574	-3.80941	0.000139298	0.0060405
ENSG00000136156_ITM2B	3204.09	0.285277	0.0750414	3.8016	0.000143765	0.00620826
ENSG00000226688_ENTPD1-AS1	182.315	0.513842	0.135268	3.7987	0.000145459	0.00625535
ENSG00000181026_AEN	808.284	-0.302928	0.0798675	-3.79288	0.000148909	0.00637724
ENSG00000089820_ARHGAP4	1116.34	-0.311308	0.0821878	-3.78776	0.000152011	0.0064833
ENSG00000165556_CDX2	176.301	-0.549435	0.145101	-3.78656	0.000152748	0.00648801
ENSG00000004700_RECQL	1014.64	0.286556	0.0757483	3.783	0.000154951	0.00655475
ENSG00000103495_MAZ	3009.47	-0.250574	0.0662994	-3.77943	0.000157185	0.00662222
ENSG00000141682_PMAIP1	682.312	0.342981	0.0909451	3.7713	0.000162402	0.00680804
ENSG00000075618_FSCN1	1579.48	-0.315375	0.0836424	-3.77052	0.00016291	0.00680804
ENSG00000087460_GNAS	8815.09	0.235895	0.0626878	3.76301	0.000167878	0.00698751
ENSG00000130726_TRIM28	5643.04	-0.215224	0.0572186	-3.76144	0.000168941	0.00700362
ENSG00000142347_MYO1F	841.11	-0.304681	0.0812428	-3.75025	0.000176656	0.00729429
ENSG00000120949_TNFRSF8	510.409	-0.36975	0.0986644	-3.74756	0.000178566	0.0073439
ENSG00000239306_RBM14	1443.72	-0.325361	0.0871966	-3.73135	0.000190458	0.00780201
ENSG00000100234_TIMP3	840.139	0.309634	0.0831406	3.72422	0.000195916	0.007994
ENSG00000135632_SMYD5	352.692	-0.368391	0.0994956	-3.70258	0.000213414	0.00867382
ENSG00000197324_LRP10	549.104	0.3489	0.0944151	3.69538	0.000219555	0.00888855
ENSG00000047644_WWC3	982.602	0.441599	0.119585	3.69276	0.000221832	0.00894577
ENSG00000130511_SSBP4	355.489	-0.445158	0.120624	-3.69045	0.000223854	0.00899232
ENSG00000171241_SHCBP1	1328.09	0.228688	0.0620521	3.68542	0.000228323	0.00913646
ENSG00000104907_TRMT1	638.168	-0.340183	0.0925233	-3.67672	0.00023625	0.00941731
ENSG00000245848_CEBPA	301.215	-0.486466	0.132569	-3.66954	0.000242985	0.00964865
ENSG00000246985_SOCS2-AS1	141.262	0.533309	0.145875	3.65593	0.000256253	0.0101352
ENSG00000139428_MMAB	251.236	-0.460429	0.125994	-3.65439	0.000257799	0.0101352
ENSG00000060339_CCAR1	3525.78	0.201657	0.0551877	3.65402	0.000258171	0.0101352
ENSG00000107738_C10orf54	634.085	-0.324137	0.0887593	-3.65186	0.000260344	0.0101819
ENSG00000137198_GMPR	294.672	-0.419408	0.114908	-3.64995	0.000262288	0.0102078
ENSG00000196549_MME	479.362	-0.36955	0.101266	-3.64928	0.000262975	0.0102078
ENSG00000151491_EPS8	819.88	0.26009	0.0713771	3.64388	0.000268554	0.0103854
ENSG00000164100_NDST3	371.24	-0.384563	0.105704	-3.63812	0.000274634	0.0105811
ENSG00000171109_MFN1	1046.29	0.27067	0.0745351	3.63144	0.00028184	0.0108185
ENSG00000196700_ZNF512B	501.618	-0.322921	0.0890671	-3.6256	0.000288297	0.0110255
ENSG00000071894_CPSF1	2528.81	-0.268676	0.0742753	-3.6173	0.000297692	0.0113345
ENSG00000151892_GFRA1	171.435	0.492594	0.136206	3.61654	0.000298563	0.0113345
ENSG00000108094_CUL2	1442.19	0.213938	0.0592427	3.61121	0.000304775	0.0115281
ENSG00000179598_PLD6	608.47	-0.293185	0.0812881	-3.60674	0.000310065	0.0116855
ENSG00000128708_HAT1	2398.4	0.255398	0.0708904	3.60272	0.000314901	0.0118248
ENSG00000023330_ALAS1	1106.45	0.275285	0.0765057	3.59823	0.000320393	0.0119876
ENSG00000172071_EIF2AK3	530.886	0.325446	0.0904939	3.59634	0.000322732	0.0120316
ENSG00000164162_ANAPC10	260.299	0.461103	0.128384	3.59158	0.000328685	0.0122096
ENSG00000163376_KBTBD8	623.827	0.362319	0.101139	3.58239	0.000340466	0.0126021
ENSG00000075213_SEMA3A	103.799	0.621631	0.173752	3.57769	0.00034664	0.0127191
ENSG00000169379_ARL13B	382.982	0.341638	0.0955358	3.57602	0.000348863	0.0127191
ENSG00000054654_SYNE2	399.344	0.618309	0.172919	3.57572	0.000349261	0.0127191
ENSG00000168615_ADAM9	700.326	0.324669	0.0907994	3.57568	0.000349324	0.0127191
ENSG00000184702_SEPT5	181.811	0.605161	0.169259	3.57535	0.000349762	0.0127191
ENSG00000100304_TTLL12	1724.05	-0.261754	0.0732628	-3.57281	0.000353166	0.012798
ENSG00000138061_CYP1B1	398.77	-0.37624	0.105472	-3.56719	0.000360828	0.0130159
ENSG00000189057_FAM111B	587.586	0.325584	0.0912994	3.56611	0.000362313	0.0130159
ENSG00000100401_RANGAP1	2026.24	-0.244144	0.0684842	-3.56497	0.000363896	0.0130159
ENSG00000100906_NFKBIA	533.428	-0.339372	0.0952232	-3.56396	0.0003653	0.0130159
ENSG00000251562_MALAT1	6506.74	0.436803	0.122565	3.56385	0.00036546	0.0130159
ENSG00000163513_TGFBR2	505.163	0.340883	0.0958118	3.55784	0.000373917	0.0132715
ENSG00000173198_CYSLTR1	580.155	0.324511	0.0913107	3.55392	0.000379537	0.013425
ENSG00000148334_PTGES2	531.723	-0.347078	0.0977294	-3.55142	0.000383159	0.013507
ENSG00000261971_MMP25-AS1	609.64	-0.419984	0.1184	-3.54717	0.000389391	0.0136802
ENSG00000048740_CELF2	3202.34	0.349872	0.0988277	3.54022	0.000399794	0.0139982
ENSG00000120690_ELF1	3088.1	0.219634	0.0620764	3.53813	0.000402978	0.0140229
ENSG00000147155_EBP	1622.21	-0.292734	0.0827405	-3.53798	0.000403207	0.0140229
ENSG00000081985_IL12RB2	376.948	0.34896	0.0987008	3.53554	0.000406946	0.0141056
ENSG00000175097_RAG2	233.278	-0.504441	0.142734	-3.53413	0.000409127	0.014134
ENSG00000118046_STK11	463.298	-0.382191	0.108355	-3.5272	0.000419982	0.0144608
ENSG00000198598_MMP17	188.714	-0.449656	0.127649	-3.52259	0.000427346	0.0146656
ENSG00000173230_GOLGB1	1492.37	0.434538	0.123538	3.51744	0.000435728	0.0149039
ENSG00000107331_ABCA2	985.276	-0.373994	0.106383	-3.51554	0.000438863	0.0149617
ENSG00000150764_DIXDC1	464.49	-0.329146	0.0936778	-3.5136	0.000442078	0.0150096
ENSG00000105281_SLC1A5	2456.35	-0.20163	0.0573962	-3.51295	0.000443161	0.0150096
ENSG00000159433_STARD9	327.99	0.451467	0.1286	3.51062	0.000447058	0.0150922
ENSG00000189227_C15orf61	337.657	-0.404287	0.115294	-3.50659	0.000453895	0.0152733
ENSG00000104419_NDRG1	382.789	-0.377544	0.108016	-3.49524	0.000473628	0.0158857
ENSG00000126524_SBDS	548.123	0.355492	0.101756	3.49357	0.000476608	0.0159123
ENSG00000151135_TMEM263	268.257	0.413637	0.118416	3.49308	0.000477492	0.0159123
ENSG00000238227_C9orf69	229.806	-0.421606	0.120733	-3.49205	0.000479332	0.0159224
ENSG00000125912_NCLN	1107.27	-0.304579	0.0872617	-3.4904	0.000482294	0.015931
ENSG00000212864_RNF208	142.544	-0.563914	0.161571	-3.4902	0.000482664	0.015931
ENSG00000150991_UBC	8379.84	0.226568	0.0649607	3.48778	0.000487051	0.0160247
ENSG00000100075_SLC25A1	501.495	-0.330646	0.0949369	-3.4828	0.000496205	0.0162743
ENSG00000101220_C20orf27	517.778	-0.313007	0.0901632	-3.47156	0.000517435	0.0168631
ENSG00000095917_TPSD1	3170.78	-0.299419	0.0862708	-3.47069	0.00051913	0.0168631
ENSG00000204634_TBC1D8	568.891	0.289487	0.0834208	3.4702	0.000520075	0.0168631
ENSG00000107789_MINPP1	612.477	0.29235	0.0842532	3.46989	0.000520668	0.0168631
ENSG00000080986_NDC80	1155.59	0.230914	0.0668222	3.45564	0.000548982	0.0177248
ENSG00000185112_FAM43A	198.71	-0.473742	0.137198	-3.45298	0.000554422	0.0178448
ENSG00000180263_FGD6	178.986	0.471541	0.136738	3.44851	0.000563688	0.0180869
ENSG00000110435_PDHX	791.599	0.258129	0.0749092	3.44589	0.000569183	0.0182068
ENSG00000081913_PHLPP1	420.347	0.354245	0.103075	3.43676	0.000588721	0.0187739
ENSG00000171067_C11orf24	1006.23	0.2757	0.0803341	3.43192	0.000599329	0.0190535
ENSG00000156535_CD109	337.031	0.47938	0.139737	3.43059	0.000602259	0.0190881
ENSG00000196684_HSH2D	721.409	-0.276379	0.080639	-3.42736	0.00060949	0.0192483
ENSG00000167851_CD300A	99.1982	0.606429	0.176973	3.42667	0.000611027	0.0192483
ENSG00000173706_HEG1	183.34	0.506875	0.148142	3.42154	0.000622684	0.0195561
ENSG00000131626_PPFIA1	1880.61	0.205577	0.0601635	3.41697	0.000633223	0.019827
ENSG00000187961_KLHL17	155.214	-0.541621	0.158711	-3.41263	0.000643399	0.0200849
ENSG00000178538_CA8	1683.29	-0.193239	0.0566592	-3.41056	0.000648305	0.0201773
ENSG00000135525_MAP7	561.501	-0.270407	0.0795028	-3.40123	0.000670839	0.0208161
ENSG00000111252_SH2B3	1062.13	0.339524	0.0998487	3.40039	0.000672908	0.020818
ENSG00000011566_MAP4K3	424.744	0.381528	0.112442	3.39312	0.000691013	0.0213145
ENSG00000040275_SPDL1	1614.1	0.253462	0.0748008	3.38849	0.000702793	0.0216135
ENSG00000101695_RNF125	221.189	0.447697	0.132256	3.38508	0.000711573	0.0218188
ENSG00000196954_CASP4	1827.73	0.262566	0.0776177	3.38281	0.000717476	0.0218706
ENSG00000062716_VMP1	1776.42	0.250726	0.0741177	3.38281	0.000717484	0.0218706
ENSG00000034053_APBA2	90.792	-0.630058	0.186518	-3.378	0.00073016	0.0220977
ENSG00000145365_TIFA	335.729	0.409564	0.121294	3.37661	0.000733852	0.0220977
ENSG00000198408_MGEA5	1917.35	0.270805	0.080207	3.37633	0.000734597	0.0220977
ENSG00000129911_KLF16	327.856	-0.378336	0.112056	-3.3763	0.000734671	0.0220977
ENSG00000103335_PIEZO1	1903.06	-0.304461	0.090197	-3.37551	0.000736799	0.0220977
ENSG00000064666_CNN2	1446.48	-0.266383	0.0789245	-3.37516	0.000737728	0.0220977
ENSG00000138134_STAMBPL1	390.32	-0.368212	0.109272	-3.36968	0.000752563	0.0224771
ENSG00000102780_DGKH	133.941	0.582442	0.17293	3.36808	0.000756929	0.0224879
ENSG00000149289_ZC3H12C	601.055	0.415832	0.123473	3.3678	0.000757695	0.0224879
ENSG00000173334_TRIB1	128.482	0.554917	0.164802	3.36717	0.000759433	0.0224879
ENSG00000067221_STOML1	63.6538	-0.769477	0.228838	-3.36253	0.000772305	0.0228039
ENSG00000145901_TNIP1	1231.9	-0.219209	0.0652452	-3.35978	0.000780044	0.0229097
ENSG00000160113_NR2F6	250.347	-0.425685	0.126706	-3.35963	0.000780467	0.0229097
ENSG00000147905_ZCCHC7	544.219	0.319338	0.0950996	3.35793	0.000785273	0.0229097
ENSG00000006576_PHTF2	776.177	0.325629	0.0969794	3.35772	0.000785889	0.0229097
ENSG00000113448_PDE4D	596.137	0.405386	0.120746	3.35735	0.00078694	0.0229097
ENSG00000254682_RP11-660L16.2	114.918	-0.607238	0.180919	-3.3564	0.000789644	0.022924
ENSG00000122068_FYTTD1	2386.92	0.178412	0.0531969	3.35381	0.00079706	0.0230747
ENSG00000092531_SNAP23	1663.79	0.189735	0.0568101	3.33981	0.000838354	0.0241759
ENSG00000140455_USP3	1328.74	0.197927	0.0592716	3.33932	0.000839828	0.0241759
ENSG00000138074_SLC5A6	919.836	-0.237604	0.0711693	-3.33857	0.000842098	0.0241759
ENSG00000156970_BUB1B	2843.27	0.191268	0.0573164	3.33706	0.000846704	0.024241
ENSG00000166598_HSP90B1	22810.4	0.197715	0.0593311	3.3324	0.000861018	0.0244387
ENSG00000149182_ARFGAP2	802.012	-0.251804	0.0755722	-3.33197	0.00086233	0.0244387
ENSG00000040531_CTNS	363.85	0.378775	0.113723	3.33069	0.000866309	0.0244387
ENSG00000049860_HEXB	800.76	0.248883	0.0747324	3.33032	0.00086747	0.0244387
ENSG00000270885_RASL10B	284.424	-0.397607	0.119395	-3.33018	0.000867906	0.0244387
ENSG00000117868_ESYT2	1468.57	0.297253	0.0892761	3.3296	0.000869721	0.0244387
ENSG00000115520_COQ10B	337.442	0.349849	0.105092	3.32898	0.000871649	0.0244387
ENSG00000101782_RIOK3	709.527	0.255299	0.0766961	3.32872	0.000872473	0.0244387
ENSG00000102038_SMARCA1	644.229	0.298076	0.0897795	3.32009	0.000899895	0.0251388
ENSG00000174106_LEMD3	787.958	0.277503	0.0836323	3.31813	0.000906221	0.0251505
ENSG00000160117_ANKLE1	545.794	-0.275654	0.0830789	-3.31798	0.00090672	0.0251505
ENSG00000157216_SSBP3	688.47	-0.27228	0.0820687	-3.31771	0.000907591	0.0251505
ENSG00000081665_ZNF506	173.627	0.483605	0.145813	3.31661	0.000911166	0.0251822
ENSG00000004399_PLXND1	1234.69	-0.291497	0.0879203	-3.31547	0.000914899	0.0252181
ENSG00000141569_TRIM65	325.784	-0.338179	0.102024	-3.3147	0.000917428	0.0252207
ENSG00000169679_BUB1	3910.64	0.177139	0.053466	3.31312	0.000922617	0.0252963
ENSG00000013441_CLK1	940.326	0.282807	0.0853962	3.31171	0.000927281	0.0253571
ENSG00000102096_PIM2	677.42	0.294252	0.0888985	3.30997	0.00093305	0.0254477
ENSG00000149150_SLC43A1	398.496	-0.322564	0.0974944	-3.30853	0.000937855	0.0254612
ENSG00000062822_POLD1	852.464	-0.273109	0.0825513	-3.30835	0.000938458	0.0254612
ENSG00000026103_FAS	463.453	0.360971	0.1092	3.3056	0.000947741	0.0256459
ENSG00000136379_ABHD17C	546.028	-0.274135	0.0829801	-3.30363	0.000954431	0.0257597
ENSG00000166130_IKBIP	567.748	0.364342	0.110466	3.29822	0.000973003	0.0261622
ENSG00000184432_COPB2	4138.37	0.198508	0.0601937	3.29782	0.000974394	0.0261622
ENSG00000104903_LYL1	1366.97	-0.336392	0.10221	-3.29119	0.000997633	0.026717
ENSG00000187240_DYNC2H1	178.702	0.504449	0.153346	3.28961	0.00100327	0.0267986
ENSG00000254087_LYN	4594.86	0.176858	0.053779	3.2886	0.00100686	0.0268254
ENSG00000054793_ATP9A	413.864	-0.357803	0.108868	-3.28658	0.00101412	0.0269496
ENSG00000179119_SPTY2D1	688.754	0.264634	0.0805685	3.28459	0.00102132	0.0270714
ENSG00000130309_COLGALT1	1228.51	-0.246916	0.0752924	-3.27943	0.00104019	0.0275013
ENSG00000110852_CLEC2B	827.04	0.358033	0.109486	3.27014	0.00107494	0.0282786
ENSG00000165527_ARF6	1456.39	0.228862	0.0699859	3.27011	0.00107504	0.0282786
ENSG00000133794_ARNTL	189.561	0.437035	0.133738	3.26784	0.00108371	0.0284343
ENSG00000023608_SNAPC1	239.72	0.401501	0.123088	3.26191	0.00110665	0.0289629
ENSG00000103942_HOMER2	1330.64	0.26011	0.0797686	3.2608	0.00111097	0.0290026
ENSG00000123983_ACSL3	1473.93	-0.216256	0.066424	-3.25568	0.00113121	0.0294569
ENSG00000136770_DNAJC1	329.601	0.357204	0.109839	3.25206	0.00114573	0.0297369
ENSG00000149823_VPS51	580.094	-0.322652	0.0992296	-3.25157	0.0011477	0.0297369
ENSG00000170638_TRABD	717.382	-0.31463	0.0968601	-3.2483	0.00116098	0.030006
ENSG00000163050_COQ8A	627.702	-0.275204	0.084782	-3.24602	0.00117029	0.0301713
ENSG00000128294_TPST2	649.603	0.24585	0.0757814	3.24419	0.00117783	0.0302905
ENSG00000121691_CAT	3200.99	-0.193865	0.0598145	-3.2411	0.00119071	0.0304804
ENSG00000184216_IRAK1	3334.41	-0.217751	0.0671863	-3.241	0.0011911	0.0304804
ENSG00000027697_IFNGR1	406.006	0.334266	0.103208	3.23877	0.00120045	0.0306439
ENSG00000102595_UGGT2	257.079	0.356702	0.110224	3.23615	0.00121154	0.0308512
ENSG00000281103_TRG-AS1	114.764	-0.497937	0.153978	-3.23382	0.00122146	0.0310204
ENSG00000162923_WDR26	1409.13	0.213617	0.0660702	3.23319	0.00122417	0.0310204
ENSG00000173621_LRFN4	422.495	-0.391656	0.121395	-3.2263	0.00125402	0.0316524
ENSG00000086102_NFX1	1197.87	0.244495	0.0757883	3.22602	0.00125522	0.0316524
ENSG00000162616_DNAJB4	451.961	0.413787	0.128527	3.21945	0.00128435	0.0323084
ENSG00000181004_BBS12	86.1194	0.626914	0.194934	3.21603	0.00129978	0.0326173
ENSG00000114541_FRMD4B	145.443	0.442874	0.137814	3.21356	0.00131101	0.0328196
ENSG00000185305_ARL15	488.481	0.351092	0.10936	3.21043	0.00132539	0.0330996
ENSG00000066336_SPI1	1029.06	-0.340909	0.106294	-3.20723	0.00134018	0.0333842
ENSG00000108559_NUP88	1821.32	0.21333	0.0665423	3.20593	0.00134626	0.0333842
ENSG00000102178_UBL4A	960.249	-0.27886	0.0869835	-3.20589	0.00134645	0.0333842
ENSG00000111266_DUSP16	178.925	0.445613	0.139112	3.20326	0.0013588	0.0336099
ENSG00000173894_CBX2	397.515	-0.298845	0.0933574	-3.20108	0.00136911	0.0337845
ENSG00000112799_LY86	83.9165	0.622761	0.195042	3.19295	0.00140826	0.0346679
ENSG00000095787_WAC	2966.86	0.169953	0.0532441	3.19196	0.00141313	0.0347053
ENSG00000073849_ST6GAL1	991.25	0.248869	0.0780003	3.19061	0.00141972	0.0347112
ENSG00000126860_EVI2A	447.699	0.346971	0.10875	3.19054	0.00142006	0.0347112
ENSG00000205476_CCDC85C	427.6	-0.313467	0.0983347	-3.18776	0.00143381	0.0349183
ENSG00000100439_ABHD4	135.611	0.571262	0.179221	3.18746	0.00143528	0.0349183
ENSG00000186918_ZNF395	522.363	-0.280004	0.087885	-3.18603	0.00144239	0.0350092
ENSG00000161847_RAVER1	626.674	-0.301566	0.0947856	-3.18157	0.00146482	0.0354704
ENSG00000137814_HAUS2	571.87	0.257474	0.0809592	3.18029	0.00147126	0.0355434
ENSG00000188807_TMEM201	505.035	-0.320546	0.100829	-3.1791	0.00147733	0.035607
ENSG00000138081_FBXO11	1018.04	0.249628	0.0785758	3.17691	0.00148854	0.0357941
ENSG00000141564_RPTOR	761.993	-0.316019	0.099549	-3.17451	0.0015009	0.0359653
ENSG00000140950_TLDC1	79.4097	-0.626094	0.197246	-3.17418	0.0015026	0.0359653
ENSG00000178913_TAF7	1641.99	0.215856	0.0681619	3.16682	0.00154116	0.0368031
ENSG00000129292_PHF20L1	2106.85	0.237375	0.07499	3.16542	0.00154862	0.0368962
ENSG00000175040_CHST2	95.0384	-0.550851	0.17411	-3.16382	0.00155714	0.0369151
ENSG00000169710_FASN	3972.06	-0.33133	0.104762	-3.16269	0.00156318	0.0369151
ENSG00000137700_SLC37A4	1030.3	-0.255571	0.0808098	-3.16262	0.00156355	0.0369151
ENSG00000160285_LSS	157.78	-0.500531	0.15828	-3.16233	0.00156515	0.0369151
ENSG00000198901_PRC1	3439.89	0.175003	0.0553468	3.16194	0.00156722	0.0369151
ENSG00000185198_PRSS57	962.17	-0.359418	0.113745	-3.15986	0.00157845	0.0370328
ENSG00000186767_SPIN4	1668.33	-0.232445	0.0735656	-3.15969	0.00157936	0.0370328
ENSG00000091317_CMTM6	1257.82	0.297975	0.0943787	3.15723	0.00159276	0.0372627
ENSG00000140319_SRP14	3159.17	0.255849	0.0811033	3.15461	0.00160714	0.0374093
ENSG00000167114_SLC27A4	487.271	-0.29624	0.0939076	-3.15459	0.00160726	0.0374093
ENSG00000146278_PNRC1	226.084	0.40631	0.128819	3.15412	0.00160985	0.0374093
ENSG00000165271_NOL6	1050.53	-0.244258	0.0775909	-3.14803	0.00164374	0.0381113
ENSG00000179051_RCC2	2310.31	-0.244655	0.0777454	-3.14687	0.00165026	0.0381771
ENSG00000119397_CNTRL	1624.12	0.29684	0.0943692	3.14552	0.00165792	0.0382687
ENSG00000159069_FBXW5	593.172	-0.312093	0.0993224	-3.14222	0.0016767	0.0386164
ENSG00000127838_PNKD	809.908	-0.248178	0.0790853	-3.1381	0.00170046	0.0390766
ENSG00000079999_KEAP1	1011.2	-0.250263	0.0797687	-3.13736	0.00170475	0.0390817
ENSG00000067082_KLF6	433.59	0.288882	0.0920953	3.13677	0.00170822	0.0390817
ENSG00000119446_RBM18	597.953	0.299405	0.0955446	3.13367	0.00172635	0.0394094
ENSG00000095932_SMIM24	288.05	0.385717	0.123202	3.13078	0.0017434	0.0397113
ENSG00000116473_RAP1A	1276.77	0.2704	0.0864376	3.12827	0.00175837	0.0399644
ENSG00000136141_LRCH1	284.293	0.337372	0.107934	3.12573	0.00177364	0.0401866
ENSG00000163297_ANTXR2	1911.98	0.242165	0.0774871	3.12523	0.00177668	0.0401866
ENSG00000042445_RETSAT	260.731	-0.347492	0.111208	-3.12471	0.00177978	0.0401866
ENSG00000109171_SLAIN2	948.934	0.270369	0.0865586	3.12353	0.00178695	0.0402607
ENSG00000134955_SLC37A2	104.255	-0.521833	0.167192	-3.12117	0.00180135	0.0404662
ENSG00000152558_TMEM123	9314.61	0.204777	0.0656179	3.12076	0.00180388	0.0404662
ENSG00000175602_CCDC85B	249.36	-0.438601	0.140631	-3.1188	0.00181586	0.0406437
ENSG00000182827_ACBD3	892.787	0.288353	0.0924745	3.11819	0.00181963	0.0406437
ENSG00000103549_RNF40	1454.52	-0.217497	0.0697879	-3.11654	0.00182988	0.0407846
ENSG00000261236_BOP1	2015.92	-0.254422	0.0818956	-3.10666	0.00189216	0.0420823
ENSG00000023318_ERP44	1536.72	0.227809	0.073357	3.10549	0.00189965	0.0421049
ENSG00000168264_IRF2BP2	2478.51	-0.187957	0.0605293	-3.10523	0.0019013	0.0421049
ENSG00000133302_SLF1	452.126	0.319118	0.102808	3.104	0.00190922	0.0421901
ENSG00000100485_SOS2	582.345	0.292713	0.0943894	3.10112	0.00192789	0.0424135
ENSG00000188620_HMX3	69.1677	-0.721137	0.232544	-3.10108	0.00192818	0.0424135
ENSG00000163013_FBXO41	441.163	-0.32194	0.103833	-3.10055	0.00193161	0.0424135
ENSG00000154719_MRPL39	949.666	0.231393	0.0747043	3.09746	0.0019519	0.0427685
ENSG00000168802_CHTF8	1229.23	-0.215925	0.0697487	-3.09576	0.00196309	0.0429228
ENSG00000171608_PIK3CD	1115.62	-0.256006	0.0827473	-3.09383	0.0019759	0.043112
ENSG00000182979_MTA1	1563.8	-0.211937	0.0685759	-3.09055	0.00199786	0.0434996
ENSG00000100413_POLR3H	633.687	-0.271455	0.0878629	-3.08953	0.00200472	0.0435576
ENSG00000095139_ARCN1	7394.19	0.173065	0.0560317	3.0887	0.00201037	0.0435888
ENSG00000186470_BTN3A2	202.25	-0.414781	0.134461	-3.08477	0.00203713	0.0440768
ENSG00000078237_TIGAR	205.368	0.416371	0.135108	3.08177	0.00205776	0.0444279
ENSG00000015285_WAS	1536.02	-0.209386	0.0679567	-3.08116	0.00206193	0.0444279
ENSG00000128923_FAM63B	508.445	0.396658	0.128785	3.07999	0.00207006	0.0445085
ENSG00000149499_EML3	304.126	-0.381293	0.123821	-3.07939	0.00207426	0.0445085
ENSG00000106009_BRAT1	327.498	-0.360811	0.117229	-3.07783	0.00208513	0.0446493
ENSG00000147592_LACTB2	639.303	0.270067	0.0878402	3.07453	0.00210838	0.0450541
ENSG00000185252_ZNF74	223.595	-0.361801	0.117726	-3.07325	0.00211743	0.0451455
ENSG00000113615_SEC24A	980.812	0.340823	0.110931	3.07239	0.00212352	0.0451455
ENSG00000111845_PAK1IP1	815.014	0.285985	0.0931075	3.07156	0.00212946	0.0451455
ENSG00000110031_LPXN	901.422	-0.211346	0.0688093	-3.07147	0.00213008	0.0451455
ENSG00000180900_SCRIB	241.776	-0.456468	0.148776	-3.06816	0.00215383	0.0455556
ENSG00000071564_TCF3	1410.27	-0.250398	0.0816296	-3.06748	0.00215869	0.0455655
ENSG00000132382_MYBBP1A	1682.1	-0.237342	0.0774851	-3.06307	0.00219082	0.0461498
ENSG00000172889_EGFL7	857.1	-0.316539	0.103374	-3.06207	0.00219809	0.0462089
ENSG00000157557_ETS2	1861.48	-0.173038	0.0565352	-3.0607	0.00220817	0.0463268
ENSG00000197774_EME2	156.102	-0.509456	0.166639	-3.05724	0.00223387	0.0467041
ENSG00000140854_KATNB1	1044.94	-0.253747	0.0830065	-3.05696	0.00223595	0.0467041
ENSG00000100056_DGCR14	282.917	-0.326013	0.106673	-3.0562	0.00224161	0.0467041
ENSG00000065268_WDR18	587.649	-0.342632	0.112123	-3.05586	0.00224418	0.0467041
ENSG00000141526_SLC16A3	431.08	-0.410047	0.134354	-3.052	0.00227324	0.0472141
ENSG00000174799_CEP135	554.133	0.31169	0.102378	3.04449	0.00233071	0.048311
ENSG00000176978_DPP7	646.555	-0.351292	0.115436	-3.04318	0.0023409	0.0484253
ENSG00000120697_ALG5	712.372	0.326237	0.107353	3.03891	0.00237435	0.0490195
ENSG00000112697_TMEM30A	1662.74	0.27186	0.0895033	3.03743	0.00238607	0.0491565
ENSG00000173786_CNP	521.157	-0.273514	0.0900908	-3.03598	0.00239754	0.0491565
ENSG00000197299_BLM	1762.32	0.236021	0.0777473	3.03575	0.00239936	0.0491565
ENSG00000161904_LEMD2	252.322	-0.386903	0.127452	-3.03568	0.00239996	0.0491565
ENSG00000165304_MELK	1523.99	0.209709	0.0691244	3.03378	0.00241507	0.0493685
ENSG00000198917_SPOUT1	556.527	-0.310766	0.102831	-3.02211	0.0025102	0.0512121
ENSG00000130821_SLC6A8	599.004	-0.271115	0.0897472	-3.02087	0.00252048	0.0512552
ENSG00000129083_COPB1	2976.42	0.181701	0.0601528	3.02066	0.00252221	0.0512552
ENSG00000119326_CTNNAL1	1321.38	0.215911	0.0715115	3.01926	0.00253396	0.0513297
ENSG00000178605_GTPBP6	102.825	-0.510882	0.16922	-3.01904	0.00253578	0.0513297
ENSG00000108312_UBTF	2751.71	-0.158595	0.0525669	-3.01701	0.00255286	0.05146
ENSG00000158636_EMSY	1165.86	0.266938	0.0884844	3.01678	0.00255472	0.05146
ENSG00000115756_HPCAL1	470.47	-0.277758	0.0920797	-3.0165	0.00255711	0.05146
ENSG00000167895_TMC8	352.274	-0.321168	0.1065	-3.01565	0.00256428	0.0515042
ENSG00000122417_ODF2L	270.004	0.377984	0.125414	3.0139	0.00257915	0.0517028
ENSG00000103485_QPRT	460.258	-0.306758	0.10191	-3.01007	0.00261183	0.0522569
ENSG00000231607_DLEU2	365.662	0.356229	0.118381	3.00919	0.00261949	0.0523091
ENSG00000178252_WDR6	1198.04	-0.203969	0.0678094	-3.00798	0.00262989	0.0524082
ENSG00000186187_ZNRF1	540.042	-0.290418	0.0965666	-3.00744	0.00263457	0.0524082
ENSG00000121578_B4GALT4	333.287	0.305405	0.10159	3.00624	0.00264498	0.0525145
ENSG00000160877_NACC1	1036.93	-0.245545	0.0817065	-3.00521	0.00265397	0.0525922
ENSG00000100060_MFNG	866.903	-0.314863	0.104847	-3.00306	0.00267281	0.0528644
ENSG00000157181_C1orf27	417.305	0.299257	0.0996962	3.00169	0.00268483	0.053001
ENSG00000123064_DDX54	1680.76	-0.213108	0.0710232	-3.00054	0.002695	0.0531007
ENSG00000116752_BCAS2	792.237	0.260515	0.0869039	2.99774	0.00271987	0.053489
ENSG00000132334_PTPRE	87.5718	0.592965	0.197861	2.99688	0.00272755	0.0535385
ENSG00000144485_HES6	124.293	-0.50082	0.16744	-2.99104	0.00278026	0.0544306
ENSG00000198947_DMD	448.258	0.340752	0.113938	2.99069	0.0027835	0.0544306
ENSG00000105397_TYK2	748.306	-0.246037	0.0823092	-2.98918	0.00279725	0.0545702
ENSG00000166477_LEO1	1445.68	0.222042	0.0742924	2.98875	0.00280117	0.0545702
ENSG00000204161_C10orf128	64.6055	-0.636832	0.213329	-2.98521	0.00283384	0.055103
ENSG00000130881_LRP3	270.611	-0.360798	0.120973	-2.98247	0.00285937	0.0554188
ENSG00000171503_ETFDH	469.237	0.279033	0.0935705	2.98206	0.00286316	0.0554188
ENSG00000228300_C19orf24	344.358	-0.366031	0.122757	-2.98174	0.00286612	0.0554188
ENSG00000105409_ATP1A3	438.365	-0.322801	0.108282	-2.98111	0.00287202	0.0554295
ENSG00000100934_SEC23A	1170.62	0.22753	0.0763872	2.97865	0.00289525	0.055761
ENSG00000130382_MLLT1	1034.46	-0.238075	0.0799406	-2.97815	0.00289996	0.055761
ENSG00000185024_BRF1	385.854	-0.277258	0.0931319	-2.97704	0.00291041	0.0558584
ENSG00000140853_NLRC5	119.246	-0.449516	0.151442	-2.96823	0.00299517	0.0573788
ENSG00000122122_SASH3	1554.94	-0.218669	0.0737171	-2.96633	0.00301379	0.0576289
ENSG00000159692_CTBP1	858.755	-0.263791	0.088954	-2.96547	0.00302218	0.0576831
ENSG00000163931_TKT	7486.16	-0.226967	0.0765616	-2.9645	0.00303171	0.0577585
ENSG00000240024_LINC00888	124.326	0.489327	0.165218	2.96171	0.00305935	0.0581781
ENSG00000109736_MFSD10	366.294	-0.326897	0.110452	-2.95964	0.00308	0.0584635
ENSG00000105223_PLD3	225.659	-0.397928	0.134636	-2.95558	0.00312078	0.0591294
ENSG00000052841_TTC17	1014.41	0.202846	0.0686722	2.95384	0.00313849	0.0593564
ENSG00000084112_SSH1	725.868	0.374701	0.127053	2.94918	0.00318613	0.060046
ENSG00000160211_G6PD	2246.71	-0.250588	0.0849698	-2.94915	0.00318654	0.060046
ENSG00000165028_NIPSNAP3B	65.3706	0.703754	0.238879	2.94607	0.00321837	0.0605358
ENSG00000196352_CD55	579.001	0.269644	0.0915477	2.94539	0.00322551	0.06056
ENSG00000145868_FBXO38	601.109	0.241221	0.0819179	2.94467	0.00323299	0.0605601
ENSG00000178685_PARP10	224.481	-0.375741	0.127618	-2.94427	0.0032372	0.0605601
ENSG00000106799_TGFBR1	888.233	0.689232	0.234144	2.94362	0.00324393	0.0605768
ENSG00000161996_WDR90	197.234	-0.427215	0.145256	-2.94111	0.00327039	0.0609611
ENSG00000214063_TSPAN4	115.59	-0.465741	0.158436	-2.93962	0.00328617	0.0611451
ENSG00000135766_EGLN1	406.421	0.290644	0.0989726	2.93661	0.0033182	0.0616305
ENSG00000143537_ADAM15	1072.97	-0.261586	0.0890975	-2.93595	0.00332529	0.0616517
ENSG00000173264_GPR137	127.587	-0.475481	0.162151	-2.93234	0.00336418	0.0620669
ENSG00000100241_SBF1	816.734	-0.268833	0.0916824	-2.93222	0.00336553	0.0620669
ENSG00000117226_GBP3	125.632	0.522533	0.178205	2.9322	0.00336565	0.0620669
ENSG00000009790_TRAF3IP3	118.295	0.468056	0.15969	2.93103	0.0033784	0.0621914
ENSG00000140199_SLC12A6	867.43	0.325834	0.111209	2.92993	0.00339044	0.0623023
ENSG00000198055_GRK6	665.768	-0.265239	0.0905643	-2.92873	0.00340347	0.0624312
ENSG00000184203_PPP1R2	404.615	0.318325	0.108735	2.92753	0.00341665	0.0625621
ENSG00000002834_LASP1	1520.49	-0.180507	0.06176	-2.92271	0.00346995	0.0634261
ENSG00000086061_DNAJA1	7427.66	0.178181	0.0609877	2.92159	0.00348249	0.0634775
ENSG00000149573_MPZL2	111.978	-0.510251	0.174672	-2.92119	0.00348695	0.0634775
ENSG00000099364_FBXL19	477.391	-0.281526	0.0963862	-2.92082	0.00349114	0.0634775
ENSG00000099821_POLRMT	306.469	-0.294814	0.100978	-2.91959	0.00350487	0.0636156
ENSG00000174718_KIAA1551	1993.01	0.287132	0.0983977	2.91808	0.00352198	0.0638143
ENSG00000113583_C5orf15	1070.27	0.227855	0.0781418	2.91591	0.00354649	0.0640545
ENSG00000159753_CARMIL2	617.541	-0.277473	0.0951696	-2.91557	0.00355043	0.0640545
ENSG00000104375_STK3	874.4	0.209314	0.0718077	2.91493	0.00355771	0.0640545
ENSG00000167658_EEF2	29316	-0.172451	0.059173	-2.91436	0.00356423	0.0640545
ENSG00000164209_SLC25A46	960.136	0.228117	0.0782779	2.91419	0.00356614	0.0640545
ENSG00000111615_KRR1	1653.9	0.240129	0.0824458	2.91256	0.00358475	0.0642774
ENSG00000113369_ARRDC3	277.09	-0.412393	0.141656	-2.91123	0.00360014	0.0644419
ENSG00000117614_SYF2	736.754	0.269912	0.0927385	2.91046	0.00360893	0.0644879
ENSG00000117906_RCN2	1522.71	0.217348	0.074827	2.90468	0.00367628	0.0655783
ENSG00000146376_ARHGAP18	567.842	0.258374	0.0890666	2.90091	0.00372079	0.0662581
ENSG00000166479_TMX3	1017.45	0.239067	0.0824813	2.89844	0.00375029	0.0666689
ENSG00000104626_ERI1	1889.21	0.200353	0.069144	2.89761	0.00376015	0.0667297
ENSG00000158050_DUSP2	101.187	-0.526509	0.181893	-2.89462	0.0037962	0.0671136
ENSG00000116918_TSNAX	317.336	0.325056	0.112307	2.89435	0.00379947	0.0671136
ENSG00000158470_B4GALT5	1544.44	0.221549	0.0765493	2.8942	0.0038012	0.0671136
ENSG00000128604_IRF5	465.512	-0.316623	0.109522	-2.89095	0.00384077	0.0676968
ENSG00000143384_MCL1	2543.4	0.172392	0.0596575	2.8897	0.00385606	0.067851
ENSG00000146247_PHIP	1382.52	0.343808	0.119024	2.88855	0.00387017	0.0679837
ENSG00000114209_PDCD10	1576.94	0.27173	0.0941503	2.88613	0.00390016	0.0683946
ENSG00000011304_PTBP1	6598.89	-0.173447	0.060114	-2.8853	0.00391036	0.0684204
ENSG00000138434_SSFA2	1680.62	0.237447	0.0823055	2.88494	0.00391483	0.0684204
ENSG00000100403_ZC3H7B	1206.56	-0.218498	0.0757649	-2.8839	0.00392789	0.0684752
ENSG00000277075_HIST1H2AE	162.33	0.482268	0.167243	2.88363	0.00393118	0.0684752
ENSG00000188559_RALGAPA2	583.317	-0.325641	0.113045	-2.88062	0.00396895	0.0690171
ENSG00000189319_FAM53B	212.181	-0.36282	0.12601	-2.87929	0.00398565	0.0691691
ENSG00000000419_DPM1	1049.41	0.267311	0.0928528	2.87887	0.00399104	0.0691691
ENSG00000260916_CCPG1	176.344	0.475444	0.165199	2.878	0.00400202	0.0692436
ENSG00000164543_STK17A	294.825	0.355005	0.123392	2.87706	0.00401401	0.0693354
ENSG00000114315_HES1	89.5601	0.584839	0.203335	2.87623	0.00402453	0.0694013
ENSG00000128805_ARHGAP22	173.769	-0.395149	0.137415	-2.87559	0.00403268	0.0694265
ENSG00000168936_TMEM129	117.922	-0.513328	0.178696	-2.87263	0.00407065	0.0699638
ENSG00000135968_GCC2	546.946	0.332927	0.11599	2.87032	0.00410062	0.0703623
ENSG00000205542_TMSB4X	2873.48	0.252816	0.0881236	2.86888	0.00411931	0.0705661
ENSG00000171055_FEZ2	412.437	0.273522	0.0953781	2.86776	0.00413387	0.0706988
ENSG00000010072_SPRTN	294.998	0.292309	0.101948	2.86724	0.00414075	0.0706997
ENSG00000197081_IGF2R	1678.44	0.317293	0.110702	2.86618	0.00415456	0.0708188
ENSG00000145375_SPATA5	255.967	0.513391	0.179263	2.8639	0.00418464	0.0710988
ENSG00000163510_CWC22	1025.13	0.223739	0.078135	2.86349	0.00419	0.0710988
ENSG00000146232_NFKBIE	313.883	-0.321963	0.112457	-2.863	0.00419657	0.0710988
ENSG00000164754_RAD21	14420.8	0.13565	0.0473827	2.86286	0.00419842	0.0710988
ENSG00000007944_MYLIP	220.569	0.378987	0.132417	2.86207	0.00420889	0.0711598
ENSG00000171428_NAT1	267.245	0.361579	0.126477	2.85885	0.00425176	0.0717676
ENSG00000144674_GOLGA4	1283.45	0.300904	0.105275	2.85827	0.00425964	0.0717718
ENSG00000155329_ZCCHC10	427.021	0.269265	0.0942507	2.8569	0.00427796	0.0717718
ENSG00000099622_CIRBP	879.156	-0.239057	0.0837167	-2.85555	0.00429623	0.0717718
ENSG00000077380_DYNC1I2	726.123	0.213679	0.0748307	2.85549	0.00429698	0.0717718
ENSG00000279117_CTD-2562J17.6	602.599	-0.357269	0.125117	-2.85548	0.00429718	0.0717718
ENSG00000278053_DDX52	298.809	0.311086	0.108944	2.85546	0.00429747	0.0717718
ENSG00000211459_MT-RNR1	38194	0.278012	0.0973693	2.85524	0.00430049	0.0717718
ENSG00000164332_UBLCP1	646.078	0.271574	0.0951376	2.85454	0.00430988	0.0718094
ENSG00000176619_LMNB2	1929.54	-0.208742	0.073139	-2.85405	0.0043166	0.0718094
ENSG00000157350_ST3GAL2	337.717	-0.321553	0.112782	-2.85111	0.00435671	0.0723604
ENSG00000161204_ABCF3	632.509	-0.266379	0.0934807	-2.84956	0.00437802	0.0725847
ENSG00000175455_CCDC14	2176.01	0.162614	0.0570755	2.84911	0.00438422	0.0725847
ENSG00000196233_LCOR	768.637	0.411072	0.144689	2.84107	0.00449623	0.0743205
ENSG00000137804_NUSAP1	4334.45	0.169056	0.0595859	2.83717	0.00455147	0.0751138
ENSG00000171631_P2RY6	252.425	-0.357928	0.126184	-2.83655	0.00456032	0.0751402
ENSG00000141510_TP53	1848.48	-0.183983	0.0648893	-2.83534	0.00457768	0.0752643
ENSG00000100883_SRP54	2083.53	0.157232	0.0554627	2.83491	0.00458384	0.0752643
ENSG00000198786_MT-ND5	13131.3	0.247388	0.0872899	2.83409	0.00459562	0.0752643
ENSG00000117984_CTSD	392.906	-0.367596	0.129709	-2.834	0.00459691	0.0752643
ENSG00000127564_PKMYT1	725.482	-0.263368	0.0929602	-2.83313	0.0046095	0.0753516
ENSG00000183735_TBK1	931.643	0.213892	0.0755316	2.83182	0.00462838	0.0754529
ENSG00000253738_OTUD6B-AS1	918.193	0.237187	0.0837618	2.83169	0.00463026	0.0754529
ENSG00000277443_MARCKS	676.79	-0.257571	0.0910017	-2.8304	0.00464895	0.0756386
ENSG00000133114_GPALPP1	571.684	0.258399	0.091371	2.82802	0.00468376	0.0760854
ENSG00000134897_BIVM	504.258	0.278557	0.0986456	2.82382	0.00474551	0.0768333
ENSG00000133874_RNF122	87.5029	0.529952	0.187741	2.82278	0.00476089	0.0768333
ENSG00000131013_PPIL4	710.695	0.218557	0.0774392	2.8223	0.00476806	0.0768333
ENSG00000276045_ORAI1	568.257	-0.283084	0.100305	-2.82224	0.00476888	0.0768333
ENSG00000164796_CSMD3	178.841	0.411038	0.145645	2.8222	0.0047696	0.0768333
ENSG00000175538_KCNE3	395.595	-0.304377	0.107863	-2.82188	0.00477428	0.0768333
ENSG00000137996_RTCA	772.8	0.220236	0.0780603	2.82136	0.004782	0.0768382
ENSG00000103534_TMC5	97.8985	-0.458457	0.16254	-2.82059	0.00479361	0.0769056
ENSG00000104774_MAN2B1	627.476	-0.219796	0.0780034	-2.81778	0.00483575	0.0772504
ENSG00000276644_DACH1	311.209	-0.385557	0.136831	-2.81776	0.004836	0.0772504
ENSG00000136231_IGF2BP3	563.253	0.251716	0.089335	2.81766	0.00483747	0.0772504
ENSG00000244754_N4BP2L2	1189.31	0.181877	0.0646225	2.81446	0.00488591	0.0778409
ENSG00000115956_PLEK	1025.62	0.19908	0.0707404	2.81423	0.00488947	0.0778409
ENSG00000065135_GNAI3	2625	0.168694	0.0600215	2.81056	0.00494557	0.0785009
ENSG00000185000_DGAT1	317.003	-0.312368	0.111142	-2.81053	0.00494607	0.0785009
ENSG00000185187_SIGIRR	110.872	-0.482773	0.171883	-2.80874	0.00497357	0.0788166
ENSG00000125910_S1PR4	267.99	-0.384407	0.136946	-2.807	0.0050006	0.0791239
ENSG00000167987_VPS37C	193.264	-0.397727	0.141835	-2.80415	0.00504489	0.0797031
ENSG00000158717_RNF166	233.063	-0.349717	0.124767	-2.80296	0.00506367	0.079878
ENSG00000147654_EBAG9	1179.88	0.269819	0.0963929	2.79916	0.0051236	0.080525
ENSG00000226137_BAIAP2-AS1	193.605	-0.385868	0.137875	-2.79868	0.00513115	0.080525
ENSG00000159082_SYNJ1	324.418	0.320646	0.114581	2.79842	0.00513527	0.080525
ENSG00000152133_GPATCH11	647.676	0.233329	0.0833796	2.79839	0.00513576	0.080525
ENSG00000122545_SEPT7	3079.53	0.180485	0.0645183	2.79742	0.0051513	0.0806399
ENSG00000163069_SGCB	197.365	0.370137	0.132336	2.79696	0.00515865	0.0806399
ENSG00000152580_IGSF10	2972.63	0.265687	0.0950565	2.79504	0.00518926	0.080895
ENSG00000086065_CHMP5	800.704	0.302387	0.108192	2.79492	0.0051912	0.080895
ENSG00000218891_ZNF579	86.2915	-0.552039	0.197547	-2.79448	0.00519838	0.080895
ENSG00000235173_HGH1	1036.69	-0.25519	0.091338	-2.79391	0.00520749	0.0809152
ENSG00000177971_IMP3	1239.48	-0.273181	0.0978026	-2.79318	0.00521919	0.0809756
ENSG00000172965_MIR4435-2HG	96.3135	0.568913	0.203934	2.78969	0.0052758	0.0817315
ENSG00000186193_SAPCD2	687.672	-0.203032	0.0727964	-2.78904	0.00528648	0.0817748
ENSG00000105676_ARMC6	670.03	-0.23323	0.0836888	-2.78688	0.00532188	0.082158
ENSG00000138035_PNPT1	1484.39	0.167845	0.0602337	2.78656	0.00532711	0.082158
ENSG00000023041_ZDHHC6	949.617	0.199858	0.0717636	2.78495	0.00535357	0.0824433
ENSG00000112759_SLC29A1	1492.36	-0.214561	0.0770572	-2.78444	0.00536205	0.0824515
ENSG00000128928_IVD	602.368	-0.240858	0.0865476	-2.78296	0.00538656	0.0826018
ENSG00000069020_MAST4	385.055	0.422011	0.151645	2.78289	0.00538777	0.0826018
ENSG00000111231_GPN3	640.084	0.300217	0.107965	2.78069	0.00542428	0.0829716
ENSG00000134317_GRHL1	71.5979	0.59033	0.212312	2.78048	0.0054279	0.0829716
ENSG00000138768_USO1	2348.37	0.191642	0.0689472	2.77954	0.00544359	0.0830043
ENSG00000070501_POLB	636.21	0.273367	0.0983548	2.77939	0.00544606	0.0830043
ENSG00000185122_HSF1	1615.83	-0.205453	0.0739583	-2.77796	0.0054701	0.0830335
ENSG00000141994_DUS3L	520.037	-0.361391	0.130106	-2.77766	0.00547514	0.0830335
ENSG00000174720_LARP7	1438.34	0.230446	0.0829742	2.77732	0.00548087	0.0830335
ENSG00000103326_CAPN15	738.74	-0.262694	0.0945861	-2.77731	0.00548117	0.0830335
ENSG00000010244_ZNF207	3976.41	0.148227	0.0533785	2.7769	0.00548803	0.0830335
ENSG00000082146_STRADB	256.343	0.332926	0.119914	2.77638	0.00549681	0.0830451
ENSG00000005206_SPPL2B	186.868	-0.412451	0.148601	-2.77556	0.00551061	0.0830966
ENSG00000158201_ABHD3	345.437	0.290945	0.104838	2.77519	0.00551701	0.0830966
ENSG00000137770_CTDSPL2	1431.14	0.20696	0.0745867	2.77476	0.00552427	0.0830966
ENSG00000168758_SEMA4C	174.302	-0.35437	0.127834	-2.77211	0.00556941	0.0836542
ENSG00000178921_PFAS	1136.07	-0.281277	0.101533	-2.77031	0.00560029	0.0839962
ENSG00000148468_FAM171A1	321.683	-0.287522	0.103841	-2.76887	0.00562503	0.0842277
ENSG00000113532_ST8SIA4	450.505	0.376427	0.135969	2.76847	0.00563197	0.0842277
ENSG00000158106_RHPN1	97.4544	-0.570559	0.20619	-2.76715	0.00565485	0.084448
ENSG00000114993_RTKN	124.137	-0.446482	0.161416	-2.76603	0.00567432	0.0846168
ENSG00000113719_ERGIC1	938.705	-0.194362	0.0703325	-2.76347	0.00571909	0.0851113
ENSG00000164062_APEH	1210.44	-0.184509	0.0667738	-2.76319	0.00572391	0.0851113
ENSG00000105556_MIER2	302.931	-0.296256	0.107276	-2.76162	0.00575147	0.0853986
ENSG00000141456_PELP1	1034.75	-0.22286	0.0807268	-2.76068	0.0057682	0.0855246
ENSG00000159459_UBR1	766.903	0.241124	0.0873833	2.75938	0.00579116	0.0857422
ENSG00000146828_SLC12A9	176.395	-0.391258	0.141816	-2.75891	0.00579946	0.0857427
ENSG00000196208_GREB1	205.169	-0.370717	0.134456	-2.75717	0.00583047	0.0860783
ENSG00000171502_COL24A1	102.784	0.529429	0.192158	2.75517	0.00586617	0.0864822
ENSG00000151748_SAV1	518.396	0.241938	0.0878285	2.75466	0.00587532	0.0864941
ENSG00000148426_PROSER2	319.104	0.282869	0.102782	2.75213	0.00592086	0.0869657
ENSG00000138032_PPM1B	1046.63	0.225977	0.082115	2.75195	0.00592414	0.0869657
ENSG00000033327_GAB2	2305.5	-0.233185	0.0847599	-2.75113	0.00593907	0.0870616
ENSG00000135324_MRAP2	184.834	-0.353289	0.12845	-2.7504	0.00595225	0.0871315
ENSG00000242247_ARFGAP3	530.367	0.251999	0.091655	2.74943	0.00596989	0.0871365
ENSG00000197905_TEAD4	462.987	-0.228985	0.0832925	-2.74917	0.00597472	0.0871365
ENSG00000169087_HSPBAP1	203.485	0.328678	0.119606	2.74801	0.00599586	0.0871365
ENSG00000130270_ATP8B3	78.0313	-0.52868	0.192393	-2.74791	0.00599761	0.0871365
ENSG00000008441_NFIX	485.617	-0.253703	0.0923474	-2.74726	0.00600947	0.0871365
ENSG00000165724_ZMYND19	517.111	-0.309512	0.112664	-2.7472	0.00601063	0.0871365
ENSG00000072401_UBE2D1	582.394	0.277528	0.101024	2.74716	0.00601145	0.0871365
ENSG00000225616_RP4-604A21.1	986.889	0.302843	0.110276	2.74621	0.00602873	0.0872651
ENSG00000101255_TRIB3	513.446	-0.259391	0.0944871	-2.74526	0.00604633	0.0873978
ENSG00000147130_ZMYM3	2133.03	-0.209457	0.0763289	-2.74413	0.00606712	0.0875762
ENSG00000151327_FAM177A1	245.194	0.326849	0.119219	2.74159	0.00611435	0.0881351
ENSG00000196365_LONP1	1679.1	-0.170576	0.0622888	-2.73846	0.0061727	0.0888525
ENSG00000126561_STAT5A	1037.08	-0.197218	0.0720354	-2.7378	0.00618524	0.0888596
ENSG00000071655_MBD3	581.744	-0.314281	0.114805	-2.73753	0.00619034	0.0888596
ENSG00000120868_APAF1	567.714	0.320357	0.117062	2.73664	0.00620701	0.0888653
ENSG00000152404_CWF19L2	949.951	0.219289	0.0801322	2.73659	0.00620788	0.0888653
ENSG00000134294_SLC38A2	1965.64	0.217538	0.0795239	2.7355	0.00622851	0.0890376
ENSG00000198648_STK39	294.782	0.294664	0.107783	2.73388	0.00625931	0.0893546
ENSG00000213445_SIPA1	496.229	-0.276748	0.101288	-2.73229	0.00628956	0.089663
ENSG00000204463_BAG6	754.101	-0.202621	0.0741811	-2.73143	0.00630593	0.0897728
ENSG00000157911_PEX10	193.861	-0.411552	0.150733	-2.73034	0.00632693	0.0899236
ENSG00000140299_BNIP2	1451.39	0.232077	0.0850137	2.72988	0.00633577	0.0899236
ENSG00000115884_SDC1	270.511	-0.317348	0.116277	-2.72925	0.00634785	0.0899236
ENSG00000154127_UBASH3B	943.554	0.213169	0.0781105	2.72908	0.00635123	0.0899236
ENSG00000114767_RRP9	449.091	-0.300351	0.110118	-2.72754	0.00638087	0.0901202
ENSG00000117877_CD3EAP	570.156	-0.243585	0.0893084	-2.72745	0.0063825	0.0901202
ENSG00000145012_LPP	269.069	0.456179	0.167351	2.72588	0.00641307	0.0904287
ENSG00000176974_SHMT1	490.908	-0.238438	0.0875492	-2.72347	0.00646	0.0909666
ENSG00000100300_TSPO	328.539	-0.328573	0.120695	-2.72233	0.00648235	0.0911116
ENSG00000099624_ATP5D	918.468	-0.34565	0.126982	-2.72205	0.00648788	0.0911116
ENSG00000177105_RHOG	995.128	-0.252279	0.0927106	-2.72115	0.00650551	0.0911905
ENSG00000156504_FAM122B	3155.82	0.178543	0.0656421	2.71995	0.00652912	0.0911905
ENSG00000183751_TBL3	438.607	-0.251178	0.0923629	-2.71947	0.00653859	0.0911905
ENSG00000113810_SMC4	9600.75	0.202614	0.0745333	2.71843	0.00655918	0.0911905
ENSG00000124762_CDKN1A	259.692	0.328209	0.120758	2.71791	0.00656958	0.0911905
ENSG00000103522_IL21R	101.123	0.545692	0.200788	2.71775	0.00657275	0.0911905
ENSG00000152253_SPC25	271.73	0.358131	0.131775	2.71775	0.00657283	0.0911905
ENSG00000104897_SF3A2	2032.16	-0.286916	0.105578	-2.71757	0.00657626	0.0911905
ENSG00000148362_C9orf142	245.832	-0.339221	0.124832	-2.71741	0.00657952	0.0911905
ENSG00000155366_RHOC	335.118	0.333884	0.122873	2.71731	0.00658148	0.0911905
ENSG00000080824_HSP90AA1	44504	0.204044	0.0751466	2.71528	0.00662203	0.0915917
ENSG00000156990_RPUSD3	510.425	-0.264323	0.0973588	-2.71493	0.00662891	0.0915917
ENSG00000113575_PPP2CA	3356.81	0.180724	0.0665766	2.71453	0.00663702	0.0915917
ENSG00000172262_ZNF131	836.422	0.19537	0.0719837	2.71409	0.00664579	0.0915917
ENSG00000102181_CD99L2	627.29	-0.212128	0.0781728	-2.71357	0.00665621	0.0916136
ENSG00000175110_MRPS22	1754.94	0.215063	0.0792878	2.71244	0.00667902	0.0918026
ENSG00000085491_SLC25A24	644.65	0.27467	0.101279	2.71201	0.00668766	0.0918026
ENSG00000116977_LGALS8	539.362	0.246269	0.0908774	2.70991	0.00673018	0.0922641
ENSG00000003147_ICA1	207.297	0.327321	0.120885	2.70771	0.00677497	0.0927553
ENSG00000110066_KMT5B	1326.85	0.212384	0.0784755	2.70637	0.00680238	0.0929128
ENSG00000138778_CENPE	2450.19	0.270222	0.0998517	2.70623	0.00680513	0.0929128
ENSG00000172613_RAD9A	529.726	-0.286623	0.105928	-2.70583	0.00681337	0.0929128
ENSG00000115232_ITGA4	4580.92	0.21673	0.080129	2.70477	0.00683522	0.0930884
ENSG00000166025_AMOTL1	2436.09	0.275681	0.101974	2.70345	0.00686243	0.0932918
ENSG00000067992_PDK3	471.956	0.23183	0.0857622	2.70317	0.00686816	0.0932918
ENSG00000132017_DCAF15	694.24	-0.259664	0.0961152	-2.70159	0.00690092	0.093614
ENSG00000136152_COG3	500.928	0.236621	0.0876119	2.70078	0.00691763	0.093718
ENSG00000130669_PAK4	265.536	-0.353734	0.131023	-2.69979	0.00693831	0.0938755
ENSG00000127914_AKAP9	1162.5	0.348999	0.129303	2.69908	0.00695315	0.0939536
ENSG00000142409_ZNF787	235.634	-0.348734	0.12927	-2.69773	0.00698148	0.0941309
ENSG00000212907_MT-ND4L	11488.5	0.277951	0.103037	2.69759	0.00698443	0.0941309
ENSG00000116685_KIAA2013	350.524	-0.272254	0.100942	-2.69713	0.00699391	0.0941363
ENSG00000123219_CENPK	585.212	0.276531	0.102608	2.69501	0.00703855	0.094577
ENSG00000085872_CHERP	1751.67	-0.208003	0.0771893	-2.69471	0.00704491	0.094577
ENSG00000261373_VPS9D1-AS1	198.853	-0.383234	0.142241	-2.69426	0.00705443	0.0945823
ENSG00000153201_RANBP2	2374.27	0.348654	0.129519	2.69192	0.00710422	0.0950135
ENSG00000177666_PNPLA2	632.217	-0.317092	0.117795	-2.69189	0.00710493	0.0950135
ENSG00000105373_GLTSCR2	1356.62	-0.213383	0.0792963	-2.69095	0.00712479	0.0951563
ENSG00000133027_PEMT	284.162	-0.370516	0.137742	-2.68993	0.00714663	0.0953251
ENSG00000010610_CD4	1329.65	-0.193342	0.0719196	-2.68831	0.00718157	0.0956681
ENSG00000116871_MAP7D1	1022	-0.209347	0.0778868	-2.68784	0.00719155	0.0956781
ENSG00000136868_SLC31A1	644.66	0.213702	0.0795334	2.68695	0.00721086	0.0957162
ENSG00000140464_PML	1527.64	-0.217592	0.0809838	-2.68685	0.00721289	0.0957162
ENSG00000214022_REPIN1	829.452	-0.223433	0.0832041	-2.68536	0.00724521	0.0958111
ENSG00000137947_GTF2B	649.933	0.218971	0.0815447	2.68528	0.00724685	0.0958111
ENSG00000115524_SF3B1	7120.57	0.145672	0.0542492	2.68524	0.00724777	0.0958111
ENSG00000103145_HCFC1R1	275.981	-0.378278	0.140923	-2.68428	0.00726853	0.0959632
ENSG00000126351_THRA	295.738	-0.273753	0.102111	-2.68092	0.00734194	0.0968089
ENSG00000100219_XBP1	8846.03	0.176326	0.065785	2.68034	0.00735481	0.0968555
ENSG00000146425_DYNLT1	427.868	0.27219	0.1016	2.67903	0.00738366	0.097055
ENSG00000099875_MKNK2	916.661	-0.242267	0.0904388	-2.6788	0.00738869	0.097055
ENSG00000213719_CLIC1	868.624	0.231055	0.0862679	2.67835	0.00739865	0.0970628
ENSG00000188419_CHM	943.766	0.239364	0.0894596	2.67567	0.00745805	0.0974879
ENSG00000135698_MPHOSPH6	953.789	0.240177	0.0897644	2.67564	0.0074587	0.0974879
ENSG00000128641_MYO1B	1408.53	0.216406	0.0808809	2.67561	0.00745927	0.0974879
ENSG00000136048_DRAM1	305.591	0.297109	0.111105	2.67413	0.00749241	0.0977842
ENSG00000196586_MYO6	230.755	0.360175	0.134712	2.67368	0.00750244	0.0977842
ENSG00000071575_TRIB2	170.715	-0.362353	0.135544	-2.67333	0.00751025	0.0977842
ENSG00000129173_E2F8	847.205	0.186125	0.0696735	2.67138	0.0075539	0.0982292
ENSG00000075785_RAB7A	6908.49	0.184702	0.0691673	2.67036	0.007577	0.098406
ENSG00000121680_PEX16	135.14	-0.398137	0.14914	-2.66956	0.00759518	0.0985187
ENSG00000111011_RSRC2	2137.95	0.185531	0.0695434	2.66784	0.007634	0.0988985
ENSG00000127314_RAP1B	647.969	0.268573	0.100775	2.66508	0.00769705	0.0994623
ENSG00000131584_ACAP3	156.868	-0.391751	0.147043	-2.6642	0.00771717	0.0994623
ENSG00000139734_DIAPH3	906.732	0.277843	0.104293	2.66406	0.00772027	0.0994623
ENSG00000066735_KIF26A	171.442	-0.369742	0.138806	-2.66373	0.00772797	0.0994623
ENSG00000134986_NREP	533.742	-0.221833	0.083282	-2.66363	0.00773019	0.0994623
ENSG00000104043_ATP8B4	1375.92	0.24862	0.0933491	2.66333	0.00773708	0.0994623
ENSG00000020426_MNAT1	509.614	0.254556	0.09559	2.663	0.0077447	0.0994623
ENSG00000111237_VPS29	1174.21	0.196849	0.0739976	2.6602	0.00780933	0.10005
ENSG00000197223_C1D	204.929	0.369392	0.138871	2.65996	0.00781494	0.10005
ENSG00000135837_CEP350	1526.58	0.325609	0.12242	2.65977	0.00781943	0.10005
ENSG00000162511_LAPTM5	2946.45	0.167703	0.0630621	2.65934	0.00782943	0.100054
ENSG00000135362_PRR5L	87.7849	0.472408	0.177755	2.65764	0.00786902	0.100287
ENSG00000169221_TBC1D10B	605.766	-0.263951	0.0993218	-2.65753	0.0078716	0.100287
ENSG00000031691_CENPQ	232.052	0.324699	0.122191	2.65731	0.00787665	0.100287
ENSG00000167208_SNX20	225.226	-0.3116	0.117468	-2.65265	0.00798632	0.101444
ENSG00000133961_NUMB	771.22	0.207869	0.078364	2.65261	0.00798713	0.101444
ENSG00000110057_UNC93B1	359.931	-0.273392	0.103147	-2.6505	0.00803736	0.101957
ENSG00000117000_RLF	713.241	0.283647	0.107102	2.64839	0.00808752	0.102431
ENSG00000181104_F2R	962.703	0.182338	0.0688562	2.6481	0.00809446	0.102431
ENSG00000102738_MRPS31	699.906	0.216953	0.081949	2.64741	0.0081111	0.102516
ENSG00000138658_ZGRF1	632.82	0.249339	0.094208	2.64669	0.00812849	0.102611
ENSG00000135414_GDF11	547.445	-0.221531	0.0837269	-2.64587	0.00814811	0.102708
ENSG00000134326_CMPK2	1057.05	-0.192117	0.0726193	-2.64554	0.00815602	0.102708
ENSG00000165630_PRPF18	234.475	0.345743	0.130744	2.64443	0.00818276	0.10292
ENSG00000116337_AMPD2	825.755	-0.230239	0.0870955	-2.64352	0.00820482	0.103072
ENSG00000147454_SLC25A37	882.646	-0.209864	0.0794237	-2.64234	0.0082336	0.103305
ENSG00000167962_ZNF598	915.209	-0.230527	0.0872566	-2.64194	0.00824327	0.103305
ENSG00000256235_SMIM3	939.517	0.239178	0.0905993	2.63996	0.00829159	0.103785
ENSG00000101384_JAG1	247.43	-0.354157	0.13421	-2.63884	0.00831908	0.103954
ENSG00000112576_CCND3	1455.9	-0.241825	0.0916491	-2.63859	0.00832512	0.103954
ENSG00000007520_TSR3	442.26	-0.25755	0.0976452	-2.63761	0.00834923	0.104129
ENSG00000136108_CKAP2	3832.04	0.168599	0.0639514	2.63636	0.00838001	0.104336
ENSG00000186815_TPCN1	381.743	-0.299301	0.113538	-2.63612	0.0083859	0.104336
ENSG00000130340_SNX9	474.935	0.245352	0.0930879	2.6357	0.00839632	0.10434
ENSG00000141696_P3H4	328.48	-0.275791	0.104703	-2.63403	0.00843792	0.104731
ENSG00000099282_TSPAN15	264.596	-0.311089	0.118229	-2.63123	0.00850752	0.105469
ENSG00000120256_LRP11	133.731	-0.395777	0.15053	-2.62922	0.00855813	0.105969
ENSG00000155254_MARVELD1	543.49	-0.242437	0.0922274	-2.62869	0.00857154	0.106009
ENSG00000165392_WRN	1375.12	0.203122	0.0773341	2.62655	0.00862554	0.10655
ENSG00000005007_UPF1	1832.98	-0.202227	0.077033	-2.6252	0.00865971	0.106779
ENSG00000197355_UAP1L1	268.615	-0.334151	0.127295	-2.62501	0.00866475	0.106779
ENSG00000242372_EIF6	777.048	-0.230363	0.0877774	-2.62439	0.00868033	0.106844
ENSG00000169718_DUS1L	1033.32	-0.217856	0.0830818	-2.62218	0.00873688	0.107413
ENSG00000175582_RAB6A	2505.94	0.139789	0.0533213	2.62164	0.00875085	0.107457
ENSG00000052126_PLEKHA5	859.557	0.190685	0.072747	2.6212	0.008762	0.107467
ENSG00000281649_EBLN3P	1083.32	0.24329	0.0928681	2.61974	0.00879979	0.107803
ENSG00000057608_GDI2	7589.58	0.171297	0.0654171	2.61853	0.00883095	0.108027
ENSG00000134352_IL6ST	416.408	0.331851	0.126747	2.61822	0.00883894	0.108027
ENSG00000108262_GIT1	1066.91	-0.215845	0.0824571	-2.61766	0.00885344	0.108034
ENSG00000140521_POLG	1250.64	-0.186142	0.0711224	-2.6172	0.00886534	0.108034
ENSG00000171988_JMJD1C	1065.46	0.266028	0.101663	2.61676	0.00887687	0.108034
ENSG00000143578_CREB3L4	128.784	-0.425051	0.162445	-2.61659	0.00888126	0.108034
ENSG00000143153_ATP1B1	250.015	-0.310656	0.118749	-2.61606	0.00889502	0.108046
ENSG00000157456_CCNB2	2710.24	0.180135	0.0688653	2.61575	0.00890306	0.108046
ENSG00000198380_GFPT1	879.895	0.274719	0.105042	2.61532	0.00891437	0.108057
ENSG00000102763_VWA8	291.867	0.301275	0.115231	2.61453	0.00893506	0.108181
ENSG00000150457_LATS2	358.16	0.289123	0.110662	2.61265	0.00898424	0.10859
ENSG00000132613_MTSS1L	603.006	-0.255621	0.0978478	-2.61244	0.00898983	0.10859
ENSG00000115602_IL1RL1	670.344	-0.20404	0.0781485	-2.61092	0.00902983	0.108947
ENSG00000167693_NXN	712.275	-0.198981	0.0762246	-2.61045	0.00904222	0.108969
ENSG00000236144_TMEM147-AS1	233.144	-0.356598	0.136695	-2.60871	0.00908842	0.109328
ENSG00000146918_NCAPG2	2287.51	0.144248	0.0552985	2.60853	0.00909313	0.109328
ENSG00000162390_ACOT11	112.999	-0.459187	0.176157	-2.60669	0.00914211	0.10968
ENSG00000198839_ZNF277	316.197	0.293718	0.112693	2.60634	0.00915147	0.10968
ENSG00000200087_SNORA73B	55.912	0.843765	0.323748	2.60624	0.00915412	0.10968
ENSG00000168297_PXK	1568.98	-0.187319	0.0719082	-2.60497	0.00918824	0.109962
ENSG00000162139_NEU3	1229.18	-0.174216	0.0668928	-2.6044	0.00920344	0.110017
ENSG00000183576_SETD3	1013.9	0.170212	0.0653728	2.60371	0.00922215	0.110113
ENSG00000244398_RP11-466H18.1	93.9821	0.472482	0.181646	2.60111	0.00929221	0.110783
ENSG00000131473_ACLY	3649.11	-0.216497	0.0832411	-2.60084	0.00929957	0.110783
ENSG00000100596_SPTLC2	2532.95	0.217152	0.0835467	2.59917	0.00934484	0.111125
ENSG00000091039_OSBPL8	2117.33	0.308155	0.118567	2.59899	0.00934979	0.111125
ENSG00000006451_RALA	778.536	0.218347	0.0840391	2.59816	0.00937242	0.111168
ENSG00000095739_BAMBI	182.908	0.364821	0.140482	2.59692	0.00940649	0.111168
ENSG00000187764_SEMA4D	896.346	0.303773	0.116977	2.59686	0.00940802	0.111168
ENSG00000104450_SPAG1	223.83	0.315314	0.121432	2.59663	0.00941442	0.111168
ENSG00000115935_WIPF1	2712.31	0.152503	0.0587329	2.59655	0.00941654	0.111168
ENSG00000105639_JAK3	188.711	-0.390973	0.150577	-2.59651	0.00941775	0.111168
ENSG00000121104_FAM117A	311.366	-0.297732	0.114695	-2.59586	0.00943557	0.111252
ENSG00000101945_SUV39H1	976.646	-0.185178	0.0713579	-2.59506	0.00945747	0.111383
ENSG00000108773_KAT2A	822.143	-0.240058	0.0925605	-2.59352	0.00949979	0.111642
ENSG00000197044_ZNF441	167.937	0.397932	0.153436	2.59348	0.00950102	0.111642
ENSG00000124019_FAM124B	257.357	-0.326573	0.125966	-2.59255	0.00952662	0.111816
ENSG00000141858_SAMD1	649.011	-0.234404	0.0904364	-2.59193	0.00954403	0.111882
ENSG00000131051_RBM39	3691.72	0.157586	0.060807	2.59157	0.00955384	0.111882
ENSG00000171509_RXFP1	134.195	0.395067	0.15249	2.59078	0.00957593	0.111912
ENSG00000215883_CYB5RL	257.615	-0.307322	0.118625	-2.59071	0.00957795	0.111912
ENSG00000132356_PRKAA1	1045.4	0.237889	0.0918449	2.59012	0.00959422	0.111976
ENSG00000101216_GMEB2	293.715	-0.339982	0.13132	-2.58896	0.00962657	0.112074
ENSG00000128567_PODXL	785.131	-0.23941	0.0924893	-2.58852	0.00963897	0.112074
ENSG00000177225_PDDC1	391.115	-0.295019	0.113973	-2.5885	0.00963951	0.112074
ENSG00000102996_MMP15	116.558	-0.473028	0.182762	-2.58823	0.00964712	0.112074
ENSG00000133612_AGAP3	508.775	-0.232068	0.0896748	-2.58788	0.00965672	0.112074
ENSG00000104886_PLEKHJ1	458.602	-0.294206	0.113798	-2.58533	0.00972851	0.112677
ENSG00000155189_AGPAT5	2457.53	0.168087	0.0650174	2.58527	0.00973038	0.112677
ENSG00000095015_MAP3K1	498.397	0.391501	0.151492	2.58429	0.00975783	0.112766
ENSG00000171492_LRRC8D	1384.37	-0.164083	0.063498	-2.58407	0.00976428	0.112766
ENSG00000116754_SRSF11	3727.96	0.149655	0.0579274	2.58349	0.00978069	0.112766
ENSG00000023892_DEF6	352.174	-0.276645	0.107084	-2.58345	0.00978165	0.112766
ENSG00000011426_ANLN	1717.61	0.206821	0.0801226	2.58131	0.00984264	0.113316
ENSG00000162645_GBP2	184.441	0.336103	0.130225	2.58093	0.00985341	0.113316
ENSG00000107281_NPDC1	253.821	-0.355537	0.137772	-2.58063	0.00986212	0.113316
ENSG00000136279_DBNL	662.638	-0.208695	0.0809727	-2.57735	0.00995602	0.114268
ENSG00000013375_PGM3	626.951	0.233521	0.0906421	2.5763	0.00998652	0.114492
ENSG00000141968_VAV1	1254.02	-0.17485	0.0679498	-2.57322	0.0100756	0.115262
ENSG00000147535_PLPP5	964.434	0.200736	0.0780097	2.57321	0.010076	0.115262
ENSG00000138069_RAB1A	1930.7	0.158418	0.0615963	2.57187	0.0101151	0.115518
ENSG00000115194_SLC30A3	253.375	-0.361365	0.140537	-2.57131	0.0101316	0.115518
ENSG00000147164_SNX12	934.516	-0.177981	0.0692182	-2.5713	0.0101318	0.115518
ENSG00000164236_ANKRD33B	289.06	0.333664	0.129812	2.57036	0.0101594	0.11555
ENSG00000114416_FXR1	3228.06	0.157784	0.0613882	2.57027	0.0101619	0.11555
ENSG00000197498_RPF2	1163.24	0.173722	0.0675946	2.57006	0.010168	0.11555
ENSG00000108474_PIGL	170.852	0.332384	0.129472	2.56723	0.0102515	0.116371
ENSG00000240204_SMKR1	80.3773	0.555599	0.216473	2.5666	0.0102702	0.116456
ENSG00000105447_GRWD1	882.6	-0.201912	0.0787057	-2.5654	0.0103056	0.116729
ENSG00000130764_LRRC47	550.044	-0.236787	0.0923965	-2.56273	0.0103853	0.117504
ENSG00000117411_B4GALT2	591.453	-0.247405	0.0965718	-2.56187	0.0104109	0.117665
ENSG00000160219_GAB3	509.441	-0.231166	0.0903022	-2.55992	0.0104697	0.1182
ENSG00000206560_ANKRD28	1444.3	0.264926	0.103515	2.5593	0.0104884	0.118283
ENSG00000165416_SUGT1	1165.92	0.191311	0.0747635	2.55888	0.0105011	0.118297
ENSG00000005844_ITGAL	3083.79	-0.178671	0.069841	-2.55825	0.0105199	0.11838
ENSG00000170604_IRF2BP1	206.92	-0.359205	0.140671	-2.55351	0.0106642	0.119772
ENSG00000160410_SHKBP1	845.144	-0.244923	0.0959192	-2.55343	0.0106667	0.119772
ENSG00000109929_SC5D	862.82	-0.224537	0.0879593	-2.55274	0.0106879	0.119874
ENSG00000188486_H2AFX	3953.63	-0.209525	0.0820996	-2.55208	0.0107082	0.119874
ENSG00000113739_STC2	336.636	-0.265533	0.104049	-2.552	0.0107105	0.119874
ENSG00000077420_APBB1IP	878.674	0.184738	0.0724525	2.54978	0.010779	0.120511
ENSG00000054267_ARID4B	846.216	0.241766	0.0948368	2.54928	0.0107945	0.120554
ENSG00000189337_KAZN	245.372	-0.314388	0.123383	-2.54808	0.0108319	0.120842
ENSG00000174498_IGDCC3	89.9088	-0.475991	0.186833	-2.54767	0.0108444	0.120851
ENSG00000196535_MYO18A	972.491	0.212007	0.0832701	2.54602	0.0108958	0.121294
ENSG00000109084_TMEM97	1048.14	-0.166798	0.0655356	-2.54516	0.0109229	0.121411
ENSG00000070831_CDC42	1481.61	0.185929	0.0730669	2.54465	0.0109388	0.121411
ENSG00000196967_ZNF585A	108.074	0.470435	0.184879	2.54456	0.0109415	0.121411
ENSG00000155508_CNOT8	1488.42	0.166316	0.0653856	2.54362	0.0109711	0.121593
ENSG00000007264_MATK	506.764	-0.269566	0.105991	-2.54329	0.0109814	0.121593
ENSG00000123562_MORF4L2	5698.06	0.148683	0.0584954	2.54179	0.0110285	0.121984
ENSG00000075790_BCAP29	670.123	0.23115	0.0909934	2.54029	0.011076	0.122286
ENSG00000167513_CDT1	1448.89	-0.23444	0.0922926	-2.54019	0.0110793	0.122286
ENSG00000143977_SNRPG	1120.16	0.275506	0.108476	2.53979	0.011092	0.122296
ENSG00000160972_PPP1R16A	382.837	-0.326928	0.128882	-2.53665	0.0111919	0.123266
ENSG00000110696_C11orf58	2511.79	0.188609	0.0743977	2.53515	0.0112399	0.123663
ENSG00000040933_INPP4A	475.386	0.227843	0.0899355	2.5334	0.0112961	0.124149
ENSG00000144935_TRPC1	109.345	0.438641	0.173208	2.53245	0.0113268	0.124355
ENSG00000008294_SPAG9	1095.43	0.250627	0.0989984	2.53162	0.0113535	0.124517
ENSG00000127603_MACF1	4140.97	0.490548	0.193868	2.53032	0.0113958	0.124826
ENSG00000060491_OGFR	396.815	-0.258724	0.102262	-2.53001	0.0114058	0.124826
ENSG00000164402_SEPT8	1928.47	-0.143575	0.056781	-2.52857	0.0114528	0.125207
ENSG00000166037_CEP57	2269.05	0.189197	0.0748426	2.52794	0.0114735	0.125222
ENSG00000113742_CPEB4	143.882	0.452363	0.178956	2.52779	0.0114783	0.125222
ENSG00000108651_UTP6	1578.79	0.197557	0.0781764	2.52707	0.0115019	0.125348
ENSG00000106348_IMPDH1	778.84	-0.237207	0.0939488	-2.52485	0.0115748	0.12591
ENSG00000175463_TBC1D10C	285.543	-0.306823	0.121526	-2.52476	0.0115778	0.12591
ENSG00000162302_RPS6KA4	326.457	-0.29282	0.116116	-2.5218	0.0116757	0.126329
ENSG00000172366_MCRIP2	180.696	-0.391964	0.155434	-2.52174	0.0116775	0.126329
ENSG00000132394_EEFSEC	475.96	-0.247951	0.0983293	-2.52164	0.011681	0.126329
ENSG00000066455_GOLGA5	646.518	0.203772	0.0808135	2.52151	0.0116851	0.126329
ENSG00000099864_PALM	205.833	-0.314879	0.124881	-2.52143	0.0116878	0.126329
ENSG00000146540_C7orf50	661.309	-0.263454	0.104488	-2.52138	0.0116894	0.126329
ENSG00000105821_DNAJC2	1707.66	0.177888	0.0705886	2.52007	0.0117331	0.126669
ENSG00000214706_IFRD2	955.95	-0.214436	0.0851296	-2.51893	0.0117711	0.126891
ENSG00000105953_OGDH	1490.73	-0.161395	0.0640783	-2.51872	0.0117782	0.126891
ENSG00000166004_CEP295	1207.26	0.250818	0.0996298	2.5175	0.011819	0.127198
ENSG00000156471_PTDSS1	4808.81	-0.118236	0.046973	-2.51711	0.0118323	0.127209
ENSG00000102401_ARMCX3	765.77	0.201142	0.0799297	2.51649	0.0118532	0.127233
ENSG00000136451_VEZF1	575.091	0.24173	0.0960761	2.51602	0.0118688	0.127233
ENSG00000158941_CCAR2	2839.96	-0.163407	0.0649483	-2.51595	0.0118713	0.127233
ENSG00000147465_STAR	283.065	-0.290162	0.115363	-2.51521	0.0118961	0.127366
ENSG00000234616_JRK	559.535	-0.244087	0.0971138	-2.51341	0.0119571	0.127712
ENSG00000134748_PRPF38A	1759.74	0.165801	0.065967	2.51339	0.0119578	0.127712
ENSG00000134480_CCNH	1019.8	0.209391	0.0833278	2.51285	0.0119759	0.127712
ENSG00000080845_DLGAP4	658.184	0.256446	0.102056	2.5128	0.0119776	0.127712
ENSG00000110931_CAMKK2	697.211	-0.208442	0.08297	-2.51226	0.0119962	0.127779
ENSG00000140575_IQGAP1	4065.17	0.259649	0.103436	2.51024	0.012065	0.128303
ENSG00000171236_LRG1	66.1612	-0.580866	0.231413	-2.51009	0.0120701	0.128303
ENSG00000175567_UCP2	1405.11	-0.177554	0.0708121	-2.50739	0.0121626	0.129061
ENSG00000196757_ZNF700	187.441	0.319505	0.127431	2.50728	0.0121664	0.129061
ENSG00000177000_MTHFR	128.523	-0.390236	0.155726	-2.50592	0.0122134	0.129427
ENSG00000100294_MCAT	243.323	-0.328375	0.131067	-2.5054	0.0122312	0.129483
ENSG00000115446_UNC50	288.383	0.261352	0.10437	2.50408	0.012277	0.129498
ENSG00000090447_TFAP4	264.611	-0.312013	0.124602	-2.50407	0.0122775	0.129498
ENSG00000086544_ITPKC	105.585	-0.42979	0.171657	-2.50377	0.0122878	0.129498
ENSG00000119953_SMNDC1	991.004	0.217576	0.0869078	2.50353	0.0122961	0.129498
ENSG00000160447_PKN3	551.941	-0.285729	0.11413	-2.50353	0.0122961	0.129498
ENSG00000188976_NOC2L	1452.13	-0.20672	0.0825823	-2.5032	0.0123075	0.129498
ENSG00000142185_TRPM2	200.413	-0.309495	0.123704	-2.50189	0.0123531	0.129739
ENSG00000164691_TAGAP	184.889	-0.321761	0.128628	-2.50147	0.0123677	0.129739
ENSG00000145555_MYO10	70.2165	0.535043	0.213892	2.50147	0.012368	0.129739
ENSG00000198900_TOP1	4225.77	0.149835	0.0599343	2.49999	0.0124196	0.13005
ENSG00000197136_PCNX3	746.061	-0.267249	0.106904	-2.4999	0.0124227	0.13005
ENSG00000171992_SYNPO	59.0797	-0.606287	0.242887	-2.49617	0.0125543	0.131295
ENSG00000132549_VPS13B	1338.88	0.256306	0.102738	2.49475	0.0126045	0.131686
ENSG00000013392_RWDD2A	69.6999	0.495437	0.198641	2.49414	0.0126264	0.131783
ENSG00000100154_TTC28	169.897	0.408811	0.163941	2.49364	0.0126442	0.131835
ENSG00000062282_DGAT2	108.882	-0.42364	0.169947	-2.49277	0.0126751	0.132005
ENSG00000108828_VAT1	899.94	-0.233933	0.0938562	-2.49247	0.0126859	0.132005
ENSG00000100519_PSMC6	1304.68	0.230527	0.0925049	2.49205	0.0127007	0.132026
ENSG00000178202_KDELC2	2436.78	0.160677	0.0644936	2.49137	0.0127252	0.132148
ENSG00000071189_SNX13	494.709	0.23241	0.0933152	2.4906	0.0127529	0.132303
ENSG00000173681_CXorf23	208.97	0.317631	0.127571	2.48984	0.01278	0.132388
ENSG00000176749_CDK5R1	77.9987	-0.458834	0.184312	-2.48945	0.0127942	0.132388
ENSG00000104231_ZFAND1	968.337	0.223957	0.0899676	2.4893	0.0127994	0.132388
ENSG00000170759_KIF5B	5676.18	0.222442	0.0893947	2.48831	0.0128352	0.132626
ENSG00000130299_GTPBP3	241.76	-0.317988	0.127839	-2.48741	0.0128676	0.132829
ENSG00000073111_MCM2	5684.87	-0.134016	0.0539213	-2.4854	0.0129405	0.133423
ENSG00000214753_HNRNPUL2	495.073	-0.21183	0.0852687	-2.48427	0.0129817	0.133423
ENSG00000135457_TFCP2	1019.69	0.162158	0.0652744	2.48425	0.0129824	0.133423
ENSG00000100592_DAAM1	178.763	0.369839	0.148877	2.4842	0.0129845	0.133423
ENSG00000130829_DUSP9	835.792	-0.200004	0.0805151	-2.48406	0.0129895	0.133423
ENSG00000167967_E4F1	304.28	-0.282246	0.113655	-2.48335	0.0130151	0.133553
ENSG00000247077_PGAM5	669.15	-0.225929	0.0909981	-2.48278	0.013036	0.133556
ENSG00000196961_AP2A1	1021.32	-0.222136	0.0894807	-2.4825	0.0130465	0.133556
ENSG00000073417_PDE8A	994.875	0.186123	0.0749803	2.48229	0.0130541	0.133556
ENSG00000131507_NDFIP1	395.101	0.243179	0.0980366	2.48049	0.0131203	0.134101
ENSG00000184277_TM2D3	215.406	-0.312611	0.126059	-2.47988	0.0131428	0.134199
ENSG00000197253_TPSB2	2542.09	-0.272512	0.109953	-2.47844	0.013196	0.134581
ENSG00000171813_PWWP2B	159.454	-0.421188	0.169971	-2.478	0.013212	0.134581
ENSG00000119333_WDR34	628.855	-0.245233	0.0989789	-2.47763	0.0132258	0.134581
ENSG00000170340_B3GNT2	1189.5	0.181757	0.0733697	2.47727	0.0132391	0.134581
ENSG00000150093_ITGB1	2071	0.146827	0.0592851	2.47663	0.0132631	0.134581
ENSG00000198189_HSD17B11	1358.21	0.198594	0.0801924	2.47647	0.013269	0.134581
ENSG00000182872_RBM10	1734.76	-0.168071	0.0678689	-2.47641	0.0132711	0.134581
ENSG00000089682_RBM41	597.309	0.211061	0.0852492	2.47581	0.0132935	0.134676
ENSG00000160959_LRRC14	612.059	-0.233349	0.0943215	-2.47397	0.0133621	0.135239
ENSG00000125304_TM9SF2	3072.24	0.14025	0.0567061	2.47327	0.0133882	0.135371
ENSG00000134852_CLOCK	398.935	0.298427	0.120694	2.47258	0.013414	0.1355
ENSG00000174501_ANKRD36C	61.5568	0.530796	0.21478	2.47135	0.0134605	0.135789
ENSG00000139405_RITA1	293.57	-0.28962	0.117202	-2.47113	0.0134688	0.135789
ENSG00000139318_DUSP6	1396.11	0.160153	0.0648346	2.47018	0.0135044	0.135976
ENSG00000166402_TUB	578.717	-0.246191	0.0996857	-2.46968	0.0135236	0.135976
ENSG00000176624_MEX3C	470.433	0.233247	0.0944747	2.46888	0.0135535	0.135976
ENSG00000071626_DAZAP1	1994.42	-0.194977	0.0789784	-2.46874	0.0135591	0.135976
ENSG00000127824_TUBA4A	1199.04	0.202072	0.0818578	2.46858	0.0135651	0.135976
ENSG00000198961_PJA2	2352.57	0.196132	0.0794594	2.46833	0.0135745	0.135976
ENSG00000164880_INTS1	1055.53	-0.242366	0.0982157	-2.46769	0.0135987	0.135976
ENSG00000174915_PTDSS2	119.469	-0.391276	0.158567	-2.46757	0.0136034	0.135976
ENSG00000078304_PPP2R5C	1751.55	0.15857	0.0642631	2.46751	0.0136055	0.135976
ENSG00000003436_TFPI	250.53	0.334333	0.135516	2.46711	0.0136207	0.135997
ENSG00000105568_PPP2R1A	2640.19	-0.159443	0.0646421	-2.46655	0.013642	0.136022
ENSG00000119661_DNAL1	118.587	0.436853	0.177138	2.46618	0.0136564	0.136022
ENSG00000134046_MBD2	1742.47	0.173931	0.0705312	2.46601	0.0136626	0.136022
ENSG00000152492_CCDC50	1491.23	0.146395	0.0593936	2.46483	0.0137078	0.136232
ENSG00000100393_EP300	2123.43	0.26751	0.108533	2.46477	0.01371	0.136232
ENSG00000131871_SELENOS	515.109	0.226783	0.0920495	2.4637	0.0137509	0.136508
ENSG00000108479_GALK1	206.882	-0.378726	0.153759	-2.46312	0.0137734	0.136601
ENSG00000142156_COL6A1	342.552	-0.266555	0.10829	-2.4615	0.0138357	0.136921
ENSG00000156650_KAT6B	993.742	0.288417	0.117178	2.46135	0.0138414	0.136921
ENSG00000108654_DDX5	10277.6	0.121003	0.0491685	2.46099	0.0138556	0.136921
ENSG00000056097_ZFR	2962.42	0.174209	0.0707907	2.46091	0.0138586	0.136921
ENSG00000163378_EOGT	400.883	0.299399	0.121717	2.4598	0.0139014	0.137108
ENSG00000092929_UNC13D	762.572	-0.247172	0.100487	-2.45974	0.0139039	0.137108
ENSG00000166974_MAPRE2	1328.5	-0.167174	0.0679948	-2.45863	0.0139467	0.137275
ENSG00000131732_ZCCHC9	407.239	0.270552	0.110042	2.45862	0.0139474	0.137275
ENSG00000181284_TMEM102	75.0364	-0.498632	0.202884	-2.45772	0.0139822	0.137316
ENSG00000197858_GPAA1	1295.32	-0.231954	0.0943793	-2.45768	0.0139839	0.137316
ENSG00000136536_MARCH7	1430.61	0.194933	0.079322	2.45749	0.0139912	0.137316
ENSG00000099899_TRMT2A	406.568	-0.235842	0.096069	-2.45492	0.0140915	0.138019
ENSG00000073169_SELENOO	230.024	-0.327435	0.133397	-2.45459	0.0141044	0.138019
ENSG00000167325_RRM1	4747.69	0.1314	0.0535332	2.45456	0.0141059	0.138019
ENSG00000166166_TRMT61A	259.948	-0.289893	0.118117	-2.45429	0.0141162	0.138019
ENSG00000069998_CECR5	240.835	-0.321864	0.131162	-2.45394	0.0141299	0.138023
ENSG00000115233_PSMD14	2795.34	0.185515	0.0756375	2.45268	0.0141795	0.138377
ENSG00000171169_NAIF1	118.987	-0.406198	0.16565	-2.45215	0.0142005	0.138385
ENSG00000172578_KLHL6	827.175	0.221469	0.0903223	2.45199	0.014207	0.138385
ENSG00000122484_RPAP2	503.188	0.225176	0.0918917	2.45045	0.0142678	0.138837
ENSG00000158411_MITD1	602.074	0.251756	0.102752	2.45014	0.0142802	0.138837
ENSG00000008710_PKD1	355.885	-0.285427	0.116513	-2.44974	0.014296	0.138861
ENSG00000099817_POLR2E	1588.85	-0.235742	0.0963519	-2.44668	0.0144179	0.139913
ENSG00000174373_RALGAPA1	158.112	0.405622	0.165872	2.44539	0.0144695	0.140149
ENSG00000105948_TTC26	182.658	0.324921	0.13289	2.44503	0.014484	0.140149
ENSG00000178585_CTNNBIP1	305.682	-0.311916	0.127585	-2.44477	0.0144946	0.140149
ENSG00000135241_PNPLA8	291.813	0.317954	0.13006	2.44468	0.0144982	0.140149
ENSG00000134242_PTPN22	318.536	-0.262828	0.107523	-2.44439	0.0145098	0.140149
ENSG00000138674_SEC31A	3111.65	0.132602	0.0542599	2.44382	0.0145325	0.140237
ENSG00000100897_DCAF11	846.139	-0.199697	0.0817684	-2.44222	0.0145972	0.14065
ENSG00000111667_USP5	1328.2	-0.162047	0.0663556	-2.44209	0.0146024	0.14065
ENSG00000221914_PPP2R2A	3213.7	0.141437	0.0579369	2.44123	0.0146373	0.140727
ENSG00000170860_LSM3	1542.47	0.260707	0.106804	2.44098	0.0146475	0.140727
ENSG00000128891_C15orf57	245.975	0.31208	0.127855	2.44089	0.0146511	0.140727
ENSG00000035862_TIMP2	385.91	-0.248106	0.101729	-2.43889	0.0147325	0.141378
ENSG00000197785_ATAD3A	383.512	-0.237614	0.0974492	-2.43834	0.0147548	0.141461
ENSG00000104973_MED25	473.248	-0.275262	0.11293	-2.43746	0.0147908	0.141525
ENSG00000086300_SNX10	601.89	0.258036	0.105865	2.4374	0.0147935	0.141525
ENSG00000125482_TTF1	569.931	0.196108	0.0804758	2.43685	0.0148157	0.141525
ENSG00000144579_CTDSP1	440.032	-0.255847	0.104991	-2.43684	0.0148162	0.141525
ENSG00000181790_ADGRB1	246.388	-0.331677	0.136153	-2.43607	0.014848	0.141603
ENSG00000038427_VCAN	571.886	0.347331	0.142584	2.43598	0.0148516	0.141603
ENSG00000079313_REXO1	491.29	-0.257344	0.105698	-2.43471	0.0149038	0.141969
ENSG00000138182_KIF20B	2033.21	0.252271	0.103629	2.43436	0.0149181	0.141975
ENSG00000164305_CASP3	1745.86	0.191829	0.0788159	2.43389	0.0149374	0.142029
ENSG00000109805_NCAPG	2552.38	0.174543	0.0717453	2.43281	0.0149822	0.142253
ENSG00000112276_BVES	147.215	0.460975	0.189505	2.43252	0.0149942	0.142253
ENSG00000142765_SYTL1	133.36	-0.457745	0.188205	-2.43216	0.0150091	0.142253
ENSG00000129667_RHBDF2	142.707	-0.348646	0.143358	-2.432	0.0150159	0.142253
ENSG00000105472_CLEC11A	171.59	-0.368498	0.151555	-2.43145	0.0150384	0.142336
ENSG00000163870_TPRA1	376.84	-0.279265	0.114954	-2.42936	0.0151254	0.143029
ENSG00000115421_PAPOLG	519.725	0.227176	0.0935446	2.42853	0.0151603	0.143228
ENSG00000104814_MAP4K1	90.7565	-0.445266	0.183444	-2.42727	0.0152131	0.143596
ENSG00000064545_TMEM161A	354.378	-0.303436	0.125071	-2.4261	0.015262	0.143927
ENSG00000114857_NKTR	1819.96	0.174374	0.0718894	2.42559	0.0152835	0.143949
ENSG00000010322_NISCH	798.685	-0.186911	0.0770643	-2.42538	0.0152922	0.143949
ENSG00000135966_TGFBRAP1	959.528	-0.171772	0.0708506	-2.42443	0.0153326	0.14408
ENSG00000137563_GGH	2283.94	0.187834	0.0774766	2.4244	0.0153338	0.14408
ENSG00000121281_ADCY7	1127.41	-0.205778	0.0849035	-2.42367	0.0153646	0.144151
ENSG00000152661_GJA1	84.0127	0.45134	0.18623	2.42356	0.0153692	0.144151
ENSG00000185803_SLC52A2	804.976	-0.219124	0.0904764	-2.42189	0.0154399	0.144509
ENSG00000107968_MAP3K8	149.373	0.355377	0.146768	2.42136	0.0154626	0.144509
ENSG00000185818_NAT8L	128.526	-0.361422	0.149267	-2.42131	0.0154647	0.144509
ENSG00000160551_TAOK1	1647.79	0.303359	0.125312	2.42084	0.0154847	0.144509
ENSG00000109445_ZNF330	822.489	0.180281	0.0744742	2.42073	0.0154896	0.144509
ENSG00000196372_ASB13	385.479	-0.233303	0.0963785	-2.42069	0.015491	0.144509
ENSG00000112200_ZNF451	857.674	0.27058	0.111831	2.41955	0.0155397	0.144685
ENSG00000063245_EPN1	845.124	-0.236147	0.0976076	-2.41934	0.0155485	0.144685
ENSG00000113083_LOX	125.234	-0.400737	0.165669	-2.4189	0.0155674	0.144685
ENSG00000105649_RAB3A	77.0642	-0.525536	0.217264	-2.41889	0.0155681	0.144685
ENSG00000156802_ATAD2	7807.51	0.18223	0.075345	2.41861	0.0155798	0.144685
ENSG00000165502_RPL36AL	1527.05	0.261355	0.108082	2.41813	0.0156005	0.144748
ENSG00000041515_MYO16	90.9289	-0.45408	0.187845	-2.41732	0.0156354	0.144818
ENSG00000184967_NOC4L	636.949	-0.272712	0.112817	-2.4173	0.015636	0.144818
ENSG00000101310_SEC23B	1265.77	0.14651	0.060626	2.41662	0.0156654	0.144844
ENSG00000171530_TBCA	1985.25	0.246522	0.102012	2.41659	0.0156667	0.144844
ENSG00000104408_EIF3E	10343.2	0.165431	0.0684779	2.41583	0.0156992	0.145015
ENSG00000138495_COX17	499.327	0.248898	0.10306	2.41508	0.0157319	0.145187
ENSG00000120688_WBP4	433.534	0.221965	0.0919483	2.41402	0.0157775	0.145454
ENSG00000020129_NCDN	399.281	-0.262764	0.108868	-2.41361	0.0157954	0.145454
ENSG00000100726_TELO2	439.87	-0.240679	0.0997615	-2.41254	0.0158418	0.145454
ENSG00000141568_FOXK2	1348.47	-0.18811	0.0779802	-2.41228	0.0158532	0.145454
ENSG00000261221_ZNF865	133.473	-0.391644	0.162361	-2.41218	0.0158575	0.145454
ENSG00000137309_HMGA1	3547.19	-0.226724	0.0939929	-2.41214	0.0158593	0.145454
ENSG00000124198_ARFGEF2	993.305	0.28584	0.118505	2.41205	0.015863	0.145454
ENSG00000123975_CKS2	1684.74	0.221751	0.0919436	2.41182	0.0158731	0.145454
ENSG00000211455_STK38L	730.888	0.203078	0.0842362	2.41082	0.0159167	0.145725
ENSG00000139117_CPNE8	329.305	0.268388	0.111345	2.41041	0.0159345	0.14576
ENSG00000118985_ELL2	174.963	0.354939	0.147301	2.40961	0.0159695	0.145951
ENSG00000135426_TESPA1	555.79	-0.223933	0.0929901	-2.40814	0.0160339	0.14641
ENSG00000065320_NTN1	249.56	-0.269308	0.11187	-2.40732	0.0160702	0.146612
ENSG00000140859_KIFC3	96.6867	-0.447344	0.185863	-2.40685	0.0160908	0.146671
ENSG00000121486_TRMT1L	583.2	0.22255	0.0924805	2.40646	0.016108	0.146699
ENSG00000169504_CLIC4	1559.52	0.214283	0.0890597	2.40606	0.0161256	0.14673
ENSG00000104894_CD37	407.975	-0.280902	0.116828	-2.40442	0.0161982	0.147018
ENSG00000198720_ANKRD13B	181.589	-0.3402	0.141492	-2.40438	0.0162	0.147018
ENSG00000133275_CSNK1G2	937.958	-0.228205	0.0949228	-2.40411	0.0162119	0.147018
ENSG00000136720_HS6ST1	202.17	-0.328652	0.136715	-2.40393	0.0162198	0.147018
ENSG00000162852_CNST	755.394	0.253324	0.105407	2.40329	0.0162484	0.147018
ENSG00000034152_MAP2K3	480.195	-0.230425	0.0958803	-2.40326	0.0162496	0.147018
ENSG00000106211_HSPB1	1685.38	0.249563	0.10385	2.4031	0.0162565	0.147018
ENSG00000164687_FABP5	1285.68	0.285142	0.118722	2.40176	0.0163166	0.14734
ENSG00000120910_PPP3CC	517.435	0.233468	0.0972107	2.40167	0.0163206	0.14734
ENSG00000088247_KHSRP	3574.35	-0.17369	0.0723354	-2.40117	0.0163427	0.147412
ENSG00000122035_RASL11A	132.638	-0.374739	0.156146	-2.39992	0.0163986	0.147787
ENSG00000148985_PGAP2	319.665	-0.26625	0.110984	-2.399	0.0164398	0.14803
ENSG00000141873_SLC39A3	333.807	-0.289435	0.120691	-2.39815	0.0164779	0.148244
ENSG00000137807_KIF23	3636.17	0.13493	0.056276	2.39765	0.0165008	0.148257
ENSG00000185085_INTS5	309.063	-0.320963	0.133875	-2.39749	0.0165079	0.148257
ENSG00000103035_PSMD7	2318.67	0.167745	0.0699801	2.39704	0.016528	0.148308
ENSG00000014123_UFL1	663.117	0.214789	0.0896955	2.39465	0.0166363	0.148988
ENSG00000105967_TFEC	723.501	-0.257031	0.107339	-2.39459	0.0166392	0.148988
ENSG00000111897_SERINC1	1114.71	0.180214	0.0752663	2.39435	0.0166499	0.148988
ENSG00000166888_STAT6	1096.12	-0.202512	0.0845881	-2.3941	0.0166612	0.148988
ENSG00000196976_LAGE3	314.16	-0.292189	0.122072	-2.39358	0.0166847	0.149064
ENSG00000120370_GORAB	167.355	0.33435	0.139704	2.39328	0.0166985	0.149064
ENSG00000100139_MICALL1	446.382	-0.272558	0.113924	-2.39246	0.0167359	0.149269
ENSG00000107130_NCS1	482.138	-0.208153	0.0870197	-2.39202	0.0167559	0.149314
ENSG00000047410_TPR	4195.51	0.247139	0.103334	2.39165	0.0167728	0.149314
ENSG00000213339_QTRT1	224.819	-0.273923	0.114545	-2.3914	0.0167841	0.149314
ENSG00000125037_EMC3	903.531	0.221113	0.0925222	2.38984	0.0168557	0.149601
ENSG00000070444_MNT	335.775	-0.284768	0.119158	-2.38984	0.0168559	0.149601
ENSG00000198355_PIM3	458.027	-0.302151	0.126436	-2.38975	0.0168597	0.149601
ENSG00000113595_TRIM23	163.63	0.330309	0.138283	2.38865	0.0169105	0.149765
ENSG00000100354_TNRC6B	508.742	0.292589	0.12251	2.38828	0.0169273	0.149765
ENSG00000181929_PRKAG1	475.927	0.246064	0.103037	2.3881	0.0169356	0.149765
ENSG00000184428_TOP1MT	1567.76	-0.206589	0.0865188	-2.38779	0.0169498	0.149765
ENSG00000122223_CD244	265.722	-0.278622	0.116686	-2.38778	0.0169505	0.149765
ENSG00000197265_GTF2E2	1216.71	0.201476	0.0844399	2.38603	0.0170316	0.150354
ENSG00000079785_DDX1	4206.16	0.148372	0.0621935	2.38565	0.0170488	0.150377
ENSG00000163947_ARHGEF3	457.947	0.235903	0.0989516	2.38402	0.0171245	0.150917
ENSG00000143228_NUF2	1249.91	0.223757	0.0938755	2.38355	0.0171464	0.150982
ENSG00000114738_MAPKAPK3	1783.68	-0.169162	0.0709843	-2.38309	0.017168	0.151044
ENSG00000068650_ATP11A	1028.94	0.169657	0.0712141	2.38235	0.0172027	0.151221
ENSG00000113593_PPWD1	913.932	0.195409	0.0820662	2.38111	0.0172605	0.1516
ENSG00000154370_TRIM11	288.466	-0.300014	0.126028	-2.38054	0.0172872	0.151706
ENSG00000165525_NEMF	1109.17	0.228767	0.0961191	2.38004	0.017311	0.151786
ENSG00000072786_STK10	2365.67	0.133675	0.0561915	2.37893	0.0173632	0.152115
ENSG00000049239_H6PD	188.459	-0.381826	0.160545	-2.37831	0.0173921	0.152239
ENSG00000037757_MRI1	521.091	-0.199847	0.0840408	-2.37798	0.017408	0.15225
ENSG00000131370_SH3BP5	1138.98	-0.162572	0.0684346	-2.37559	0.0175209	0.152881
ENSG00000187109_NAP1L1	9126.52	0.14977	0.0630509	2.37538	0.0175307	0.152881
ENSG00000030419_IKZF2	2218.02	-0.300747	0.126617	-2.37525	0.0175371	0.152881
ENSG00000174695_TMEM167A	1653.93	0.164083	0.0690846	2.3751	0.0175444	0.152881
ENSG00000196787_HIST1H2AG	100.57	0.602089	0.253522	2.3749	0.0175539	0.152881
ENSG00000151239_TWF1	103.576	0.381687	0.16075	2.37442	0.0175764	0.152908
ENSG00000167747_C19orf48	1005.14	-0.217621	0.0916603	-2.37421	0.0175865	0.152908
ENSG00000100029_PES1	1984.97	-0.173797	0.0732357	-2.37312	0.0176384	0.153231
ENSG00000135655_USP15	2428.08	0.150498	0.0634532	2.37179	0.0177021	0.153655
ENSG00000167110_GOLGA2	585.657	0.212921	0.0898096	2.37081	0.0177494	0.153822
ENSG00000067057_PFKP	2303.16	-0.168798	0.0712017	-2.3707	0.0177544	0.153822
ENSG00000164171_ITGA2	108.285	0.395129	0.16671	2.37016	0.0177806	0.153822
ENSG00000097033_SH3GLB1	1411.53	0.14894	0.06284	2.37015	0.0177807	0.153822
ENSG00000150990_DHX37	964.724	-0.191438	0.0807992	-2.36931	0.0178215	0.153886
ENSG00000245532_NEAT1	3057.35	0.180237	0.0760722	2.36929	0.0178222	0.153886
ENSG00000182534_MXRA7	103.393	0.443192	0.187074	2.36908	0.0178326	0.153886
ENSG00000139219_COL2A1	528.493	-0.271194	0.114507	-2.36836	0.0178671	0.153913
ENSG00000089280_FUS	5058.12	-0.123627	0.0522076	-2.36799	0.0178852	0.153913
ENSG00000163798_SLC4A1AP	686.637	0.200103	0.0845276	2.36731	0.0179179	0.153913
ENSG00000154188_ANGPT1	1095.64	0.171048	0.072258	2.36719	0.0179239	0.153913
ENSG00000241360_PDXP	94.9873	-0.432446	0.182696	-2.36702	0.0179319	0.153913
ENSG00000084444_FAM234B	237.433	0.288305	0.121809	2.36686	0.0179396	0.153913
ENSG00000173889_PHC3	771.844	0.262245	0.110798	2.36686	0.0179396	0.153913
ENSG00000110108_TMEM109	1378.1	-0.170423	0.0720141	-2.36652	0.0179562	0.153928
ENSG00000100644_HIF1A	2292.17	0.161536	0.0682708	2.3661	0.0179764	0.153973
ENSG00000187954_CYHR1	537.516	-0.205796	0.0869911	-2.36572	0.0179952	0.154007
ENSG00000158062_UBXN11	202.712	-0.294084	0.124355	-2.36488	0.018036	0.154104
ENSG00000120727_PAIP2	2047.46	0.207536	0.0877578	2.36487	0.0180363	0.154104
ENSG00000006652_IFRD1	733.764	0.187735	0.0794248	2.36368	0.0180943	0.154472
ENSG00000075303_SLC25A40	439.104	-0.245409	0.103882	-2.36238	0.0181581	0.154889
ENSG00000215041_NEURL4	292.124	-0.25061	0.106113	-2.36174	0.0181893	0.155028
ENSG00000169220_RGS14	173.778	-0.410557	0.173893	-2.36097	0.0182272	0.155223
ENSG00000144848_ATG3	1941.39	0.171439	0.0726718	2.35908	0.0183203	0.155888
ENSG00000183340_JRKL	497.251	0.206205	0.0874529	2.3579	0.0183788	0.156257
ENSG00000074695_LMAN1	3298.91	0.175276	0.0743479	2.35751	0.0183978	0.15629
ENSG00000135164_DMTF1	832.497	0.191365	0.0811945	2.35687	0.0184296	0.156432
ENSG00000175573_C11orf68	125.774	-0.403819	0.171404	-2.35594	0.0184757	0.156695
ENSG00000168259_DNAJC7	2698.7	0.172843	0.0734098	2.35449	0.0185481	0.157181
ENSG00000172731_LRRC20	177.893	-0.350857	0.149071	-2.35363	0.018591	0.157299
ENSG00000131652_THOC6	365.252	-0.26298	0.111735	-2.3536	0.0185924	0.157299
ENSG00000134186_PRPF38B	1570.63	0.15265	0.0648751	2.35298	0.0186237	0.157435
ENSG00000130600_H19	165.242	-0.325961	0.138724	-2.34971	0.0187883	0.158649
ENSG00000119383_PTPA	800.96	-0.193253	0.0822684	-2.34906	0.0188211	0.158649
ENSG00000112210_RAB23	244.289	0.270153	0.115005	2.34904	0.0188219	0.158649
ENSG00000180011_ZADH2	556.709	-0.19029	0.0810122	-2.34891	0.0188285	0.158649
ENSG00000124334_IL9R	58.2303	-0.52867	0.225249	-2.34705	0.0189226	0.159253
ENSG00000116750_UCHL5	2233.41	0.168292	0.0717085	2.34689	0.0189308	0.159253
ENSG00000185730_ZNF696	104.146	-0.459281	0.195746	-2.34631	0.0189602	0.15937
ENSG00000169902_TPST1	176.47	0.337498	0.143866	2.34592	0.0189804	0.15941
ENSG00000080819_CPOX	960.306	0.189784	0.0809452	2.3446	0.0190473	0.159843
ENSG00000083223_ZCCHC6	643.48	0.24884	0.106202	2.34308	0.0191253	0.160368
ENSG00000104756_KCTD9	505.361	0.219993	0.093937	2.34192	0.0191849	0.160737
ENSG00000144589_STK11IP	210.886	-0.289075	0.12347	-2.34125	0.0192192	0.160895
ENSG00000175309_PHYKPL	266.756	-0.255939	0.109346	-2.34063	0.0192514	0.161034
ENSG00000189050_RNFT1	227.475	0.301681	0.128923	2.34001	0.019283	0.161169
ENSG00000101444_AHCY	2759.3	-0.155963	0.0666638	-2.33955	0.019307	0.161239
ENSG00000074266_EED	1206.55	0.189814	0.0811541	2.33893	0.0193391	0.161261
ENSG00000175634_RPS6KB2	829.159	-0.239861	0.102564	-2.33863	0.0193544	0.161261
ENSG00000110042_DTX4	64.8972	-0.50845	0.217417	-2.3386	0.0193563	0.161261
ENSG00000075131_TIPIN	1266.97	0.17885	0.0764968	2.33801	0.0193869	0.161272
ENSG00000173272_MZT2A	197.549	-0.362493	0.155046	-2.33797	0.0193887	0.161272
ENSG00000141452_C18orf8	604.004	0.209932	0.0898387	2.33677	0.0194513	0.161663
ENSG00000170684_ZNF296	124.521	-0.370667	0.158663	-2.33619	0.0194816	0.161785
ENSG00000266074_BAHCC1	92.2917	-0.454682	0.194779	-2.33435	0.0195773	0.162449
ENSG00000169733_RFNG	134.932	-0.368577	0.15793	-2.33379	0.0196066	0.162562
ENSG00000164576_SAP30L	448.407	0.211557	0.0906903	2.33274	0.0196617	0.162889
ENSG00000110651_CD81	1044.89	-0.200317	0.0858894	-2.33227	0.0196866	0.162965
ENSG00000125447_GGA3	696.893	-0.203071	0.087112	-2.33114	0.0197458	0.163272
ENSG00000067334_DNTTIP2	2229.97	0.162121	0.069553	2.33091	0.0197584	0.163272
ENSG00000197043_ANXA6	1225.83	-0.147378	0.0632343	-2.33067	0.0197709	0.163272
ENSG00000075711_DLG1	1538.98	0.186375	0.0800019	2.32964	0.0198253	0.16359
ENSG00000185163_DDX51	517.758	-0.195332	0.0838849	-2.32857	0.0198818	0.163835
ENSG00000110172_CHORDC1	2132.92	0.160097	0.0687558	2.32848	0.0198866	0.163835
ENSG00000153339_TRAPPC8	1165.28	0.199489	0.085705	2.32762	0.0199324	0.164082
ENSG00000132471_WBP2	981.521	-0.227069	0.0975792	-2.32703	0.0199638	0.16421
ENSG00000137166_FOXP4	899.918	-0.232819	0.100129	-2.32519	0.020062	0.164867
ENSG00000162650_ATXN7L2	109.189	-0.409151	0.175984	-2.32493	0.0200755	0.164867
ENSG00000131100_ATP6V1E1	993.76	0.205419	0.0883808	2.32425	0.0201119	0.165036
ENSG00000139372_TDG	851.478	0.166126	0.0714868	2.32387	0.0201322	0.165044
ENSG00000198898_CAPZA2	1250.73	0.185039	0.0796332	2.32364	0.0201448	0.165044
ENSG00000165689_SDCCAG3	479.594	-0.223558	0.0962351	-2.32305	0.0201767	0.165134
ENSG00000100836_PABPN1	722.606	-0.229436	0.0987739	-2.32284	0.0201877	0.165134
ENSG00000134987_WDR36	1645.5	0.267406	0.115172	2.32181	0.0202433	0.165355
ENSG00000077254_USP33	1198.45	0.161162	0.0694198	2.32156	0.0202569	0.165355
ENSG00000177853_ZNF518A	860.16	0.219319	0.0944749	2.32145	0.0202625	0.165355
ENSG00000084731_KIF3C	260.783	-0.294527	0.127031	-2.31854	0.0204202	0.166395
ENSG00000205269_TMEM170B	259.518	-0.313364	0.135158	-2.3185	0.020422	0.166395
ENSG00000138709_LARP1B	631.107	0.190462	0.0821907	2.31731	0.0204867	0.166694
ENSG00000196531_NACA	9039.81	0.186114	0.0803176	2.31723	0.0204911	0.166694
ENSG00000145817_YIPF5	697.025	0.237335	0.102435	2.31694	0.0205071	0.166694
ENSG00000160193_WDR4	338.753	-0.254173	0.109734	-2.31626	0.0205442	0.166865
ENSG00000123268_ATF1	491.468	0.207783	0.0897244	2.3158	0.0205694	0.166939
ENSG00000160796_NBEAL2	772.47	-0.220442	0.0952063	-2.31542	0.02059	0.166975
ENSG00000125520_SLC2A4RG	447.253	-0.290147	0.12536	-2.31452	0.0206393	0.167198
ENSG00000104884_ERCC2	280.213	-0.245966	0.106288	-2.31414	0.0206602	0.167198
ENSG00000130300_PLVAP	58.709	0.542511	0.234444	2.31403	0.0206659	0.167198
ENSG00000090339_ICAM1	251.199	0.280645	0.121314	2.31338	0.0207017	0.167358
ENSG00000102871_TRADD	70.1578	-0.537367	0.232481	-2.31145	0.0208082	0.167994
ENSG00000146834_MEPCE	799.356	-0.179479	0.0776507	-2.31136	0.0208128	0.167994
ENSG00000005810_MYCBP2	2055.92	0.28678	0.124128	2.31036	0.0208684	0.168276
ENSG00000117054_ACADM	1323.8	0.202144	0.0875026	2.31014	0.0208803	0.168276
ENSG00000103187_COTL1	2506.91	-0.18052	0.0781888	-2.30877	0.0209562	0.168757
ENSG00000107404_DVL1	319.432	-0.258983	0.112209	-2.30803	0.0209974	0.168958
ENSG00000138592_USP8	1001.77	0.196054	0.0849818	2.30702	0.021054	0.169281
ENSG00000196083_IL1RAP	1618.87	0.187499	0.0813037	2.30616	0.0211018	0.1694
ENSG00000125901_MRPS26	597.58	-0.245697	0.106544	-2.30608	0.0211064	0.1694
ENSG00000146457_WTAP	1174.82	0.140156	0.060791	2.30554	0.0211361	0.1694
ENSG00000156671_SAMD8	184.648	0.351913	0.152652	2.30533	0.0211479	0.1694
ENSG00000127054_CPSF3L	893.825	-0.213541	0.0926504	-2.30481	0.0211775	0.1694
ENSG00000172932_ANKRD13D	686.625	-0.213401	0.0926063	-2.3044	0.0212005	0.1694
ENSG00000107263_RAPGEF1	882.579	-0.185202	0.0803697	-2.30438	0.0212013	0.1694
ENSG00000137834_SMAD6	126.847	-0.370795	0.160915	-2.30429	0.0212063	0.1694
ENSG00000189308_LIN54	767.773	0.205808	0.0893216	2.30412	0.0212159	0.1694
ENSG00000168374_ARF4	2023.02	0.207601	0.0901242	2.30349	0.0212511	0.169469
ENSG00000169136_ATF5	335.402	-0.265844	0.115414	-2.30339	0.0212572	0.169469
ENSG00000173276_ZBTB21	467.3	0.276004	0.119848	2.30295	0.0212815	0.169533
ENSG00000126882_FAM78A	1179.19	-0.176405	0.076651	-2.30141	0.0213686	0.170095
ENSG00000132589_FLOT2	971.993	-0.176579	0.0767558	-2.30053	0.0214179	0.170357
ENSG00000165175_MID1IP1	1277.08	-0.195802	0.0851292	-2.30005	0.0214452	0.170443
ENSG00000147383_NSDHL	761.116	-0.232816	0.101293	-2.29845	0.0215362	0.170807
ENSG00000142731_PLK4	1490.52	0.163925	0.0713209	2.29841	0.0215384	0.170807
ENSG00000170571_EMB	971.557	0.163136	0.0709787	2.29838	0.0215404	0.170807
ENSG00000108528_SLC25A11	564.513	-0.243846	0.106138	-2.29745	0.0215932	0.171095
ENSG00000156831_NSMCE2	541.91	0.217313	0.0946554	2.29583	0.0216857	0.171697
ENSG00000173465_SSSCA1	344.821	-0.250679	0.109229	-2.29499	0.021734	0.171822
ENSG00000136240_KDELR2	1513.53	0.142087	0.0619124	2.29497	0.0217347	0.171822
ENSG00000087087_SRRT	3288.01	-0.144272	0.0629001	-2.29367	0.0218094	0.172281
ENSG00000108599_AKAP10	499.974	0.227489	0.0993052	2.29081	0.0219746	0.173453
ENSG00000140836_ZFHX3	149.33	0.540786	0.236113	2.29037	0.0219999	0.17347
ENSG00000168653_NDUFS5	2616.26	0.232637	0.10158	2.29019	0.0220101	0.17347
ENSG00000130150_MOSPD2	308.402	0.31966	0.139611	2.28965	0.0220416	0.173586
ENSG00000131269_ABCB7	1316.36	0.151044	0.0660321	2.28744	0.0221704	0.174468
ENSG00000160214_RRP1	811.953	-0.205421	0.0898595	-2.28603	0.0222527	0.174982
ENSG00000138593_SECISBP2L	869.743	0.219038	0.0958374	2.28552	0.0222823	0.175082
ENSG00000131165_CHMP1A	617.897	-0.20941	0.0916475	-2.28495	0.0223157	0.175212
ENSG00000111790_FGFR1OP2	808.784	0.178925	0.0783407	2.28394	0.0223752	0.175508
ENSG00000138448_ITGAV	655.744	0.296738	0.129935	2.28373	0.0223872	0.175508
ENSG00000115419_GLS	1619.07	0.208515	0.0913477	2.28265	0.0224512	0.175874
ENSG00000151461_UPF2	1534.74	0.229285	0.10046	2.28236	0.0224679	0.175874
ENSG00000127870_RNF6	1108.48	0.17372	0.0761375	2.28167	0.022509	0.175977
ENSG00000133816_MICAL2	570.329	0.250568	0.109823	2.28157	0.022515	0.175977
ENSG00000162676_GFI1	746.18	-0.186354	0.0817708	-2.27899	0.0226678	0.176993
ENSG00000010017_RANBP9	1678.8	0.143222	0.06285	2.2788	0.0226792	0.176993
ENSG00000117632_STMN1	6502.37	0.209724	0.0920675	2.27794	0.0227304	0.177259
ENSG00000115750_TAF1B	302.069	0.235023	0.103219	2.27693	0.0227903	0.177482
ENSG00000197008_ZNF138	343.728	0.240943	0.105821	2.27688	0.0227931	0.177482
ENSG00000114735_HEMK1	263.544	-0.291683	0.1282	-2.27521	0.0228933	0.178128
ENSG00000050405_LIMA1	316.986	-0.235528	0.103541	-2.27473	0.0229219	0.178216
ENSG00000127663_KDM4B	433.188	-0.214849	0.0944698	-2.27426	0.0229506	0.178305
ENSG00000176853_FAM91A1	1874.21	0.219106	0.0964357	2.27204	0.0230842	0.17921
ENSG00000096006_CRISP3	95.6589	-0.392977	0.173049	-2.2709	0.0231531	0.179478
ENSG00000147526_TACC1	3425.6	0.285228	0.125602	2.27089	0.0231534	0.179478
ENSG00000177885_GRB2	2219	-0.146491	0.0645248	-2.2703	0.0231893	0.179622
ENSG00000125247_TMTC4	322.558	-0.236758	0.104389	-2.26804	0.0233265	0.180538
ENSG00000100593_ISM2	83.8055	-0.413023	0.182126	-2.26778	0.0233425	0.180538
ENSG00000197471_SPN	3233.38	-0.166662	0.0735777	-2.26512	0.0235056	0.181619
ENSG00000164897_TMUB1	300.016	-0.315115	0.139157	-2.26447	0.0235455	0.181619
ENSG00000136827_TOR1A	914.998	0.186977	0.0825721	2.26441	0.0235488	0.181619
ENSG00000101412_E2F1	400.713	-0.255948	0.113052	-2.26399	0.0235748	0.181619
ENSG00000128829_EIF2AK4	1837.56	0.173538	0.0766716	2.26339	0.0236115	0.181619
ENSG00000115457_IGFBP2	1763.83	-0.23493	0.103811	-2.26305	0.0236326	0.181619
ENSG00000102786_INTS6	676.71	0.199042	0.0879611	2.26284	0.0236457	0.181619
ENSG00000067208_EVI5	101.839	0.47883	0.21161	2.2628	0.0236483	0.181619
ENSG00000131748_STARD3	362.903	-0.237835	0.105112	-2.26268	0.0236552	0.181619
ENSG00000087502_ERGIC2	1026.13	0.178492	0.0788863	2.26265	0.0236575	0.181619
ENSG00000120093_HOXB3	94.6718	-0.421774	0.186526	-2.26121	0.0237464	0.181882
ENSG00000013306_SLC25A39	1616.07	-0.22783	0.100759	-2.26114	0.0237507	0.181882
ENSG00000111727_HCFC2	196.973	0.332143	0.146892	2.26114	0.0237508	0.181882
ENSG00000119396_RAB14	2292.09	0.132366	0.0585443	2.26096	0.0237618	0.181882
ENSG00000171130_ATP6V0E2	289.502	-0.255123	0.112879	-2.26015	0.0238118	0.18213
ENSG00000144224_UBXN4	2175.57	0.17567	0.0777396	2.25973	0.0238383	0.182197
ENSG00000111196_MAGOHB	609.11	0.202282	0.0895284	2.25942	0.0238574	0.182209
ENSG00000069869_NEDD4	932.365	0.226416	0.100236	2.25883	0.0238938	0.18222
ENSG00000134287_ARF3	2148.17	-0.140715	0.0622958	-2.25883	0.023894	0.18222
ENSG00000110400_NECTIN1	667.54	-0.217439	0.0963065	-2.25778	0.0239591	0.182447
ENSG00000103168_TAF1C	412.903	-0.242986	0.107624	-2.25772	0.0239628	0.182447
ENSG00000250571_GLI4	153.096	-0.338104	0.149771	-2.25747	0.0239788	0.182447
ENSG00000115145_STAM2	447.278	0.269657	0.119464	2.25722	0.0239942	0.182447
ENSG00000129351_ILF3	7415.79	-0.111418	0.0493821	-2.25625	0.0240553	0.182778
ENSG00000126432_PRDX5	404.011	-0.302976	0.134311	-2.25579	0.024084	0.182862
ENSG00000163374_YY1AP1	719.037	0.184665	0.0818754	2.25544	0.0241059	0.182895
ENSG00000099256_PRTFDC1	592.741	0.216413	0.0959978	2.25435	0.0241741	0.183239
ENSG00000065882_TBC1D1	1484.53	0.174719	0.0775156	2.25399	0.0241971	0.183239
ENSG00000145506_NKD2	79.1782	-0.438937	0.194748	-2.25387	0.0242043	0.183239
ENSG00000151690_MFSD6	536.965	0.19335	0.0858206	2.25296	0.0242617	0.183537
ENSG00000139211_AMIGO2	135.621	-0.364021	0.161594	-2.25268	0.0242791	0.183537
ENSG00000109332_UBE2D3	3592.93	0.133606	0.0593204	2.25228	0.0243043	0.183593
ENSG00000213024_NUP62	2027.42	-0.152644	0.0678198	-2.25073	0.0244025	0.184012
ENSG00000182504_CEP97	391.733	0.27984	0.124336	2.25067	0.0244063	0.184012
ENSG00000138764_CCNG2	287.407	-0.279749	0.124302	-2.25057	0.0244131	0.184012
ENSG00000162066_AMDHD2	123.617	-0.430658	0.191385	-2.25021	0.0244354	0.184047
ENSG00000156787_TBC1D31	907.459	0.187474	0.083415	2.24749	0.0246087	0.185193
ENSG00000134779_TPGS2	1943.64	0.129988	0.0578428	2.24726	0.0246234	0.185193
ENSG00000185811_IKZF1	1267.02	-0.203239	0.0905026	-2.24567	0.0247252	0.185825
ENSG00000088882_CPXM1	509.858	-0.220114	0.0980486	-2.24495	0.0247712	0.186035
ENSG00000164609_SLU7	1022.57	0.165187	0.0736279	2.24353	0.0248625	0.186585
ENSG00000183971_NPW	664.324	-0.266274	0.118749	-2.24232	0.0249405	0.186902
ENSG00000100994_PYGB	515.76	-0.194814	0.0869063	-2.24165	0.0249839	0.186902
ENSG00000145715_RASA1	598.561	0.220851	0.0985357	2.24133	0.0250047	0.186902
ENSG00000142102_PGGHG	92.2894	-0.426394	0.190259	-2.24113	0.0250177	0.186902
ENSG00000159363_ATP13A2	515.149	-0.237076	0.105785	-2.24112	0.0250185	0.186902
ENSG00000165997_ARL5B	798.788	0.300021	0.133873	2.24109	0.0250202	0.186902
ENSG00000108861_DUSP3	414.242	-0.208307	0.0929557	-2.24093	0.0250309	0.186902
ENSG00000154781_CCDC174	276.89	0.24156	0.107849	2.2398	0.0251038	0.18725
ENSG00000163625_WDFY3	741.911	0.330627	0.147624	2.23965	0.0251136	0.18725
ENSG00000105576_TNPO2	1450.99	-0.168709	0.0753769	-2.2382	0.025208	0.187719
ENSG00000153208_MERTK	282.069	0.268723	0.120066	2.23813	0.0252127	0.187719
ENSG00000008130_NADK	594.726	-0.204828	0.0916451	-2.23501	0.0254164	0.188819
ENSG00000113384_GOLPH3	1601.47	0.154455	0.0691101	2.23492	0.0254227	0.188819
ENSG00000162604_TM2D1	264.957	0.268309	0.120057	2.23485	0.0254272	0.188819
ENSG00000110881_ASIC1	206.401	-0.284836	0.127457	-2.23476	0.0254333	0.188819
ENSG00000108406_DHX40	544.411	0.200499	0.0897587	2.23375	0.0254995	0.189175
ENSG00000143771_CNIH4	287.658	0.252663	0.113186	2.23227	0.0255971	0.189763
ENSG00000176058_TPRN	164.543	-0.294715	0.13207	-2.23151	0.0256476	0.190002
ENSG00000123329_ARHGAP9	675.732	-0.191025	0.0856669	-2.22986	0.0257567	0.190673
ENSG00000035403_VCL	1129.4	0.182401	0.0818208	2.22928	0.0257955	0.190824
ENSG00000090520_DNAJB11	2389.79	0.159457	0.0715694	2.228	0.0258802	0.191314
ENSG00000089351_GRAMD1A	750.341	-0.181437	0.081459	-2.22734	0.0259247	0.191409
ENSG00000014164_ZC3H3	392.761	-0.252841	0.113521	-2.22726	0.02593	0.191409
ENSG00000153064_BANK1	193.478	0.297394	0.133558	2.2267	0.0259673	0.191539
ENSG00000167766_ZNF83	311.114	0.246158	0.110561	2.22644	0.0259846	0.191539
ENSG00000141349_G6PC3	541.295	-0.215708	0.096909	-2.22588	0.0260223	0.191681
ENSG00000148154_UGCG	298.955	0.330197	0.148396	2.2251	0.0260747	0.19193
ENSG00000140497_SCAMP2	2067.56	-0.15364	0.0690696	-2.22442	0.0261202	0.191939
ENSG00000088970_KIZ	312.237	0.242952	0.109229	2.22424	0.0261325	0.191939
ENSG00000143373_ZNF687	274.982	-0.274959	0.123631	-2.22402	0.0261469	0.191939
ENSG00000165533_TTC8	157.423	0.343154	0.154299	2.22395	0.026152	0.191939
ENSG00000124151_NCOA3	976.382	0.25546	0.114892	2.22349	0.0261831	0.191939
ENSG00000119899_SLC17A5	141.03	0.320366	0.144086	2.22343	0.026187	0.191939
ENSG00000135249_RINT1	716.899	0.171249	0.0770541	2.22245	0.0262529	0.192151
ENSG00000176155_CCDC57	141.163	-0.366483	0.1649	-2.22245	0.0262529	0.192151
ENSG00000164975_SNAPC3	550.22	0.189223	0.0851565	2.22206	0.0262794	0.192209
ENSG00000144895_EIF2A	3025.19	0.151609	0.0682558	2.22118	0.0263385	0.192345
ENSG00000107815_TWNK	707.974	-0.161978	0.0729266	-2.22111	0.0263437	0.192345
ENSG00000176208_ATAD5	718.814	0.26959	0.121397	2.22073	0.0263692	0.192345
ENSG00000007541_PIGQ	128.955	-0.33423	0.150508	-2.22068	0.0263728	0.192345
ENSG00000109911_ELP4	408.56	0.220307	0.0992189	2.22041	0.0263908	0.192345
ENSG00000150712_MTMR12	605.025	0.191584	0.0863735	2.21809	0.0265487	0.19336
ENSG00000136718_IMP4	1388.32	-0.168952	0.0761917	-2.21745	0.026592	0.193539
ENSG00000105325_FZR1	558.779	-0.186659	0.08423	-2.21606	0.0266877	0.19391
ENSG00000134243_SORT1	995.777	0.299019	0.134939	2.21595	0.0266948	0.19391
ENSG00000099800_TIMM13	686.516	-0.275312	0.124254	-2.21572	0.0267108	0.19391
ENSG00000168476_REEP4	1025.92	-0.243704	0.109994	-2.21562	0.0267178	0.19391
ENSG00000179314_WSCD1	143.439	-0.334557	0.151135	-2.21363	0.0268541	0.194716
ENSG00000092108_SCFD1	1381.92	0.175097	0.0791057	2.21345	0.0268664	0.194716
ENSG00000173599_PC	210.612	-0.267483	0.120871	-2.21296	0.0269003	0.194825
ENSG00000133313_CNDP2	1260.92	-0.153913	0.0695742	-2.21222	0.0269515	0.194924
ENSG00000038219_BOD1L1	1317.93	0.309231	0.139783	2.21222	0.0269516	0.194924
ENSG00000080546_SESN1	277.607	0.246771	0.1116	2.21122	0.0270208	0.195219
ENSG00000089597_GANAB	4321.88	-0.119683	0.0541288	-2.21108	0.02703	0.195219
ENSG00000167468_GPX4	2007.2	-0.161591	0.0730938	-2.21074	0.027054	0.195256
ENSG00000163930_BAP1	1092.61	-0.183839	0.0832001	-2.2096	0.0271326	0.195687
ENSG00000156381_ANKRD9	120.775	-0.393816	0.178298	-2.20875	0.0271921	0.19598
ENSG00000157106_SMG1	1819.03	0.278304	0.126042	2.20802	0.0272431	0.196211
ENSG00000126261_UBA2	3614.24	0.139907	0.0633785	2.20748	0.0272807	0.196346
ENSG00000127445_PIN1	545.513	-0.239037	0.108325	-2.20667	0.0273369	0.196613
ENSG00000086589_RBM22	1896.21	0.121133	0.0549049	2.20623	0.0273682	0.196664
ENSG00000104412_EMC2	1034.82	0.183	0.0829668	2.20571	0.0274046	0.196664
ENSG00000180596_HIST1H2BC	135.643	0.575225	0.260801	2.20561	0.0274115	0.196664
ENSG00000167671_UBXN6	390.523	-0.232583	0.105456	-2.20549	0.0274198	0.196664
ENSG00000120662_MTRF1	258.812	0.25324	0.114864	2.20469	0.0274759	0.196929
ENSG00000198879_SFMBT2	478.307	0.256388	0.116327	2.20402	0.027523	0.197131
ENSG00000182013_PNMAL1	306.097	-0.223185	0.101299	-2.20323	0.0275784	0.197391
ENSG00000100982_PCIF1	478.78	-0.197487	0.0896609	-2.2026	0.0276227	0.197572
ENSG00000099246_RAB18	938.481	0.174208	0.0791467	2.20107	0.027731	0.19821
ENSG00000171700_RGS19	471.443	-0.225464	0.102477	-2.20014	0.027797	0.198316
ENSG00000160703_NLRX1	564.313	-0.202229	0.0919198	-2.20006	0.0278027	0.198316
ENSG00000148296_SURF6	589.014	-0.19068	0.0866709	-2.20005	0.0278033	0.198316
ENSG00000164654_MIOS	472.785	-0.198744	0.0903513	-2.19968	0.0278294	0.198366
ENSG00000055070_SZRD1	2159.43	-0.137461	0.0625282	-2.19839	0.0279214	0.198885
ENSG00000166349_RAG1	58.0737	-0.53355	0.242835	-2.19717	0.028008	0.199365
ENSG00000196642_RABL6	1002.88	-0.158015	0.0719297	-2.1968	0.0280345	0.199416
ENSG00000143183_TMCO1	2022.9	0.186435	0.0848829	2.19638	0.028065	0.199496
ENSG00000110080_ST3GAL4	818.235	-0.218472	0.0995349	-2.19493	0.0281684	0.200094
ENSG00000167470_MIDN	333.447	-0.319227	0.145465	-2.19453	0.0281976	0.200164
ENSG00000100335_MIEF1	1320.16	-0.167561	0.0763971	-2.19329	0.0282862	0.200527
ENSG00000102882_MAPK3	386.65	-0.220893	0.100717	-2.19321	0.0282921	0.200527
ENSG00000174165_ZDHHC24	240.016	-0.270639	0.12341	-2.19301	0.0283067	0.200527
ENSG00000106052_TAX1BP1	1629.48	0.160867	0.0734035	2.19154	0.0284124	0.201138
ENSG00000253251_CTC-534A2.2	70.9286	0.511685	0.23357	2.19071	0.028473	0.201429
ENSG00000167280_ENGASE	170.022	-0.303724	0.138677	-2.19016	0.0285129	0.201558
ENSG00000239789_MRPS17	84.7032	-0.396346	0.18101	-2.18964	0.0285504	0.201558
ENSG00000141098_GFOD2	193.524	-0.279807	0.127797	-2.18947	0.0285629	0.201558
ENSG00000130590_SAMD10	167.806	-0.320424	0.146354	-2.18938	0.0285689	0.201558
ENSG00000136381_IREB2	4068.92	0.218678	0.0999849	2.18711	0.0287348	0.20259
ENSG00000161057_PSMC2	2434.51	0.159721	0.0730496	2.18647	0.0287814	0.202781
ENSG00000183048_SLC25A10	62.8806	-0.542283	0.24824	-2.18451	0.0289249	0.203653
ENSG00000089094_KDM2B	1503.05	-0.144146	0.0660092	-2.18372	0.0289827	0.203922
ENSG00000239305_RNF103	204.304	0.286737	0.131352	2.18296	0.0290385	0.204097
ENSG00000171206_TRIM8	343.394	0.240577	0.110212	2.18285	0.029047	0.204097
ENSG00000088298_EDEM2	228.535	-0.266471	0.122141	-2.18166	0.0291343	0.204522
ENSG00000082153_BZW1	1524.33	0.163859	0.075117	2.18138	0.0291553	0.204522
ENSG00000183814_LIN9	472.518	0.22387	0.102635	2.18123	0.0291667	0.204522
ENSG00000168724_DNAJC21	1409.8	0.165715	0.0760101	2.18017	0.0292447	0.20493
ENSG00000149782_PLCB3	368.555	-0.252441	0.115854	-2.17895	0.0293355	0.205428
ENSG00000174953_DHX36	1726.95	0.146837	0.0674613	2.17661	0.0295096	0.206507
ENSG00000101311_FERMT1	459.235	-0.213883	0.0982782	-2.1763	0.0295325	0.206528
ENSG00000169972_PUSL1	186.197	-0.325219	0.14951	-2.17524	0.0296123	0.206947
ENSG00000125817_CENPB	739.279	-0.168376	0.0774236	-2.17474	0.0296498	0.207069
ENSG00000118640_VAMP8	1039.63	-0.214744	0.098775	-2.17408	0.0296994	0.207276
ENSG00000183337_BCOR	1443.33	0.240654	0.110719	2.17356	0.0297382	0.207407
ENSG00000204316_MRPL38	132.412	-0.366511	0.168703	-2.17252	0.0298163	0.207812
ENSG00000210082_MT-RNR2	76102.3	0.227747	0.104895	2.1712	0.0299164	0.20815
ENSG00000163346_PBXIP1	139.229	-0.365043	0.168137	-2.1711	0.0299237	0.20815
ENSG00000164117_FBXO8	90.4539	0.457057	0.21052	2.17108	0.0299251	0.20815
ENSG00000110422_HIPK3	1009.16	0.263925	0.121646	2.16962	0.0300358	0.208773
ENSG00000116539_ASH1L	881.628	0.304179	0.140216	2.16937	0.0300549	0.208773
ENSG00000164889_SLC4A2	687.604	-0.189159	0.0872141	-2.16891	0.0300897	0.208874
ENSG00000162385_MAGOH	1024.2	0.206875	0.0954947	2.16635	0.0302847	0.209583
ENSG00000136877_FPGS	715.56	-0.212284	0.0979955	-2.16627	0.0302907	0.209583
ENSG00000140320_BAHD1	671.008	-0.211177	0.097486	-2.16623	0.0302934	0.209583
ENSG00000182325_FBXL6	355.31	-0.270132	0.124701	-2.16623	0.0302935	0.209583
ENSG00000161013_MGAT4B	848.829	-0.176501	0.0814828	-2.16612	0.0303023	0.209583
ENSG00000198837_DENND4B	782.76	-0.186203	0.0859718	-2.16586	0.0303217	0.209583
ENSG00000179222_MAGED1	1877.68	0.134646	0.0621718	2.16571	0.0303332	0.209583
ENSG00000100239_PPP6R2	724.487	-0.1869	0.0863234	-2.16512	0.0303787	0.209756
ENSG00000144566_RAB5A	720.489	0.1745	0.0806248	2.16435	0.0304374	0.209851
ENSG00000156127_BATF	104.924	-0.391938	0.181099	-2.16421	0.0304479	0.209851
ENSG00000119547_ONECUT2	290.275	0.320662	0.148181	2.16398	0.0304656	0.209851
ENSG00000104856_RELB	130.347	-0.391402	0.18088	-2.16388	0.0304733	0.209851
ENSG00000155438_NIFK	1755.38	0.175569	0.0811959	2.16229	0.0305961	0.210557
ENSG00000130204_TOMM40	903.149	-0.229963	0.106368	-2.16196	0.0306212	0.210589
ENSG00000145386_CCNA2	4033.09	0.129386	0.0598562	2.16162	0.0306474	0.21063
ENSG00000167232_ZNF91	389.284	0.24183	0.111916	2.16081	0.0307101	0.210921
ENSG00000147601_TERF1	662.883	0.169828	0.0786438	2.15946	0.0308148	0.211312
ENSG00000136153_LMO7	396.962	0.228294	0.105726	2.1593	0.0308267	0.211312
ENSG00000070495_JMJD6	465.387	0.240256	0.111266	2.15928	0.0308282	0.211312
ENSG00000068831_RASGRP2	459.048	-0.217473	0.100787	-2.15775	0.0309471	0.21187
ENSG00000119559_C19orf25	212.126	-0.300922	0.139477	-2.15751	0.0309663	0.21187
ENSG00000131899_LLGL1	265.327	-0.263494	0.122136	-2.15738	0.0309758	0.21187
ENSG00000177733_HNRNPA0	1873.31	-0.140063	0.0649287	-2.15718	0.0309914	0.21187
ENSG00000072571_HMMR	3107.55	0.161149	0.0747243	2.15657	0.0310388	0.212054
ENSG00000107104_KANK1	591.643	-0.231871	0.107548	-2.15598	0.0310851	0.212231
ENSG00000123130_ACOT9	876.089	0.171001	0.0793605	2.15473	0.0311827	0.212643
ENSG00000066027_PPP2R5A	803.418	0.17774	0.0824933	2.1546	0.0311934	0.212643
ENSG00000121005_CRISPLD1	467.141	0.191376	0.0888295	2.15442	0.0312071	0.212643
ENSG00000128245_YWHAH	2525.48	0.131843	0.0612101	2.15394	0.031245	0.212762
ENSG00000162670_BRINP3	291.787	-0.251063	0.116578	-2.1536	0.0312714	0.212801
ENSG00000240972_MIF	633.642	-0.213348	0.0990873	-2.15313	0.0313087	0.212859
ENSG00000132294_EFR3A	1248.56	0.200341	0.093058	2.15286	0.0313298	0.212859
ENSG00000140263_SORD	281.6	-0.227455	0.105669	-2.15253	0.0313559	0.212859
ENSG00000168159_RNF187	740.384	-0.186678	0.0867282	-2.15245	0.0313619	0.212859
ENSG00000120533_ENY2	3755.66	0.176701	0.0821217	2.1517	0.0314214	0.21302
ENSG00000181090_EHMT1	1010.59	-0.160609	0.0746453	-2.15163	0.0314268	0.21302
ENSG00000066279_ASPM	3817.3	0.273234	0.12702	2.15111	0.0314673	0.213029
ENSG00000021776_AQR	1900.93	0.182821	0.08499	2.15109	0.0314693	0.213029
ENSG00000169100_SLC25A6	314.133	-0.293099	0.136592	-2.14579	0.0318895	0.215733
ENSG00000119574_ZBTB45	171.351	-0.333707	0.155568	-2.14509	0.0319459	0.215973
ENSG00000162738_VANGL2	413.67	-0.256882	0.119774	-2.14472	0.0319751	0.21603
ENSG00000101190_TCFL5	289.954	0.224704	0.10479	2.14432	0.032007	0.216104
ENSG00000183010_PYCR1	583.282	-0.22837	0.106526	-2.14379	0.0320496	0.216251
ENSG00000140577_CRTC3	553.647	0.207945	0.0970222	2.14328	0.0320909	0.216389
ENSG00000149328_GLB1L2	608.742	-0.195837	0.091393	-2.1428	0.0321291	0.216506
ENSG00000068724_TTC7A	417.238	-0.198205	0.0925179	-2.14234	0.0321658	0.216612
ENSG00000136490_LIMD2	655.616	-0.26473	0.123662	-2.14076	0.0322932	0.217116
ENSG00000068796_KIF2A	2054.02	0.154189	0.0720323	2.14055	0.0323105	0.217116
ENSG00000103202_NME4	874.715	-0.218975	0.102307	-2.14037	0.0323248	0.217116
ENSG00000117899_MESDC2	2121.49	0.141016	0.0658857	2.14031	0.0323296	0.217116
ENSG00000111247_RAD51AP1	918.203	0.210903	0.0985483	2.1401	0.0323466	0.217116
ENSG00000064012_CASP8	998.156	0.171606	0.0801981	2.13978	0.0323725	0.217116
ENSG00000167925_GHDC	223.132	-0.30852	0.144204	-2.13946	0.032398	0.217116
ENSG00000133265_HSPBP1	394.975	-0.244039	0.114081	-2.13917	0.0324221	0.217116
ENSG00000065057_NTHL1	165.286	-0.342406	0.160072	-2.13908	0.0324291	0.217116
ENSG00000148384_INPP5E	180.453	-0.285315	0.133407	-2.13868	0.0324616	0.217193
ENSG00000134215_VAV3	348.331	0.24287	0.113578	2.13836	0.0324878	0.217228
ENSG00000009413_REV3L	799.87	0.256926	0.120168	2.13806	0.0325119	0.217249
ENSG00000091140_DLD	2440.21	0.132509	0.061999	2.13728	0.0325756	0.217534
ENSG00000196155_PLEKHG4	195.742	-0.345266	0.161603	-2.13651	0.032638	0.217756
ENSG00000137500_CCDC90B	1115.68	0.211599	0.099047	2.13635	0.0326508	0.217756
ENSG00000159618_ADGRG5	328.549	-0.215047	0.100704	-2.13544	0.0327255	0.218114
ENSG00000153814_JAZF1	136.939	0.297872	0.139541	2.13466	0.032789	0.218397
ENSG00000197535_MYO5A	692.829	0.284919	0.133547	2.13348	0.0328857	0.218801
ENSG00000080815_PSEN1	953.886	0.155301	0.0727963	2.13337	0.0328945	0.218801
ENSG00000183742_MACC1	159.119	-0.333344	0.156269	-2.13314	0.0329131	0.218801
ENSG00000166734_CASC4	658.832	0.240934	0.112998	2.1322	0.0329908	0.219076
ENSG00000172269_DPAGT1	1241.59	-0.202253	0.0948596	-2.13212	0.0329966	0.219076
ENSG00000188157_AGRN	179.527	-0.343539	0.161179	-2.13141	0.0330551	0.219324
ENSG00000269609_RPARP-AS1	148.99	-0.315151	0.147893	-2.13094	0.033094	0.21936
ENSG00000110395_CBL	2179.51	0.273158	0.128193	2.13083	0.0331029	0.21936
ENSG00000163577_EIF5A2	305.343	0.254441	0.119468	2.12979	0.0331892	0.219678
ENSG00000171823_FBXL14	181.857	-0.277553	0.130346	-2.12936	0.0332244	0.219678
ENSG00000149089_APIP	401.377	0.192549	0.0904349	2.12915	0.0332419	0.219678
ENSG00000198689_SLC9A6	587.678	-0.18743	0.0880441	-2.12882	0.033269	0.219678
ENSG00000167965_MLST8	775.838	-0.190612	0.08954	-2.12879	0.0332717	0.219678
ENSG00000139278_GLIPR1	704.709	-0.186098	0.087423	-2.12871	0.0332781	0.219678
ENSG00000164076_CAMKV	110.214	-0.319876	0.15034	-2.12768	0.0333638	0.220018
ENSG00000140983_RHOT2	638.53	-0.227368	0.106867	-2.12758	0.033372	0.220018
ENSG00000130475_FCHO1	217.985	-0.282702	0.132908	-2.12705	0.033416	0.220167
ENSG00000236088_COX10-AS1	85.2891	-0.413508	0.194454	-2.12651	0.0334607	0.220322
ENSG00000122882_ECD	1076.06	0.139199	0.0654775	2.1259	0.0335115	0.220443
ENSG00000123473_STIL	1330.09	0.171223	0.0805458	2.12578	0.0335216	0.220443
ENSG00000169251_NMD3	1530.88	0.143143	0.067359	2.12508	0.0335801	0.220564
ENSG00000162367_TAL1	564.721	-0.193268	0.0909475	-2.12505	0.0335825	0.220564
ENSG00000133318_RTN3	1518.89	-0.118861	0.0559635	-2.1239	0.0336787	0.221055
ENSG00000060642_PIGV	99.9709	-0.375745	0.177011	-2.12272	0.0337773	0.221562
ENSG00000086504_MRPL28	519.231	-0.217242	0.102405	-2.1214	0.0338879	0.222147
ENSG00000100297_MCM5	3299.41	-0.147078	0.0693402	-2.1211	0.0339132	0.222172
ENSG00000135090_TAOK3	5123.35	0.146285	0.068998	2.12013	0.0339949	0.222567
ENSG00000139197_PEX5	495.085	-0.196722	0.0928216	-2.11936	0.0340602	0.222853
ENSG00000028203_VEZT	1191.07	0.142744	0.0673928	2.11809	0.0341677	0.223416
ENSG00000163626_COX18	217.791	-0.276048	0.130436	-2.11635	0.0343155	0.224241
ENSG00000103932_RPAP1	727.268	-0.20207	0.0955118	-2.11565	0.0343743	0.224483
ENSG00000011405_PIK3C2A	850.93	0.235017	0.111163	2.11417	0.0345009	0.225125
ENSG00000076706_MCAM	1113.79	0.165534	0.0783055	2.11395	0.0345196	0.225125
ENSG00000071553_ATP6AP1	1659.02	-0.159612	0.0755117	-2.11374	0.0345378	0.225125
ENSG00000185361_TNFAIP8L1	241.296	-0.234971	0.111192	-2.11319	0.0345846	0.225289
ENSG00000059377_TBXAS1	628.925	-0.18285	0.0865656	-2.11227	0.034663	0.225658
ENSG00000128944_KNSTRN	1388.8	0.150018	0.0710442	2.11162	0.0347192	0.225882
ENSG00000064313_TAF2	2237.16	0.15925	0.0754396	2.11096	0.0347761	0.22611
ENSG00000101132_PFDN4	525.432	0.276463	0.131019	2.1101	0.03485	0.226448
ENSG00000178950_GAK	993.71	-0.173465	0.0822176	-2.10983	0.0348728	0.226455
ENSG00000112029_FBXO5	1278.19	0.17051	0.0808436	2.10914	0.0349327	0.226602
ENSG00000063660_GPC1	132.872	-0.346568	0.164323	-2.10906	0.0349393	0.226602
ENSG00000177917_ARL6IP6	447.636	0.253471	0.120301	2.10696	0.0351208	0.227638
ENSG00000130731_METTL26	455.6	-0.23665	0.112336	-2.10663	0.0351499	0.227684
ENSG00000123636_BAZ2B	474.349	0.313486	0.148948	2.10466	0.0353207	0.228647
ENSG00000105875_WDR91	181.726	0.263492	0.12526	2.10356	0.0354169	0.229125
ENSG00000137274_BPHL	95.7051	-0.400614	0.190469	-2.10331	0.0354387	0.229125
ENSG00000100395_L3MBTL2	702.444	-0.153877	0.0732074	-2.10193	0.0355596	0.229763
ENSG00000179218_CALR	28119.2	-0.139525	0.0663991	-2.10131	0.0356135	0.229943
ENSG00000210049_MT-TF	1652.02	0.256836	0.122244	2.10101	0.0356399	0.229943
ENSG00000129925_TMEM8A	366.551	-0.241873	0.115132	-2.10084	0.0356551	0.229943
ENSG00000100324_TAB1	311.306	-0.213034	0.101435	-2.10021	0.0357104	0.229943
ENSG00000127666_TICAM1	187.036	-0.273919	0.130429	-2.10014	0.0357167	0.229943
ENSG00000005175_RPAP3	1405.61	0.155088	0.073848	2.10009	0.0357205	0.229943
ENSG00000090861_AARS	3246.57	-0.10855	0.0517146	-2.09903	0.0358147	0.230406
ENSG00000198265_HELZ	1812.16	0.214325	0.102144	2.09826	0.0358819	0.230674
ENSG00000137575_SDCBP	2658.64	0.120544	0.0574554	2.09805	0.0359009	0.230674
ENSG00000181610_MRPS23	860.128	0.208978	0.0996192	2.09777	0.0359254	0.230688
ENSG00000155975_VPS37A	1190.37	0.129167	0.0616116	2.09647	0.0360403	0.231283
ENSG00000087008_ACOX3	155.385	-0.297533	0.142013	-2.09511	0.0361613	0.2319
ENSG00000101624_CEP76	371.594	0.212416	0.101398	2.09489	0.0361812	0.2319
ENSG00000162337_LRP5	1268.14	-0.161051	0.0768996	-2.09431	0.0362326	0.232038
ENSG00000125648_SLC25A23	917.665	-0.175504	0.0838074	-2.09414	0.0362476	0.232038
ENSG00000105701_FKBP8	975.833	-0.202875	0.0969221	-2.09318	0.0363333	0.232141
ENSG00000110090_CPT1A	2356.74	-0.223258	0.106662	-2.09313	0.0363376	0.232141
ENSG00000003756_RBM5	1079.69	0.13472	0.0643672	2.09299	0.0363503	0.232141
ENSG00000101194_SLC17A9	730.444	-0.195982	0.0936419	-2.09289	0.0363588	0.232141
ENSG00000168066_SF1	5466.72	-0.132008	0.0630801	-2.0927	0.0363757	0.232141
ENSG00000139168_ZCRB1	847.045	0.229932	0.109899	2.09222	0.036419	0.232177
ENSG00000169032_MAP2K1	1518.75	0.147547	0.0705245	2.09214	0.036426	0.232177
ENSG00000196839_ADA	681.501	-0.182994	0.087496	-2.09145	0.0364874	0.232425
ENSG00000120694_HSPH1	8676.63	0.144148	0.0689492	2.09065	0.0365598	0.232628
ENSG00000168671_UGT3A2	102.52	-0.391744	0.187384	-2.0906	0.0365641	0.232628
ENSG00000115919_KYNU	68.4746	-0.45732	0.218788	-2.09024	0.0365966	0.232647
ENSG00000164068_RNF123	258.896	-0.273012	0.130624	-2.09006	0.0366121	0.232647
ENSG00000106780_MEGF9	248.135	0.242712	0.116159	2.08949	0.0366641	0.232835
ENSG00000133243_BTBD2	556.71	-0.210088	0.100574	-2.08889	0.0367179	0.233034
ENSG00000188529_SRSF10	2893.99	0.117468	0.0562766	2.08733	0.0368579	0.233779
ENSG00000102081_FMR1	1255.01	0.157183	0.0753244	2.08675	0.0369111	0.233848
ENSG00000129158_SERGEF	106.501	-0.389329	0.186575	-2.08672	0.0369138	0.233848
ENSG00000141524_TMC6	382.984	-0.255082	0.122294	-2.08582	0.0369952	0.23422
ENSG00000121236_TRIM6	179.39	-0.293034	0.140511	-2.08548	0.0370259	0.234271
ENSG00000164244_PRRC1	1205.02	0.161173	0.0772935	2.08521	0.0370503	0.234283
ENSG00000204469_PRRC2A	761.695	-0.224681	0.107763	-2.08496	0.037073	0.234283
ENSG00000165487_MICU2	1050	0.155272	0.0745058	2.08402	0.0371584	0.234661
ENSG00000139505_MTMR6	696.243	0.215861	0.10359	2.0838	0.0371781	0.234661
ENSG00000054967_RELT	420.134	-0.194927	0.0935689	-2.08324	0.0372289	0.234839
ENSG00000189306_RRP7A	842.465	-0.167331	0.0804076	-2.08104	0.0374304	0.235966
ENSG00000000460_C1orf112	543.264	0.179841	0.0864522	2.08024	0.0375034	0.236019
ENSG00000005379_TSPOAP1	1281.16	-0.206424	0.0992342	-2.08017	0.03751	0.236019
ENSG00000116691_MIIP	326.192	-0.264835	0.127319	-2.08009	0.0375173	0.236019
ENSG00000113811_SELENOK	486.224	0.235097	0.113068	2.07925	0.037594	0.236019
ENSG00000087088_BAX	526.113	-0.210447	0.101214	-2.07922	0.0375969	0.236019
ENSG00000103174_NAGPA	167.626	-0.3649	0.175518	-2.07899	0.0376184	0.236019
ENSG00000179240_RP11-111M22.2	72.6188	-0.448911	0.215938	-2.07889	0.0376278	0.236019
ENSG00000105514_RAB3D	134.034	-0.395358	0.190183	-2.07883	0.0376332	0.236019
ENSG00000214050_FBXO16	65.9852	0.450873	0.2169	2.07871	0.0376437	0.236019
ENSG00000184990_SIVA1	583.761	-0.229363	0.110367	-2.07818	0.0376926	0.236183
ENSG00000104517_UBR5	4387.11	0.230125	0.110812	2.07672	0.0378277	0.23678
ENSG00000163166_IWS1	1470.99	0.132322	0.0637187	2.07665	0.0378337	0.23678
ENSG00000198612_COPS8	743.836	0.160191	0.0771629	2.076	0.0378936	0.237012
ENSG00000048707_VPS13D	586.141	0.341798	0.164892	2.07286	0.0381854	0.238694
ENSG00000159885_ZNF222	59.691	0.489626	0.236409	2.07109	0.03835	0.239578
ENSG00000136816_TOR1B	315.514	0.211359	0.102088	2.07035	0.0384193	0.239854
ENSG00000110328_GALNT18	174.595	-0.271676	0.131237	-2.07013	0.0384406	0.239854
ENSG00000185215_TNFAIP2	214.538	-0.259479	0.12542	-2.06889	0.0385567	0.240434
ENSG00000006831_ADIPOR2	1468.97	-0.121012	0.0585054	-2.0684	0.0386029	0.240577
ENSG00000156860_FBRS	654.948	-0.228868	0.110677	-2.06789	0.0386503	0.240728
ENSG00000135521_LTV1	1003.42	0.161357	0.0780438	2.06751	0.0386858	0.24076
ENSG00000013374_NUB1	995.612	0.163277	0.078979	2.06734	0.0387019	0.24076
ENSG00000028137_TNFRSF1B	577.106	-0.169563	0.08203	-2.06708	0.0387266	0.240762
ENSG00000130787_HIP1R	288.496	-0.227957	0.110292	-2.06685	0.0387487	0.240762
ENSG00000164327_RICTOR	578.636	0.302193	0.146228	2.06658	0.0387737	0.240774
ENSG00000083937_CHMP2B	708.658	0.180196	0.0872136	2.06615	0.0388143	0.240881
ENSG00000159147_DONSON	509.789	0.180373	0.0873307	2.06541	0.0388846	0.241173
ENSG00000091164_TXNL1	1836.84	0.197598	0.0956945	2.06488	0.038934	0.241335
ENSG00000139496_NUP58	1988.87	0.150065	0.0727455	2.06288	0.0391238	0.242188
ENSG00000118705_RPN2	5646.52	0.105577	0.051181	2.06282	0.0391294	0.242188
ENSG00000198730_CTR9	1836.56	0.143514	0.0695761	2.06269	0.0391417	0.242188
ENSG00000162946_DISC1	109.759	0.360927	0.175095	2.06132	0.0392721	0.24285
ENSG00000076248_UNG	1005.72	-0.158452	0.0768925	-2.0607	0.0393318	0.243074
ENSG00000186517_ARHGAP30	625.217	-0.174231	0.0845724	-2.06014	0.039385	0.243208
ENSG00000103671_TRIP4	627.187	0.185688	0.0901406	2.05998	0.0394005	0.243208
ENSG00000005812_FBXL3	703.693	0.186567	0.0907235	2.05644	0.0397401	0.245158
ENSG00000167522_ANKRD11	1885.51	0.151554	0.0737066	2.05617	0.0397658	0.245171
ENSG00000184752_NDUFA12	1223.65	0.183941	0.0894913	2.0554	0.0398399	0.245228
ENSG00000119778_ATAD2B	489.322	0.248321	0.120815	2.05538	0.0398421	0.245228
ENSG00000161956_SENP3	201.381	-0.293523	0.14281	-2.05534	0.039846	0.245228
ENSG00000129691_ASH2L	3865.42	-0.11612	0.0565172	-2.0546	0.0399178	0.245524
ENSG00000173456_RNF26	1545.26	-0.158816	0.0773331	-2.05366	0.0400086	0.245844
ENSG00000173960_UBXN2A	517.166	0.165233	0.0804612	2.05357	0.0400173	0.245844
ENSG00000140044_JDP2	203.328	-0.285233	0.138937	-2.05297	0.0400751	0.246054
ENSG00000198399_ITSN2	1105.53	0.211728	0.103153	2.05256	0.0401154	0.246155
ENSG00000171714_ANO5	188.051	0.382884	0.186611	2.05178	0.0401912	0.246474
ENSG00000138336_TET1	160.246	-0.299643	0.146077	-2.05126	0.0402414	0.246636
ENSG00000198885_ITPRIPL1	482.675	-0.173386	0.0846154	-2.0491	0.0404521	0.247781
ENSG00000111786_SRSF9	1514.91	-0.163799	0.0799473	-2.04883	0.0404784	0.247796
ENSG00000120519_SLC10A7	314.404	0.258334	0.126149	2.04785	0.0405748	0.248083
ENSG00000155090_KLF10	500.923	0.203744	0.099499	2.0477	0.0405896	0.248083
ENSG00000162413_KLHL21	389.41	-0.207234	0.101219	-2.04739	0.0406203	0.248083
ENSG00000137944_KYAT3	406.74	0.201286	0.0983138	2.04738	0.040621	0.248083
ENSG00000145220_LYAR	1790.24	0.148297	0.0724602	2.0466	0.0406969	0.2484
ENSG00000087302_C14orf166	2720.18	0.164736	0.0805406	2.04538	0.0408173	0.248988
ENSG00000134815_DHX34	422.079	-0.212452	0.103884	-2.04509	0.0408459	0.249016
ENSG00000155755_TMEM237	316.537	0.224171	0.109652	2.04438	0.040916	0.249134
ENSG00000136878_USP20	357.632	-0.238053	0.116462	-2.04404	0.0409497	0.249134
ENSG00000205045_SLFN12L	108.172	0.389008	0.190324	2.04393	0.0409605	0.249134
ENSG00000188735_TMEM120B	155.22	-0.29137	0.142555	-2.04392	0.0409615	0.249134
ENSG00000111711_GOLT1B	553.181	0.208285	0.101947	2.04308	0.0410449	0.249495
ENSG00000100614_PPM1A	735.675	0.162132	0.0794087	2.04175	0.0411766	0.250083
ENSG00000198585_NUDT16	362.073	-0.210844	0.103275	-2.04157	0.0411938	0.250083
ENSG00000149809_TM7SF2	90.5631	-0.372084	0.182272	-2.04137	0.041214	0.250083
ENSG00000278311_GGNBP2	147.5	0.307363	0.150601	2.04091	0.0412594	0.250212
ENSG00000108963_DPH1	281.135	-0.239805	0.117527	-2.04042	0.0413084	0.250253
ENSG00000072071_ADGRL1	390.007	-0.276268	0.135401	-2.04036	0.0413144	0.250253
ENSG00000198746_GPATCH3	166.189	-0.303056	0.148596	-2.03946	0.0414038	0.250648
ENSG00000130158_DOCK6	248.92	-0.232777	0.114173	-2.0388	0.0414696	0.250899
ENSG00000132635_PCED1A	143.979	-0.354883	0.174109	-2.03828	0.0415216	0.250914
ENSG00000156639_ZFAND3	632.141	-0.18711	0.0918021	-2.03819	0.0415307	0.250914
ENSG00000163029_SMC6	1067.11	0.175227	0.0859775	2.03805	0.0415447	0.250914
ENSG00000132716_DCAF8	318.155	-0.221994	0.108962	-2.03735	0.0416153	0.251195
ENSG00000186871_ERCC6L	1422.95	0.152295	0.0747653	2.03698	0.0416523	0.251272
ENSG00000137193_PIM1	3389.15	0.127559	0.0627021	2.03436	0.0419155	0.252712
ENSG00000122515_ZMIZ2	643.087	-0.215915	0.106188	-2.03333	0.0420187	0.253046
ENSG00000136783_NIPSNAP3A	548.587	0.227418	0.111859	2.03308	0.0420449	0.253046
ENSG00000120280_CXorf21	366.383	0.212185	0.104367	2.03307	0.0420459	0.253046
ENSG00000151470_C4orf33	210.135	0.25748	0.126665	2.03277	0.0420759	0.253046
ENSG00000153885_KCTD15	281.128	-0.203743	0.100258	-2.03219	0.0421349	0.253046
ENSG00000113407_TARS	5597.62	0.104063	0.0512144	2.03192	0.042162	0.253046
ENSG00000165983_PTER	513.082	0.171776	0.0845482	2.03169	0.042185	0.253046
ENSG00000175348_TMEM9B	462.536	0.189153	0.0931246	2.03118	0.0422365	0.253046
ENSG00000137806_NDUFAF1	203.312	0.251554	0.123852	2.03108	0.0422468	0.253046
ENSG00000249115_HAUS5	351.808	-0.224566	0.110569	-2.031	0.042255	0.253046
ENSG00000152527_PLEKHH2	118.477	0.357063	0.175833	2.03069	0.042286	0.253046
ENSG00000132481_TRIM47	152.342	-0.280755	0.138282	-2.03031	0.0423246	0.253046
ENSG00000152082_MZT2B	265.088	-0.358451	0.176581	-2.02995	0.0423617	0.253046
ENSG00000124380_SNRNP27	594.539	0.189646	0.0934276	2.02987	0.0423695	0.253046
ENSG00000135018_UBQLN1	3926.77	0.0937873	0.0462092	2.02963	0.0423947	0.253046
ENSG00000110107_PRPF19	3246.07	-0.153914	0.0758372	-2.02953	0.0424042	0.253046
ENSG00000171298_GAA	80.2096	-0.408972	0.201516	-2.02948	0.0424096	0.253046
ENSG00000114062_UBE3A	2020.54	0.1926	0.0949015	2.02947	0.0424103	0.253046
ENSG00000061938_TNK2	228.868	-0.296617	0.146234	-2.02837	0.0425226	0.253569
ENSG00000205413_SAMD9	641.776	0.204139	0.100657	2.02808	0.0425525	0.253602
ENSG00000169957_ZNF768	418.788	-0.202442	0.0998497	-2.02746	0.0426149	0.253828
ENSG00000187325_TAF9B	1510.86	0.147526	0.0727844	2.02689	0.0426735	0.254015
ENSG00000096401_CDC5L	1852.2	0.136772	0.0674967	2.02635	0.0427294	0.254015
ENSG00000128591_FLNC	1213.77	-0.22933	0.113178	-2.02628	0.0427361	0.254015
ENSG00000111229_ARPC3	2196.25	0.183021	0.0903274	2.0262	0.0427444	0.254015
ENSG00000175591_P2RY2	190.295	-0.259568	0.128163	-2.0253	0.0428363	0.254196
ENSG00000132768_DPH2	836.883	-0.171734	0.0847993	-2.02519	0.0428482	0.254196
ENSG00000185338_SOCS1	249.432	-0.296974	0.146641	-2.02518	0.0428484	0.254196
ENSG00000089818_NECAP1	282.48	0.21354	0.105484	2.02439	0.0429303	0.254422
ENSG00000162430_SELENON	608.508	-0.190772	0.0942391	-2.02434	0.0429355	0.254422
ENSG00000161547_SRSF2	5094.24	-0.119007	0.0588032	-2.02383	0.042988	0.254587
ENSG00000132507_EIF5A	3894.52	-0.155477	0.0768664	-2.02269	0.0431053	0.254955
ENSG00000077152_UBE2T	945.689	0.195709	0.0967664	2.02248	0.0431264	0.254955
ENSG00000141756_FKBP10	725.631	-0.175434	0.0867446	-2.02243	0.0431324	0.254955
ENSG00000041357_PSMA4	8747.83	0.160329	0.0792818	2.02227	0.0431485	0.254955
ENSG00000154845_PPP4R1	1559.11	0.134047	0.0663164	2.02133	0.0432459	0.255187
ENSG00000211456_SACM1L	1312.93	0.139786	0.0691589	2.02122	0.0432565	0.255187
ENSG00000225873_LINC00694	61.0659	0.446082	0.220707	2.02115	0.0432644	0.255187
ENSG00000133773_CCDC59	743.209	0.223561	0.110623	2.02094	0.0432863	0.255187
ENSG00000144048_DUSP11	430.346	0.209467	0.103668	2.02055	0.0433267	0.25528
ENSG00000171928_TVP23B	99.0128	0.362118	0.179245	2.02025	0.043358	0.255319
ENSG00000196504_PRPF40A	4607.8	0.156715	0.0776229	2.01892	0.043495	0.255981
ENSG00000139722_VPS37B	588	0.170096	0.084296	2.01784	0.0436079	0.256388
ENSG00000068878_PSME4	2524.85	0.203838	0.101021	2.01778	0.0436137	0.256388
ENSG00000150593_PDCD4	939.272	-0.180556	0.0894939	-2.01753	0.0436405	0.2564
ENSG00000181359_HSP90AA6P	166.465	0.335409	0.16639	2.0158	0.0438209	0.257315
ENSG00000047315_POLR2B	4038.69	0.116432	0.0577751	2.01527	0.0438762	0.257493
ENSG00000168003_SLC3A2	2531.25	-0.155104	0.0769771	-2.01493	0.0439117	0.257556
ENSG00000123091_RNF11	669.52	0.170217	0.0845084	2.0142	0.0439881	0.257858
ENSG00000109756_RAPGEF2	435.528	0.273573	0.135851	2.01378	0.0440331	0.257976
ENSG00000124920_MYRF	107.017	-0.352492	0.175066	-2.01348	0.044064	0.258011
ENSG00000170468_C14orf169	318.21	-0.225627	0.112096	-2.0128	0.044136	0.258272
ENSG00000043355_ZIC2	219.399	-0.254127	0.126275	-2.01249	0.0441687	0.258272
ENSG00000089289_IGBP1	1043.86	0.178188	0.0885548	2.01218	0.044201	0.258272
ENSG00000121058_COIL	502.383	0.19242	0.095631	2.01211	0.0442083	0.258272
ENSG00000132153_DHX30	1547.61	-0.148696	0.0739111	-2.01182	0.044239	0.258306
ENSG00000106355_LSM5	1550.38	0.186394	0.0926736	2.0113	0.0442941	0.258433
ENSG00000125637_PSD4	1035.3	-0.157801	0.0784635	-2.01114	0.0443106	0.258433
ENSG00000127328_RAB3IP	329.455	0.233213	0.115991	2.01061	0.0443667	0.258471
ENSG00000185262_UBALD2	763.897	0.2496	0.124142	2.01061	0.044367	0.258471
ENSG00000183520_UTP11	1354.4	0.139707	0.0694936	2.01036	0.0443927	0.258475
ENSG00000114098_ARMC8	1176.08	0.144893	0.0720854	2.01002	0.0444289	0.258541
ENSG00000182718_ANXA2	296.376	0.232315	0.11563	2.00913	0.0445236	0.258946
ENSG00000112739_PRPF4B	2842.88	0.133505	0.0664604	2.00879	0.0445594	0.259009
ENSG00000136699_SMPD4	767.294	-0.159056	0.079205	-2.00816	0.0446264	0.259254
ENSG00000058272_PPP1R12A	1960.8	0.195384	0.0973325	2.00738	0.0447087	0.25955
ENSG00000122218_COPA	3353.71	0.11143	0.0555149	2.00721	0.0447275	0.25955
ENSG00000089327_FXYD5	1056.54	0.203255	0.101318	2.0061	0.0448457	0.26009
ENSG00000153071_DAB2	372.054	0.197295	0.0983737	2.00557	0.0449025	0.260274
ENSG00000143970_ASXL2	1210.02	0.237035	0.118231	2.00484	0.0449797	0.260312
ENSG00000159256_MORC3	736.179	0.168242	0.0839297	2.00456	0.04501	0.260312
ENSG00000105726_ATP13A1	1173.88	-0.180067	0.0898361	-2.00439	0.0450281	0.260312
ENSG00000169490_TM2D2	824.984	0.158851	0.0792596	2.00419	0.0450499	0.260312
ENSG00000128581_IFT22	142.713	0.291856	0.145635	2.00403	0.0450668	0.260312
ENSG00000114520_SNX4	1417.87	0.145005	0.0723616	2.00389	0.0450819	0.260312
ENSG00000101166_PRELID3B	1176.58	0.145454	0.0725917	2.00372	0.0450996	0.260312
ENSG00000163636_PSMD6	2110.38	0.150701	0.0752158	2.00359	0.0451144	0.260312
ENSG00000075624_ACTB	44765.9	-0.118927	0.0593628	-2.00339	0.0451351	0.260312
ENSG00000225138_CTD-2228K2.7	182.902	-0.278777	0.139215	-2.00249	0.0452325	0.260461
ENSG00000134371_CDC73	1179.73	0.160456	0.0801297	2.00245	0.0452359	0.260461
ENSG00000149923_PPP4C	959.874	-0.210365	0.105054	-2.00245	0.0452365	0.260461
ENSG00000276966_HIST1H4E	138.032	0.316877	0.158285	2.00194	0.0452917	0.260532
ENSG00000178802_MPI	768.631	-0.164863	0.0823582	-2.00177	0.045309	0.260532
ENSG00000091409_ITGA6	90.8967	0.404795	0.202232	2.00163	0.0453241	0.260532
ENSG00000151233_GXYLT1	590.748	0.206425	0.103154	2.00113	0.0453784	0.260564
ENSG00000146433_TMEM181	467.978	0.224986	0.112431	2.00111	0.04538	0.260564
ENSG00000137574_TGS1	2258.88	0.137468	0.0687635	1.99915	0.0455923	0.261638
ENSG00000135048_TMEM2	381.272	0.30739	0.153865	1.99779	0.0457391	0.262336
ENSG00000198952_SMG5	1507.38	-0.13422	0.0671966	-1.99743	0.0457783	0.262415
ENSG00000101972_STAG2	7142.91	0.187847	0.0940917	1.99642	0.0458883	0.262818
ENSG00000107798_LIPA	613.092	-0.179282	0.0898062	-1.99632	0.0458994	0.262818
ENSG00000101745_ANKRD12	667.292	0.259959	0.130319	1.99478	0.0460665	0.263421
ENSG00000115165_CYTIP	111.807	0.344538	0.172725	1.99472	0.0460738	0.263421
ENSG00000171806_METTL18	170.77	0.283429	0.142094	1.99465	0.0460809	0.263421
ENSG00000044446_PHKA2	871.673	-0.137005	0.0687224	-1.99359	0.0461966	0.263937
ENSG00000005339_CREBBP	2155.91	0.22331	0.112029	1.99332	0.0462259	0.263959
ENSG00000105221_AKT2	850.79	-0.167276	0.0839307	-1.99303	0.0462585	0.263999
ENSG00000164830_OXR1	1021.41	0.169801	0.0852362	1.99212	0.0463578	0.264154
ENSG00000157110_RBPMS	214.061	0.268239	0.134652	1.99209	0.0463612	0.264154
ENSG00000188917_TRMT2B	629.256	-0.178387	0.0895479	-1.99208	0.046362	0.264154
ENSG00000144118_RALB	903.418	0.162118	0.0814191	1.99115	0.0464639	0.264589
ENSG00000197562_RAB40C	175.804	-0.305185	0.153329	-1.99039	0.0465475	0.26485
ENSG00000134283_PPHLN1	1416.85	0.128102	0.0643673	1.99018	0.0465716	0.26485
ENSG00000262814_MRPL12	58.6456	-0.470886	0.236636	-1.98991	0.0466003	0.26485
ENSG00000113621_TXNDC15	565.838	0.175667	0.0882834	1.98981	0.0466119	0.26485
ENSG00000161682_FAM171A2	76.7555	-0.377534	0.18977	-1.98943	0.0466539	0.264943
ENSG00000043143_JADE2	390.22	-0.216741	0.108978	-1.98886	0.0467169	0.265155
ENSG00000185480_PARPBP	1105.75	0.171951	0.0864808	1.98831	0.0467776	0.265344
ENSG00000089639_GMIP	338.291	-0.221429	0.111377	-1.98809	0.0468013	0.265344
ENSG00000075426_FOSL2	135.826	0.333336	0.167719	1.98747	0.04687	0.265588
ENSG00000065613_SLK	1980.68	0.195009	0.0982135	1.98556	0.0470822	0.266477
ENSG00000151414_NEK7	1072.2	0.179062	0.0902023	1.98511	0.0471321	0.266477
ENSG00000141428_C18orf21	216.289	0.294849	0.148546	1.9849	0.0471553	0.266477
ENSG00000114631_PODXL2	483.951	-0.189371	0.0954112	-1.98479	0.0471676	0.266477
ENSG00000125977_EIF2S2	1216.18	0.152689	0.0769368	1.9846	0.0471891	0.266477
ENSG00000017483_SLC38A5	1842.75	-0.158302	0.0797713	-1.98445	0.0472058	0.266477
ENSG00000143337_TOR1AIP1	1106.18	0.13834	0.0697121	1.98444	0.0472068	0.266477
ENSG00000134255_CEPT1	558.758	0.16669	0.08402	1.98393	0.0472634	0.266651
ENSG00000177542_SLC25A22	318.484	-0.231327	0.116616	-1.98366	0.0472935	0.266676
ENSG00000165449_SLC16A9	329.945	-0.221119	0.111521	-1.98275	0.0473958	0.267059
ENSG00000115464_USP34	2354.58	0.229983	0.116018	1.9823	0.0474458	0.267059
ENSG00000074071_MRPS34	898.239	-0.223522	0.112766	-1.98217	0.0474597	0.267059
ENSG00000082269_FAM135A	438.28	0.255829	0.129069	1.98212	0.0474661	0.267059
ENSG00000118308_LRMP	736.834	0.163445	0.0824688	1.9819	0.0474904	0.267059
ENSG00000184743_ATL3	633.818	0.205092	0.103502	1.98153	0.0475317	0.267147
ENSG00000198862_LTN1	828.816	0.2325	0.117383	1.98069	0.0476262	0.267533
ENSG00000128881_TTBK2	360.846	0.233028	0.117678	1.98022	0.0476789	0.267623
ENSG00000104177_MYEF2	646.16	0.184745	0.0933137	1.97982	0.0477233	0.267623
ENSG00000004961_HCCS	907.39	0.169463	0.0856029	1.97964	0.0477443	0.267623
ENSG00000143079_CTTNBP2NL	197.938	0.284512	0.143749	1.97923	0.0477902	0.267623
ENSG00000105993_DNAJB6	962.529	0.143166	0.0723532	1.97872	0.047848	0.267623
ENSG00000136147_PHF11	517.987	0.167917	0.084863	1.97868	0.0478521	0.267623
ENSG00000133731_IMPA1	1264.25	0.182633	0.0923298	1.97805	0.0479227	0.267623
ENSG00000205302_SNX2	2008.43	0.1499	0.0757866	1.97792	0.0479377	0.267623
ENSG00000184162_NR2C2AP	205.908	-0.283717	0.143443	-1.97791	0.0479387	0.267623
ENSG00000213551_DNAJC9	944.831	0.150978	0.0763332	1.97789	0.0479416	0.267623
ENSG00000144744_UBA3	1001.13	0.202571	0.10242	1.97785	0.0479451	0.267623
ENSG00000100412_ACO2	1934.83	-0.122105	0.0617378	-1.97779	0.0479521	0.267623
ENSG00000107290_SETX	1593.08	0.250242	0.126586	1.97685	0.0480587	0.268074
ENSG00000010219_DYRK4	158.909	0.289686	0.146576	1.97635	0.0481147	0.268082
ENSG00000144426_NBEAL1	129.133	0.420531	0.212831	1.97589	0.048167	0.268082
ENSG00000154813_DPH3	450.003	0.213979	0.108301	1.97577	0.048181	0.268082
ENSG00000122299_ZC3H7A	1075.81	0.138259	0.0699775	1.97577	0.0481814	0.268082
ENSG00000169180_XPO6	2414.78	-0.138625	0.0701652	-1.97569	0.0481895	0.268082
ENSG00000159556_ISL2	289.189	-0.256255	0.129769	-1.9747	0.0483017	0.268562
ENSG00000091157_WDR7	386.195	0.250638	0.126972	1.97397	0.0483854	0.268883
ENSG00000141506_PIK3R5	73.0059	-0.393135	0.199266	-1.97292	0.0485048	0.269402
ENSG00000198015_MRPL42	1152.21	0.164629	0.0834617	1.97251	0.0485511	0.269478
ENSG00000143033_MTF2	1474.46	0.15462	0.0783997	1.9722	0.0485864	0.269478
ENSG00000136100_VPS36	929.633	0.136023	0.068973	1.97212	0.0485964	0.269478
ENSG00000187037_GPR141	56.4527	-0.4234	0.214775	-1.97136	0.0486822	0.269809
ENSG00000197483_ZNF628	99.2255	-0.372459	0.18903	-1.97037	0.048796	0.270247
ENSG00000151718_WWC2	925.97	0.229237	0.116362	1.97003	0.048835	0.270247
ENSG00000104472_CHRAC1	1471.95	0.120497	0.0611741	1.96973	0.0488688	0.270247
ENSG00000101343_CRNKL1	972.943	0.141354	0.0717673	1.96961	0.0488831	0.270247
ENSG00000138303_ASCC1	471.074	0.178631	0.0906998	1.96948	0.048898	0.270247
ENSG00000136444_RSAD1	534.846	-0.17682	0.0897878	-1.96931	0.0489177	0.270247
ENSG00000080608_PUM3	2224.7	0.172888	0.0878185	1.9687	0.0489879	0.270491
ENSG00000128714_HOXD13	384.718	-0.186873	0.094998	-1.96713	0.0491685	0.271343
ENSG00000076928_ARHGEF1	787.265	-0.169886	0.0864289	-1.96561	0.0493432	0.272162
ENSG00000148335_NTMT1	311.932	-0.26118	0.133007	-1.96366	0.0495692	0.273156
ENSG00000163781_TOPBP1	4344	0.126806	0.0645781	1.9636	0.049576	0.273156
ENSG00000069011_PITX1	273.696	-0.246279	0.125525	-1.96199	0.0497641	0.273985
ENSG00000125351_UPF3B	1183.28	0.138189	0.0704379	1.96186	0.0497794	0.273985
ENSG00000172236_TPSAB1	2462.07	-0.245389	0.125095	-1.96163	0.0498061	0.273987
ENSG00000089220_PEBP1	2107.19	-0.171278	0.0873601	-1.96059	0.0499265	0.274503
ENSG00000122126_OCRL	1174.07	0.144825	0.0739086	1.95952	0.0500523	0.274894
ENSG00000123200_ZC3H13	1905.73	0.238676	0.121821	1.95923	0.0500856	0.274894
ENSG00000145391_SETD7	1164.24	0.172808	0.0882065	1.95913	0.0500971	0.274894
ENSG00000066933_MYO9A	914.121	0.251767	0.128514	1.95907	0.050105	0.274894
ENSG00000072364_AFF4	1367.02	0.275884	0.140856	1.95863	0.050156	0.274894
ENSG00000204178_TMEM57	778.936	0.150436	0.0768071	1.95863	0.0501567	0.274894
ENSG00000160867_FGFR4	84.454	-0.342551	0.174995	-1.95748	0.0502906	0.275475
ENSG00000006744_ELAC2	1986.86	-0.110918	0.0566754	-1.95708	0.0503379	0.275475
ENSG00000147050_KDM6A	914.887	0.176486	0.09018	1.95704	0.0503425	0.275475
ENSG00000117859_OSBPL9	1625.14	0.11722	0.0599059	1.95674	0.0503782	0.275525
ENSG00000136295_TTYH3	594.839	-0.198624	0.101535	-1.95622	0.0504396	0.275715
ENSG00000152700_SAR1B	601.395	0.190809	0.0975637	1.95573	0.0504965	0.27578
ENSG00000108439_PNPO	352.938	-0.216596	0.110762	-1.95551	0.0505227	0.27578
ENSG00000160209_PDXK	651.079	-0.177022	0.0905281	-1.95544	0.0505312	0.27578
ENSG00000161714_PLCD3	161.087	-0.301774	0.15438	-1.95475	0.050613	0.27603
ENSG00000158615_PPP1R15B	1485.9	0.171217	0.0875968	1.9546	0.0506303	0.27603
ENSG00000103245_NARFL	224.8	-0.288267	0.147578	-1.95332	0.0507819	0.276711
ENSG00000147548_WHSC1L1	2978.88	0.152286	0.0779841	1.95278	0.0508452	0.276806
ENSG00000168061_SAC3D1	154.19	-0.307395	0.157419	-1.95272	0.0508528	0.276806
ENSG00000103197_TSC2	585.72	-0.179136	0.0917818	-1.95176	0.0509666	0.277221
ENSG00000092978_GPATCH2	367.833	0.208935	0.107057	1.95163	0.0509825	0.277221
ENSG00000127554_GFER	209.042	-0.243166	0.12462	-1.95126	0.0510259	0.277311
ENSG00000073536_NLE1	444.89	-0.197912	0.101444	-1.95095	0.0510631	0.277359
ENSG00000104218_CSPP1	1136.75	0.149209	0.0764884	1.95074	0.0510882	0.277359
ENSG00000171824_EXOSC10	2366.95	0.112162	0.057519	1.94999	0.0511771	0.277457
ENSG00000143515_ATP8B2	524.34	0.254092	0.130309	1.94992	0.0511853	0.277457
ENSG00000024526_DEPDC1	1186.93	0.157968	0.0810173	1.94981	0.0511993	0.277457
ENSG00000119705_SLIRP	1910	0.192094	0.0985256	1.94968	0.0512138	0.277457
ENSG00000011478_QPCTL	157.66	-0.282208	0.144774	-1.9493	0.0512593	0.277457
ENSG00000167912_RP11-25K19.1	171.188	0.27402	0.140578	1.94924	0.0512669	0.277457
ENSG00000169599_NFU1	673.549	0.203327	0.104394	1.94769	0.0514525	0.278316
ENSG00000130429_ARPC1B	1289.3	-0.185933	0.095484	-1.94726	0.051503	0.278444
ENSG00000182704_TSKU	319.223	-0.221443	0.113755	-1.94666	0.051575	0.278688
ENSG00000147443_DOK2	63.9761	0.472105	0.242613	1.94592	0.0516641	0.279024
ENSG00000111450_STX2	237.044	0.224568	0.115438	1.94536	0.0517312	0.279241
ENSG00000039319_ZFYVE16	638.795	0.212263	0.109207	1.94367	0.0519348	0.280102
ENSG00000187231_SESTD1	544.823	0.204419	0.105183	1.94346	0.0519612	0.280102
ENSG00000116212_LRRC42	448.668	0.200215	0.103025	1.94337	0.0519718	0.280102
ENSG00000099330_OCEL1	61.5859	-0.44952	0.231357	-1.94297	0.0520194	0.280212
ENSG00000154001_PPP2R5E	1109.26	0.162561	0.0837221	1.94167	0.0521768	0.280915
ENSG00000087586_AURKA	1829.73	0.105872	0.0545526	1.94073	0.0522909	0.2813
ENSG00000148399_DPH7	288.591	-0.214714	0.110641	-1.94063	0.0523027	0.2813
ENSG00000163430_FSTL1	1207.11	0.13612	0.0701574	1.94021	0.0523545	0.281355
ENSG00000150459_SAP18	2632.03	0.183082	0.0943672	1.9401	0.0523673	0.281355
ENSG00000161179_YDJC	613.07	-0.236038	0.121732	-1.93899	0.0525028	0.281807
ENSG00000100554_ATP6V1D	502.821	0.202365	0.104368	1.93896	0.0525058	0.281807
ENSG00000100426_ZBED4	1074.46	-0.157594	0.0813167	-1.93802	0.0526203	0.282207
ENSG00000177119_ANO6	1113.69	0.177313	0.0914971	1.93791	0.0526347	0.282207
ENSG00000100242_SUN2	691.772	-0.145185	0.0749702	-1.93656	0.0527986	0.282746
ENSG00000161395_PGAP3	56.284	-0.458925	0.23699	-1.93647	0.0528102	0.282746
ENSG00000164818_DNAAF5	881.379	-0.143599	0.074157	-1.93641	0.0528171	0.282746
ENSG00000120334_CENPL	296.048	0.219717	0.113511	1.93564	0.0529121	0.283108
ENSG00000102805_CLN5	180.309	0.273219	0.141227	1.9346	0.0530391	0.283313
ENSG00000197444_OGDHL	160.736	-0.299891	0.155017	-1.93457	0.0530434	0.283313
ENSG00000189067_LITAF	1156.1	-0.162863	0.0841859	-1.93456	0.0530442	0.283313
ENSG00000005302_MSL3	634.96	0.16343	0.0844844	1.93443	0.0530597	0.283313
ENSG00000106628_POLD2	1712.78	-0.166834	0.0862675	-1.93392	0.0531233	0.283507
ENSG00000254521_SIGLEC12	635.151	-0.183791	0.0950896	-1.93282	0.0532587	0.284083
ENSG00000164172_MOCS2	645.931	0.168518	0.0872023	1.9325	0.0532979	0.284097
ENSG00000108021_FAM208B	2100.07	0.174087	0.0900988	1.93218	0.0533373	0.284097
ENSG00000188986_NELFB	801.532	-0.14412	0.0745912	-1.93213	0.0533435	0.284097
ENSG00000114127_XRN1	1068.65	0.249658	0.129295	1.93092	0.0534927	0.284524
ENSG00000162144_CYB561A3	318.411	-0.208114	0.107814	-1.93031	0.053568	0.284524
ENSG00000146670_CDCA5	1540.21	-0.138468	0.0717368	-1.93023	0.0535783	0.284524
ENSG00000167881_SRP68	1886.32	0.110495	0.0572447	1.93022	0.05358	0.284524
ENSG00000121851_POLR3GL	257.78	0.222492	0.11527	1.93017	0.0535855	0.284524
ENSG00000135679_MDM2	758.684	0.253922	0.131556	1.93015	0.0535885	0.284524
ENSG00000204922_UQCC3	193.582	-0.303281	0.157196	-1.92932	0.0536907	0.284659
ENSG00000213096_ZNF254	512.716	0.174517	0.0904581	1.92926	0.0536989	0.284659
ENSG00000116127_ALMS1	806.444	0.243648	0.126302	1.92909	0.0537197	0.284659
ENSG00000140941_MAP1LC3B	840.19	0.162457	0.0842158	1.92906	0.0537237	0.284659
ENSG00000169607_CKAP2L	1961.12	0.134329	0.0696595	1.92836	0.0538102	0.284914
ENSG00000166128_RAB8B	1042.61	0.184079	0.0954656	1.92822	0.0538279	0.284914
ENSG00000055163_CYFIP2	1753.32	-0.137481	0.0713102	-1.92793	0.0538636	0.284914
ENSG00000095564_BTAF1	1224.17	0.161148	0.0835937	1.92775	0.0538857	0.284914
ENSG00000138688_KIAA1109	593.382	0.259055	0.134407	1.92739	0.0539305	0.284914
ENSG00000135040_NAA35	586.296	0.16413	0.0851585	1.92734	0.0539368	0.284914
ENSG00000181773_GPR3	119.945	0.310272	0.161013	1.927	0.0539799	0.284996
ENSG00000138686_BBS7	272.682	0.243372	0.126414	1.9252	0.0542043	0.286036
ENSG00000047346_FAM214A	270.254	0.238599	0.123964	1.92474	0.054262	0.286183
ENSG00000106031_HOXA13	271.954	-0.239755	0.124578	-1.92453	0.0542876	0.286183
ENSG00000152601_MBNL1	3772.74	0.199916	0.103919	1.92376	0.0543844	0.286548
ENSG00000145725_PPIP5K2	3317.42	0.16004	0.0832072	1.92339	0.0544314	0.28665
ENSG00000205885_C1RL-AS1	139.729	0.306777	0.159525	1.92306	0.054472	0.286718
ENSG00000027847_B4GALT7	164.569	-0.285295	0.148382	-1.9227	0.0545175	0.286812
ENSG00000197903_HIST1H2BK	57.8395	0.520054	0.270549	1.92221	0.0545789	0.286927
ENSG00000059122_FLYWCH1	238.321	-0.262146	0.136386	-1.92209	0.0545948	0.286927
ENSG00000227183_HDGFP1	83.7246	-0.367401	0.191209	-1.92146	0.0546737	0.287196
ENSG00000092445_TYRO3	269.601	-0.205984	0.107232	-1.92092	0.0547422	0.287333
ENSG00000130522_JUND	1123.91	0.155175	0.0808089	1.92027	0.0548235	0.287333
ENSG00000173442_EHBP1L1	215.988	-0.247751	0.12902	-1.92025	0.0548267	0.287333
ENSG00000153922_CHD1	2178.52	0.208088	0.108366	1.92024	0.0548281	0.287333
ENSG00000101596_SMCHD1	2098.81	0.213155	0.111009	1.92016	0.0548383	0.287333
ENSG00000109180_OCIAD1	1830.62	0.143345	0.0746687	1.91975	0.0548896	0.287456
ENSG00000122884_P4HA1	984.957	0.158255	0.0824465	1.91949	0.054922	0.287481
ENSG00000005020_SKAP2	767.207	0.136633	0.0712095	1.91875	0.0550164	0.287829
ENSG00000106404_CLDN15	86.5354	-0.422781	0.220418	-1.91808	0.0551004	0.288123
ENSG00000130520_LSM4	1294.84	-0.161235	0.0840911	-1.91738	0.0551895	0.288319
ENSG00000176101_SSNA1	525.749	-0.213081	0.111133	-1.91735	0.0551935	0.288319
ENSG00000124006_OBSL1	657.342	-0.163635	0.0853545	-1.91712	0.0552227	0.288326
ENSG00000197381_ADARB1	62.5663	0.418634	0.218483	1.9161	0.0553528	0.288544
ENSG00000166938_DIS3L	2152.14	-0.102692	0.0536012	-1.91585	0.0553837	0.288544
ENSG00000136560_TANK	477.066	0.189789	0.0990743	1.91562	0.055413	0.288544
ENSG00000181817_LSM10	302.698	-0.201539	0.10522	-1.9154	0.0554417	0.288544
ENSG00000117475_BLZF1	442.752	0.182622	0.0953452	1.91538	0.0554445	0.288544
ENSG00000138834_MAPK8IP3	377.58	-0.200212	0.104534	-1.91528	0.0554573	0.288544
ENSG00000136631_VPS45	609.003	0.183146	0.0956246	1.91526	0.0554593	0.288544
ENSG00000171056_SOX7	186.897	0.245645	0.128335	1.91409	0.0556092	0.289137
ENSG00000146067_FAM193B	318.641	-0.229314	0.119813	-1.91393	0.055629	0.289137
ENSG00000117410_ATP6V0B	1061.18	-0.188889	0.0987396	-1.913	0.0557482	0.289611
ENSG00000145241_CENPC	508.437	0.173591	0.0907694	1.91244	0.0558197	0.289647
ENSG00000065548_ZC3H15	3157.89	0.128926	0.0674215	1.91225	0.0558447	0.289647
[truncated: 30,247 more rows]
