# Supplementary material for: Orpinolide disrupts a leukemic dependency on cholesterol transport by inhibiting OSBP
Source: Nat Chem Biol. 2024 Jun 21;21(2):193–202. doi: 10.1038/s41589-024-01614-4 (PMC11782089; doi:10.1038/s41589-024-01614-4)
Supplement: Supplementary file 6 — Genome-wide CRISPR–Cas9 resistance screen. [file 41589_2024_1614_MOESM6_ESM.xlsx]

## Sheet: Legend
Supplementary Table 4. Genome-wide CRISPR/Cas9 resistance screen
Sheet 2:	log2FC W7 vs DMSO (for individual sgRNAs)
Sheet 3:	Median log2FC W7 vs DMSO (over 4 sgRNAs)
Sheet 4:	STARS analysis

## Sheet: Log2FC W7 vs DMSO
Supplementary Table 4. Genome-wide CRISPR/Cas9 resistance screen
Sheet 2: log2FC W7 vs DMSO (for individual sgRNAs)
sgRNA ID	log2FC W7 vs DMSO
A1BG_CATCTTCTTTCACCTGAACG	-2.59333
A1BG_CTCCGGGGAGAACTCCGGCG	-1.84276
A1BG_TCTCCATGGTGCATCAGCAC	-0.246045
A1BG_TGGAAGTCCACTCCACTCAG	0.961126
A1CF_ACAGGAAGAATTCAGTTATG	-1.01977
A1CF_AGTTATGTTAGGTATACCCG	-2.38443
A1CF_CTTCATTTCCCAGCCACCAA	0.267295
A1CF_GAATTCAACAATATCAAACC	-2.25807
A2M_ACTGCATCTGTGCAAACGGG	-3.38395
A2M_ATGTCTCATGAACTACCCTG	-1.85723
A2M_TGAAATGAAACTTCACACTG	-1.82766
A2M_TTACTCATATAGGATCCCAA	-1.0607
A2ML1_AAATACTTACTGGTATCGAG	-2.5989
A2ML1_ACCCTGGTTACTGATAACAA	-2.45904
A2ML1_GGTGGATTATTACATCGACC	-2.24299
A2ML1_TGGTCACTACCCCTATCAAG	-1.57192
A3GALT2_AAATAATGGGAGCCCCCCAG	-2.43965
A3GALT2_ACACGTAGTACATCACGCTC	2.25949
A3GALT2_AGAACATGAAGTGCGCCTCG	-1.69421
A3GALT2_GCGCTGGCAAGACGTGTCGA	-1.51919
A4GALT_AACGTGCCAGTAGATCATGA	-2.56797
A4GALT_AGGCCAGGAACGCGCCGTTG	-0.020832
A4GALT_CCACATGAGTGCGATCCTGG	-2.43627
A4GALT_GCCGCGTACCAGTCGGCCAG	-4.96029
A4GNT_ACGGAACAGGAGACCAAATG	-1.62619
A4GNT_CAGCCAAAAAGTTCTCCTCA	-2.81759
A4GNT_CAGCTCGGATGCATCCCGCC	-2.23183
A4GNT_TGCATTCCCACAAAAAGGGG	-1.35926
AAAS_CCCAGGGTGAGACAGCACTT	-1.04888
AAAS_GCCAAGACAGAGGCACTAAG	-2.52452
AAAS_GGCCCATCGACAGAGTGCCA	-2.84023
AAAS_TGACAGCGCCCTGATAGAGT	-2.53781
AACS_AGAGCTACGAGTATGTCTAC	1.37676
AACS_CACATTCACACCGAAGTCCG	-1.60939
AACS_CATCCTCCTGTGCTACACCA	-1.32133
AACS_CTTCTCACGTGTGTATGATG	-3.16032
AADAC_AAGTCTGAAGCACTAAGAAG	-2.11676
AADAC_ATGTATATAATGCCTTAAGG	-1.63633
AADAC_ATTTCTATCCAAATCACTCA	-2.281
AADAC_GGTATTTCTGGAGATAGTGC	0.0813687
AADACL2_AAAGAAAGTCAGAAACCCGA	-2.40487
AADACL2_GAAAAAATTTGACTGCAGCA	-2.56797
AADACL2_GTGATGTATTCATCTGAAAG	-1.38109
AADACL2_TGGGGGCAATTTAGCAACAG	-1.50591
AADACL3_ACTTATGCTTAGGTAACTTG	-1.83101
AADACL3_CTGCGGTGACAGTTTCGGAG	-1.8183
AADACL3_GGCATCGTGTACTACCACGG	-1.99607
AADACL3_TCGGGGTCATACTTTAGCGG	-0.00399221
AADACL4_CAAGGTAGCAGGGATATCCG	-3.5415
AADACL4_GTAAACTCACCAAAGTGACC	-1.81934
AADACL4_TAGAAGATGATGCCTCGCCG	-2.89812
AADACL4_TATCGTCCCAAAACGCAGGT	-1.26752
AADAT_AGATCCATTTGTCCTTGACT	-1.82036
AADAT_ATTGATACTTACCCAGCACT	-0.58224
AADAT_GTAGCTGACATATTGAGCAG	-1.3651
AADAT_TAATAATGTTGCAGCCCAGT	-0.206244
AAED1_CATCTGCAAGGAATACGTAG	-2.86314
AAED1_GACATGTTATGTCTTACCTG	0.327303
AAED1_GTCATCCTACCATCATATTG	-2.17871
AAED1_TCCCGGAACAGCGCGCCGAA	-1.8988
AAGAB_AGCAGACATCAATCTATGTG	-0.154414
AAGAB_CAAGAATGGTGCATCAAACA	0.0269736
AAGAB_CACTACATTGGACCACACAT	-1.44446
AAGAB_GCCATGAGGAGACACTATCA	-2.89681
AAK1_CAAAACTCCTATTATCCACC	-2.55751
AAK1_CAAAAGGCCGGATATTTACC	-2.52323
AAK1_GGGTGCAATTGAAGTCTCTG	-1.14651
AAK1_TGGCAAAATCATCACTACGA	-0.144165
AAMDC_AAATTGCTTCCTTATCATGG	-3.00093
AAMDC_AAGTATGGCCAGGGGGTAGT	-0.266294
AAMDC_AGGTACTCCACAGTTGATGA	-1.17823
AAMDC_GATTGGCCGAGGGATGAGTG	-1.40592
AAMP_AAGATGACAAAGCCTTCGTA	0.28447
AAMP_AGGTGACCTCGCTATCGTCG	-2.87101
AAMP_TGAGTGGCCTCTTGAAAGTG	-0.977228
AAMP_TGGATGTGGAAAGTCCCGAA	-3.05963
AANAT_ACCTTCACGCTCGATCTCAA	-1.9629
AANAT_GCCCTCCTCGAACCAGCCCA	-1.77961
AANAT_GGTGAGGCAGCGAAACTCAC	-2.30049
AANAT_GTGGCGCCGCTGACAGCTCG	-2.25404
AAR2_CATGTTCAGGATGACCACAG	2.48261
AAR2_CTTGGTTATCTCAGCTGGCG	0.482391
AAR2_GGGGTAGATTCTGCCCCACG	-1.73938
AAR2_TAAGGAAGAAACCCATACGA	-1.18775
AARD_GCAGAGCTGGACGGGCGTTG	-2.26841
AARD_GGGAAATTCTCTCTCTGCAG	-2.45337
AARD_GTCCCCGAAGAAGTCGCACG	-1.2169
AARD_TGCTGGAGGACCTCAGACGA	-0.963645
AARS_CCAAGAAAAGCATTGACACA	-0.997224
AARS_GGAGGCCAGATCTATGACGA	-1.00561
AARS_TCAGAATGTGCGTAGCTGTG	1.6331
AARS_TTGGTGCTGAGGATGCCGAT	-2.13951
AARS2_AGCAAACTGGGGTCGCCGCG	2.33892
AARS2_CCAACTTCTACGCAGAACAG	-1.99607
AARS2_GCTGAGCCAGTTCAGAAGCA	-2.7631
AARS2_TCGTAGTGGATCTCAGTACA	-1.61283
AARSD1_ACCTCCGCTCCCAATCTACC	-1.97212
AARSD1_CATTCGGGTTGTTAACATCG	-2.85394
AARSD1_CCCAGACAGAAATATCAGGT	-1.74554
AARSD1_GTGCTGAGAGTGACTCGCCG	-1.3541
AASDH_AAATGAGTTGATAATGACGG	-1.96154
AASDH_GACAGTCAGATCAAACGTCA	-2.18856
AASDH_TGTGAATTGCCTGTACAACT	-0.321202
AASDH_TTGTTGGTACATCAGTACCT	-2.82839
AASDHPPT_AGGAAAACCAGTTCTTGCAA	-1.92491
AASDHPPT_CCCGAGGAGAAGGAGCGCAT	-4.41597
AASDHPPT_CTGCCAGCAGCCATTCGGCT	-1.64707
AASDHPPT_GCTGAACCTGAGCTGCAAGT	-1.60679
AASS_AAGACCTCAGAAAAGTGTAT	-1.97252
AASS_CATCACAAACAAAGTTAACA	-0.709544
AASS_CGTGCTCAGTCACTTTCAAT	-1.32461
AASS_GGGTAGTGGCATTTGGACAG	-3.50371
AATF_AAACCACCTCTAGAAAAGCA	-0.0921322
AATF_AGAAACTTTGACACTAGAGA	-1.20502
AATF_AGGCACTTAAAGCATTGTTG	-0.20361
AATF_GAATATGATGAGGACGACCT	-1.76062
AATK_AGCACCGGAACCACGCCCGG	-1.52817
AATK_CTCCTCAAGTCCACAGACGT	-2.0534
AATK_GCATAGCAACCTGCTCGTCG	-2.71101
AATK_GTGTCAGCCAACAACAACAG	-2.72233
ABAT_CCTTAAAGACCATCTTCATG	-0.90176
ABAT_GAAAGAAGTCATCGGATGCG	-1.45508
ABAT_GTGAATGGCTTTAGAGTGCG	-2.45278
ABAT_TGCAATTACGAAGAGAGCCG	-1.0648
ABCA1_AATGCAGAGAAAGCTATCTG	-1.33632
ABCA1_GGACACGCCCAGCTTCAAGT	-2.03746
ABCA1_GTGGCATGGCAGGACTACGT	-3.44768
ABCA1_TTGGACAGCCCAAGACATCG	-1.95435
ABCA10_ACTCTCTGAAATAACTGACA	-1.82478
ABCA10_GACACTTCAGTGAATGCACG	-2.06617
ABCA10_GGGTACTGAAGAGGATAAGT	-2.50754
ABCA10_TCCTTATTAAAACACTCATG	-2.86753
ABCA12_ACGGTCATATAATACACAAG	2.00598
ABCA12_ATGGTGCTAAATGATCCTTG	-1.99079
ABCA12_GAGGTGATACCCATCGCCAA	-1.97644
ABCA12_GGCAGCTATAAATACAACCC	-1.14673
ABCA13_ACAATTTAGCTGATTCGGCG	-1.7663
ABCA13_CAATGACTTCCATAATTGGG	-2.47568
ABCA13_GGCTTCATTTAATAACACTG	-1.27915
ABCA13_TATCAGGAAGACTTGCGAAG	-0.725691
ABCA2_CATGTACGTGGCGATCCGAG	-2.1387
ABCA2_CTTGTGTGGCAACAACCGGT	-2.0534
ABCA2_GATGTCGTGCCCGTAGATGG	-2.7379
ABCA2_TAGGGGATGAAATTGCCACG	-0.684929
ABCA3_AATGCGCATTTACTGACCGA	-1.68588
ABCA3_ACCTACGGTTCAGTTACACA	-2.53904
ABCA3_AGTGGACGGGCATACATCAG	-2.60581
ABCA3_CCTCCTGAGTCCCGTCAACG	-1.23981
ABCA4_AAAGACCGAGCCCCTAACAG	-2.65463
ABCA4_AGCACCATACCCGCAAACAG	-2.59772
ABCA4_AGGGTGTTGAGTTGCCACAG	-1.45006
ABCA4_GATCCGAATGGACATAGACG	-1.31476
ABCA5_AAAATGAATGATACCTCAGG	-4.22659
ABCA5_AAATTATGAGGAGTTATCAG	-2.48224
ABCA5_GAAATAGATACCTTTCCCCG	-1.38084
ABCA5_TGACAGTGACTATGTATCCG	-3.40037
ABCA6_AACCAATCACCCTGTGATGG	-1.51382
ABCA6_CAGACAGCTGTGAGTGACAT	-1.81737
ABCA6_GGCACCAAATAAAACACACA	-1.28452
ABCA6_TTGTATATGAGTCTCCTGAA	-1.98696
ABCA7_AGTACGGGATCCCTGAACCA	-0.69443
ABCA7_CTGGCCTAGACGTAACCCTA	-2.94422
ABCA7_TCAAACAGCACGTTGTACTG	-1.44294
ABCA7_TGGACATTGACGTGGTCACG	-2.89241
ABCA8_AAATTATCAGCCAAAAGCGA	-2.4
ABCA8_CTGTTAATGTCACAAGAGAG	-1.1916
ABCA8_GACACCCCCAAAAGACAGTG	-1.71026
ABCA8_GCAAATCTGCGCAATTGCAA	-2.05002
ABCA9_ATATCAGAAAAGTTACCCGT	-3.79201
ABCA9_CTTGATAGATGTTCTAACCA	-1.74395
ABCA9_TGGCAGGAAGAACAATCATG	-1.11226
ABCA9_TTATTTCTAACTAGACAGGA	-2.30847
ABCB1_ATTGACAGCTATTCGAAGAG	-1.821
ABCB1_CTGGAGAGATCCTCACCAAG	-1.45975
ABCB1_TAGGTGATATCAATGATACA	-1.77279
ABCB1_TTTATAGTAGGATTTACACG	0.452874
ABCB10_ACAGCAATGATTGACACTGG	-0.111582
ABCB10_CTCAGTGCCGTGTTTCTGTG	-1.61616
ABCB10_GAGTTCACCCACGGTCATGT	-2.28911
ABCB10_TATCGCCGTTCACTGGCCTG	0.24238
ABCB11_GAGCTCCCCAGATTTAGCAA	-2.29551
ABCB11_GATTCTTTACTGGATTCGTG	-2.06586
ABCB11_TCAACATGGTCATTAAACCA	-2.41536
ABCB11_TTTCAGAATCCTCCTAACTG	-1.64856
ABCB4_ACACCACTGAACTCAATACG	-1.77114
ABCB4_CATTTCGGACCGTAGACAGT	-0.308554
ABCB4_CCCTTCTCGAGCTAACGTCA	0.0169895
ABCB4_TGGCCGTGGAAATGTAACCA	-1.91847
ABCB5_AGACGTGGATAGAGTCACTA	-0.246045
ABCB5_CAAAGGTCGGACTACAATCG	-2.05546
ABCB5_GAAACCTTCGCAATAGCCCG	-1.9639
ABCB5_TTTGGATTGGCAGATCATGG	-1.66108
ABCB6_CGAAGTGGAACGCTATCGAG	-3.15996
ABCB6_GCACGTAGGGAGAGATGCGA	-1.46221
ABCB6_GGAACGGGCACTCAATGTGT	-1.55883
ABCB6_TAGGTGCCAAACCAATTGAG	-0.851472
ABCB7_AGTCATTAAAAAGTATCACA	-0.911626
ABCB7_CACACCACAGACAGCTACCG	0.628424
ABCB7_GATTAAATACCAAAGCACTC	0.523071
ABCB7_TCACAGTTGCAGTCACACGG	-2.38355
ABCB8_AAGTACACAAGGGACCACGT	0.487075
ABCB8_CCTGCCCAAACAGGACAGAG	-1.14853
ABCB8_CTTGGAACAAGGCGATGCCG	-1.42602
ABCB8_TCTTTGACGCCAATAAGACA	-2.61528
ABCB9_GCCCCAGACGTAGTACATGT	-2.2848
ABCB9_TGGACACCATCATGATGATG	-1.59585
ABCB9_TGTCCTGGGAGATTGTATGG	-2.7837
ABCB9_TTTGCCGCAGGTATTCGGGG	-3.18125
ABCC1_AAAATGTGATTGGCCCCAAG	-1.7144
ABCC1_AACCTGACAGCATCGAGCGA	1.88803
ABCC1_AGTACACGGAAAGCTTGACC	-2.09039
ABCC1_TCTGCTTCGTCAGTGGCATG	-2.37026
ABCC10_AAGGGTGTCACCCTTAGCGG	-0.491697
ABCC10_CAAGATGAGACCACCCACGA	-0.565586
ABCC10_CGTGTACCAAGCTTACTGGA	-2.50056
ABCC10_GGGCCCTGAGAATCCCAACA	-2.71553
ABCC11_AATACACATCACCTCAGGAG	-2.82732
ABCC11_CAAAGACCAGAGCTTTGCTG	-2.99682
ABCC11_GACGGTCGGAATAGACGGCG	-1.9429
ABCC11_TAAGCTTTGGATCATGAGCG	-1.10916
ABCC12_AAAGACCATTAGGATCGGGA	-2.26989
ABCC12_ACGTACATTAAGGCTTCTGG	-2.09128
ABCC12_GAGTCATATGTCGACAATGG	-1.9374
ABCC12_GCCAACCCAGACTTTCCCAG	-2.58448
ABCC2_CAGAATTCATCACAAACGCA	-0.645141
ABCC2_CAGGGTATAAATCTTAGTGG	-3.3911
ABCC2_CATTATGGCAGGCCAACTTG	-1.61669
ABCC2_GATTGGTATATCGAACAGCA	-2.9234
ABCC3_CCACGTACACGTACACCCAG	-1.18924
ABCC3_GCAGGGCGTACAGTCTTCGG	-1.60808
ABCC3_GGCCACATGAGAGTCCACCG	-2.56281
ABCC3_TGAACCACCAGAAAAACAGG	-2.56797
ABCC4_AAGCACGGGTAAACCTTGCA	1.38391
ABCC4_CAGATTGACTATCTGGCCTG	-1.57894
ABCC4_GAAGGTACGATTCCTTAGTG	-2.19426
ABCC4_GCGTCACTGCCACGAACACG	-1.03496
ABCC5_TACGGAAAGAGGCACCCATG	-0.951424
ABCC5_TGAAAAGGGCCATAATAACC	-2.42358
ABCC5_TGTTAAGACTAGAGAGACTG	-0.360735
ABCC5_TTTATTCATAGAAATCCGCG	-0.132089
ABCC6_ACTATGATCCAATCAGCCTG	-2.03342
ABCC6_CAGACCACGATCCAGACGAG	-2.8774
ABCC6_GAGAACTGTGAGAGTCACAA	-0.595194
ABCC6_GGACAGCATCCAATACGGCA	-2.7561
ABCC8_CAGACCAACGAGATGCTCCG	-0.930183
ABCC8_CTACCGTCAAAGCTCTAGTG	-2.42396
ABCC8_GATGTTGTGATAGTAGACCA	-2.44278
ABCC8_TCAACGCCAGCGAATCAGTG	-1.05842
ABCC9_AGAGAGGAAAACTCTCCGAC	-2.23262
ABCC9_ATACACTATCGATGTTGTAG	-2.62456
ABCC9_GACTGCAAATCTGACCACCG	-1.90671
ABCC9_TAAAGTACTGAATTGGCGCA	2.51632
ABCD1_AGTTCCTCATGAAGTATGTG	-2.1677
ABCD1_CTACATGCACTCGCGTGTGG	-1.66899
ABCD1_GATCATGTCGTCGTACAAGG	-0.229237
ABCD1_GGCCACATACACCGACAGGA	-1.30754
ABCD2_ATTACCTCTCAGTGACACAT	-2.21887
ABCD2_CCCTGACCAATCTCTTACGG	0.692226
ABCD2_CCTTATTGCACTGTTGACGA	-1.70108
ABCD2_CTGGAGCTGATGCTATTGAA	-0.535552
ABCD3_AATTAAACTTACAAGAGGCA	-2.14631
ABCD3_ACTCGACTTCGAAGACCCAT	-2.42358
ABCD3_TGGCAAATATGAGCGCACAA	-0.677005
ABCD3_TGTGTACTCTTGAGATGTCG	-2.43074
ABCD4_AGCCACATCTGAGAGCGTCG	-2.03552
ABCD4_GATCCCCAGTCAGTACTATG	-1.67294
ABCD4_GTAGTAGACGAGGGTGAACG	-2.07707
ABCD4_TTGCGATGACAACGTAACTC	-1.72082
ABCE1_AGTTGTCCTGTAGTTCGAAT	-2.044
ABCE1_CAATTGATAAGGCGCCAAAG	0.296338
ABCE1_CCAAAACTTCACCTGGACGA	-0.582408
ABCE1_TTTCAGATATATCATTGTGG	-0.039594
ABCF1_CTGCAGAGGCCAAAGCACGG	-0.536946
ABCF1_GATGGAGTATGAGCGCCAAG	-0.848709
ABCF1_GCAACACATCAATGTTGGGA	-0.107068
ABCF1_TGTAATTGCCCCTATAGTAG	-1.90501
ABCF2_AACCAATGAGGCCATAACGA	-1.85363
ABCF2_ATGATCAGTACGTGAAGACG	-2.03454
ABCF2_CAGTCCATGCAAGATCCGCG	-2.62536
ABCF2_GGGTCGTGAGCGATAAGGTG	-1.06146
ABCF3_ACTTCCAGGACTGCTAAAGA	-2.40607
ABCF3_CAGCGGCTAGATGGTTACCG	-0.114927
ABCF3_GCAGAGTGTTGTACATGCGC	-1.71712
ABCF3_TGCGAGAGGATTTGCTACGG	-0.035752
ABCG1_ATGAAAGGGCTCGCTCAAGG	-2.75009
ABCG1_CTTCAGGAACCGAATAGGAA	0.513861
ABCG1_GACCACAAGAGAGACCTCGG	-1.27642
ABCG1_GAGGCCGATCCCAATGTGCG	-2.11598
ABCG2_AAAAAACGAACGGATTAACA	-1.37353
ABCG2_GAATTACATCAACTTTCCGG	-1.02605
ABCG2_GGAAGGCTCTATGATCTCTG	-1.40324
ABCG2_TAACTTAGGATGTCTAAGCA	-2.24457
ABCG4_CTCTGTGTCCCCAGTCATCG	0.000886192
ABCG4_GGTGGAGAGAACTACCTGGT	-4.26841
ABCG4_GTGGGACATGAACCGTAGGT	-1.54501
ABCG4_TGGAGCTGTCCTATTCCGTG	-1.04523
ABCG5_ACACCTGAAAACGTTACCAA	-2.95421
ABCG5_GGCTCGCAGGAACCGAATTG	-1.00093
ABCG5_GGTGCTATCCAGGACCGCGT	-2.84871
ABCG5_TGATTGGCAACTACAGCTTG	-1.2828
ABCG8_CACCCCCATCTACTTAGGGG	-2.24604
ABCG8_CAGTGCGCTGACACCCGCGT	-2.00246
ABCG8_CTCAAACCAAGGGACCTGAG	-0.785628
ABCG8_GAGTCCTACGAAGATGCCTG	-2.39621
ABHD1_AGCCCCTAGTCCTTTATCAG	-1.97424
ABHD1_GACCCTACCGTTCCACAAGT	-1.79551
ABHD1_GCTGTCGTGTTTAACAACCG	3.98851
ABHD1_GGTGCAAGACGTATGTCTCC	-1.4918
ABHD10_TAATTGATGACTTAGCTGAT	-1.21879
ABHD10_TACCTCAGCGGGCGCCACGG	-1.4362
ABHD10_TCATATAAGAAAGATAGCCA	-2.3369
ABHD10_TGCACGACCAGAGAAGGTCG	1.94927
ABHD11_ACGGTGGATGCTCGTAACCA	1.01227
ABHD11_CTGCCACATAGGTTGCAAAG	1.71274
ABHD11_GAGCCCGTGCAAAAAGACGA	-1.66108
ABHD11_GCTGTGGCCAACGACGACGC	-0.910625
ABHD12_AGGTGACCACATGGTAACCA	-1.57303
ABHD12_CCTACGCCTGACGGGCCCGG	-1.19739
ABHD12_GAGTGGCCCCAGATGTACAC	-2.55521
ABHD12_GCAGGTACAGAATGATAGGG	-0.527615
ABHD12B_CCAAGACAATAGCATCAACT	-2.88163
ABHD12B_GTCTTGTCTGTTGACTACAG	0.391316
ABHD12B_TAATTGGGTTCCCATCACGA	-1.14348
ABHD12B_TTGTGTCTATGAGTGGACCA	-2.01076
ABHD13_AATAGCCACTGCTCCACCCA	-1.7131
ABHD13_CATGGGAATGCAGGCAACAT	-1.31213
ABHD13_GGGAACATAAAGACGTGAAG	-1.98301
ABHD13_TAGGATTTCAGCCATTATGG	-2.07571
ABHD14A_AGGCCTTTAACTCTCACACG	-1.51983
ABHD14A_CTGGCAGCCCCACATACAGT	-1.15871
ABHD14A_GGAGGTACAGAATGCCGTGT	-1.47176
ABHD14A_TCCCACTCAACCAGGCACAC	0.0352286
ABHD14B_AGAACCTGGGTACACTGCAC	-0.648617
ABHD14B_GAGAGGCCCTGCCCGGCAGT	-2.44141
ABHD14B_TGATGGACTGATCACAACCG	1.02491
ABHD14B_TGCAGGTCTGGGGCACTCCA	-1.80198
ABHD15_CAAACAAGGCTGCACCCTCC	-0.979025
ABHD15_CTGGTGATCCCCAATGCGTG	-1.72791
ABHD15_GGCCGGCCTCGAACCACTCT	-1.71419
ABHD15_TGTATGTGACCGCCTCCTTG	-1.1771
ABHD16A_ACCATGTTTGTGGACCGGCG	-1.78589
ABHD16A_ATCTACGCCTGGTCCATCGG	-1.8327
ABHD16A_CCATCTTGGAAGCAACACAT	-0.810894
ABHD16A_CTCAGGAAGGAGTCTCGAGG	-1.59426
ABHD16B_CAGACCAGCCGTAGACCACC	-1.54561
ABHD16B_CATCTGCTGCGAAGGCAACG	-4.02365
ABHD16B_GCGCACGTCATCCCAGCGGA	-1.34635
ABHD16B_GGCCGCTGGCTCGTGTACCC	-2.00093
ABHD17A_ACCGTAGCCGGAGTAGTCGT	-5.34408
ABHD17A_AGGCTCTCAGGGTCCCCAAG	1.03056
ABHD17A_GCGCGAGCTGGACACCATCG	-0.744955
ABHD17A_TACACGGTCCTCTTCTCGCA	0.196899
ABHD17B_CTTGGCTTGCTCTTAGGACA	-1.86015
ABHD17B_GAGTAAAGTGTATTTCGCAT	-1.14846
ABHD17B_TATAGGGACAGTACCGTCTG	-3.561
ABHD17B_TTCATGACTAGAACCAGTAA	-1.78913
ABHD17C_ACGCCGACATCGACGCCGCG	-1.35685
ABHD17C_GCCGTATCCCGAGTAGTCGT	-1.21002
ABHD17C_GCGCGAGAAGAAGACCTCGA	-1.47397
ABHD17C_TCCCAATGCTCTGACCATAG	-3.11925
ABHD2_AGGTGACCTACCTGTGCGAG	-2.08817
ABHD2_GCTCAGCCAAGGGCTCGAAG	-0.661082
ABHD2_GGGCGTAGTCAACGAAAGTG	-2.46609
ABHD2_TTTGCCCACAGGCTGCACGT	-2.64032
ABHD3_ACTCCTTGCTTGTTCCCGTG	-2.15418
ABHD3_GGGGGCTTCGAAGTGATGAA	-1.97236
ABHD3_GTCACTACTTCCAGACGCCA	-2.6621
ABHD3_TAGTACGTTTCTGTAACCAC	-1.89176
ABHD4_GACATCGATAGAGACATGGC	-1.76027
ABHD4_GCTACTCGAAGAACAGCCAA	-0.80864
ABHD4_GGAGGGATACATATCTGGCC	-1.40359
ABHD4_GGGGTGCACGGATCTCACTG	-2.86203
ABHD5_GGTCGTTCAGGGAAACCCCA	-2.73384
ABHD5_GTGGAGATGTGCCCTAGGAT	-1.9557
ABHD5_TAAGGTGTGATATAGACGTA	-2.24604
ABHD5_TTGGACGAAGTAGTAGACCC	-1.65953
ABHD6_AGTCTTCATGGTGAACATAG	-2.89514
ABHD6_CAAGGATATGTGGCTCAGTG	-1.88969
ABHD6_CTGACAATCAATTTGTACAA	-2.2931
ABHD6_GCAAGTTAAGAGGATACACC	-0.90352
ABHD8_GATGAAAAAGAGCACCACGT	-1.18046
ABHD8_GCCGGGCTTGACCTCTACAA	-0.288391
ABHD8_GTACCCAGACCTAGTGCACA	-1.72357
ABHD8_TCACCGTGTACCGCAATGGG	-2.41095
ABI1_GAGTTACCAGAACCTGACTC	-1.8942
ABI1_GTTGTGTCGAGATATCTGCC	-2.32708
ABI1_GTTTCCGAATATACCTTACA	-2.06958
ABI1_TCGCCACCCACTATTGGACC	-2.2252
ABI2_ACGAACTGGTCGTTCAAGGT	-1.76838
ABI2_CATACTCCCCCAACAATAGG	-0.42419
ABI2_TGCCTATCTGATAAACACCT	-1.54603
ABI2_TTACCTGGAAAGACACTGGG	-2.45009
ABI3_CCTGTCTCGAAAGAGCATCA	-1.41943
ABI3_CGGGCACACTCTGCGCATGT	-2.07068
ABI3_GCGATGACCTTCTGGCCGGG	-1.27572
ABI3_TCAGGCCACAGACAAGCGGA	-2.41178
ABI3BP_GAGATATCAGATTCCTACAC	-2.1643
ABI3BP_GGGATAGATGTAGTTTGCTG	-0.531202
ABI3BP_TCCTCATAAACCATACCCTG	-2.25631
ABI3BP_TCTAATGCACTAGACGTAGT	-1.72604
ABL1_CTTAGGCTATAATCACAATG	-0.51256
ABL1_GGTTCATCATCATTCAACGG	-2.4998
ABL1_TCAGTGATGATATAGAACGG	-1.59654
ABL1_TTGCTCCCTCGAAAAGAGCG	-1.47419
ABL2_AACCTCTGTAATGACGACGG	-3.23377
ABL2_GGTTCAACATCACAACCATA	-2.2163
ABL2_TATCGAATGGAACAGCCTGA	-1.693
ABL2_TGTACACCATCACTCCACAG	-1.97437
ABLIM1_TAAGCAATCTACGAAGACCG	-1.16837
ABLIM1_TCTAACTCCAACTTACGCTC	-1.66257
ABLIM1_TCTTTCGGACTGGACGACAT	-0.646583
ABLIM1_TGTTACATACACGCCCACGT	2.83124
ABLIM2_AGGTCGGAGTGTAGCGCCCG	-2.61137
ABLIM2_CTTACATAAATCACACGGCT	-1.23254
ABLIM2_GCTGTGAGAAATACATCACG	-1.41811
ABLIM2_GTGAGTAGGAGATCATGTCG	-1.59752
ABLIM3_AGGTCACCTTGTCTCCAATG	-1.47996
ABLIM3_CAAGGTTAAGTCTATCTACG	-1.26851
ABLIM3_GGAAGTGGTTGTTGTGCACG	-1.13951
ABLIM3_TGGGGGAGTCTATGTACCCC	-1.97811
ABO_AGCCAAAGGTGCTGACACCG	-2.98815
ABO_ATGGAGTTCCGCGACCACGT	-0.322802
ABO_CCGGTCCCCAGCGTCACGCG	0.165151
ABO_TGATCAGTGACTTCTGCGAG	1.12579
ABR_CAAGAGTGAAATCCAGAAGG	-1.45019
ABR_CTGCAGTGACAACGCCCAAG	-1.9341
ABR_GAGGCTTGACACTCACGTGT	-1.9355
ABR_TACTGTCCTCGGACTACGAG	-1.33215
ABRA_CCTCAGCCACAGGTACGAGA	-2.21851
ABRA_CCTGGTGTCTGAGCTAACCA	-2.28167
ABRA_GAAAGAGGTGTCCAAAACGG	-0.920681
ABRA_GAATGCATTCACTTACTGGG	-0.801807
ABRACL_AAAGTTAAGCGTGAAATTTG	-1.81093
ABRACL_AGCAATGAATGTGGATCACG	-1.40687
ABRACL_CGAGGTTAACCTCTTAGTGG	-1.3412
ABRACL_GGTTGGCACATTTATCATCA	-3.10695
ABT1_AAAAAAGCGGTCCTACACCA	-0.246045
ABT1_AGAACAGACACTAGATGCGG	-0.964274
ABT1_GACGCGTCCGACCTCGCCAT	-0.98301
ABT1_GTTCCAAAGATCATAACGGA	-0.258323
ABTB1_CGCACTTACTCGGAGCTCGG	-3.31643
ABTB1_CTACAAAGACCACGTCACTG	-1.12631
ABTB1_GGGCTCGGAAGTAGTCACTG	-2.01307
ABTB1_TGTAATCGCGTAGAGCCCGG	-1.31575
ABTB2_AGGGGCTGAAGTATGCGGGG	-2.05283
ABTB2_CCTCATCAACCAAGCCATCG	-1.74109
ABTB2_GAGGGCTCGGCAGTGAACGG	-2.20382
ABTB2_TGTTCAAGGTCATTCTCGGG	-0.927597
ACAA1_AGCGCGAAGTAATATTTCCA	-2.2359
ACAA1_CTGCCGAGAGAAGCTCGTCG	-2.51139
ACAA1_GCCCTTGTCATCATGGACCG	-3.72082
ACAA1_TCAATAGACAGTGTTCGTCG	-1.57575
ACAA2_TACCTGACATCCATTCACAA	-1.80878
ACAA2_TAGCAGTGAAGTCTTTCAGA	-1.63509
ACAA2_TGTTACTGCAGGGAATGCAT	-0.845292
ACAA2_TTTCTGTAACTGTTCCAGGG	-1.1898
ACACA_AATGCATGCGGTCTATCCGT	5.80527
ACACA_CCAGAGTCCCACATTCCCTG	5.25122
ACACA_TATTTGCCTAGGTACCGAAG	5.03682
ACACA_TGATGGGTCCATGATAACCG	5.46199
ACACB_AAAGCGTGTGACAAACTCAG	-1.79624
ACACB_ACAACGACATCGACACCGGG	-1.57385
ACACB_GAACTCGAATATGGCCAGCG	-1.40176
ACACB_GTCGGAGTCCATAATCCACA	-2.45661
ACAD10_AGCTCGATACTGCTTAACCC	-2.06253
ACAD10_ATCGCTTGTAGACTCCCTGT	-1.96673
ACAD10_CCAGCTCATACCTCAAGGGG	-0.82642
ACAD10_TCCAACTTACTACATCAGGC	-2.34613
ACAD11_CCACTCCGATAGCTGTTGCA	-2.06631
ACAD11_CCTTGGCCAAAAGTAGAACA	-1.47718
ACAD11_CTGAGCCAATGTTTCTACCG	-1.0378
ACAD11_TTGTTTGTACAGACTCGGAA	-0.477992
ACAD8_CAAGGCTTCAAAAATGACAG	-0.558429
ACAD8_GCTTCGGAAATGAGGAACAG	-1.56871
ACAD8_TCAGTCCTCTCACGGCAATG	-0.827332
ACAD8_TCGAAGATCACAGCTCGTGT	-2.3669
ACAD9_CACCATGTACTCAAGACTAG	-0.370851
ACAD9_CTTGCCTAAACTGGCGTCCG	-1.19813
ACAD9_GAAGATAAATTAGGCATTCG	-0.574174
ACAD9_GGACTCCCGAAAAATTGACC	-2.59654
ACADL_CAGAAAAAGGCTAATACCAT	-1.6036
ACADL_CTCCTCCCAGACAATAGCTG	-1.69873
ACADL_GCCACTTACTCTGAGTGATG	-2.44544
ACADL_TAAAATGGGATTAAAAGCCC	-2.1269
ACADM_AAGATGTGGATAACCAACGG	-1.76521
ACADM_AATTGGCTTATGGATGTACA	-1.57192
ACADM_ATTGTGGAAGCAGATACCCC	-2.19303
ACADM_GTATTTGGGGAGAATGACTG	-1.71998
ACADS_ACACACCATCTACCAGTCTG	1.13716
ACADS_GACACTCATGATGACTCCGG	-1.53293
ACADS_GGCAGGTACCTGGTTCGCTG	-1.80658
ACADS_TAAGGAACATCTCTTCCCAG	-2.43367
ACADSB_AGCCAAAGTTGATGCATCTG	-2.0914
ACADSB_ATGGAGAAATCAGTAATACA	-1.3919
ACADSB_ATTGAGTAGAGCTTCTGACT	-1.51942
ACADSB_TTCGAATGTTAACGGGCAGG	-1.31438
ACADVL_CACTAATCGTACCCAGTTTG	-1.24604
ACADVL_GTCTAACCGAGCCCTCAAGC	-1.73147
ACADVL_GTGGAGGAGACCACTTGGCA	-1.9513
ACADVL_TCCTGGTCAGAGCGTCAGAG	-2.82323
ACAN_CAGCGGTCACCTGCACGACG	-1.58536
ACAN_CCTGCGCTCCAATGACTCTG	0.149496
ACAN_GAACCAGCCTATACCCCAGT	-0.596231
ACAN_GAGGGCAGTTCACCAACCGT	-2.14588
ACAP1_AGGTCTGCGGGGTTTCCGAG	-1.75574
ACAP1_CAGAACCAAGCTTAAGAGAG	-2.33681
ACAP1_GTCACAAATGCCGACAACGA	-1.22601
ACAP1_TGCCGGAACACTGAATGCAG	-1.67789
ACAP2_ACTATAGGATAATCCGACTG	-1.766
ACAP2_ATATATCAGAGCAAAATATG	-1.34818
ACAP2_TCCGGAGCACTCGATACACA	-1.62558
ACAP2_TGAACTTGGACCCTACATGA	-0.937923
ACAP3_CCTCGCTATAGCAACTGTCA	-0.579257
ACAP3_CTCCACTTTGGACTCATCGT	-0.879917
ACAP3_CTGGATCAAGGACAAATACG	-1.97842
ACAP3_GTTCGCTGACAGCCTACAGG	-0.884371
ACAT1_CTGCCTAAAAAAGATCCAAT	1.99401
ACAT1_GAAGTGAAAGAAGCATACAT	-2.02277
ACAT1_GAGGATCAACACCATATGGT	-2.6289
ACAT1_TTCTGCGCAGGATGTGATGG	-1.37931
ACAT2_CCTGTTAGACAAGCCAGTGT	-1.91507
ACAT2_GCAGTCCAGTCAATAGGGAT	-3.55383
ACAT2_GTTCTCAAGTAAGCCAAGTG	-2.81083
ACAT2_TCTATGTTGCTCCCATGGCG	-1.26841
ACBD3_AAGAGAACGTCTGCAAAAGG	-0.991472
ACBD3_ACATCAAAGAATCCAACCTC	-1.39311
ACBD3_GGGCCGCGACCGGATCCAGG	-1.33643
ACBD3_TGCGTCCCACAAAATAGAGA	-1.58078
ACBD4_ACCACTTATATCGTCCAATG	-1.98301
ACBD4_AGGTGATCCCTGACATGCCG	-2.78328
ACBD4_CAGGGAATCACAGAAAACCT	-1.45772
ACBD4_GTGATCGACACAGTGCCCCT	-1.28724
ACBD5_ACTGGGTGATATGACCAAAG	-1.19402
ACBD5_AGCCCATTGATGAAAACTTG	-1.75052
ACBD5_AGGTAAAATAGTCCAACCTG	-1.27474
ACBD5_TGGTCATTCCAGTCAACCCA	-2.20676
ACBD6_AAATATATTTGATTACTGCA	-2.51906
ACBD6_AGCCATCAAATCGAAAAATG	-2.24882
ACBD6_CCTCGATCTCAGGGCTATGG	-1.52572
ACBD6_TTAAAAAACTAGATCCAGGT	-1.83832
ACBD7_ACAGGGCTGCAGAAGATGTG	-1.92803
ACBD7_CTGAAAGCAAGACCAGATGA	-2.37886
ACBD7_GAGAACTGAAAGAACTCTAT	-1.71224
ACBD7_GCAAAGCCAAATGGGAAGCA	0.792283
ACCS_CCCAACAGACTTCTCAAACA	-1.6618
ACCS_GGGGAGTATACATCACCCAG	-2.13609
ACCS_TAGGTGGTTGTCCTGAATGG	-3.20367
ACCS_TGTGATAGCGCCATAGTAAG	-0.992379
ACCSL_AAGTGACATGAACTGCATTG	-1.76037
ACCSL_GATCAACCTCCTACAGTCTG	1.66167
ACCSL_TCCCACGGATGGATAGGTCG	-2.42569
ACCSL_TCTTAGGGGAAAAAGGTCCG	-0.291849
ACD_AAGCAGCGTGGCCCCGACGT	-1.33376
ACD_AGATGCACAGCATTGAGCTG	-0.74306
ACD_ATCCGCTGGGTGTAGCCGTG	-1.96594
ACD_GCTTCTGGATGAAATGCGGG	-1.37969
ACE_GGAAAACATCTACGACATGG	-3.41726
ACE_GGTGTGGAACGAGTATGCCG	-1.41597
ACE_GTTGTAGAAGTCCCAAGCCG	-1.56396
ACE_GTTTCGTTTCGGGTAACAGG	-0.329424
ACE2_AACATCTTCATGCCTATGTG	-1.95718
ACE2_CAGGATCCTTATGTGCACAA	-1.68748
ACE2_CCAAAGGCGAGAGATAGTTG	-2.50282
ACE2_TGCACAGAGAATATTCAAGG	-2.89221
ACER1_CCCAGACAACGTAAATGTAG	0.800052
ACER1_GAAGACCAGGCGGATGAACT	-2.48793
ACER1_GGTGGCCGAGTTCTACAACA	-0.324047
ACER1_TGGACGAGATCGCCATCCTG	-0.144564
ACER2_ATACCTTCTGGGGAACCACA	-2.40291
ACER2_ATTCAGGGGTAGGTTCAAGG	-0.732102
ACER2_CATCTGACCCAAGAAACTAA	-2.36003
ACER2_TATCGCCGAGTTCTACAACA	-2.26752
ACER3_AAAAGAGCCGATATTCCATC	-1.56007
ACER3_CTCGGCGATGTACCAGGTCA	-1.46177
ACER3_TAAGCCATGGATAAACCCTG	-1.6317
ACER3_TATTAAACTGAATAGAACTA	-3.16824
ACHE_GGTGTCCATGAACTACCGGG	0.22297
ACHE_TATGTGGACACCCTATACCC	1.61194
ACHE_TGGTGGGAATGACACAGAGC	-1.17288
ACHE_TGTCCTCGTCTGGATCTATG	0.645756
ACIN1_CCTGGTCAAGCGGCTCAAAG	-0.939942
ACIN1_CGTACTCATGCCAACCCTCG	-1.52105
ACIN1_GAGGAATTAGCACTGGCCAA	-1.66247
ACIN1_TGAGGGACAAAAATCTAGGG	-0.0377277
ACKR1_AGCTAGGATACCCAGGACAC	-1.0969
ACKR1_CAATGGCAACAAGACAAAGA	-1.77329
ACKR1_CTGCACCCTGATATACAGCA	-2.21348
ACKR1_GAAGGAATCATTCACACCAT	3.18188
ACKR2_ATCTCAACCATCCGCCTGCG	1.04434
ACKR2_CAGCCCATACTATGGTAGCA	-2.33351
ACKR2_CATGCCCGCCGAAATCTGCG	-1.63836
ACKR2_GGAGTGGAAGGAGAAACCCT	-1.51353
ACKR3_AAGACAGCGATAATGGAGAA	-1.75419
ACKR3_CCAACAATGAGACCTACTGC	-2.23818
ACKR3_GCACTGCTACATCTTGAACC	-1.52447
ACKR3_GGTCCACGCTCATGCACGTG	-1.11549
ACKR4_AGTCCCCAGCCAATCAGGAG	-1.61901
ACKR4_ATTGATGTTCCTAGGTAGCG	-2.28648
ACKR4_CAATGACGAAAACTATTGTG	-1.95765
ACKR4_TGTGCTACTTTATCACAGCA	-2.04428
ACLY_AGAGCAATTCGAGATTACCA	0.137284
ACLY_CGGTCACCTGTACACGACAG	-2.9159
ACLY_GACCAGCTGATCAAACGTCG	-1.2804
ACLY_GCCAGCGGGAGCACATCGGT	3.11151
ACMSD_AGTGGTGCGAGAGAATTGCT	-3.35385
ACMSD_CCTCCTGGGGTAGCTCACAA	1.66908
ACMSD_CGAGTGGGACCTGAACGCGC	-2.7558
ACMSD_CTGCAGAGGTTTGGCTACGG	-0.98301
ACO1_CCTGCCCCTAACATCACAGA	-2.71171
ACO1_CTTGGTGTCTAGGTTTGACG	-2.03294
ACO1_TTATTACCCAGACAGCCTCG	-1.8662
ACO1_TTGCATATGCTATTACTAAG	3.61038
ACO2_ATCTTCTCCGAGAGTGTCAG	1.37508
ACO2_GTCTCAATAGGACATCAACC	-1.17962
ACO2_GTGCAGCTACCAATTAGACC	0.0498453
ACO2_TCTCGGGGTTTGCGTCGTTG	-0.246045
ACOT1_ACAATGCCAGGAAAGGGCCC	-0.809946
ACOT1_AGCCCGAGAAACCCTTGGTG	-0.481001
ACOT1_CTACTTGCTCAGTCATCCTG	-1.41084
ACOT1_GGGGGAACCTTACGCTACAA	-2.88431
ACOT11_AGCTGAAGCAGATCACGCCG	-1.49724
ACOT11_ATCTGCGTCCAGGACCACAA	-1.71745
ACOT11_GCCAACTGCGCCATTCAGGG	3.15053
ACOT11_GGGATACCGGAACCCCACGG	-1.904
ACOT12_AGCATTCAGCACAAGCATGG	-3.07707
ACOT12_CCACCCCATGCAAACCATCA	-2.48071
ACOT12_GATGATTTCAGACGCTATCG	-1.00998
ACOT12_GTAGATATGTTTAAGTTCCG	3.02466
ACOT13_ACGTGGCTGTCAAACCGCCG	-2.42278
ACOT13_AGTAGATAACATATCAACAA	-2.07047
ACOT13_GGTGATAAAGGCCATGACCA	-3.06037
ACOT13_GTTCATATCGACACTGACTC	-2.08951
ACOT2_AGATCATTAGGGTTCCTGCT	0.240913
ACOT2_CTACTTGCTCAGTCATCCCG	-1.4011
ACOT2_GCTCGCCAAGAGTGTCGGCG	-1.70158
ACOT2_GGTACAGCCGGGACGCTCGA	-1.04182
ACOT4_ATAATAAGCTAGAGCCAACG	-2.08735
ACOT4_ATGTCAATGATCCCTGGGAA	0.39886
ACOT4_CAGTTTCCATCAATGGATCT	-1.48768
ACOT4_TCGCGGGACTCGAGCCCATG	0.563957
ACOT6_ACAGGCATTGATAAGTACAG	-2.02651
ACOT6_ATCATATCCTTGTAATGTAG	-1.11871
ACOT6_CTGAAAGGCTACAAGCTCAT	0.00754079
ACOT6_TTGGCATGGATGATCAAAGC	-1.91048
ACOT7_AGCGCATGGAGACCAAGTGG	0.986616
ACOT7_CAGGGGCACATACCACAGGG	-1.99021
ACOT7_GCGGCCAGATGATGCCAACG	-1.07271
ACOT7_GTCTCCCATGTGCATCGGTG	-0.998827
ACOT8_ATTACTGGGTACCGGCCAAG	0.863736
ACOT8_CCTTAAATACTGGTCAATGA	0.325861
ACOT8_TCGTGACCAAGACGCTACGG	-3.08214
ACOT8_TTACTGGCTTGATCTCAATG	-2.23322
ACOT9_AAGAGGAGCTCTTTAGACAA	1.31483
ACOT9_CTTACCAATCTTATCCACCA	-1.11164
ACOT9_GAGAAACATCTCATGTATGG	-2.76295
ACOT9_TCTTCCCGACCCAGCTAACA	-2.20422
ACOX1_ACCTATCACCGGATTAACGA	-0.336597
ACOX1_CTGTGGTTTCCAAGCCTCGA	-1.83101
ACOX1_GCGCCGCCGAGAGATCGGTG	-0.600578
ACOX1_TGGCATTGAAGCATGTCGGA	-2.06622
ACOX2_GACCATCTTCTAACCAACCC	-1.47612
ACOX2_GCATAACTGATGGCCAGCTG	-1.1293
ACOX2_GTGTATCACAAACTCCTGGG	-2.14197
ACOX2_TGCTGTACCGAGTTTGACGT	-1.7277
ACOX3_AAGCCACGGCAGTAATACCA	-1.81962
ACOX3_CCGCACGCCTCACCTTAAAG	-2.68662
ACOX3_GATCCCAACTGCACATACGA	-1.98463
ACOX3_GCGTCAGTTTGGACCCACAG	-2.36827
ACOXL_AAGCCACAGCTAATCTCGAA	-2.18822
ACOXL_ACAGGAACGATGAAACAGTG	-2.3412
ACOXL_ATGTTTGCAATGACCGAGAG	-2.8244
ACOXL_TGACAAGGTTCGGATACCCA	-1.8254
ACP1_ACATAGTATATAATCAAATG	-2.22587
ACP1_ACCCAGACACACAAACAGCA	-0.810886
ACP1_GGAACCCCCCTGACTACCGA	-0.40004
ACP1_GGGGTTCCCTATCTCATACC	-4.10817
ACP2_ACATGGTGGCCAACGAGACA	-2.76961
ACP2_ACCAGTGAAGACATATCCCA	-1.51353
ACP2_CACCTCTTATCACCGGCAAG	-1.62191
ACP2_TTCTGCAGCTGCTCATAACG	-0.606395
ACP5_ACCCACGGCTACAAAGCGCA	-1.50674
ACP5_CTGGACACAGTGACACTATG	-2.11138
ACP5_GCTCGGCTATGGACCACACG	-2.23818
ACP5_GTACCAGGGCACTTTGCGAA	-1.64677
ACP6_AAAAAGGTGAAGGACAGGAT	-1.96121
ACP6_ACAGTCACCAATCTAGCTGG	-2.18592
ACP6_ACCAACCTTCAACCCACAGG	-1.94042
ACP6_GCAGGTCGTGTTTCGACACG	-2.05157
ACPP_AAAGGCAGGTATAGCAACTG	0.312741
ACPP_ACTCCTTGGCTAGTACACTT	1.0099
ACPP_CTACGACCCTTTATATTGTG	-1.2963
ACPP_GCCATGAGGATTCCTTTATG	-1.88862
ACPT_AGGCTGGTAGTGGAAGACCG	-1.19943
ACPT_TATCCTTGCAAACTTCTCCC	-0.62965
ACPT_TCGCCATGGCGGAATACCTG	-1.10071
ACPT_TTGGATATTGGAGCCCACGT	-1.80348
ACR_AAGCGCCCACACGAAATGGG	-1.62665
ACR_CCCCGACACTTACTCACACG	-2.04644
ACR_GAAAGCGCCTATGTGGTCGT	-3.43982
ACR_TAATGTGCATGACTGGAGAC	-0.246045
ACRBP_AAGAAGCGTTCGTATTCGGT	-2.67428
ACRBP_CAAACCAGGAGGCATAAGGG	-1.829
ACRBP_GACTCTACTTCTCGTACCCG	-2.9283
ACRBP_GGTGCTGTGCTATTCGATCG	1.07388
ACRC_AAACTATTGTGGAGCCACCG	-1.96977
ACRC_CAAACCACCAAGTGATCCTG	-1.69273
ACRC_GCATCCTTAATGTCCAGTCA	-1.45295
ACRC_TTATTGGAAATAAACAGCGA	-1.38964
ACRV1_CCTGACTCAAGCTCACTCAA	-2.35689
ACRV1_GCTGAAGGTGAGCATACTGT	-3.24604
ACRV1_TGGTTCAAGCAAGCACACTG	-1.65658
ACRV1_TTCAGGTGAGCACGCTTCAG	-0.0290864
ACSBG1_GAAGGTGAATAATGCCCAGT	0.439108
ACSBG1_GGAGCCCACATCACACATGG	3.13353
ACSBG1_TCAAAAGAACTTCTATGGAG	-2.81489
ACSBG1_TGTGCATCGGATGTTCTACG	-0.555373
ACSBG2_AAATTCAGGGATGGTCATCG	-0.464765
ACSBG2_ACACGAGAGTCTTAGCCATG	-2.05886
ACSBG2_GGGACCACAGGCATACCCAA	-1.10009
ACSBG2_TCCATGAAATCATCCCACTG	-2.95474
ACSF2_ACGTAGCTGAGGCCTCCGAT	-1.24085
ACSF2_ATGGCTCGGATCAACTCTGG	-1.93283
ACSF2_CGTGGGGGTACCATACAGGA	-2.61627
ACSF2_GTCTTCATGGAGGACGACCA	-3.4857
ACSF3_CCATGATCATCTACACCAGT	-1.83598
ACSF3_GCAGCGCGTTGACCACACCA	-1.73637
ACSF3_TAACGATGCCTCCTACGTCG	-0.206367
ACSF3_TCTTAAGTTCTGAAACGCCG	-1.75091
ACSL1_ATCACGTACATAGTCAACAA	-1.0311
ACSL1_CAAGAGCCATCGCTTCAGCG	-2.37644
ACSL1_GATGCCAATGAACTGATCTG	-0.560478
ACSL1_GTTTCCGAGAGCCTAAACAA	-1.53664
ACSL3_ATGATTACTGCAATATCTGA	-2.59511
ACSL3_GAAAGTTCGAAGCTTGCTAG	-2.02838
ACSL3_GTGGTGAAGAGTAACCAATG	-3.48224
ACSL3_TATCTAAAGTATCACATCCA	-3.01792
ACSL4_AAGCCCACTTCAGACAAACC	1.49886
ACSL4_ACCTGGTCAGAGAGTGTAAG	-0.0391306
ACSL4_GCATCATCACTCCCTTAGGT	0.631336
ACSL4_GTGTGTCTGAGGAGATAGCG	-0.843445
ACSL5_CAGAGTTGGATTCTTCCAAG	-2.49535
ACSL5_CTTATCCCTATATGATGCTG	-2.07823
ACSL5_CTTGTTGACAATATGTACGA	-2.04145
ACSL5_TCTGATAGAGCAGAGTACCT	-2.31422
ACSL6_CTGAGATGCTAAGCCCACGG	-1.62901
ACSL6_GATGCTCACCCATGGGAACG	-1.43322
ACSL6_GTCTCCACAGTGGATCATTG	-1.79016
ACSL6_TCTGTCGTCTATTGCCACGG	1.00075
ACSM1_CAAGGTCTTTGACTTAACAC	-1.57789
ACSM1_CCCCCCAAAAGTGGTTAATG	-1.91118
ACSM1_CGCTGTCCATGGTTCTACCA	-1.66769
ACSM1_GCACTGCTATACTGGCGGGG	-0.345581
ACSM2A_ACAGGCTCCCGAGAGGACGT	-2.3322
ACSM2A_GTGCATGCTCCTAATGCCCA	-0.095103
ACSM2A_TGACGCAGTTCTGTAGATGG	-2.06101
ACSM2A_TGTCTGAGAAAAGCTGTGAT	3.87283
ACSM2B_ATGTGGACCATATCAGACAC	0.0179548
ACSM2B_GAAGGGACTCCCCTCCAGCG	-1.18034
ACSM2B_TGTCTGAGAAAAGCTGCGAT	-1.37415
ACSM2B_TTACCTTTAGAATAACCAGT	3.67236
ACSM3_ATTTCTGTTGATCCACCAGA	-1.38528
ACSM3_GAAGCCTGTTCCCTACAAAG	-2.54861
ACSM3_TGAAACAGGACTTCAAACTG	-2.28955
ACSM3_TGCAACAGCGTCTACTGCTG	-1.30768
ACSM4_AGAGGGTGAACCCAATGCCG	-2.63836
ACSM4_CACGAGCATCCGGTACACAG	-2.28911
ACSM4_CATTCGATGCACAAAAACAC	-3.14945
ACSM4_TACAATGGACTCCACCGCTG	-2.36323
ACSM5_ATAACTTTGGCATCAACTCG	-2.95702
ACSM5_CTTTACCAGCGGAACCACCG	-3.0885
ACSM5_GTGGAAACACCAGACTGGTG	-1.77656
ACSM5_TGGTCAGTGTGGCTTGCATG	-3.07817
ACSM6_CAGGGATAAAGATCCACCAA	-1.83828
ACSM6_CCTGCCTAGGACGGACTCAG	-2.79395
ACSM6_TGTCAGATAAGAGCTATGAT	-1.30937
ACSM6_TTTGCAGATAGAGTGGTGAT	-2.39699
ACSS1_ACCAGCATTGGGATAAACTG	-2.63307
ACSS1_CAGACAACAAGGTCCACATG	-2.07456
ACSS1_GATCAAAGCAACGCTCTCGG	0.649847
ACSS1_GCTGAAATACGGTGATGCCT	-3.17064
ACSS2_CAGGAAGGGGAGTCAACATG	-2.8899
ACSS2_CAGTGGCCCATAGGTGACGT	-1.7094
ACSS2_GCATTGTGGTCAAGCACCTG	-1.09501
ACSS2_GGAACCAAGGGATTGACTTG	-1.30101
ACSS3_ACATGGTATACATCGCCTGT	-2.29742
ACSS3_CCGGGACCACTAAAGCCCTG	-2.71694
ACSS3_CTTGTACCAGCTGATCTGCT	-1.17094
ACSS3_GGTGTGATTAGGCCCACTGG	-1.91805
ACTA1_CTTCTACAACGAGCTTCGCG	-1.80547
ACTA1_GGGTCAGAAAGATTCCTACG	-0.836932
ACTA1_GGTGAAAGCCGGCTTCGCCG	-2.46844
ACTA1_TCAGGTAGTCGGTGAGATCG	-2.16188
ACTA2_CATGTATGTGGCTATCCAGG	-0.383258
ACTA2_GAAGCTCATTGTAGAAAGAG	-2.4931
ACTA2_GACGTCCCAGACATCAGGTG	-1.75168
ACTA2_GGCCTCACCAGTAGTAACGA	4.78738
ACTB_AAGAGCTACGAGCTGCCTGA	-1.09656
ACTB_CGTACAGGGATAGCACAGCC	-1.49152
ACTB_GGATTCCTATGTGGGCGACG	-1.71553
ACTB_TCACCTGGGTCATCTTCTCG	-0.503203
ACTBL2_GAGGACGCCCTATCATGGAG	-3.57597
ACTBL2_GGAGCTATGAACTTCCTGAT	-2.68983
ACTBL2_GGAGCTCATTGTAGAATGTG	-3.3728
ACTBL2_TGTCCCTCTATGCCTCAGGA	-0.429006
ACTC1_CGATGGACGGGAAGACAGCG	-1.8999
ACTC1_CTGGGCTTCATCACCTACGT	-2.76576
ACTC1_GGTACGGCCAGAAGCATACA	-1.95835
ACTC1_TCTTCATGAGGTAGTCAGTG	-1.46364
ACTG1_AGCTGTAGCCTCGCTCAGTG	-0.217231
ACTG1_ATGGAAGGAAACACGGCTCG	-1.83101
ACTG1_CAACAGAGAGAAGATGACTC	-3.50429
ACTG1_CTTCTACAACGAGCTGCGCG	-0.451027
ACTG2_AGAGCTATGAGCTGCCAGAT	-2.07936
ACTG2_CTGGATACCTGTGGTCACAA	-1.752
ACTG2_TGAATCCAGGACGATGCCTG	-1.40318
ACTG2_TGATGATGCCGTGTTCAATG	-1.30825
ACTL10_AGAAGATGCCCAAAACGCTG	-2.21183
ACTL10_AGATGTGTGATGGCCTTGCG	1.06988
ACTL10_CACGCCACGCCCATCTACGC	-1.76872
ACTL10_GGCCACCTTCCGACTGAACG	-2.0974
ACTL6A_ACCACCATACCAATAGCTGT	-1.81097
ACTL6A_ACTGCAATTCCAGTCCACGA	-0.0138715
ACTL6A_AGAAGTTGCCTCAGGTTACG	-0.90901
ACTL6A_TGTTCCGAGGGAGAATATGG	0.456569
ACTL6B_AGTGGAACACACGGGCCAAG	-3.33915
ACTL6B_ATGCCAGCTTTGCAAACGGG	-2.30366
ACTL6B_CACTCACTGTTCATCGTAGG	-1.99306
ACTL6B_TTGGCTGCGATCATGTAAGG	-0.746345
ACTL7A_ATCGCAAGGAGACATTCGTG	-2.61452
ACTL7A_GGGCCATGGCGTGTCCTACG	-1.35885
ACTL7A_GTGGCTCTGAACTCGTATGG	-1.74166
ACTL7A_GTTGTTGAGATCTTGTGGGT	-1.86565
ACTL7B_ACTCCTACGGCAAGACCTCG	-3.21861
ACTL7B_AGCCGCGCCGACTACGCTGG	-1.09552
ACTL7B_CAAGAAGAAGTGCTGCTATG	-2.79599
ACTL7B_CGTGGGCAAACGCTGCCCCG	-0.532096
ACTL8_CTGGTGGAAAGGCTGCACGC	-1.18406
ACTL8_GAGACTCTTGAGGAGATAGG	-1.62699
ACTL8_TGTCTCCGTGATGATCACAG	-1.45326
ACTL8_TTTAGCTACCCCATCGAGCG	-2.02102
ACTL9_CAGCCCGCTGACACGACCGT	0.827719
ACTL9_CCCAAACCCCAGTCCCAACG	-0.0380519
ACTL9_GCTGCCACCAAAGACCGGCG	-0.137339
ACTL9_TAAGCACCACTATTGCTACG	-1.66487
ACTN1_CAGGACATCAACAATGCCTG	-1.34914
ACTN1_GCAGGGCCTTGATCTCCGAG	0.362557
ACTN1_GGATCCGCCGCACAATCCCG	-2.84939
ACTN1_GGCCCTAACTCAGAAGCGAA	-2.89758
ACTN2_AGGACTTCCGGGATTACCGC	-1.23733
ACTN2_CCAGGTTAATATTTCCTATG	-1.57903
ACTN2_CGAGTCGGCGTCGCTGACAG	-2.58144
ACTN2_TGATGGTCCAGATCATACCC	-2.14612
ACTN3_CAGTGAGCTGGACTACCACG	-1.43214
ACTN3_CCATGGCTGGAGAACCGTGT	-1.04628
ACTN3_GTCCAGGGCCTTGTTAACGT	4.16464
ACTN3_TGCAACTGGAGTTTGCCCGG	-2.56797
ACTN4_ACAGATCGAGAACATTGATG	-2.41002
ACTN4_ACTCCCACAATGTCAACACC	-2.21707
ACTN4_GTTCATCGTCCATACCATCG	-1.58844
ACTN4_TGGGCGGCTTGTGCACACGC	-2.54776
ACTR10_AAAAAGATATGGGTAACACC	-2.12646
ACTR10_AATGAATTTACCCATCACTG	-0.778919
ACTR10_AATGGATAGTCAACATTTGG	-1.23507
ACTR10_ATTCGATAATCACAACTCGG	-1.81164
ACTR1A_AGTCGTAGCCCTCCTTACGC	-2.89514
ACTR1A_CGCTACAGGCAGGACCACAG	-1.77892
ACTR1A_GAAGGTCTCGAAGAAAACTT	-1.07754
ACTR1A_TGACACGAACGTGCTTGGGT	-1.20673
ACTR1B_CTTCATCGGACCAAAAGCAG	2.06612
ACTR1B_GCATCCTGTGCTCCTCACGG	-2.66638
ACTR1B_GGTTGTCCGGACAATCAAAG	-1.11753
ACTR1B_TCCGTCCTAACAGTGTCGGG	-0.723746
ACTR2_ACTGGTGTAGTGGTAGACTC	0.168993
ACTR2_ATCCTCGCAACAGAAGTAGC	-2.08886
ACTR2_GGACGTATCATCAAAGTTGG	-1.38577
ACTR2_GGATGACATGAAACACCTGT	-0.276742
ACTR3_ACCGGTACGGTAATAGACAG	0.666492
ACTR3_ATTAAGGAGTCAGCAAAAGT	0.0734966
ACTR3_CCCAATCTTCAACTATACCA	-0.368251
ACTR3_TTAACAAGTATGATACAGAT	-1.00391
ACTR3B_AGGTAGTTGACCAAGCTCAA	-0.880982
ACTR3B_TACTGTTTGATCCACTTCCG	-1.03637
ACTR3B_TGGGTGAACGTACGTTAACG	-1.32156
ACTR3B_TTTGAATCATTTAACGTACC	-0.523579
ACTR3C_CATTTGCCCCGATATAGTCA	-1.79401
ACTR3C_GCTTACCACTGGGATAACAT	-0.593968
ACTR3C_TACTGTTTGATCCACTTCTG	-3.59968
ACTR3C_TGGGTGAACGTACATTAACG	-1.75644
ACTR5_CGGGACACGCCCAGCCAGCG	-3.73958
ACTR5_TCATTTGCCGTGAATACAGT	-0.153927
ACTR5_TGAGCACAGCTACATCGCTG	-2.77329
ACTR5_TGGGTAAAACATGCGTACAC	-1.13159
ACTR6_AGATGTATGCTATGTGTCTC	-1.89676
ACTR6_ATAATTCGGAAGGATTATCT	-2.742
ACTR6_CTCCCCTTGCAGGATAAATG	-1.38577
ACTR6_GGATGTAAAAGAGTCCAGAA	-1.28557
ACTR8_AGCCAACTGTCCTTGTATAG	-0.198739
ACTR8_CAACGATTCCAAAAGTTGCG	-2.88025
ACTR8_CACGTGTATTGTAGACGTTG	-1.56331
ACTR8_CTTCTCCTACTAAATACTCA	-1.93792
ACTRT1_ACGGAGCTGATGACATGGCG	-2.85485
ACTRT1_GGTAACAGGATGGGATGACA	-2.06101
ACTRT1_TGATTAGACAGGTAGAAACC	-2.66108
ACTRT1_TTAATCAGAAGTACTTCGTG	-2.87681
ACTRT2_CGCAGTCACCAAGCTCCACG	0.515317
ACTRT2_CGTGCCCGCTTTCTACCTGT	0.201597
ACTRT2_GAATTTCAGGTGCCCCACGA	-2.00384
ACTRT2_GATCAGGCCACGCTCGAAAG	0.361949
ACTRT3_AATGTTCGGGTAGATAAACT	-1.01734
ACTRT3_CACTGAGCAACATGATACCA	-0.820281
ACTRT3_GGCGGGCTAGAACTCTGCGT	-1.12503
ACTRT3_TGTGGCAATGAACTACGAAG	-1.03264
ACVR1_ATTACACTGTTGGAGTGTGT	-1.45806
ACVR1_CCATGACTTCTCATCACGGG	-1.35551
ACVR1_CTGGTGTAACAGGAACATCA	1.94781
ACVR1_GCCATCGTTGATGCTCAGTG	-1.92815
ACVR1B_AAGAGATTATTGGCAAGGGT	-3.32926
ACVR1B_ACTTGACTCAGGTCACCTCA	0.0578618
ACVR1B_CCGGTTCAGATAATCAAACA	-1.029
ACVR1B_CTACACGTGTGAGACAGATG	3.16899
ACVR1C_ATTGTCCTTTGAACCAACAG	-2.06444
ACVR1C_CCAAGATCTTTCATCTCTGG	-1.31254
ACVR1C_CTGGCGCTCTCAATTGCTAG	-2.91982
ACVR1C_TGTAGGAGCACTGTCGACCC	0.0598912
ACVR2A_AGTGGTTTCAAACCTAGTAA	-2.32443
ACVR2A_ATTGCAGAAACCATGGCTAG	-2.15412
ACVR2A_CCAAAGATCCACATCAACAC	-1.18248
ACVR2A_CCAGTTGCTTAACGAATATG	3.34662
ACVR2B_ACAAGCCGTCTATTGCCCAC	-2.43015
ACVR2B_ATGACTTCAACTGCTACGAT	-0.589079
ACVR2B_ATGTCCACATGACCGTAGGG	0.137742
ACVR2B_CTGGAGCGCACCAACCAGAG	-2.20298
ACVRL1_AGGCACCCCCAGGAACATCG	-2.85748
ACVRL1_CCAGGACTGTTCATCCCTCG	-2.0496
ACVRL1_CTGCGTGCTCGAGTTGCGGG	-1.20024
ACVRL1_TGGACAGTGACTGCACCACA	-4.12869
ACY1_AGGCACAAAGGTCATGTGGA	-2.27419
ACY1_CCATGCCTCACGCTTCATGG	-0.957132
ACY1_GCTGGACAGTGCGGATACGC	-2.52808
ACY1_TAGCTTAGTCAGGTTCACGG	1.27249
ACY3_CACCTCATATGGGTCGTCCG	-1.43429
ACY3_CTTCCTGTACCAGCGGTCTG	-1.28167
ACY3_GTGCATGGCAAAGACTTCGT	-3.04046
ACY3_TGAGGTCATGGTCCACGTAG	-1.10123
ACYP1_ACAGTGCAAGGACAATTGCA	-2.06116
ACYP1_TAGGCTGAGGGTAAAAAGCT	-0.867863
ACYP1_TGGGTCCAGAACACTGACCG	-2.74354
ACYP1_TTCCTGCATATGACGCACCT	-1.49713
ACYP2_ACCAGCAAAGGCACCGTGAC	-0.840855
ACYP2_CGCCCAGTCACTCAAATCCG	-2.05032
ACYP2_GAGGTGTTCGGAAGAGTGCA	-2.03746
ACYP2_TGAAGCTAGGAAAATAGGAG	-2.58525
ADA_CACAGACTGGTCCCCCAAGG	-0.795273
ADA_TCACCGTACTGTCCACGCCG	-2.30581
ADA_TCCCAGCTAACACAGCAGAG	-1.33861
ADA_TGGACATACTCAAGACAGAG	-2.49397
ADAD1_AACTGGTGCAAGGCTGACAC	-1.57829
ADAD1_AGGTGAATACAATTACAGCC	-2.57327
ADAD1_CGATAACTACACCCACAGGA	-2.4577
ADAD1_TCAAATGCAGATATAGAATG	0.686959
ADAD2_ACAGAGATCCCGCGTGCCAG	-1.71953
ADAD2_CACTGCGAATAGCAAGACGG	-3.43246
ADAD2_TCACCTACCTACGCTCAGGG	-2.43539
ADAD2_TTCAAATATAGAGCCCCTGG	-3.07047
ADAL_ACTAATGGATCCATTCAAGT	-1.99135
ADAL_CAATCACAGTCATCTGATCG	-1.67536
ADAL_GGAGACTGTAAAACTTGCCG	-1.82212
ADAL_TATGTGGAATCTATACTTGA	-1.25191
ADAM10_CCCATAAATACGGTCCTCAG	-2.57341
ADAM10_GGAAATGGAATGGTAGAACA	-2.01919
ADAM10_TTCCATCAATAACAGACCCA	-0.347075
ADAM10_TTTCAACCTACGAATGAAGA	-2.32405
ADAM11_GCTCATGGTCTACCGACGGG	-1.58379
ADAM11_GCTCCACGTATTGCGAGGAG	-0.926867
ADAM11_GTTCGAGCAGATGCGACAGT	-1.77743
ADAM11_TGGGAACTTGACTTACATCG	-2.11823
ADAM12_AAGCAATGGTACTTGCCCGG	-1.67725
ADAM12_ACTGAACATTCGGATCGTGT	-1.82287
ADAM12_GGTGATCCTTATGGCAACTG	-0.895358
ADAM12_TGCTGAATATTCGACTACAA	-1.03227
ADAM15_AGTGCCACTCGTACATTCAG	-2.7663
ADAM15_CTCCAGACAGCTAATACTCG	-0.940337
ADAM15_CTGTTGTCAAAATTGCCAGG	0.479699
ADAM15_TGGATTCGCGAAATAATGGG	-0.895475
ADAM17_AATCAGAATCAACACAGATG	1.28726
ADAM17_ACAAAATTTCAAGGTCGTGG	2.01579
ADAM17_CATCGCTTCTACAGATACAT	-1.06177
ADAM17_TGGTGAAAAGCACTACAACA	-1.94173
ADAM18_AAAATCCCATTACCACACAC	-2.49952
ADAM18_AGTAAGTATGCTATGTCATG	0.746632
ADAM18_AGTGCCTGCTATTGACAACT	-2.07165
ADAM18_TATAACAGTCAATTTGAACT	-1.76358
ADAM19_ATGCCTCTAATTGTACCCTG	-0.681591
ADAM19_CCTCTAAATAATCAGCCACG	-3.275
ADAM19_GTCACGCTCAGCACTTGCCG	-1.88696
ADAM19_TGCCCAGAGATGCGAAGTGT	-1.40651
ADAM2_ATGTGTGATGCAAACTATGC	-1.78779
ADAM2_CTTTAAATTACAAAGCGTAG	-2.662
ADAM2_GACCTCCCTGAATATTGCAA	0.424992
ADAM2_TTGAAAAAAGGATCTAAGCG	-1.86253
ADAM20_AATGTGACTGTGGAACCATA	-2.56506
ADAM20_AGAGATACATTGTCCACATG	-1.44358
ADAM20_GGTGTGTGTGCGAGCTACAG	2.31518
ADAM20_TAAGGGCAACCAAGGACTCA	-1.9783
ADAM21_ATATTCCTGCAACATAGGCT	-1.82111
ADAM21_GAAACACGTTGTTCATATGA	-2.04714
ADAM21_GCATAATCCTCCAAGATTGG	-1.78495
ADAM21_TGGGTTCAATTTCATAAGTG	-0.875526
ADAM22_ATAGGTATTGGTATGTACAA	-2.74631
ADAM22_CTTAGGTGAATGTAAATGCG	-2.14254
ADAM22_TACTACCAGGGCCATATCCG	-2.54105
ADAM22_TGTATTTCATAAACTCACGT	3.04651
ADAM23_ACATATAATCCAGAAAACCT	-2.81452
ADAM23_AGGCGTCAAAGACTCCAAGG	0.108968
ADAM23_ATATTACATCAACCAAGACT	2.23642
ADAM23_GGATACTTACAGAATCCACA	-2.83101
ADAM28_CATACTACTAGTTTGGTGGC	-3.45932
ADAM28_TAAAAAGCTCAATACTCATG	-1.53378
ADAM28_TAGGCAATGGAGCATTAAAG	-1.21485
ADAM28_TTAAGCCCCATACATCGGGA	-1.74232
ADAM29_ACTGCAAGTTCCTACCATCA	-1.48032
ADAM29_AGTCGGAGAACATTACGCCC	-2.18688
ADAM29_GTATACCAGATGTTCAAACG	-3.75157
ADAM29_TTTGGGCATGAACCATGATG	0.541547
ADAM30_AATACTGCCAATGTAGGGGT	-2.36563
ADAM30_ATGTGGAAACAAAATTGTGG	-2.105
ADAM30_CCAAAGGACTGCAACTACAT	-0.579702
ADAM30_CCCCTTATGAGAATAAGGCG	-2.08735
ADAM32_AAATCTCCGAAACCAGTCTG	-2.35209
ADAM32_AACACTGCTCCCAAATAACG	-1.31706
ADAM32_AAGCCTGAAAGAACAACCAA	-1.99928
ADAM32_TACAATCAGGCGTTGAATGT	-0.207571
ADAM33_CACAGGGTGAGCCGTCCAGT	-0.13913
ADAM33_CCCCCCACCCGCGTACCCGG	-0.201376
ADAM33_CTCCATCCGAAAGATCTCGT	-2.82224
ADAM33_GTGGGTTTCTATGTATCCTG	-2.16888
ADAM7_AAAGATCCTTAAAACACGGA	-3.0401
ADAM7_ACAGAATGGCACATCAACTG	-1.72295
ADAM7_CATTTGCAAATACCTGAGCA	-2.60655
ADAM7_CCATAAGATACCATGATCTG	-2.07104
ADAM8_AGTCCGGGTACCCCTCTACG	-1.55524
ADAM8_CAAACAGGTTCCCACACACG	-1.63836
ADAM8_CCACATACAGCTCCACGTAG	-3.58165
ADAM8_CCAGCTTAGACTCACCAAGT	-1.62155
ADAM9_AAAAGTTTCTTATCACACGT	-2.68533
ADAM9_GAATTGGACCCTTGCTGCGA	-0.465287
ADAM9_GCTGTTCATTGTCGTAGACA	-2.54422
ADAM9_TGTGGTTTATACTTACAACA	-2.92064
ADAMDEC1_AATGTCTTACCACATTGAGT	-1.74455
ADAMDEC1_CGTCTTTACATCTAACCAGG	-2.47591
ADAMDEC1_GATGGCACAGTTCTAACCTG	-1.98377
ADAMDEC1_TGATGTGTGAAGTATCCTCT	-2.91163
ADAMTS1_CTATGTGGAAACCATGCTTG	-2.48308
ADAMTS1_GAAAGCGGAGACCGAAGACG	-2.22834
ADAMTS1_GAGGAGTCCAGTACACGATG	0.57082
ADAMTS1_GTAATCATGTAGGCACTGCA	-2.74524
ADAMTS10_ATCGCGTCAGTGTAAATACG	-1.92714
ADAMTS10_GGCATGAACCATGACGGCGT	-2.98855
ADAMTS10_TACAAGTGGAAAACGTACCG	-1.68045
ADAMTS10_TGCCATTCCAGAGAACGGTG	-0.645652
ADAMTS12_AACATCATAGATCACTCCGG	-1.22956
ADAMTS12_AATGCCACCGAGGATCGCTG	-1.99737
ADAMTS12_GTACTACAGAATTTCTCACG	-1.93379
ADAMTS12_TTGGTGCCTCTGAGCGACAG	-3.26397
ADAMTS13_AGCACCACACTCACTAGGGA	-2.45364
ADAMTS13_CATGGGCGCTGGTCTAGCTG	-4.72409
ADAMTS13_GGCAACTCCAGGTCAAACCT	-2.02598
ADAMTS13_TGGTCGTGTCGAGTACAGAG	-1.46236
ADAMTS14_CAGACCTGGTACTCGAACAT	-0.440746
ADAMTS14_CAGGAGTGTGTGTACACTGG	2.09316
ADAMTS14_GGTCTCATGAGCTATCACGA	-3.28557
ADAMTS14_TGACCTTTGAAGCACCACTG	-2.01373
ADAMTS15_AGCGTTTCGTGTCTATCCCG	-1.45402
ADAMTS15_CAACCCCATCAACATCGTTG	-1.69014
ADAMTS15_CATGGGGCATGTTGAACACG	-1.35093
ADAMTS15_GCGACGCTGCTTCTATTCTG	-1.44154
ADAMTS16_AAGAAGACCAGTCCGACCAG	0.826063
ADAMTS16_AGATGGGACTCCATGCTCGG	-2.82719
ADAMTS16_GGGACACGTAATCGCCCCTG	-3.33956
ADAMTS16_GTTGAGTATCGTGAGCACGT	-2.54338
ADAMTS17_AGAAAAGAAGAAGCCGACGT	-1.70488
ADAMTS17_AGTAGAAGCACAGCTCGGCG	0.209256
ADAMTS17_GAGACTGATCTCTGCGTGCA	-2.35329
ADAMTS17_GCATGTGCAGCCGAACATGT	-2.00076
ADAMTS18_AGGCCAGTGCGTAAAGTTTG	-2.07988
ADAMTS18_CCGAAGTTGTACCATCAATG	-1.50632
ADAMTS18_GTGACTGCTCAAAATCGCCG	-1.87433
ADAMTS18_TATTGGAAGTGACATAAACG	-1.28539
ADAMTS19_ATGCAGCTATACTTATAACA	-0.236197
ADAMTS19_CCACTGAAGTATATGCTTTG	-2.3514
ADAMTS19_GACCATCAGCACACGATGGG	1.73896
ADAMTS19_TCTGCCTATATACACGGTGT	-2.12953
ADAMTS2_AGCACGCCAACAGCTCGAGG	3.66092
ADAMTS2_CCTGACATCCTCAAACGGGA	-1.19547
ADAMTS2_CGTGATCGTGGTATTCATCG	-1.36247
ADAMTS2_GAGCTTCCCCGGAGGCAACG	-2.49044
ADAMTS20_AGTGAATGTTCATCCCAATG	-1.76568
ADAMTS20_GCCTCCGCATAAGCTGACGA	-2.60926
ADAMTS20_GGCTGCTAGTGAATGGAGCG	-2.17479
ADAMTS20_GTGGCATTCCCTCTAATGTG	-2.28486
ADAMTS3_CCACATTTATATGCACTCCG	-2.46049
ADAMTS3_TGGCTATAAAATGTGCACCG	-2.79311
ADAMTS3_TGTGGTGATGAGACTGCTAT	-2.06003
ADAMTS3_TGTGTTAATCCAAGAAGACG	-1.7188
ADAMTS4_AGCGCTTTAGCCCCGCACCG	0.208763
ADAMTS4_AGGGGCCATGACATGGCGAG	-1.36972
ADAMTS4_CATACCCAGCGTGTCGCAAG	-1.60688
ADAMTS4_CCAGACCAAACACTCGCCCT	1.98395
ADAMTS5_AACATCGACCAACTCTACTC	-2.36203
ADAMTS5_CTGCACGTCTACACCCGCGA	-1.81934
ADAMTS5_CTGCTTCTATCGGGGCACAG	-3.57247
ADAMTS5_TGTGCTGTGATTGAAGACGA	-2.32799
ADAMTS6_AGCATCATACACCTGACCTG	-2.24604
ADAMTS6_TAATAAGAACTGCATTATCG	-2.43425
ADAMTS6_TGGCCCCAGAGCATAGATGG	-1.88954
ADAMTS6_TTAGACAACTGTCATTACAC	-1.1969
ADAMTS7_GAAAAGCATCAACATGAAGG	-2.40979
ADAMTS7_GCCCGTAGGACAGATCCTCG	-2.41597
ADAMTS7_GGACGCCAGGTGGCACCGAG	0.514767
ADAMTS7_TTCTACGAGCTACAATACCG	-0.499572
ADAMTS8_AAACCGCTTGGTCCTACTCG	-2.82095
ADAMTS8_AAGGACCCCGAGCCTCAGAA	-2.63657
ADAMTS8_CCACCCAGAGCACTACGACA	0.36485
ADAMTS8_TTCAAGATCGAGCGCCTCGG	-1.3444
ADAMTS9_ACTGAAAGGTAACTCACACA	-1.52935
ADAMTS9_AGCCCGGAGAGATAAATGTG	-3.25055
ADAMTS9_CTGCGCCTATAAATGATGTG	-2.84858
ADAMTS9_TGAAAGAATAGCGTACATCG	-1.64498
ADAMTSL1_AGGTGCTAGTTCAACAACCA	-2.24212
ADAMTSL1_CAGCTCGACGCACGTCACGG	-2.93496
ADAMTSL1_TGGAATTGACAACCGTTGAG	-2.12762
ADAMTSL1_TGTATGACTGGGAGTATGAG	-1.79079
ADAMTSL2_CGTACGCAGACATGACCCCT	-1.95534
ADAMTSL2_CGTCCGCCCGTTGTACACGT	-0.954279
ADAMTSL2_GACCGGAATCGAGTACATCG	-1.69256
ADAMTSL2_TGACGGGCAACTATCGCAAG	-0.41597
ADAMTSL3_ATTTCTGGAATCGTCGCACG	-2.76462
ADAMTSL3_CCAAACTATTGGCTTCGCTG	-2.09224
ADAMTSL3_CCTTGCACAGCAACATGCGT	-2.52261
ADAMTSL3_GCAGCAGGATCATTATATCG	-1.40359
ADAMTSL4_AGGACGGTTATATCGAAAGA	-1.64197
ADAMTSL4_CCTTCTCCTAAGGAGTGCGT	-1.8773
ADAMTSL4_GCTGCGTACTGGAAACGAGT	-1.16942
ADAMTSL4_GGGGGCCCCCTCGGTCAGTG	2.32352
ADAMTSL5_AGAACTCAAACTCGATGCCA	-1.24604
ADAMTSL5_GCACACTGTAGGTCTCGGAA	-0.687098
ADAMTSL5_GGATGTGTCTGGCGCCCTCG	-1.82095
ADAMTSL5_TGGTCTACACCCGAGACACA	-2.21373
ADAP1_CAGGTGCTCGATCTTCATCA	-0.222961
ADAP1_GCTTCCAGAGAAAACCCTCA	-1.953
ADAP1_GTGGGCCGGTAGTAGAAGGA	-2.13854
ADAP1_GTTTGTGCTGACAGAACGAG	-1.72791
ADAP2_CCTCCTGAAGTACTTCACAA	0.364635
ADAP2_CTGGGACGACAGTATTGTGG	0.491528
ADAP2_TGATGTCAGGGAAGTTACGG	0.129292
ADAP2_TGTTTGTGTATCATGAAAGT	-0.977556
ADAR_AGGCAATCAACACCTCTCTG	-1.08657
ADAR_CGTTCTCCCCAATCAAGACA	-1.25167
ADAR_GTGCATACACTCAAGCAGTG	-1.01891
ADAR_TTCTTGTAGGGTGAACACCG	-1.98901
ADARB1_GGTGAATACATGAGTGATCG	-1.14295
ADARB1_TCAGGTCACCAAACTTACCC	-1.57223
ADARB1_TTCAGAAATCAGAGCGAGGG	-1.74364
ADARB1_TTGGAGCCCACGTAAAAGGG	-2.07969
ADARB2_CAGAGCGATCGATATTCGTG	-1.84939
ADARB2_GGCGTTGGGGAACTGCACGA	-1.5049
ADARB2_GTGGACGGCAGGACGTTCGA	-0.685077
ADARB2_TCCTGGCATCACAAACACGG	-2.44374
ADAT1_ATGCTGAGGTCATAGCCAGA	-0.21303
ADAT1_CTATCACTTTGGCACTACCA	-1.52168
ADAT1_GCATCCGAGGACGTTCCATC	-1.86646
ADAT1_GTGGACATTATTGGCAGCGG	-1.73525
ADAT2_CACTTTGACGACACCAATCG	-0.974293
ADAT2_GCAGCTGCACACATAATGCA	1.50119
ADAT2_GGAGACCGAAAAGTGGATGG	-2.12051
ADAT2_TGACAGCCATATACAACCAG	-1.70141
ADAT3_CCCACACCGCCCGCTCCATG	-0.87702
ADAT3_CGAGGCCGGGTCCACTACCA	-1.6625
ADAT3_GCTTCTCGGACAGGACAGGG	-1.81679
ADAT3_TTGTCCTCGTGGAAGGACGT	-1.54098
ADCK1_GAGTGTCCCTTATGGCTCAG	-1.48705
ADCK1_GCTTCGATGACACCCCTCTG	-1.2354
ADCK1_GGTGCGGAAGCACCCCGGCA	-1.93054
ADCK1_TTTCAGATCTCACGCCACCT	-2.58541
ADCK2_CCTCCGAAAACAGATCGCGC	-1.864
ADCK2_CCTGGTTGGATCAAATGCAG	-1.75397
ADCK2_GGCGTATGCTTTGTACACCT	-1.04674
ADCK2_TTCGCCGACTCAGAACGTCA	1.40581
ADCK3_CCGAATGAAGGGCGGCCGCG	-2.83101
ADCK3_CCTGGCTAAGATCTTCGAGC	-2.91322
ADCK3_CCTGGGTCATGCCCACAGCG	-3.64294
ADCK3_TGTCCGAGGCCAATGCAGAG	-1.71355
ADCK4_GCACCTTGCGTTCTCGAGAG	-3.0534
ADCK4_GGAGTGTGACTACCGTCGTG	-2.94648
ADCK4_TAAGGTCTGCACAATCCGCT	-0.503433
ADCK4_TTAAGGAGCTGTGCACGACA	-1.6118
ADCK5_CACCCCTCGAAGGACAACAT	-0.983978
ADCK5_CGCGGGGCACCACGACGTAG	2.09862
ADCK5_GTGCCTCTGCCATGACATAG	2.17763
ADCK5_TGCCAGGATGTGGGTCCGAG	-1.87499
ADCY1_AACCGGGTTACGGACATGAG	-2.18856
ADCY1_CATGTTCAGATCCACCTCGG	-1.6776
ADCY1_CCCAGACGAAAGGACCACCA	-1.52487
ADCY1_CGGGGTGGTGTAGACAACGT	-2.54278
ADCY10_AATGCTTACCTATCTTGACT	-1.00835
ADCY10_AGAAAACAGCCTACGAGCTG	-1.97686
ADCY10_GCACAGGGAATGTTAACGAA	-1.84613
ADCY10_TCACAAACACAATCGTCACT	1.8466
ADCY2_ACTCCAAGTACCGGGTCATG	-0.950968
ADCY2_CAGGCAGACGCTAAGCACGA	-2.55887
ADCY2_CCTGTAATTGCATCAAGTCG	-0.928618
ADCY2_TGAAGCGGCATACAAACGTG	-2.34334
ADCY3_AGCTGTCTCCAGTACTACAC	-3.92753
ADCY3_CCACGGAGATGATCACGATG	-1.46204
ADCY3_GTCGATGAGTATCTCGACCA	-3.00919
ADCY3_TCTCTTCTAGGTAATCACAG	-0.246045
ADCY4_GGAGAGGTTGGAAATCATGG	0.780427
ADCY4_GTGGCCCAAGATACAGCCCG	-3.75384
ADCY4_TGGAGGCAGGCGGTGTACCA	-3.06367
ADCY4_TTCATCATCTAGTCCCCGGG	-2.36706
ADCY5_AGCCGCTCCAGTTTGTCCGA	-1.65854
ADCY5_AGCTACACTCACCTTTACGC	-1.84095
ADCY5_CACAGCGGGCGAGTACACTG	-2.71449
ADCY5_GACGACGATCCTCCGCTGAG	-0.839045
ADCY6_AACACTGCAGTACCTGAACG	-1.45432
ADCY6_ATAGATCCCAAGCATCAGGG	-2.98369
ADCY6_GATGACGCCTTCATCCGGAG	0.406032
ADCY6_TTGGCCTGGCAACTTAACCG	-1.74855
ADCY7_AGAGGCACCAGAATGTCAGG	-2.25362
ADCY7_CCGTAGCCGGGTGCACATCA	-1.3514
ADCY7_GCGTGGGTAGGCAGCGACAC	-1.1033
ADCY7_TGTACGTCGAGTGTCTCCTG	-2.18172
ADCY8_ATTTCCAGGACAACAAACCG	-2.09329
ADCY8_CAAAACACGATGTTGACATG	-2.40601
ADCY8_CGATATTTAAGATGGCACCC	-1.37503
ADCY8_GCTGCAGGTCATCCTCCAAG	-1.93736
ADCY9_GATATCGGGTCAGAGAGCCA	-2.10298
ADCY9_GCTACCACGTCACTGCATCG	1.37659
ADCY9_GGGAGACTGTTACTACTGCG	-0.629276
ADCY9_TGTACGCCCGGCATTACGCG	-3.29441
ADCYAP1_AGAGGAAGAGGCGTACGGCG	-3.91554
ADCYAP1_GAAGCACCTGCAGTCGCTCG	-4.86565
ADCYAP1_GCTGCCAGACTTCGATGGCT	-1.70999
ADCYAP1_GGCCTCGTTAAGGATCCCGT	1.72264
ADCYAP1R1_CGAATCTTCAACCCAGACCA	-2.09224
ADCYAP1R1_GGTGAGCCGGAACTGCACGG	-3.00686
ADCYAP1R1_TGAATATGAATCTGAGACTG	-1.23094
ADCYAP1R1_TGTGGGACAACATCACGTGT	-1.63683
ADD1_ATTATCGAGCATCCGCATGA	-1.91426
ADD1_CCTCTTGCCAATCTCCCCGG	-1.69576
ADD1_GACTAGCAGATCTCTTTGGG	-1.90996
ADD1_GTAATGCCAATAGGCCTGTG	-2.36762
ADD2_ACTCGGCCATCTATGCAGCG	-0.892328
ADD2_GCTGAGTGACACCTATGTCA	-2.40189
ADD2_GGAGAAGCACCGGCCCCATG	-2.25231
ADD2_GGTGCTAAGAAACCATGGAG	-1.7379
ADD3_AAGGATCCCACATTTCATGG	-0.373374
ADD3_ACCCAGAATACATTAGGGAG	-1.9159
ADD3_CTAGGCTTCTCTCGAATGAG	-1.88219
ADD3_GTCTACAAGTCTGTACAGGC	0.272669
ADGB_AAAAGCGACAAAGTTCCAAA	-2.16252
ADGB_CAACTTATGAATTTGAACTG	-1.96064
ADGB_GAAGGTAAATCAGATCCTGG	-1.58745
ADGB_TCAGTGAAATCTATGCAGTG	-1.34314
ADGRA1_ACCTTCACTGTGTTCGCCGG	-0.762169
ADGRA1_CCCCGCACTTGACGCCAACG	-2.42346
ADGRA1_GGTGCCCAGGAAGTACACAC	-1.92041
ADGRA1_TGCACTCAGTACCTGAGCAG	-1.98488
ADGRA2_AGGGATGAGAATAGACTCGG	-1.6924
ADGRA2_GAGCTGACGCTGTCTCACAT	-2.839
ADGRA2_GCCACGTTCCTCGCATTCTG	-0.0631808
ADGRA2_TGAGCAATAACAAGATCACG	-2.8443
ADGRA3_ATCTGAACTATACACCCAGG	-1.06131
ADGRA3_CACTCCTACCCATAGTACTG	-0.565417
ADGRA3_TGATGGAAAACGACGTACTG	-1.45737
ADGRA3_TTCAGCGCATTGCTACCTAC	0.597554
ADGRB1_CAGGATGAGTACCGGCAGTG	-2.4902
ADGRB1_CCCACGATGAGCGTCACCGA	-2.05453
ADGRB1_CCTGTGGGGCGAATGCACGC	-1.8842
ADGRB1_GAAGCATCCGTGTTTGTGGT	-2.28575
ADGRB2_ATCATCAGCCGAGGGCACGT	0.426215
ADGRB2_CAGCCACTGATAGCAAGTGG	-0.970033
ADGRB2_CTCTCTCGTAGGCGACCCGG	-2.17534
ADGRB2_TGAGCAAGACCTCGACAAAG	-1.69173
ADGRB3_AGGCGAATAAGGACCTGTCA	-2.54409
ADGRB3_AGGGTCAATAGAGTTAATGC	-0.125751
ADGRB3_CCAAGTCTGCAATCTTACCA	-2.64745
ADGRB3_TACAGTACACGGAGTATGGG	-0.640429
ADGRD1_AAAAGAAAACGTGACCCCTG	-2.69699
ADGRD1_CCTGCTCAGACCCTATCACG	-1.40651
ADGRD1_GAAGGGGTCTGGTCGAACCA	-2.07428
ADGRD1_TCTCTTCCCAAGGATCGCGG	-0.246045
ADGRE1_CACGTGGACTAAATTCACCA	-2.50908
ADGRE1_CCAGGATTTGAATCCAGCAG	-1.19874
ADGRE1_CCTGCAAAAACCTGTCAGGG	-2.12646
ADGRE1_TGCCACCTGCACCAATACAG	-2.32181
ADGRE2_ACCGTCACAAGTCTCCATGG	-1.39599
ADGRE2_AGACAAGGCCCACCACAGAA	-2.91522
ADGRE2_GCACATCGTAGTGGGCCATG	-1.68758
ADGRE2_TCCACCAGCACTCACACGGT	-0.997017
ADGRE3_ATCATCCAGGGAGACACACA	-2.04339
ADGRE3_CACCTCCTCAAAGACAACCG	0.265669
ADGRE3_CAGGTGACTGCAATTACACA	-2.15568
ADGRE3_GATTGATCGAACTGAACCCA	0.448375
ADGRE5_ACCGTCACAAGTCTCCGTCG	-1.28646
ADGRE5_CCCATCGGAGGACTCAAGGT	0.0146068
ADGRE5_CCTTATGGCTCATTATGACG	-2.24604
ADGRE5_GGCCTCACCTGTGTTCGAAG	-1.29335
ADGRF1_AAAGACAATGTCATTACACT	-3.08735
ADGRF1_AATACATCTATTCCCATCAG	-1.63229
ADGRF1_CAACGGGGAAGATTGTAGAG	-1.66455
ADGRF1_TTCTGGGGATCAAGGCATGA	-0.304541
ADGRF2_AATTACACAAGACAGATCTG	-1.17303
ADGRF2_AGCAAGCTGTTTGCAAATGT	-1.42417
ADGRF2_CAGACACTCAGGGAAATATG	-1.70227
ADGRF2_GGACCTCAATGGACAAGCAA	-0.852645
ADGRF3_AGAGTGTAATGTCAACCACA	-2.66316
ADGRF3_AGTTCCATTACGGACCAATG	-0.924874
ADGRF3_CACAAACCTGGCCTACACCG	-2.5639
ADGRF3_GCTGAGCACCATGAAATACG	-1.13295
ADGRF4_AAATGGTCTGGTGCTATCAG	-1.03645
ADGRF4_GGAAAAAGACATCACCACAC	-1.46488
ADGRF4_TGACTGCAACAAATCCGAGC	-2.01012
ADGRF4_TGATGCAGGCATAATCAAAG	-2.63599
ADGRF5_AGTCATGTTGTTGAAAAGTG	-1.164
ADGRF5_CATCAAGTGCTGCATAGAGG	-0.231891
ADGRF5_CTTGTAGGACCTATAGAGGG	-1.38964
ADGRF5_TCCATCAAGATACCTCCTCG	-0.793809
ADGRG1_AGGACCCCATACCTGGAACA	-2.17284
ADGRG1_CCCCTGCATACTCACATGTG	-2.20246
ADGRG1_GAGCTCGCACATGTCCACCG	-1.89555
ADGRG1_GGAGGACCGGATCAACGCCA	-1.47211
ADGRG2_AACCCTGCAAACCCTAAGTG	1.42961
ADGRG2_AGAGGAGGCTGGTCAGACAA	-1.3305
ADGRG2_GGTAGTGTTGACATTCGCAG	-1.92904
ADGRG2_TGGGAAAGCACAGTGGCCCG	-0.487727
ADGRG3_CAGATACTGGCTAAACTACG	-3.16165
ADGRG3_GCGTGTGAGGATATGCACCG	-1.82402
ADGRG3_GTCTGTGGTTGTAGGTTCCG	-0.133986
ADGRG3_TGAGAGAAGACGATCTCCAG	-0.471605
ADGRG4_AGATACTAGACCAGTCTGAG	-1.26312
ADGRG4_TGACAGACGAATCAGCACAA	-1.71134
ADGRG4_TGGGGTTACTGTATCAACTG	-3.34045
ADGRG4_TTTCCAAAGATGGAGTACCC	-1.07765
ADGRG5_CTGGGGCACCCGCTTCAGAG	1.56045
ADGRG5_GAGAATATGCAGGTGTCCAG	-1.90171
ADGRG5_TCTTACGTACATCTCCCTCG	-1.392
ADGRG5_TGGGCACGTGAACAACCTCA	-2.97236
ADGRG6_AACCCATTGGTAACCTACTG	1.64233
ADGRG6_CTAACAGAATCGATAAACAA	-3.92064
ADGRG6_TATCTGAATGATATAACCGG	-1.94221
ADGRG6_TCCTTAAGGACACGGCAACT	-2.13319
ADGRG7_AGACAGTGCACATCCAACGT	-1.27353
ADGRG7_ATTCCAATAGACACAGGCAT	-1.67109
ADGRG7_CATCACTAGTGCTACGCGAG	-2.14835
ADGRG7_TTTGGGTAATCAATCAGTGG	-2.64312
ADGRL1_ACGGACGCGCATCAAGAGCG	-2.02592
ADGRL1_AGCCGGCAAGAACTACAACA	-2.98666
ADGRL1_CCTTCAAGATCATGTCACAG	-1.86655
ADGRL1_TGTTGAAGGCATAGTCCACG	-2.83101
ADGRL2_AGCTGGACGGAGTTATAACA	-0.504779
ADGRL2_CTCTTCGATTTGAAGCAACG	2.03232
ADGRL2_GAGCGCTAACTATGGTCGGA	-0.836341
ADGRL2_TCTTTAACAAAGAAAGAACG	-5.43304
ADGRL3_ACAGGTTATTGGTCAACACA	-2.62768
ADGRL3_AGGCAAATCTGACATAGACC	-1.23855
ADGRL3_AGGCATCTGGCAGATAACAT	-0.831007
ADGRL3_CAAAGTTGTGGTCCGAAGGG	-2.45116
ADGRL4_AATGTGTCAGGTGATTACAG	-2.14259
ADGRL4_ATTTACATTAAGTCATCGAA	-1.6298
ADGRL4_TGAAGCCTGCTATTGCAACA	-1.8252
ADGRL4_TGAATTTGTATCAAACTCTG	-1.61152
ADGRV1_GTTTAACATTGGTAGCCCAG	-2.53989
ADGRV1_TCATACCAAATAATCCATAG	-3.29259
ADGRV1_TCCACATCATCCGATCAAGG	-0.812078
ADGRV1_TCTTTACTTAAAGGGCGCTG	-1.86008
ADH1A_ACAGACTTTCTCTAGAGGCG	-1.14703
ADH1A_CACACTGAGGAATAGCGAGT	1.09664
ADH1A_CCAGTGTAAGCAATCCTCAG	-2.91634
ADH1A_CCATGGTACCACTAACCACG	-0.803823
ADH1B_CACCTTCTCCCAGTACACGG	-3.20868
ADH1B_CTGTCACACAGATGACCACG	1.24549
ADH1B_GTCTGCAGTTAACGTTGCCA	-0.136853
ADH1B_TGGAGCAGCCAGAATCATTG	-2.65871
ADH1C_AGCAGCCAGAATCATTGCTG	-1.48249
ADH1C_CACCTTCTCCCAGTACACAG	-1.86753
ADH1C_GGTAGAGGTTGCACCTCCTA	-3.52249
ADH1C_TGAAAACATAGGTCACCCCA	0.868622
ADH4_AAATTTAGAATCGATAACAG	-2.97785
ADH4_TACATTCTCTCAGTACACTG	-2.9196
ADH4_TCAACCTCTTCAATGCAAAG	-1.67822
ADH4_TTCCCACACAAATTTGTGAG	-2.53272
ADH5_GCTGGAATTGTGGAAAGTGT	-0.766877
ADH5_TCAGGGTATAGGCATCGGTG	-2.34291
ADH5_TGCTTCCCGGATCATTGGTG	-1.24604
ADH5_TGGGTTTACTAAAATCCTGA	-0.93684
ADH6_AAAACCCAACTGATGTCTGA	-2.68204
ADH6_CCTTCATGGCCCAAGATGGT	-1.65489
ADH6_TAAGCACAGTGAAACCAGGT	0.548987
ADH6_TGCTGCAATCAATACTGCCA	-1.10561
ADH7_AAGACGACGCAAGTGGAACC	-1.18862
ADH7_CCTACTCGCTCCTAATGCAA	-0.824855
ADH7_CTTGGGACTGATACACTCAG	-2.08881
ADH7_TACATTTACCGAGTACACAG	-2.25158
ADHFE1_AACCGGGAGTGAAACTACTG	-2.73349
ADHFE1_AGGATCAATCAGTCCCAGTG	-1.31452
ADHFE1_TGTCGGTGGTGGCTCTACCA	-1.24604
ADHFE1_TTTGGGCTATCCACGCGCTG	-2.40291
ADI1_CAGTGGGTACTTCGATGTGA	-2.40806
ADI1_CTAGATTAAGATGTTCTACG	-1.02545
ADI1_CTGGTATATGGACGACGCCC	-0.38716
ADI1_TATGGTTATGATGTCCATCC	-0.761686
ADIG_AATGTGAGGTCGTTCACCAG	-2.3419
ADIG_ATAACAACAGCAAACCCACA	-3.62227
ADIG_GGAGGCAGAACCAGAAAACC	-1.09882
ADIG_TCGTATCTCCACAGATTCAG	-1.15902
ADIPOQ_GAAACCACGACTCAAGGGCC	-0.952508
ADIPOQ_GTTGCAGTGGAATTTACCAG	-2.74855
ADIPOQ_TACCGCTCAGCATTCAGTGT	-4.02626
ADIPOQ_TGGATTCCCGGAAAGCCTCG	-2.19916
ADIPOR1_CCAGGACACAGACGATGGAG	-0.0709582
ADIPOR1_GACAACGACTATCTGCTACA	0.963928
ADIPOR1_GTATATGTTCTAGGTCTGGG	-1.86302
ADIPOR1_TTTCTCTGAATGACAATAGA	-2.20382
ADIPOR2_ACAGGAAGAATACACAACCT	2.4421
ADIPOR2_AGTCTACTGCCACTCAGAGG	3.81721
ADIPOR2_ATGATGGGCTTGTAAGAGAG	1.41152
ADIPOR2_CTCATGATGTACTACCAGAC	2.83395
ADIRF_AGCGGCAGCTCAGCAAGTGG	-0.895358
ADIRF_AGTGGTGGACCAGGCCACAG	-1.82255
ADIRF_CCAGCTGGCCAAGACCACCC	-2.18248
ADIRF_GCCACAGAGGCGGGGCAGAA	-2.44768
ADK_AAAGTCGAATATCATGCTGG	-1.56449
ADK_ACAGCAGAGATGTCAAGCAG	3.80268
ADK_GTAGTAATGAGCATCCACAT	-3.21924
ADK_TCTGGAGAAAAACTGGATGT	-0.931701
ADM_CGACGCGACATCCAACCGAG	-2.3799
ADM_CTAGGAAGGCGAGCGAACCC	-2.65241
ADM_GCACCGTGCACGTCCCGAAG	-2.47538
ADM_TCTGGCGGTAGCGCTTGACT	-1.1344
ADM2_ACCCGCGACCCGTCAAACCC	-1.91151
ADM2_AGCTTCCAGACCACAGGTCG	-1.53688
ADM2_GAGAGGCTGACCCATAACAG	-0.718113
ADM2_GAGGAGGCTGATGCAACCCA	-2.32537
ADM5_GGCGGCGCCCATAGCTGTAG	-1.24604
ADM5_GGTGGGTCCGGCATACGCCC	-1.90501
ADM5_TCCAGTATATGATCTCCGCC	-0.985336
ADM5_TCTCCACCAAGGAGCCCTCG	-0.246045
ADNP_GTTGGTCAGTCAATGAGACT	-2.78076
ADNP_TCAGATTGTATGTAGTTACC	-1.40334
ADNP_TGGAGACTGATTAAGCCGAG	-1.75701
ADNP_TTGCACATCACTTACGAGAG	-1.58525
ADNP2_GCTTATGCGCTACCTCCATG	-2.10753
ADNP2_GGCGAACAGTCTGATTTATG	-0.893743
ADNP2_TGCAGAGATAACCCTCAATG	-2.086
ADNP2_TGGGATTCCAACCTACACGC	-2.63016
ADO_ATGGACAAGCTAGACGCGGG	-3.13091
ADO_CCCGGGAGCGAGAAGCCGTG	-1.24002
ADO_CGATGTTCAAGTCCTCGGCG	-0.564867
ADO_CGTCGCGATCGGAAGCGCCG	0.615739
ADORA1_AGGGGTCAGTCCCACCACGA	-3.93255
ADORA1_GAGGACCATGAGGAGAAGCG	-1.46844
ADORA1_GGAGAGGGATCTTGACCCGG	-1.8617
ADORA1_GGCAGCCAACGGCAGCATGG	-2.00393
ADORA2A_AAGCAGTTGATGATGTGTAG	-1.83781
ADORA2A_ATGCTAGGTTGGAACAACTG	-2.75353
ADORA2A_GCGGCGGCCGACATCGCAGT	-1.87283
ADORA2A_TGGCTTGGTGACCGGCACGA	-1.27831
ADORA2B_CACCAGCATTATAAGCAGTG	-2.06878
ADORA2B_GGTATAAAAGTTTGGTCACG	-3.40704
ADORA2B_TCTCAAAGAGACACTTCACA	-0.246045
ADORA2B_TGGAGTCAATCCGATGCCAA	-0.858906
ADORA3_ATGGCGCACATGACAACCAG	-1.00295
ADORA3_ATTGGACTCTGCGCCATAGT	-2.5851
ADORA3_GACATTTCTGTGGTACTCTG	-2.1892
ADORA3_GATGCCCAGGCTGACAACAA	-2.21408
ADPGK_AAGATGAATCGGTTGGCATG	1.37511
ADPGK_ACTCTCTTACAGCACTATGT	-1.1626
ADPGK_CCATCATGTGCAATCCAGAG	-2.74589
ADPGK_GCTGGCCAGTATGACTAACA	-4.26397
ADPRH_AAGTGAGCATCGAGAGTGGT	2.2416
ADPRH_AGTCTTGGTAATGCTTAGCA	0.0482856
ADPRH_ATAGCAGACCACCCTTGCAG	-1.53652
ADPRH_GGAGAAGATACACCGGCAGT	-2.27765
ADPRHL1_CATGCACATCGCAACCGCCG	-1.98545
ADPRHL1_CTCCTGGCGAGAGTACGAGG	-1.68516
ADPRHL1_GGAGATGGTGAGATGCTATG	-1.41256
ADPRHL1_TGCGGCGAACGACACAAACA	-1.33742
ADPRHL2_ATGGCAATGGAGGTGCCATG	-1.73637
ADPRHL2_CAGGACTGACGTCAGGTCGA	-1.00442
ADPRHL2_GATGGCGCCATTGTAACCCA	-2.45904
ADPRHL2_TACAAGAAAGACCCTGACAG	-1.54903
ADPRM_AACATCTGCGATGACGCCAA	-1.52077
ADPRM_CCATTAAACTGGACAAACTG	-2.60466
ADPRM_TAAGCATAATAATCTTCTGA	-2.25005
ADPRM_TTGTTATGGACATGTTCAAG	-2.95923
ADRA1A_ATCTCCATCGACCGCTACAT	-1.23935
ADRA1A_CCAAGACGCACTTCTCAGTG	-1.45859
ADRA1A_GGGTCCAATGGATATGACCA	-0.971185
ADRA1A_TGGCCTCAAGACCGACAAGT	-2.2828
ADRA1B_CATCCTAGTCATCTTGTCTG	-2.92192
ADRA1B_CCATTCCAAGAACTTTCACG	2.90156
ADRA1B_CTCCATCGATCGCTACATCG	-3.08519
ADRA1B_TCTTGGCCACTATATAGACA	1.51879
ADRA1D_ATCTCCGTGGACCGGTACGT	-2.65592
ADRA1D_CGGCGACGTGAATGGCACGG	-1.77656
ADRA1D_TACCGCAGAAGCGCTCGTCA	0.851054
ADRA1D_TGCGCGCGACCACGTACACG	-5.86075
ADRA2A_ATGATGGCCTTGATGCGGCG	-1.19874
ADRA2A_GACGAGCACGTTGCCGAACA	-2.36641
ADRA2A_TCCAGCGCGTCGGTGTCGCG	3.81941
ADRA2A_TGGTCGTTGATCTCGCAGCG	-1.24014
ADRA2B_CAGCCCCGACCCGACCATGG	-1.74113
ADRA2B_CGGACACTCGAAGTCCACTG	-2.50478
ADRA2B_TGGAGTTGTACTCCAGCGCG	-1.3412
ADRA2B_TGGTCGCCCTTGTAGATGAG	-1.34037
ADRA2C_ACACAGATGCACGATCGACG	-1.59278
ADRA2C_ATGGTGGCCTTGACGCGGCG	-3.56797
ADRA2C_CTACGCGCGCATCTACCGAG	-0.98301
ADRA2C_TGTACCAGGTCTCGTCGTTG	-1.77781
ADRB1_CGCACGCCCGTTGGCCAGCG	-2.95534
ADRB1_GTAGAAGGAGACTACGGACG	-2.33351
ADRB1_TGGCCATCGCCAAGACGCCG	-1.94789
ADRB1_TGGCCCACACGGTGCACACG	-1.28977
ADRB2_ATCCACTGCGATCACGCACA	-1.70832
ADRB2_CAGACGCTCGAACTTGGCAA	-2.60679
ADRB2_CCCTTTCCTGCGTGACGTCG	-2.78498
ADRB2_GGGAACGTAGAAGGACACGA	-1.89591
ADRB3_ACCAGTGCGCCGTAACGCAG	-1.04331
ADRB3_CAGCGAAGTCACGAACACGT	-1.868
ADRB3_CCAATACCGCCAACACCAGT	-1.85133
ADRB3_GATGGGCGCAAACGACACCG	-0.722144
ADRBK1_CATCGCATCATTGGGCGCGG	-3.11662
ADRBK1_CCAGGTCCGAGATCCGCACG	-2.33234
ADRBK1_CTCCTCATAGAATTCCACCA	2.50359
ADRBK1_TCTGGAACACGTCCCCTCGG	-1.53833
ADRBK2_ACTACTTACACACTCGCATG	-1.90316
ADRBK2_GATGAAGCAGAGTTTATCTG	-0.427883
ADRBK2_TATTGGACGAGGAGGATTCG	-1.67709
ADRBK2_TCTTCATAAAACTTCACCTG	-2.04674
ADRM1_ACGTGCTGAAGTTCAAGGCA	-1.26367
ADRM1_CACGAACTCTCTGCGCTAGG	-1.23211
ADRM1_GCTTGAACTCACAGTCGTCA	-1.35741
ADRM1_GTGACTCCGGATAAGCGGAA	-1.56797
ADSL_AAATGTGTGAAACCTAATGT	-3.4555
ADSL_CAGCAACGTTCTGAACGCAT	-0.169694
ADSL_GGTATAAATTCCGGACATGG	-3.15294
ADSL_TATTGAAGTACTGTCTGTGC	1.45439
ADSS_AATTTGAAGAGGTTACAAAA	-0.800905
ADSS_CAGCTTTGGACGAATAAACT	-0.0303162
ADSS_TGACAGAGCTCATATTGGTA	-1.68291
ADSS_TTTGGATTAATTATTCCACT	-0.582094
ADSSL1_ACGTCACCTATGTTCTGCGG	-2.99021
ADSSL1_ACTCATCAAAATCTGACAGG	-1.28043
ADSSL1_CCTCAAACAAGCCTGGCAAG	-3.01061
ADSSL1_TACCGAAGTCAATGTCGAGG	-1.59663
ADTRP_AATTATTACATCTCACAGGA	-2.02023
ADTRP_GTGCTGAAAAGAACCAAAGG	-1.98301
ADTRP_TCTTGGCAAATGGTGCAAGG	0.386223
ADTRP_TTGCATGATTCAGCCACACG	-1.21549
AEBP1_CCAGACCTTTCATGGGAACG	-2.29317
AEBP1_GCACCAGGCTGCGCACACGT	-1.78794
AEBP1_GCGCCGAATGTACTCAACTG	-1.89972
AEBP1_GTGTGACTCCATCCCAATGG	-1.65491
AEBP2_CTCCATCTACCAGTCAAAGT	-0.921205
AEBP2_GAGGAGCCCAAGGGACCGCG	-4.28418
AEBP2_GCGGCGCTGCTGCTGAACGG	-2.39579
AEBP2_GTAGACAGCACAATTTCCAG	-0.347798
AEN_ATTGCCATGGTAGCTCACAA	-2.30494
AEN_CGGGTACGGTAGTCAGCGAT	-1.43264
AEN_TGAGCATGCCTCCAGAACCA	-0.892562
AEN_TGTGGCTATCGACTGTGAGA	-3.38242
AES_CAAGCTCGAATGTGACAAGT	-1.33058
AES_CCTGCCCTACCTCTCCCAAG	-3.00981
AES_CGGATGATAGAGTTCAGCTC	-0.739085
AES_GTGGTGAATTTGAGTTGCTG	-3.10963
AFAP1_AATTACCACATGTAATGGAA	-2.54056
AFAP1_GAGGACACTCTGAATCCACG	-2.09615
AFAP1_GATGTTTAGAATCCAAACCC	-1.46844
AFAP1_GTAATGTTACAGCCTTGGAG	-2.28148
AFAP1L1_CATCCACAATCGAGTGTGAG	-2.04513
AFAP1L1_CGAGCTGCGTTTCACCCAGG	-0.887948
AFAP1L1_GCAAGCTGTTCAGAGGACAT	-1.40728
AFAP1L1_GTATTTCCACAAGGATCACA	-2.46402
AFAP1L2_AATTCTTACTGGATGTCTCG	-1.4538
AFAP1L2_GCAGGGCCTGCTACCCAATG	-2.52615
AFAP1L2_GGAGGAGCTGTATGACGACG	-2.98301
AFAP1L2_TGAAGGAAACCAGTACACCC	-1.01898
AFF1_AATCTGTCACCGAAGCACAG	-1.89514
AFF1_ATGGGCCGGACATAAGCCGT	-1.98029
AFF1_GCCTGAGAGAGCCTTAGAGG	-2.24261
AFF1_GGAGCACAGAGCCCCCACGG	0.381461
AFF2_CCTCCAGAAATAATGCACGG	-1.09612
AFF2_GAGCTTCATGACCCACCAAG	-1.54234
AFF2_GTACTCTAGAGAGTAAGTCA	-3.70172
AFF2_TTTACTGCAAAACAAGCATG	-2.28412
AFF3_CAGCCTCTGATCATTCCCGG	1.32421
AFF3_CAGCTTAGGAGACTCATCAG	-2.72248
AFF3_GAGCAATCAGTACTACAACC	4.29617
AFF3_TCTTTCTCCAGACTAACAAG	-1.82565
AFF4_ACAATGCCGAGGAGTACACC	-1.11058
AFF4_AGGCGGGTGACACTTTATGT	-0.885869
AFF4_TGGGAATGATCACCATAGCA	-1.77739
AFF4_TGTATGAATAGCCGTTAGAG	-2.25985
AFG3L2_AGGAAAAACTCCTGTTGATG	-0.883002
AFG3L2_GAATGAGACTCACTCTAGCA	1.21339
AFG3L2_TGTCGGAGAAACCACTGCCA	-0.779477
AFG3L2_TTCCACTCACCTGAAAACCC	3.30854
AFM_AAAAAATATGTGCTATGGAG	-1.06793
AFM_AGAGAATATTCACCGTGTCA	-1.08215
AFM_AGTCAACTGCCTTCAAACAA	-3.28707
AFM_TATAACAAGAAATCTGATGT	0.199581
AFMID_ACAACCTTCAGACGACTCGT	-1.51102
AFMID_CTCCCAGTCGGACAACCCAT	-1.9295
AFMID_GCCGTGGTAATAGTGGCTTA	-2.14777
AFMID_TCTGGACAAACGCAACGCTG	-1.7883
AFP_ACATTGACCACGTTCCAGCG	-1.20786
AFP_AGTGGCTTCTTGAACAAACT	-1.38246
AFP_AGTTGAATGCTTCCAAACAA	-0.123426
AFP_ATTGTAGGTGCATACAGGAA	-1.60153
AFTPH_ACCAGATTATACTCGTCCCA	-2.91884
AFTPH_ATAAGCATAGTGACTAACAG	-1.28167
AFTPH_TGAGTACCAGTAACAAAAGG	3.29463
AFTPH_TTTGTTAGAATCTCCAGACA	-1.13501
AGA_ATGGTTGTAATCCATAAGAC	-2.67231
AGA_CCAGATCCCTCAAAATACTG	-1.9311
AGA_GGGCCAAGTGTTGACGACCA	-0.798991
AGA_TGGAGGGCATTAGCATCTGG	-1.29982
AGAP1_ATTGTGGGTAACTTGGCCAG	-2.54338
AGAP1_CACCTGCGCGGAACAGACGG	-2.31383
AGAP1_TTACCACTACTACAGTCGAA	-0.784669
AGAP1_TTCGCAAGCAGTCTAAGCGC	-2.46844
AGAP11_GCGTGGGAACTCCCACTGCG	-1.00644
AGAP11_GCTGGGAGTCAATGGAATGG	-1.37675
AGAP11_GGAGTGACCCAGACAAAGGG	-0.623608
AGAP11_GTGGCACGTTTGGCCAGTGA	2.47263
AGAP2_CCGGTGACCAACATTCGGTG	-1.70124
AGAP2_GATTACATCCACAGTACCCA	-1.51819
AGAP2_GCAGCTGAGTTCCCTTCGCG	-0.91497
AGAP2_TCAACTCACTAGGGGAAGCG	-0.856098
AGAP3_CTGCTGTCGTCGATAACCCG	-0.849212
AGAP3_CTTTAAGCTCCGGTACGGAG	-0.78998
AGAP3_GAGCGGAGTAACACACAGCT	-1.52723
AGAP3_GGGATCCTGCTAAAGCGGAG	-2.48126
AGAP4_GATGGGTGTGCAGGCCGATG	-4.33351
AGAP4_GCATCTCCCGGTCACGAACG	-1.24604
AGAP4_GGTGTCAGCATGATTCTCCG	0.56131
AGAP4_GTGGGAGGAACACTGAACTG	-2.00901
AGAP5_ATTACGAAGAACAGAAATGG	-2.16804
AGAP5_GATGGGTGCACAGGCCGATG	-2.15766
AGAP5_GGTGACCGTTGAAGTTGGTG	-1.61986
AGAP5_TGTCTGCCACTGGCCAAACA	-1.75986
AGAP6_CACCCACGCCCGTTTGCAAG	-1.56907
AGAP6_CGTGACCGGGAGATGCCTGA	-1.38771
AGAP6_GAGCATGCCATTGGAACACA	-1.98301
AGAP6_TTATTAGCATGAGGAGAGGG	-2.39289
AGAP9_CATGGACCGCTTGCAAACGG	2.07588
AGAP9_GATGGGTGCACAGGCTGATG	-3.48367
AGAP9_GGTGACTGTTGAAGTTGGTG	-4.18464
AGAP9_TTTCTTCATAATGTGCACGG	-2.41597
AGBL1_AGAGGAACTGATGCAATATG	-2.46844
AGBL1_GCCTACGTGCAGATCCGACG	-2.06707
AGBL1_GGATATTTGAGGATATTCGG	-0.944016
AGBL1_GTAGGTATAGGGATAGTGGT	-2.26471
AGBL2_AGATATTATTCTTACGACTG	-1.6581
AGBL2_AGCCCTTCTACTGTCTCACG	-2.30219
AGBL2_AGGCAAACGAGGAATTGTCA	-2.15495
AGBL2_CAAAAAGCCTTTCATAACCC	-0.969138
AGBL3_CCATGTTCCTAGCAAGCGTG	-0.541106
AGBL3_CCTGCTAGTCTTTACAGTCG	-1.89303
AGBL3_TGAGAGTGGTAATCTACAGA	-2.11959
AGBL3_TTCCGGGTATACCATACAGA	-1.92682
AGBL4_AATCCTGATGGAGTCTACCT	-2.57951
AGBL4_ATGATGAGGGTGTTTCCCCT	-2.02707
AGBL4_CAGGGCTGGTTATCGTCAGG	-1.89358
AGBL4_TTGAACCAGACTCGGAAGCG	-1.80429
AGBL5_ACACCATCGGGGTTCAACAT	-2.41147
AGBL5_ACATGGCGGAATGTAATCCG	-2.13951
AGBL5_GGAAATAGCTGCTCTAGACG	-1.61283
AGBL5_TTCTACTTCAGCGTCCGGGG	-0.796597
AGER_CATCATAGGAGTATCTGTGA	-1.33998
AGER_GTCAGGGTTACGGTTCCACC	-1.90924
AGER_GTGCTCAAAACATCACAGCC	2.0927
AGER_TGGAATTCTTACGGTAGACA	-1.97187
AGFG1_ACCACAGGTAAAGCTCCTGT	-1.89265
AGFG1_CAGTTGTAGGTCGTTCTCAA	-2.70124
AGFG1_GCCGACCGTCATGTTAACGT	-0.97424
AGFG1_GGTTCCAAAATCAGCACTGG	-1.39444
AGFG2_ACTGACCTGCTGGCTGACAT	-0.577166
AGFG2_CCGACGGCACCACACCTCCG	-2.82301
AGFG2_CCGAGCGTGAGACTGACTGA	-2.04655
AGFG2_GATTGACTTGACACGATGAG	1.6501
AGGF1_ACAATAGTAATAAATTCCAG	-0.709017
AGGF1_GGAGACTGATAGTGAACCAG	0.196899
AGGF1_TAAATACCTGAGATTGACCA	-2.21471
AGGF1_TTTCTGTTCTATCGGTACCA	-2.72972
AGK_CAAAGAAGGCCTTTGTACAG	-3.0534
AGK_GCAATGACCGGCCTTCGATG	2.08709
AGK_GCCAGATAAATGTAAAATCG	-1.63096
AGK_TGTTCTTCGACGAACAGATG	-2.81309
AGL_AAACACGAAACCTTATAGGA	-1.70641
AGL_ACGCTATGGGAATAAACCAG	-2.26531
AGL_ATGCGTAATATCCATAAACA	3.88221
AGL_TGAAGAGTAACACAGTCCAA	-1.61787
AGMAT_GACAGTCAATCCTAGCACGG	-2.20889
AGMAT_GCACACGGACACGACCGACA	0.20537
AGMAT_TCTCCTGGACTGTAAGCGTG	-0.246045
AGMAT_TTGCAGACTGACATTACCCA	-2.49067
AGMO_AGATGAACAGCATATACTGA	-1.44042
AGMO_CTTATTGAAGAATCCAGGTG	-3.39148
AGMO_GCTTACCATGAGCCATACGA	-1.89433
AGMO_GTTTGGAATGAAGTTTCACT	-1.90671
AGO1_AAGAGAACTGTACCATACAC	-2.15872
AGO1_CAGCATTCGCCAGCTCACAA	-2.0534
AGO1_GAACGCGCTGAGAGTCCGTG	-1.54061
AGO1_GATGCGGGGATGCCTATCCA	-1.00555
AGO2_AAGGTGGAGATAACGCACTG	-2.8789
AGO2_CCTGTCCGACTTGTAAACAT	-2.41953
AGO2_CGGAACAAGCAGTTCCACAC	-0.325649
AGO2_TAACGCCTGCAAGCTCACGC	-1.14476
AGO3_ATGTCGTAGCACCACATCAA	-2.10535
AGO3_GGATGACGATAATAAGCTGT	-3.08735
AGO3_GTGTTTGTAATGTAACAAGG	-2.18928
AGO3_TGTGAAGGCATTACTTCTAG	-2.83101
AGO4_AAAGTTGAGGTGACCCACTG	-1.31687
AGO4_CCTTACCTGTTGACTCTACG	0.688367
AGO4_GAAAAAGGAACGGCCCACTG	-2.21535
AGO4_GGATAACCACTATTAGCTGT	-1.57052
AGPAT1_CCTGTACGGGATCCGAGTGG	-0.424382
AGPAT1_GAGGGAACGAGAAACCACAA	-2.10077
AGPAT1_GTCCTCGCACGGCACACACA	-2.10931
AGPAT1_TGGTTGGAGACAACAACATA	-1.91792
AGPAT2_ATGACAGTGATGGCCGACCT	-1.73637
AGPAT2_CAAAGTGTGGATCTATCCCG	0.192076
AGPAT2_GCTGCGTGCAGATCGCCAAG	-2.8773
AGPAT2_TGGCGTAGAACTCGGCCGCG	-3.56797
AGPAT3_CAAGCACCGCGTTAGCATGG	-2.02272
AGPAT3_CACTCACCCACATGTACTCG	-1.2265
AGPAT3_CTTCCCAAAGCGCTCTACCG	2.69442
AGPAT3_TACCACGTCCAGCCGATGAG	0.0629441
AGPAT4_ACAGCCCAAAGCGTTCGGAC	-2.58912
AGPAT4_CCATACTTGAGGTAGGCGCG	-2.54447
AGPAT4_GATGTGGTACTTCACCGAGA	-2.37669
AGPAT4_TACATACAAAATACTTCTCG	-2.24604
AGPAT5_AAAATCACAAGATACATCTG	-1.53429
AGPAT5_CTTCTTCGAGAATTACACCG	-2.13057
AGPAT5_GACCCCCCAGGCCAACACGT	-0.599192
AGPAT5_GCAAAGTAACACCCATACAA	-0.921205
AGPAT6_AGCGCTCAAACCAGACGTGT	-3.49317
AGPAT6_CTTTACAAGCCCTACACCAA	-1.89956
AGPAT6_GATGATCACATCGATCGGTG	-3.89758
AGPAT6_GTAGAGTTTGCGGATACCAA	-2.95594
AGPAT9_GATAATGAATGGTACCAGAG	-2.77777
AGPAT9_GCTGGTTATAGGAACTACAC	-1.64692
AGPAT9_GTCTGCGGCTCACTATGGTG	-2.26213
AGPAT9_TCAAGATTAAAACATCAATG	-1.98492
AGPS_CAATTTGACAGCTCATGTAG	-1.03659
AGPS_GAATATCTATGGCAATATCG	0.466673
AGPS_GTACCAATGAGTGCAAAGCG	1.56131
AGPS_TGCCACTAAGAGGGTACCTA	0.349565
AGR2_AAGTGATGAATAATCATCAA	-2.07783
AGR2_AGAGATACCACAGTCAAACC	-3.27284
AGR2_ATAAATTACCTTGACTGTGT	-1.79654
AGR2_GGAAACTTACAACCAGATTG	-2.12447
AGR3_AAGAAACTGTGACGAGTAAG	-2.49633
AGR3_AGGTGATAAATTCTTATCAG	-1.32154
AGR3_GAGGATTGTCAATACTCTCA	-3.70782
AGR3_GCACCTCTTGAGAGTGTCTG	-1.98072
AGRN_ACAGCGAGGGCTCTACGTAG	0.726685
AGRN_AGCAGCGATGAGGAACTGAG	-2.79268
AGRN_GTGGCCCCCGTGATAAACGC	-1.52819
AGRN_GTGGCGCGCAAAGGACCCTG	-2.50908
AGRP_ACGCAGCGACGTGAGGAGCG	-1.63669
AGRP_AGAAGAGGATCTGTTGCAGG	-1.98115
AGRP_CCTGCAGGTACTAGACCTGC	-1.42335
AGRP_GCCACGCGAGGAGCCCAGAT	-2.65305
AGT_AGAGCGTGGGAGGACCACAG	-1.12786
AGT_CTTACCTTGGAAGTGGACGT	-1.97987
AGT_TGTCCTTCCAAGGAACACCC	-1.07754
AGT_TTGACACCGAAGACAAGTTG	-1.04148
AGTPBP1_AGTAAAGGCTAGAATTAATG	-2.4878
AGTPBP1_GACCATGGTGGATTCGTATG	-2.77964
AGTPBP1_GAGTGATATCATAGATCGTG	-2.13022
AGTPBP1_TTCATCGGTAGAACAAGCAT	-1.92705
AGTR1_CAAGCATTGTGCGTCGAAGG	-1.22036
AGTR1_GCTGTGTAGACAGCCCATAG	-3.07456
AGTR1_GTAGAAACACACTAGCGTAC	-2.17508
AGTR1_TCAGGCCCAGCCCTATCGGG	-0.637788
AGTR2_ACAGGCCATACACCAAACAA	0.831547
AGTR2_ATTGGGCATATTTCTCAGGT	-1.67
AGTR2_GGAGTAAATCAGCCACAGCG	-1.63012
AGTR2_GTACCTATCAACACTCATGC	-2.25438
AGTRAP_CTCCATCGACGCCATAAGCA	-1.68796
AGTRAP_GCCTGCTGTGAACCTGAAGG	-2.57
AGTRAP_GTGTCCGTGAGGCTGACCCG	-2.92307
AGTRAP_TGGCCATGCCCACGCCAAAG	-0.559544
AGXT_CCCCTTTACATGGACCGGCA	-3.25354
AGXT_CCGATGACCAAGGACCCTGG	-3.25763
AGXT_GCTGCTGTTCTTAACCCACG	3.33101
AGXT_GTCACTGAAGGAGATGAGCG	-2.3224
AGXT2_AACACTGACAGTAACAATCC	-1.64924
AGXT2_ACACTTGGCTTGACAAACGT	-3.47255
AGXT2_CAGGAGAAAGATGTTCCTTG	-2.66671
AGXT2_GCACTGGAGAATCTCGACAG	-1.60043
AHCTF1_CCACCCAAAATGGATTCCTG	2.68737
AHCTF1_CCTACATGCAGACTAGCAGG	-2.49592
AHCTF1_GAATTCATGATTCTGAACGC	-0.370741
AHCTF1_GTTAATCCTTCGTCCAACAC	-2.6923
AHCY_AACATGATTCTGGACGACGG	3.56131
AHCY_CTCTGAGGAGACCACGACTG	0.28447
AHCY_GATGATGTCAATACAGCCTG	-1.60114
AHCY_GCGGGCTCCGAAACCCCGCA	-1.40305
AHCYL1_ACTCAGGAAACGTGCTCAGG	0.34691
AHCYL1_AGATGTTACAAGCAGACCAG	-0.822145
AHCYL1_GATGTTTGGTGGGAAACAAG	-0.483544
AHCYL1_TGGGGGAGACTTAACCCACT	-1.00277
AHCYL2_AGTACCTTCTTGACTGTGCG	-2.51212
AHCYL2_CGATAGATGTGTGAATGTGG	-1.62587
AHCYL2_GGAAAGCAAGTGGTAGTCTG	3.19048
AHCYL2_TGATGATGAGACATCGCCCA	-1.94648
AHDC1_CAGAGGTAAAAAAACGACGG	-2.53883
AHDC1_GTCACCCCAAGTACGCCTTG	-0.960704
AHDC1_TCCGCCGCCCCAGCGATACG	-1.34558
AHDC1_TTGGGGCACCCACGCAAACG	-1.88347
AHI1_AATTGGATATCCATCCCGGC	-1.63836
AHI1_AGGTCTTGTGTAGTCAACTG	-2.42905
AHI1_CATGTGGTTGATGAGCATAC	-2.29797
AHI1_CCTGAAGAGCCATCATAGAG	-1.93012
AHNAK_GGACCTTTGACATCAACTTG	3.16971
AHNAK_GGTCCTAAGCTTAATATCGA	-3.53964
AHNAK_GTGATGCTACCCCCAATTTG	-1.79111
AHNAK_TGTTAACATTGAAGGACCAG	-1.45495
AHNAK2_CAGAGACACCTCGACATCGG	0.526121
AHNAK2_GGCCCCAGGCGAGTCCATCG	-0.798586
AHNAK2_GGCCCCGAAATAGACATCAA	-2.23081
AHNAK2_GGGGCCGATACCCCGAACGA	-1.46286
AHR_ATCGCAAACAAAGCCAACTG	-0.334993
AHR_CTTACTTCGGATATGGGACT	1.91978
AHR_TACCACATCCACTCTAAGCA	0.038015
AHR_TTATAACAGACTACTGTCTG	-0.276332
AHRR_AGGAAGGCCGAGTACTCGGT	-1.68965
AHRR_CATTTATGACTACATCCACG	-2.63915
AHRR_CTGTGCGAATCGGAACTGCA	2.63159
AHRR_GCTGTCGCTGTTCTGCATTG	0.571278
AHSA1_CCAGTGCCAGTTGTTGACGT	-2.86948
AHSA1_TAAGAGTGATCTTACAAGTG	-1.99173
AHSA1_TGAGCCTGACACAAATCTCG	-2.523
AHSA1_TTTGTCTGATGAAAACAGCG	-2.01812
AHSA2_AACGAAAGCTATGGCAACCC	-0.0247098
AHSA2_CACAAAATTCAGTGCAACCA	2.19538
AHSA2_GGGTGTAAGGATTCCCACTG	-1.769
AHSA2_TAGCATCTTCACTGTAAAGG	-0.883475
AHSG_AGACACTGTAAACTCCACAT	-1.56983
AHSG_AGATTGATGAAGTAAAGGTG	-1.01158
AHSG_GCAACACTCAGTGAGAAGCT	-2.04602
AHSG_GTTGTCTATAAATCAGCCCT	-1.62311
AHSP_AGAGCCTTGTCTCGCTCTTG	-2.15178
AHSP_CATCAACTATTACAGGCAGC	-1.08458
AHSP_GCTGAACTCCTTCAATCCTG	-1.66108
AHSP_TGAAGAAGACATGGTGACTG	-2.63836
AICDA_ACCGCAAGGCTGAGCCCGAG	-0.589434
AICDA_CTCACAGAAGTAGAGGCGCG	-1.0966
AICDA_TCTCCAGAACGGCTGCCACG	-4.63836
AICDA_TGTCGGGCACAGTCGTAGCA	-1.74081
AIDA_AGCAAGACATCTACAAAAGG	-0.971739
AIDA_GAAGTGCAGCTTTACAGGTA	4.48305
AIDA_GGCGCCGACTTCGACTCTTG	-1.31551
AIDA_TTCCTGCTAGAGTTCCCGGT	-1.84664
AIF1_AAAAGCTTTCGGACTGCTGA	-0.412555
AIF1_CAAACTCCATGTATTTCTCT	-0.522885
AIF1_TGCTATATTTGGGATCGTCT	-1.44589
AIF1_TTTCAGGGACATGATATCTG	0.727162
AIF1L_ATGATCTCAGAGGTGACAGG	-1.05154
AIF1L_CAGACCTGATGTCTTTAAAG	-2.16744
AIF1L_GAGCTCAGCAACAGGTTCCA	-0.0524038
AIF1L_GAGGCTGGCCGAGATCAACC	-1.56422
AIFM1_AGACACTGCGATTCAAACAG	0.778203
AIFM1_ATTGTGGGCTTATCAACAGT	-0.238125
AIFM1_GGAATACTCACCAGATAACG	-2.25378
AIFM1_TCAATTACGATTATCGGTGG	0.10905
AIFM2_CACTCTCATTCACTCCCAAG	-2.52168
AIFM2_CCAGCGCTCACGGTTCATCG	-0.933803
AIFM2_TCCGGCAGGGGCTAGTAGTG	-2.20138
AIFM2_TGAGCGGGTGAGCAATCTGG	-1.76062
AIFM3_AGCACTTGGAGAGATACACT	-0.104092
AIFM3_CAGCCCTCAGGATTGCGTGG	-1.22983
AIFM3_GCTGGCCCGAGGCCGCAACG	-2.89758
AIFM3_TTTCCGAGCCTATGGCATCG	-1.31947
AIG1_CCTCACACCAGACCTACGGA	-1.41679
AIG1_CCTTTATATTAATCGAGATG	-1.74395
AIG1_CGATGGCCTTGTAGTTACAC	-3.33246
AIG1_TTCCGTGATTCAGCCACCCT	-2.82796
AIM1_AAATGGTCTTCGTGAATAGG	-1.0376
AIM1_AGAAACCAAAGTTACCGTCT	-1.8865
AIM1_GCCCAGGAACCATTTCGGCG	-1.83856
AIM1_GTGTCACAGCCCACGACTGA	-2.79395
AIM1L_CTGGGATTGGAACTGCAGGG	-0.148013
AIM1L_GCCTCGAACTACCCTTATGG	-2.4842
AIM1L_GCTTGTCTCTGATCCCACCG	1.96736
AIM1L_GTGTCACTCGGTATTCCTCG	-2.63282
AIM2_CCTGGATAACATCACTGATG	-1.34795
AIM2_CCTTATCCTACCTTAACATG	-1.6017
AIM2_CTTGATGATTCAAAATGCTG	-2.15423
AIM2_GCAAGATATTATCGGCACAG	-1.12558
AIMP1_AACCAATTCGAAGATCCAGA	-1.51981
AIMP1_ACCATAGAATTAGCGTGCAG	-2.55799
AIMP1_GCAGTAACAACCGTATCTTC	-0.598442
AIMP1_GCCCCAAGGACAGTTGTCAG	-1.42227
AIMP2_CCCCGCCAAGACTATCAGCT	-1.79353
AIMP2_GTTGGGGAGCCGGTACATGC	-0.545605
AIMP2_TGTAACCAACATAATCCAAG	-2.5169
AIMP2_TTCAGCGCCCCGTAATCCTG	-1.17496
AIP_ACGCTGCACAGTGACGACGA	-1.05767
AIP_CAAAAACGTGTGATACAGGA	-1.52958
AIP_CAAGAGTCTCCGCAACATCG	-1.46844
AIP_CGTGTGCACCATGCGAGAAG	-0.000179632
AIPL1_CGTGTGGTAGGCGAACATGT	-1.82136
AIPL1_GGACAGTCATTGACGACAGT	-0.641673
AIPL1_TGCCCCGAGTGATTACCAGA	-3.09404
AIPL1_TTTATCCCCACAGCACACGG	-2.30889
AIRE_AGTTCGAAGACTCCGGCAGT	-3.1909
AIRE_CCCCGCTCACCGTTCCCGAG	-0.723865
AIRE_CGCGCTGGCTGACCACGACG	-1.29463
AIRE_GTGGCGGTACCAAAGCCTTG	2.75396
AJAP1_AGCCATGTTTCAGCTCGCCG	-1.52741
AJAP1_CCATGACGCTGCAGACTAAG	-2.08532
AJAP1_CGGTCTCCATCCTACAAACA	-2.20952
AJAP1_CTCCTAAAACTCCACAGCCG	-1.54073
AJUBA_AAATCGGGGGGCAACGACTG	-1.30636
AJUBA_ACCCGACGGCTCAATCCCCG	-0.662326
AJUBA_TAGGTCCCCCCAACCCACTT	-1.07749
AJUBA_TGGACCGATTGTACGCTCAG	-0.289578
AK1_AAGAGTTTGAGCGACGGGTA	-2.27466
AK1_AGTATTGACTTTGGCCACCA	-1.36653
AK1_GATTGATGGCTACCCGCGGG	-1.65286
AK1_GCCCTGAGACCATGACCCAG	-3.39746
AK2_AGGCTGATTCACCCCAAGAG	0.338918
AK2_ATGGATGCTGGGAAACTGGT	-1.09498
AK2_GTCCCTTTACCGGCCCCGGG	-0.169083
AK2_GTGAGGCAGGCAGAAATGGT	-2.23397
AK3_AGAAATTGGCGTGTTAGCCA	-2.26397
AK3_ATCCAACAGCCAGCTATACT	-1.26731
AK3_GATCTGATAAGCTCTATCTA	-3.0274
AK3_TGTAGTGATGCGCGACGACA	-1.728
AK4_ATTCTTACATGTACATGAGG	-2.62026
AK4_GAGAACATCAAGGCCAGCAC	0.252392
AK4_GTGCCCTTGCCCGAGCCGGG	-0.651805
AK4_TCCGAGTTGGAGAACAGGCG	-2.85534
AK5_ACAATGTAAAAGCTACCCAA	-2.76389
AK5_ACTCAAACTTTCCATATCGG	-3.31048
AK5_CAGGAATACCACCAAATCGG	0.376392
AK5_CCTTCGATGATATTGGACAC	-0.708801
AK6_CAGGGAAGAAATCACAACCA	3.56131
AK6_GTGGGTGATTTAGCTCGAGA	-0.705477
AK6_TGTACGAAAGACTTGAAACA	-0.200721
AK6_TTAGATAACCAAATGAGAGA	-1.11394
AK7_AATGGAAGCGCTCTTTGTGA	-2.85091
AK7_ACTGCATCACATCCAACTGA	-0.0291069
AK7_AGCTTCCTCAACCAAAGTGA	-2.3668
AK7_CGCTCTACTTACGGGGTCCA	2.10696
AK8_CTGGATGAGCTCGCCAAACG	-1.73274
AK8_GTATCATAGGAACATCGTCA	-1.97965
AK8_TGAACGGGGCATTAGTACGA	-2.2876
AK8_TTCGGGTGGCCAGTCAAAGG	1.81728
AK9_ACATATACAGTAGAGACCAG	-2.6764
AK9_AGGCATCTCACGATACCCGA	-0.725712
AK9_TACTGCATGGGAGTTAACTG	-1.59205
AK9_TCACGGGCTTTATCAAAACG	-0.844047
AKAP1_ACAGACATGAGATTGCGACC	-1.18127
AKAP1_GCTTCTCTGCGGGGACTACG	-1.9028
AKAP1_GTCCGGCAACTCTTCACTGG	-0.653814
AKAP1_TGCAACCTTGCCAACCGTGG	-1.8698
AKAP10_ACTGGCTACTGTAAGTGTAG	-1.26312
AKAP10_CAGATTGAAGTGCTGACCAG	-0.246045
AKAP10_GGGCCAATATGATGGACAGG	-1.18675
AKAP10_TTGTTTATGACTCATTCAGA	-2.29844
AKAP11_AAGTGTAGTGCCATCGACAC	-1.58708
AKAP11_AATATTAACAGTATTAAACA	0.429154
AKAP11_AGATGGCAGTGTCTCTAGGG	-0.833784
AKAP11_TACTGGTATAAGGTACACCT	-2.15597
AKAP12_CTGGGGGAGAAATTTCTGCG	-2.24604
AKAP12_GTGCTGTCCAAACCCCCCGA	-1.7837
AKAP12_TCATATTCAGCTGATAACCG	-2.25044
AKAP12_TGAAGCCGCACTGTTAACTG	-3.51453
AKAP13_AGAGAGTGTACCTCAAAACA	-2.27804
AKAP13_ATTCGAATGAGCCTGATACG	-1.45964
AKAP13_CAGACACCCATTCAGTGGTG	-1.44586
AKAP13_TGTGACGGTGGATGTTACAG	-1.72604
AKAP14_ATGGCGTAGAGTTTGTAGAG	-2.3148
AKAP14_CAGAGATTCGTGCTACGGGT	-1.89254
AKAP14_GACTCACGGTGAATTCACTG	-1.88437
AKAP14_TATGCTGTTAAGATTGTGGA	0.681162
AKAP17A_ACATGAACGAGACCCTGCCG	-1.02477
AKAP17A_GCTCTTGGAAATACGCAGCG	-1.27252
AKAP17A_GTACTCGCGGTACTGCACAT	-0.723313
AKAP17A_GTGATGCCTCAATTAAGAAG	1.15977
AKAP2_ACAGCGAGCCTTCTAAACGT	-1.40537
[truncated: 74,444 more rows]

## Sheet: Median Log2FC W7 vs DMSO
Supplementary Table 4. Genome-wide CRISPR/Cas9 resistance screen
Sheet 3: Median log2FC W7 vs DMSO (over 4 sgRNAs)
Gene symbol	Median Log2FC W7 vs DMSO
A1BG	-1.0444
A1CF	-1.63892
A2M	-1.84245
A2ML1	-2.35101
A3GALT2	-1.6067
A4GALT	-2.50212
A4GNT	-1.92901
AAAS	-2.53117
AACS	-1.46536
AADAC	-1.87655
AADACL2	-1.95539
AADACL3	-1.82465
AADACL4	-2.35873
AADAT	-0.973669
AAED1	-2.03876
AAGAB	-0.799436
AAK1	-1.83487
AAMDC	-1.29207
AAMP	-1.92412
AANAT	-2.10847
AAR2	-0.352678
AARD	-1.74266
AARS	-1.00142
AARS2	-1.80445
AARSD1	-1.85883
AASDH	-2.07505
AASDHPPT	-1.78599
AASS	-1.64857
AATF	-0.704314
AATK	-2.3822
ABAT	-1.25994
ABCA1	-1.9959
ABCA10	-2.28685
ABCA12	-1.56158
ABCA13	-1.52273
ABCA2	-2.09605
ABCA3	-2.11246
ABCA4	-2.02389
ABCA5	-2.94131
ABCA6	-1.66559
ABCA7	-2.16767
ABCA8	-1.88014
ABCA9	-2.02621
ABCB1	-1.61627
ABCB10	-0.863869
ABCB11	-2.18069
ABCB4	-1.03985
ABCB5	-1.81249
ABCB6	-1.51052
ABCB7	-0.194277
ABCB8	-1.28728
ABCB9	-2.53425
ABCC1	-1.9024
ABCC10	-1.53307
ABCC11	-2.38511
ABCC12	-2.18058
ABCC2	-2.27004
ABCC3	-2.08544
ABCC4	-1.30695
ABCC5	-0.656079
ABCC6	-2.39476
ABCC8	-1.74119
ABCC9	-2.06967
ABCD1	-1.48827
ABCD2	-1.11831
ABCD3	-2.28495
ABCD4	-1.87817
ABCE1	-0.311001
ABCF1	-0.692828
ABCF2	-1.94409
ABCF3	-0.916022
ABCG1	-1.6962
ABCG2	-1.38839
ABCG4	-1.29512
ABCG5	-2.06576
ABCG8	-2.12425
ABHD1	-1.64366
ABHD10	-1.32749
ABHD11	0.0508213
ABHD12	-1.38521
ABHD12B	-1.57712
ABHD13	-1.84805
ABHD14A	-1.31523
ABHD14B	-1.2253
ABHD15	-1.44565
ABHD16A	-1.69008
ABHD16B	-1.77327
ABHD17A	-0.274028
ABHD17B	-1.82464
ABHD17C	-1.41541
ABHD2	-2.27713
ABHD3	-2.06327
ABHD4	-1.58193
ABHD5	-2.10087
ABHD6	-2.0914
ABHD8	-1.45201
ABI1	-2.14739
ABI2	-1.6572
ABI3	-1.74505
ABI3BP	-1.94517
ABL1	-1.53537
ABL2	-2.09533
ABLIM1	-0.907474
ABLIM2	-1.50781
ABLIM3	-1.37424
ABO	-0.0788258
ABR	-1.69214
ABRA	-1.56959
ABRACL	-1.6089
ABT1	-0.611299
ABTB1	-1.66441
ABTB2	-1.89696
ACAA1	-2.37364
ACAA2	-1.41244
ACACA	5.35661
ACACB	-1.68505
ACAD10	-2.01463
ACAD11	-1.25749
ACAD8	-1.19802
ACAD9	-0.886155
ACADL	-1.91282
ACADM	-1.74259
ACADS	-1.66975
ACADSB	-1.45566
ACADVL	-1.84139
ACAN	-1.09079
ACAP1	-1.71682
ACAP2	-1.48688
ACAP3	-0.882144
ACAT1	-1.70104
ACAT2	-2.36295
ACBD3	-1.36477
ACBD4	-1.72036
ACBD5	-1.51263
ACBD6	-2.04357
ACBD7	-1.82014
ACCS	-1.89895
ACCSL	-1.02611
ACD	-1.35672
ACE	-1.48996
ACE2	-2.23
ACER1	-0.234306
ACER2	-2.31378
ACER3	-1.59588
ACHE	0.434363
ACIN1	-1.2305
ACKR1	-1.4351
ACKR2	-1.57594
ACKR3	-1.63933
ACKR4	-2.00097
ACLY	-0.571556
ACMSD	-1.86941
ACO1	-1.94957
ACO2	-0.0980998
ACOT1	-1.11039
ACOT11	-1.60734
ACOT12	-1.74534
ACOT13	-2.25614
ACOT2	-1.22146
ACOT4	-0.544409
ACOT6	-1.5146
ACOT7	-1.03577
ACOT8	-0.95368
ACOT9	-1.65793
ACOX1	-1.21579
ACOX2	-1.60191
ACOX3	-2.17645
ACOXL	-2.26471
ACP1	-1.51838
ACP2	-1.56772
ACP5	-1.87908
ACP6	-2.00639
ACPP	-0.491779
ACPT	-1.15007
ACR	-1.83654
ACRBP	-2.25164
ACRC	-1.57284
ACRV1	-2.00674
ACSBG1	-0.0581323
ACSBG2	-1.57947
ACSF2	-2.27455
ACSF3	-1.74364
ACSL1	-1.28387
ACSL3	-2.80651
ACSL4	0.296103
ACSL5	-2.19622
ACSL6	-1.53112
ACSM1	-1.62279
ACSM2A	-1.07806
ACSM2B	-0.581193
ACSM3	-1.83741
ACSM4	-2.5008
ACSM5	-3.01759
ACSM6	-2.11763
ACSS1	-2.35382
ACSS2	-1.5052
ACSS3	-2.10773
ACTA1	-1.98368
ACTA2	-1.06747
ACTB	-1.29404
ACTBL2	-3.03132
ACTC1	-1.92913
ACTG1	-1.14102
ACTG2	-1.57759
ACTL10	-1.93306
ACTL6A	-0.461441
ACTL6B	-2.14836
ACTL7A	-1.80366
ACTL7B	-1.94575
ACTL8	-1.54013
ACTL9	-0.0876953
ACTN1	-2.09926
ACTN2	-1.86257
ACTN3	-1.23921
ACTN4	-2.31354
ACTR10	-1.52336
ACTR1A	-1.49283
ACTR1B	-0.920638
ACTR2	-0.831256
ACTR3	-0.147377
ACTR3B	-0.958678
ACTR3C	-1.77523
ACTR5	-1.95244
ACTR6	-1.64127
ACTR8	-1.75062
ACTRT1	-2.75797
ACTRT2	0.281773
ACTRT3	-1.02499
ACVR1	-1.40678
ACVR1B	-0.485567
ACVR1C	-1.68849
ACVR2A	-1.6683
ACVR2B	-1.39603
ACVRL1	-2.45354
ACY1	-1.61566
ACY3	-1.35798
ACYP1	-1.77914
ACYP2	-2.04389
ADA	-1.82221
ADAD1	-2.018
ADAD2	-2.75293
ADAL	-1.74874
ADAM10	-2.17162
ADAM11	-1.68061
ADAM12	-1.35476
ADAM15	-0.917906
ADAM17	0.112743
ADAM18	-1.91761
ADAM19	-1.64674
ADAM2	-1.82516
ADAM20	-1.71094
ADAM21	-1.80303
ADAM22	-2.3418
ADAM23	-1.35278
ADAM28	-1.63805
ADAM29	-1.8336
ADAM30	-2.09617
ADAM32	-1.65817
ADAM33	-1.18513
ADAM7	-2.33879
ADAM8	-1.62996
ADAM9	-2.61478
ADAMDEC1	-2.22984
ADAMTS1	-2.35571
ADAMTS10	-1.80379
ADAMTS12	-1.96558
ADAMTS13	-2.23981
ADAMTS14	-1.22724
ADAMTS15	-1.44778
ADAMTS16	-2.68528
ADAMTS17	-1.85282
ADAMTS18	-1.69033
ADAMTS19	-1.18286
ADAMTS2	-1.27897
ADAMTS20	-2.22983
ADAMTS3	-2.26026
ADAMTS4	-0.580478
ADAMTS5	-2.34501
ADAMTS6	-2.06779
ADAMTS7	-1.45468
ADAMTS8	-1.99048
ADAMTS9	-2.24678
ADAMTSL1	-2.18487
ADAMTSL2	-1.32342
ADAMTSL3	-2.30743
ADAMTSL4	-1.4057
ADAMTSL5	-1.5335
ADAP1	-1.84046
ADAP2	0.246964
ADAR	-1.16912
ADARB1	-1.65793
ADARB2	-1.67714
ADAT1	-1.62846
ADAT2	-1.33785
ADAT3	-1.60174
ADCK1	-1.7088
ADCK2	-1.40035
ADCK3	-2.87211
ADCK4	-2.27914
ADCK5	0.557323
ADCY1	-1.93308
ADCY10	-1.42724
ADCY2	-1.64716
ADCY3	-2.23561
ADCY4	-2.71536
ADCY5	-1.74975
ADCY6	-1.60143
ADCY7	-1.76656
ADCY8	-2.01533
ADCY9	-1.36613
ADCYAP1	-2.81277
ADCYAP1R1	-1.86454
ADD1	-1.91211
ADD2	-1.99511
ADD3	-1.12778
ADGB	-1.77405
ADGRA1	-1.95264
ADGRA2	-2.2657
ADGRA3	-0.813361
ADGRB1	-2.17014
ADGRB2	-1.33088
ADGRB3	-1.59226
ADGRD1	-1.74039
ADGRE1	-2.22414
ADGRE2	-1.54178
ADGRE3	-0.888862
ADGRE5	-1.2899
ADGRF1	-1.64842
ADGRF2	-1.2986
ADGRF3	-1.84843
ADGRF4	-1.7375
ADGRF5	-0.978904
ADGRG1	-2.03419
ADGRG2	-0.909111
ADGRG3	-1.14781
ADGRG4	-1.48723
ADGRG5	-1.64686
ADGRG6	-2.0377
ADGRG7	-1.90972
ADGRL1	-2.42846
ADGRL2	-0.67056
ADGRL3	-1.84485
ADGRL4	-1.7275
ADGRV1	-2.19999
ADH1A	-0.975429
ADH1B	-1.39778
ADH1C	-1.67501
ADH4	-2.72616
ADH5	-1.09144
ADH6	-1.38025
ADH7	-1.63871
ADHFE1	-1.85872
ADI1	-0.893566
ADIG	-1.75046
ADIPOQ	-2.47385
ADIPOR1	-0.966988
ADIPOR2	2.63803
ADIRF	-2.00251
ADK	-1.2481
ADM	-2.42764
ADM2	-1.7242
ADM5	-1.11569
ADNP	-1.67113
ADNP2	-2.09676
ADO	-0.902444
ADORA1	-1.93282
ADORA2A	-1.85532
ADORA2B	-1.46384
ADORA3	-2.20164
ADPGK	-1.95424
ADPRH	-0.744115
ADPRHL1	-1.54886
ADPRHL2	-1.6427
ADPRM	-2.42735
ADRA1A	-1.34897
ADRA1B	-0.701565
ADRA1D	-2.21624
ADRA2A	-1.21944
ADRA2B	-1.54117
ADRA2C	-1.6853
ADRB1	-2.1407
ADRB2	-2.25135
ADRB3	-1.44732
ADRBK1	-1.93534
ADRBK2	-1.79013
ADRM1	-1.31054
ADSL	-1.66131
ADSS	-0.6915
ADSSL1	-2.29342
ADTRP	-1.59925
AEBP1	-1.84383
AEBP2	-1.6585
AEN	-1.86879
AES	-2.17019
AFAP1	-2.18882
AFAP1L1	-1.72621
AFAP1L2	-1.98998
AFF1	-1.93771
AFF2	-1.91323
AFF3	-0.25072
AFF4	-1.44398
AFG3L2	0.216955
AFM	-1.07504
AFMID	-1.8589
AFP	-1.29516
AFTPH	-1.20834
AGA	-1.61546
AGAP1	-2.39114
AGAP11	-0.815022
AGAP2	-1.21658
AGAP3	-1.18822
AGAP4	-1.62753
AGAP5	-1.95876
AGAP6	-1.77604
AGAP9	-2.94982
AGBL1	-2.16589
AGBL2	-1.90653
AGBL3	-1.90993
AGBL4	-1.96033
AGBL5	-1.87617
AGER	-1.62461
AGFG1	-1.64354
AGFG2	-1.31186
AGGF1	-1.46186
AGK	-2.22202
AGL	-1.66214
AGMAT	-1.22747
AGMO	-1.90052
AGO1	-1.79701
AGO2	-1.78214
AGO3	-2.51015
AGO4	-1.4437
AGPAT1	-2.00934
AGPAT2	-2.30684
AGPAT3	-0.58178
AGPAT4	-2.46058
AGPAT5	-1.22775
AGPAT6	-3.22456
AGPAT9	-2.12353
AGPS	0.408119
AGR2	-2.10115
AGR3	-2.23852
AGRN	-2.01863
AGRP	-1.80892
AGT	-1.1027
AGTPBP1	-2.30901
AGTR1	-1.69772
AGTR2	-1.65006
AGTRAP	-2.12898
AGXT	-2.78797
AGXT2	-2.15797
AHCTF1	-1.43333
AHCY	-0.559292
AHCYL1	-0.652845
AHCYL2	-1.78618
AHDC1	-1.61453
AHI1	-2.11404
AHNAK	-1.62303
AHNAK2	-1.13072
AHR	-0.119158
AHRR	-0.559187
AHSA1	-2.27056
AHSA2	-0.454092
AHSG	-1.59647
AHSP	-1.90643
AICDA	-1.4187
AIDA	-1.14362
AIF1	-0.46772
AIF1L	-1.30788
AIFM1	-0.0645376
AIFM2	-1.981
AIFM3	-1.27465
AIG1	-2.28596
AIM1	-1.86253
AIM1L	-1.31611
AIM2	-1.47483
AIMP1	-1.47104
AIMP2	-1.48425
AIP	-1.26305
AIPL1	-2.06512
AIRE	-1.00925
AJAP1	-1.81303
AJUBA	-0.869908
AK1	-1.96376
AK2	-0.632031
AK3	-1.99598
AK4	-1.63603
AK5	-1.73635
AK6	-0.453099
AK7	-1.19795
AK8	-1.8562
AK9	-1.21805
AKAP1	-1.52554
AKAP10	-1.22493
AKAP11	-1.21043
AKAP12	-2.24824
AKAP13	-1.59284
AKAP14	-1.88845
AKAP17A	-0.874043
AKAP2	-1.77875
AKAP3	-2.79528
AKAP4	-1.20516
AKAP5	-2.37778
AKAP6	-1.7151
AKAP7	-1.68311
AKAP8	-1.31515
AKAP8L	-0.974474
AKAP9	-1.48152
AKIP1	-2.05208
AKIRIN1	-1.82321
AKIRIN2	-2.71534
AKNA	-1.67858
AKNAD1	-1.93005
AKR1A1	-2.60614
AKR1B1	-2.07282
AKR1B10	-2.01685
AKR1B15	-0.1888
AKR1C1	-1.52262
AKR1C2	-1.83939
AKR1C3	-1.68325
AKR1C4	-1.76228
AKR1D1	-2.11044
AKR1E2	-1.00299
AKR7A2	-2.43491
AKR7A3	-0.923225
AKT1	-0.782865
AKT1S1	-2.18774
AKT2	-1.1241
AKT3	-2.81122
AKTIP	-1.59969
ALAD	-1.39504
ALAS1	-2.18829
ALAS2	-1.97439
ALB	-2.04323
ALCAM	-1.89997
ALDH16A1	-2.14395
ALDH18A1	-1.85809
ALDH1A1	-0.939444
ALDH1A2	-1.24127
ALDH1A3	-1.53868
ALDH1B1	-1.54706
ALDH1L1	-1.79396
ALDH1L2	-1.87295
ALDH2	-1.0347
ALDH3A1	-2.71866
ALDH3A2	-1.71442
ALDH3B1	-0.80385
ALDH3B2	-0.0161122
ALDH4A1	-1.98447
ALDH5A1	-2.01676
ALDH6A1	-1.38154
ALDH7A1	-2.04468
ALDH8A1	-1.45893
ALDH9A1	-1.05541
ALDOA	-0.316188
ALDOB	-2.13827
ALDOC	-1.59919
ALG1	-0.658394
ALG10	-1.39404
ALG10B	-1.9069
ALG11	-0.799895
ALG12	-0.4952
ALG13	-0.114564
ALG14	-0.852622
ALG1L	0.0274828
ALG1L2	-0.276529
ALG2	-1.05593
ALG3	-1.67313
ALG5	-1.06811
ALG6	-0.637381
ALG8	-1.73848
ALG9	-0.97543
ALK	-1.48368
ALKBH1	-1.36541
ALKBH2	-2.07554
ALKBH3	-1.06309
ALKBH4	-1.61552
ALKBH5	-2.00419
ALKBH6	-1.81206
ALKBH7	-2.58393
ALKBH8	-0.401879
ALLC	-2.30717
ALMS1	-2.04274
ALOX12	-1.57145
ALOX12B	-2.01942
ALOX15	-1.72367
ALOX15B	-1.9987
ALOX5	-2.37841
ALOX5AP	-1.94451
ALOXE3	-1.07194
ALPI	-1.78195
ALPK1	0.518604
ALPK2	-1.46684
ALPK3	-1.71119
ALPL	-2.15186
ALPP	-2.19914
ALPPL2	-1.74793
ALS2	0.337102
ALS2CL	-2.25813
ALS2CR11	-1.77885
ALS2CR12	-2.28631
ALX1	-2.31812
ALX3	-1.30925
ALX4	-1.76088
ALYREF	-1.29581
AMACR	-2.25221
AMBN	-1.37353
AMBP	-1.66459
AMBRA1	-0.826621
AMD1	0.935054
AMDHD1	-2.05445
AMDHD2	-2.28344
AMELX	-1.54786
AMELY	-1.98195
AMER1	-1.78954
AMER2	-1.98926
AMER3	-1.96291
AMFR	-1.30221
AMH	-2.28764
AMHR2	-1.99711
AMICA1	-1.71396
AMIGO1	-2.26621
AMIGO2	-2.04007
AMIGO3	-1.23514
AMMECR1	-2.19945
AMMECR1L	-0.263869
AMN	-1.63778
AMN1	-2.14179
AMOT	-1.12203
AMOTL1	-1.68455
AMOTL2	-1.97178
AMPD1	-2.18771
AMPD2	-1.65519
AMPD3	-1.41075
AMPH	-2.21155
AMT	-2.17768
AMTN	-1.88029
AMY1A	-1.37003
AMY1B	-1.48859
AMY1C	-2.43768
AMY2A	-2.18894
AMY2B	-1.36208
AMZ1	-2.31216
AMZ2	-2.32057
ANAPC1	-1.01699
ANAPC10	-0.259281
ANAPC11	-0.862331
ANAPC13	-0.309174
ANAPC15	0.235148
ANAPC16	1.01799
ANAPC2	-2.3195
ANAPC4	-0.97941
ANAPC5	-1.63113
ANAPC7	0.515307
ANG	-1.70208
ANGEL1	-1.59231
ANGEL2	-1.76655
ANGPT1	-0.963462
ANGPT2	-1.93643
ANGPT4	-1.97527
ANGPTL1	-2.73788
ANGPTL2	-1.96082
ANGPTL3	-0.99705
ANGPTL4	-1.07542
ANGPTL5	-2.25204
ANGPTL6	-1.88384
ANGPTL7	-2.00107
ANHX	-0.834112
ANK1	-1.02004
ANK2	-1.8524
ANK3	-2.01523
ANKAR	-2.19114
ANKDD1A	-2.64972
ANKDD1B	-1.28085
ANKEF1	-1.51606
ANKFN1	-0.552575
ANKFY1	-1.16551
ANKH	-1.17225
ANKHD1	-2.11315
ANKHD1-EIF4EBP3	-1.18188
ANKIB1	-0.695694
ANKK1	-1.73272
ANKLE1	-2.37349
ANKLE2	-0.2926
ANKMY1	-2.80964
ANKMY2	-0.788478
ANKRA2	-2.47226
ANKRD1	-1.50932
ANKRD10	-2.21967
ANKRD11	-2.1038
ANKRD12	-1.31652
ANKRD13A	-1.99462
ANKRD13B	-2.23452
ANKRD13C	-1.12872
ANKRD13D	-2.48659
ANKRD16	-2.10857
ANKRD17	-1.34614
ANKRD18A	-2.47562
ANKRD18B	-1.20639
ANKRD2	-2.14028
ANKRD20A1	-1.11701
ANKRD20A2	-1.66426
ANKRD20A3	-1.72171
ANKRD20A4	0.0487303
ANKRD22	-2.00305
ANKRD23	-1.62725
ANKRD24	-1.65858
ANKRD26	-1.39517
ANKRD27	-1.48757
ANKRD28	-1.14384
ANKRD30A	-1.64497
ANKRD30B	-2.33594
ANKRD31	-1.95888
ANKRD32	-2.18438
ANKRD33	-1.79828
ANKRD33B	-1.56429
ANKRD34A	-1.7719
ANKRD34B	-2.2844
ANKRD34C	-1.91342
ANKRD35	-1.57535
ANKRD36	-1.58612
ANKRD36B	-1.74187
ANKRD37	-2.34643
ANKRD39	-2.43875
ANKRD40	-2.58364
ANKRD42	-1.21266
ANKRD44	-1.92166
ANKRD45	-2.29059
ANKRD46	-1.87502
ANKRD49	0.228118
ANKRD50	-2.03721
ANKRD52	-2.81587
ANKRD53	-1.2247
ANKRD54	-2.319
ANKRD55	-1.86695
ANKRD6	-2.43552
ANKRD60	-1.64397
ANKRD61	-1.14649
ANKRD62	-0.891537
ANKRD63	-2.12132
ANKRD65	-2.46347
ANKRD66	-1.60264
ANKRD7	-2.14943
ANKRD9	-1.62611
ANKS1A	-2.133
ANKS1B	-1.60392
ANKS3	-1.55168
ANKS4B	-1.3581
ANKS6	-1.83417
ANKUB1	-2.08763
ANKZF1	-2.4191
ANLN	-2.03005
ANO1	-1.44462
ANO10	-1.50163
ANO2	-1.15653
ANO3	-2.03461
ANO4	-1.32245
ANO5	-1.82997
ANO6	-2.12511
ANO7	-1.97886
ANO8	-1.79229
ANO9	-0.366143
ANOS1	-1.91733
ANP32A	-2.7631
ANP32B	-2.03696
ANP32C	-2.05113
ANP32D	-1.3661
ANP32E	-2.36275
ANPEP	-1.24141
ANTXR1	-2.12345
ANTXR2	-1.43231
ANTXRL	-1.54511
ANXA1	-1.9675
ANXA10	-2.00014
ANXA11	-2.42171
ANXA13	-0.907163
ANXA2	-1.91007
ANXA2R	-0.889978
ANXA3	-2.34253
ANXA4	-1.82634
ANXA5	-1.97912
ANXA6	-1.62487
ANXA7	-1.49964
ANXA8	-1.80428
ANXA8L1	-1.74109
ANXA9	-2.90215
AOAH	-1.48936
AOC1	-2.98515
AOC2	-1.81656
AOC3	-1.31169
AOX1	-2.50978
AP1AR	-2.25175
AP1B1	-1.60769
AP1G1	-0.756065
AP1G2	-1.23908
AP1M1	0.458416
AP1M2	-0.777849
AP1S1	-1.93849
AP1S2	-1.74489
AP1S3	-1.94869
AP2A1	-0.66873
AP2A2	-3.18134
AP2B1	-0.890081
AP2M1	-0.679584
AP2S1	0.070582
AP3B1	-1.9182
AP3B2	-1.9463
AP3D1	-0.820807
AP3M1	-1.22203
AP3M2	-0.297708
AP3S1	-0.663987
AP3S2	-1.2672
AP4B1	-1.91054
AP4E1	-2.09354
AP4M1	-2.5501
AP4S1	-1.88043
AP5B1	-1.50278
AP5M1	-1.80731
AP5S1	-2.50261
AP5Z1	-1.94844
APAF1	-1.67486
APBA1	-1.57612
APBA2	-1.7368
APBA3	-2.05999
APBB1	-1.52755
APBB1IP	-1.98727
APBB2	-1.35079
APBB3	-1.80475
APC	-1.92258
APC2	-2.45904
APCDD1	-1.67326
APCDD1L	-2.5556
APCS	-1.42679
APEH	-1.46437
APELA	-2.436
APEX1	-0.509175
APEX2	-0.876009
APH1A	-0.575056
APH1B	-1.74095
API5	-0.790647
APIP	-2.67525
APITD1	-1.32816
APITD1-CORT	-2.15015
APLF	-2.02553
APLN	0.477685
APLNR	-2.9165
APLP1	-1.34644
APLP2	-2.09142
APMAP	-1.76367
APOA1	-2.26532
APOA1BP	-2.20247
APOA2	-1.36932
APOA4	-1.93108
APOA5	-2.39224
APOB	-1.82753
APOBEC1	-1.88488
APOBEC2	-1.66994
APOBEC3A	-1.82385
APOBEC3B	-2.21182
APOBEC3C	-1.64834
APOBEC3D	-2.66899
APOBEC3F	-1.81285
APOBEC3G	-1.29276
APOBEC3H	-2.25862
APOBEC4	-2.31615
APOBR	-2.21263
APOC1	-1.57592
APOC2	-3.05859
APOC3	-1.36339
APOC4	-2.10562
APOD	-1.12435
APOE	-0.280687
APOF	-1.81284
APOH	-1.75326
APOL1	-1.82575
APOL2	-2.39979
APOL3	-1.10432
APOL4	-1.70614
APOL5	-1.73007
APOL6	-1.95648
APOLD1	-2.97801
APOM	-1.93357
APOO	-0.32042
APOOL	-2.51959
APOPT1	-2.2025
APP	-2.48661
APPBP2	-1.83239
APPL1	-1.62537
APPL2	-1.98907
APRT	-1.76199
APTX	-1.71472
AQP1	-1.05091
AQP10	-1.07103
AQP11	-2.16153
AQP12A	-2.34543
AQP12B	-1.20174
AQP2	-2.31489
AQP3	-1.4772
AQP4	-0.846233
AQP5	-2.07295
AQP6	-1.76108
AQP7	-1.59908
AQP8	-1.82727
AQP9	-1.0758
AQR	-0.498347
AR	-1.19903
ARAF	-1.79517
ARAP1	-2.05662
ARAP2	-2.13806
ARAP3	-2.54391
ARC	-2.0322
ARCN1	-1.13252
AREG	-2.88443
AREL1	-1.77798
ARF1	0.368754
ARF3	-1.62202
ARF4	-1.09755
ARF5	-1.94345
ARF6	-0.626357
ARFGAP1	-1.76019
ARFGAP2	-0.955628
ARFGAP3	-0.328045
ARFGEF1	0.101237
ARFGEF2	-1.0252
ARFGEF3	-1.3537
ARFIP1	-1.73096
ARFIP2	-1.83694
ARFRP1	-0.771204
ARG1	-1.71621
ARG2	-1.75288
ARGFX	-1.65507
ARGLU1	-0.634292
ARHGAP1	-0.494795
ARHGAP10	-1.56603
ARHGAP11A	-2.19354
ARHGAP11B	-1.27767
ARHGAP12	-1.32641
ARHGAP15	-2.14185
ARHGAP17	-1.56895
ARHGAP18	-2.15801
ARHGAP19	-0.958905
ARHGAP20	-0.192434
ARHGAP21	-2.38407
ARHGAP22	-1.86295
ARHGAP23	-1.29645
ARHGAP24	-2.03177
ARHGAP25	-2.74115
ARHGAP26	-2.5989
ARHGAP27	-2.3732
ARHGAP28	-0.732221
ARHGAP29	-0.97598
ARHGAP30	-1.62546
ARHGAP31	-1.20146
ARHGAP32	-2.06126
ARHGAP33	-1.72742
ARHGAP35	-2.30482
ARHGAP36	-1.59511
ARHGAP4	-1.20932
ARHGAP40	-1.67754
ARHGAP42	-2.14136
ARHGAP44	-1.34202
ARHGAP5	-1.77912
ARHGAP6	-2.61552
ARHGAP8	-1.77545
ARHGAP9	-2.04747
ARHGDIA	-1.8447
ARHGDIB	-1.55684
ARHGDIG	-2.08354
ARHGEF1	-1.4359
ARHGEF10	-2.19881
ARHGEF10L	-1.72856
ARHGEF11	-1.49575
ARHGEF12	-1.95196
ARHGEF15	-1.9023
ARHGEF16	-1.64972
ARHGEF17	-0.357241
ARHGEF18	-1.29545
ARHGEF19	-1.01164
ARHGEF2	-1.80712
ARHGEF25	-2.00772
ARHGEF26	-1.62693
ARHGEF28	-1.16989
ARHGEF3	-1.92651
ARHGEF33	-1.1952
ARHGEF35	-1.58952
ARHGEF37	-2.24313
ARHGEF38	-0.888156
ARHGEF39	-1.92726
ARHGEF4	-1.44598
ARHGEF40	-1.27715
ARHGEF5	-1.27757
ARHGEF6	-1.53751
ARHGEF7	-1.33228
ARHGEF9	-1.87674
ARID1A	-0.256883
ARID1B	-1.01221
ARID2	-0.922852
ARID3A	-2.21497
ARID3B	-1.46586
ARID3C	-0.226653
ARID4A	-0.877532
ARID4B	-1.47743
ARID5A	-1.84429
ARID5B	-2.00357
ARIH1	-0.0686482
ARIH2	-1.35736
ARIH2OS	-1.77779
ARL1	-1.8129
ARL10	-1.85991
ARL11	-1.57251
ARL13A	-1.30909
ARL13B	-2.28524
ARL14	-1.33364
ARL14EP	-2.0256
ARL14EPL	-2.82174
ARL15	-1.99018
ARL16	-2.45775
ARL17A	-0.816476
ARL17B	-2.01166
ARL2	-0.871649
ARL2BP	-2.10294
ARL3	-0.78904
ARL4A	-0.00934509
ARL4C	-2.03082
ARL4D	-0.221934
ARL5A	-2.19683
ARL5B	-1.51078
ARL5C	-0.989526
ARL6	-2.23741
ARL6IP1	-1.95654
ARL6IP4	-1.90838
ARL6IP5	-1.31773
ARL6IP6	-1.87817
ARL8A	0.491753
ARL8B	-2.15373
ARL9	-1.68348
ARMC1	-0.844087
ARMC10	-2.49934
ARMC12	-1.51388
ARMC2	-2.30949
ARMC3	-1.31993
ARMC4	-1.5912
ARMC5	-2.40673
ARMC6	-2.85775
ARMC7	1.04644
ARMC8	-1.00367
ARMC9	-1.82525
ARMCX1	-3.37281
ARMCX2	-2.57978
ARMCX3	-1.49392
ARMCX4	-2.24662
ARMCX5	-1.36887
ARMCX5-GPRASP2	-2.09621
ARMCX6	-1.40099
ARMS2	-1.1853
ARMT1	-2.75286
ARNT	0.940054
ARNT2	-1.15094
ARNTL	-1.75547
ARNTL2	-2.04245
ARPC1A	-1.21871
ARPC1B	-3.16543
ARPC2	-1.52177
ARPC3	-0.0581661
ARPC4	0.421547
ARPC4-TTLL3	-1.43519
ARPC5	-0.830832
ARPC5L	-1.08648
ARPIN	-2.21132
ARPP19	-2.3893
ARPP21	-1.37499
ARR3	-0.785634
ARRB1	-2.06456
ARRB2	-2.23387
ARRDC1	-1.86238
ARRDC2	-1.84979
ARRDC3	-2.79572
ARRDC4	-2.6601
ARRDC5	-2.2149
ARSA	-1.83448
ARSB	-1.98141
ARSD	-1.14541
ARSE	-1.29865
ARSF	-1.53122
ARSG	-1.60721
ARSH	-1.3828
ARSI	-1.05788
ARSJ	-1.39967
ARSK	-2.03059
ART1	-1.06384
ART3	-1.88147
ART4	-0.77455
ART5	-1.65299
ARTN	-0.495944
ARV1	-1.73622
ARVCF	-1.86001
ARX	-2.10953
AS3MT	-1.28869
ASAH1	-1.39805
ASAH2	-1.55293
ASAH2B	-1.62922
ASAP1	-1.75595
ASAP2	-2.18368
ASAP3	-2.46382
ASB1	-1.95292
ASB10	-1.38347
ASB11	-1.2421
ASB12	-1.81447
ASB13	-1.4959
ASB14	-0.602374
ASB15	-1.30921
ASB16	-1.57612
ASB17	-2.16417
ASB18	-0.916071
ASB2	-1.32112
ASB3	-1.08497
ASB4	-1.78849
ASB5	-2.01512
ASB6	-1.47195
ASB7	-0.228807
ASB8	-1.67873
ASB9	-2.28124
ASCC1	-1.83618
ASCC2	-0.169255
ASCC3	-1.36158
ASCL1	-1.62533
ASCL2	-1.57363
ASCL3	-2.49043
ASCL4	-2.40304
ASCL5	-2.01274
ASF1A	-2.31415
ASF1B	-1.73236
ASGR1	-1.53693
ASGR2	-1.32477
ASH1L	0.015427
ASH2L	-1.60874
ASIC1	-1.40337
ASIC2	-1.91072
ASIC3	-1.69294
ASIC4	-1.73294
ASIC5	-1.98953
ASIP	-1.70311
ASL	-2.2539
ASMT	-1.70309
ASMTL	-2.24455
ASNA1	1.82413
ASNS	-1.25083
ASNSD1	-1.51739
ASPA	-1.95628
ASPDH	-0.427574
ASPG	-2.72906
ASPH	-0.640164
ASPHD1	-2.34154
ASPHD2	-1.23338
ASPM	-2.68693
ASPN	-1.15002
ASPRV1	-1.92965
ASPSCR1	-2.64455
ASRGL1	-2.47964
ASS1	-1.01685
ASTE1	-0.868425
ASTL	-0.40292
ASTN1	-1.07811
ASTN2	-1.01464
ASUN	-0.550214
ASXL1	-1.64949
ASXL2	-1.15108
ASXL3	-1.72195
ASZ1	-1.55131
ATAD1	-1.10922
ATAD2	-1.19916
ATAD2B	-1.66101
ATAD3A	-1.12956
ATAD3B	-0.403914
ATAD3C	-2.28142
ATAD5	-0.426358
ATAT1	-1.13018
ATCAY	-1.64122
ATE1	-0.869118
ATF1	-1.30185
ATF2	-1.47933
ATF3	-2.09994
ATF4	-1.65735
ATF5	-2.73289
ATF6	-2.10941
ATF6B	-0.17662
ATF7	-1.4081
ATF7IP	-1.57258
ATF7IP2	-1.03842
ATG10	-1.33779
ATG101	-1.058
ATG12	-2.00722
ATG13	-1.54218
ATG14	-1.07369
ATG16L1	-2.30767
ATG16L2	-1.5217
ATG2A	-1.9353
ATG2B	-1.65336
ATG3	-1.35757
ATG4A	-2.61038
ATG4B	-2.74106
ATG4C	-2.17143
ATG4D	-2.54578
ATG5	-1.22192
ATG7	-1.70523
ATG9A	-0.516237
ATG9B	-1.39769
ATHL1	-1.48039
ATIC	-0.00140342
ATL1	-1.72022
ATL2	0.503506
ATL3	-1.52456
ATM	-1.364
ATMIN	-0.425155
ATN1	-2.34801
ATOH1	-2.63211
ATOH7	-2.09487
ATOH8	-0.0572321
ATOX1	-2.48565
ATP10A	-2.18815
ATP10B	-1.76626
ATP10D	-1.48692
ATP11A	-1.26965
ATP11AUN	-2.01831
ATP11B	-1.57784
ATP11C	-1.51906
ATP12A	-2.02555
ATP13A1	-1.82839
ATP13A2	-0.0555221
ATP13A3	-0.911656
ATP13A4	-1.48164
ATP13A5	-1.47869
ATP1A1	-0.299701
ATP1A2	-1.9161
ATP1A3	-1.49729
ATP1A4	-1.87436
ATP1B1	-2.02609
ATP1B2	-1.25238
ATP1B3	-1.72615
ATP1B4	-1.7089
ATP2A1	-1.97389
ATP2A2	-0.226935
ATP2A3	-3.01203
ATP2B1	-0.398378
ATP2B2	-1.42477
ATP2B3	-2.05956
ATP2B4	-1.60329
ATP2C1	-1.2876
ATP2C2	-1.6191
ATP4A	-2.12956
ATP4B	-1.70209
ATP5A1	0.34891
ATP5B	-0.759733
ATP5C1	-0.594487
ATP5D	-0.233469
ATP5E	-0.288843
ATP5F1	-1.35778
ATP5G1	0.841014
ATP5G2	-0.219024
ATP5G3	-1.09358
ATP5H	-1.53718
ATP5I	0.683453
ATP5J	-1.14854
ATP5J2	0.362328
ATP5J2-PTCD1	0.261554
ATP5L	-1.1623
ATP5L2	0.71875
ATP5O	-0.947146
ATP5S	-2.3434
ATP5SL	-1.61267
ATP6AP1	-1.51096
ATP6AP1L	-1.09644
ATP6AP2	-1.73528
ATP6V0A1	-1.83699
ATP6V0A2	-2.06251
ATP6V0A4	-1.90964
ATP6V0B	0.669894
ATP6V0C	-0.739207
ATP6V0D1	-0.377562
ATP6V0D2	-2.6842
ATP6V0E1	-1.46462
ATP6V0E2	-2.20617
ATP6V1A	-1.27934
ATP6V1B1	-1.79881
ATP6V1B2	0.0302256
ATP6V1C1	1.4365
ATP6V1C2	-1.61263
ATP6V1D	1.54108
ATP6V1E1	-1.50712
ATP6V1E2	-2.68887
ATP6V1F	-0.405999
ATP6V1G1	-1.43741
ATP6V1G2	-1.36294
ATP6V1G3	-1.73688
ATP6V1H	-1.67897
ATP7A	-1.38998
ATP7B	-1.55556
ATP8A1	-1.92493
ATP8A2	-1.93086
ATP8B1	-0.41171
ATP8B2	-1.83907
ATP8B3	-2.47333
ATP8B4	-2.17691
ATP9A	-2.13819
ATP9B	-0.619686
ATPAF1	-1.73532
ATPAF2	-1.4471
ATPIF1	-1.70156
ATR	0.00403377
ATRAID	-2.08313
ATRIP	-0.461114
ATRN	-0.817938
ATRNL1	-2.37298
ATRX	-1.13456
ATXN1	-1.89344
ATXN10	-1.85927
ATXN1L	-1.07772
ATXN2	-2.63406
ATXN2L	0.300357
ATXN3	-2.51591
ATXN3L	-1.41231
ATXN7	-1.80294
ATXN7L1	-0.6908
ATXN7L2	-1.05405
ATXN7L3	0.195209
ATXN7L3B	-1.51772
AUH	3.3762
AUNIP	-2.34118
AUP1	-0.812973
AURKA	-0.385806
AURKAIP1	-1.25213
AURKB	-0.127008
AURKC	-1.34916
AUTS2	-0.899431
AVEN	-2.66675
AVIL	-0.937448
AVL9	-1.99126
AVP	-1.12813
AVPI1	-0.0862739
AVPR1A	-1.70865
AVPR1B	-1.30131
AVPR2	-1.33431
AWAT1	-1.08041
AWAT2	-2.12049
AXDND1	-1.74996
AXIN1	-1.98316
AXIN2	-1.87448
AXL	-2.32345
AZGP1	-1.76383
AZI2	-1.64733
AZIN1	-0.858381
AZIN2	-1.68128
AZU1	-1.23644
B2M	-2.1091
B3GALNT1	-1.8738
B3GALNT2	-1.78163
B3GALT1	-2.17938
B3GALT2	-1.77844
B3GALT4	-1.48193
B3GALT5	-2.28724
B3GALT6	-1.55352
B3GALTL	-1.76487
B3GAT1	-0.176344
B3GAT2	-2.3719
B3GAT3	-2.0049
B3GNT2	0.589522
B3GNT3	-2.44159
B3GNT4	-2.4171
B3GNT5	-2.80796
B3GNT6	-1.62272
B3GNT7	-1.45709
B3GNT8	-2.15388
B3GNT9	-1.54818
B3GNTL1	-2.23791
B4GALNT1	-2.24075
B4GALNT2	-1.66886
B4GALNT3	-1.21099
B4GALNT4	-1.57138
B4GALT1	-1.5143
B4GALT2	-1.4367
B4GALT3	-1.50605
B4GALT4	-2.31643
B4GALT5	-1.86729
B4GALT6	-0.588371
B4GALT7	-1.48816
B4GAT1	-1.75009
B9D1	-1.71183
B9D2	-1.80505
BAALC	-1.11059
BAAT	-2.21548
BABAM1	-1.71931
BACE1	-0.201263
BACE2	-1.68533
BACH1	-1.92522
BACH2	-1.41726
BAD	-1.1201
BAG1	-1.42968
BAG2	-0.708102
BAG3	-1.99366
BAG4	-1.49183
BAG5	1.20156
BAG6	-1.45057
BAGE2	-0.353809
BAHCC1	-0.681905
BAHD1	-1.7309
BAIAP2	-1.69416
BAIAP2L1	-1.72134
BAIAP2L2	-1.40942
BAIAP3	-1.20709
BAK1	-1.87898
BAMBI	-1.74633
BANF1	0.163773
BANF2	-2.50496
BANK1	-1.07566
BANP	1.28342
BAP1	-0.689926
BARD1	-0.559004
BARHL1	-2.38779
BARHL2	0.351401
BARX1	-1.58547
BARX2	-1.81492
BASP1	-2.6585
BATF	-1.91148
BATF2	-1.98922
BATF3	-1.3156
BAX	-1.1306
BAZ1A	-1.39455
BAZ1B	-0.615564
BAZ2A	-1.85401
BAZ2B	-2.32886
BBC3	-1.63282
BBIP1	-2.30964
BBOX1	-1.88811
BBS1	-1.47972
BBS10	-1.14075
BBS12	-0.523812
BBS2	-2.30898
BBS4	-2.03501
BBS5	-1.46562
BBS7	-1.66477
BBS9	-2.03574
BBX	-1.23114
BCAM	-1.95826
BCAN	-1.46727
BCAP29	-1.05991
BCAP31	-1.11402
BCAR1	-1.90988
BCAR3	1.02046
BCAS1	-1.68786
BCAS2	-0.754265
BCAS3	-1.93255
BCAS4	-2.11815
BCAT1	-1.6144
BCAT2	-1.70868
BCCIP	-1.5234
BCDIN3D	-1.76581
BCHE	-2.17154
BCKDHA	-1.60638
BCKDHB	-1.42546
BCKDK	-1.94051
BCL10	-1.70307
BCL11A	-2.3926
BCL11B	-0.78466
BCL2	0.43524
BCL2A1	-1.43164
BCL2L1	-1.40121
BCL2L10	-0.593111
BCL2L11	-1.6854
BCL2L12	-2.09011
BCL2L13	-1.81512
BCL2L14	-1.87991
BCL2L15	-1.71618
BCL2L2	-2.05558
BCL2L2-PABPN1	0.264486
BCL3	-1.5313
BCL6	-1.11552
BCL6B	-1.18095
BCL7A	-0.461041
BCL7B	-1.69542
BCL7C	-2.19353
BCL9	-1.37204
BCL9L	-2.11027
BCLAF1	-3.05281
BCO1	-1.58019
BCO2	-1.54996
BCOR	-1.3589
BCORL1	0.0848526
BCR	1.76947
BCS1L	-0.591946
BDH1	-1.81583
BDH2	-0.993819
BDKRB1	-1.73033
BDKRB2	-1.51994
BDP1	-1.30469
BEAN1	-1.62303
BECN1	-1.58828
BECN2	-2.13198
BEGAIN	-0.645077
BEND2	-2.03017
BEND3	-1.44601
BEND4	-1.7909
BEND5	-0.863122
BEND6	-1.26101
BEND7	-1.40453
BEST1	-1.82267
BEST2	-2.4504
BEST3	-1.93526
BEST4	-0.52178
BET1	-2.29908
BET1L	-1.31362
BEX1	-2.45034
BEX2	-1.32979
BEX4	-2.12467
BEX5	-1.40069
BFAR	-1.72434
BFSP1	-0.663798
BFSP2	-1.5094
BGLAP	-1.35689
BGN	-1.3175
BHLHA15	-1.92923
BHLHA9	-1.62047
BHLHB9	-1.72344
BHLHE22	-2.42061
BHLHE23	-0.849002
BHLHE40	-1.78857
BHLHE41	-2.96026
BHMT	-2.19081
BHMT2	-2.3112
BICC1	-1.45971
BICD1	-1.80168
BICD2	1.06037
BID	-1.67609
BIK	-1.7851
BIN1	-0.282389
BIN2	-2.50344
BIN3	-1.88335
BIRC2	-1.19822
BIRC3	-0.947487
BIRC5	-1.03162
BIRC6	-2.01584
BIRC7	-2.12641
BIRC8	-2.25318
BIVM	-1.73011
BIVM-ERCC5	-2.49161
BLCAP	-0.706711
BLID	-2.14837
BLK	-1.78171
BLM	-1.60351
BLMH	-1.99294
BLNK	-2.20169
BLOC1S1	-2.41743
BLOC1S2	-1.46873
BLOC1S3	-2.14154
BLOC1S4	-1.99175
BLOC1S5	-1.97386
BLOC1S6	-1.50273
BLVRA	-2.56876
BLVRB	-1.52173
BLZF1	-1.31587
BMF	-0.856947
BMI1	-2.15056
BMP1	-0.93684
BMP10	-1.83346
BMP15	-1.17614
BMP2	-1.9059
BMP2K	-2.17787
BMP3	-1.3457
BMP4	-1.64316
BMP5	-1.9288
BMP6	-1.52337
BMP7	-1.158
BMP8A	-1.91961
BMP8B	-1.28803
BMPER	-2.55509
BMPR1A	-1.57318
BMPR1B	-1.46977
BMPR2	-1.48437
BMS1	-0.249618
BMX	-1.15768
BNC1	-1.41035
BNC2	-2.26613
BNIP1	-0.785521
BNIP2	-2.04328
BNIP3	-1.27287
BNIP3L	-1.92417
BNIPL	-1.43869
BOC	-1.5057
BOD1	-2.57163
BOD1L1	-0.87749
BOD1L2	-1.96678
BOK	-2.22305
BOLA1	-1.4305
BOLA2	-0.573591
BOLA2B	-0.874944
BOLA3	-0.233921
BOLL	-0.83785
BOP1	-0.8277
BORA	-1.5418
BPGM	-1.78417
BPHL	-1.81374
BPI	-1.94486
BPIFA1	-2.0066
BPIFA2	-1.48989
BPIFA3	-2.05464
BPIFB1	-1.95907
BPIFB2	-1.69897
BPIFB3	-1.19696
BPIFB4	-2.06091
BPIFB6	-2.02837
BPIFC	-1.62753
BPNT1	-1.82571
BPTF	-1.51104
BPY2	-1.60558
BPY2B	-1.23681
BPY2C	-2.44016
BRAF	-1.46944
BRAP	-0.848681
BRAT1	-0.500106
BRCA1	-2.34824
BRCA2	-1.33937
BRCC3	-1.17106
BRD1	-1.42378
BRD2	-0.806826
BRD3	-1.23336
BRD4	-1.92326
BRD7	-0.00288745
BRD8	-1.21086
BRD9	-2.04561
BRDT	-1.66594
BRE	-1.3128
BRF1	-1.15245
BRF2	-1.39235
BRI3	-1.52404
BRI3BP	-1.35196
BRICD5	0.398988
BRINP1	-1.17506
BRINP2	-1.78844
BRINP3	-1.54141
BRIP1	-0.397375
BRIX1	-1.84424
BRK1	-1.29913
BRMS1	-0.641897
BRMS1L	-1.65378
BROX	-1.88981
BRPF1	0.346717
BRPF3	-2.09057
BRS3	-1.04039
BRSK1	-2.20262
BRSK2	-1.56375
BRWD1	0.331039
BRWD3	-2.23367
BSCL2	-0.904987
BSDC1	-2.25314
BSG	-1.41248
BSN	-0.88145
BSND	-1.3519
BSPH1	-1.18857
BSPRY	-1.64069
BST1	-1.25253
BST2	-1.88053
BSX	-1.59069
BTAF1	-1.47086
BTBD1	-1.54117
BTBD10	-1.30161
BTBD11	-3.0913
BTBD16	-2.04617
BTBD17	-1.86798
BTBD18	-1.64157
BTBD19	-2.23175
BTBD2	-1.57286
BTBD3	-1.25022
BTBD6	-1.60641
BTBD7	-1.51753
BTBD8	-1.42905
BTBD9	-1.57341
BTC	-1.19468
BTD	-1.56202
BTF3	-1.20336
BTF3L4	-2.00623
BTG1	-1.78186
BTG2	-1.51178
BTG3	-0.941622
BTG4	-1.19248
BTK	-2.02322
BTLA	-2.32834
BTN1A1	-2.24023
BTN2A1	-1.66853
BTN2A2	-1.80028
BTN3A1	-2.07633
BTN3A2	-0.88102
BTN3A3	-1.76177
BTNL10	-2.65572
BTNL2	-0.911123
BTNL3	-2.26373
BTNL8	-2.16142
BTNL9	-1.78402
BTRC	0.011715
BUB1	0.259854
BUB1B	-0.916933
BUB3	2.5357
BUD13	-1.27841
BUD31	-0.509445
BVES	-1.03371
BYSL	-1.64603
BZRAP1	-2.43298
BZW1	-1.21298
BZW2	-2.08474
C10orf10	-1.79251
C10orf105	-1.74026
C10orf107	-1.92797
C10orf111	-1.89255
C10orf113	-2.10238
C10orf12	-1.9735
C10orf120	-1.57546
C10orf126	-1.80783
C10orf128	-2.68938
C10orf131	-1.85008
C10orf142	-2.08173
C10orf2	-0.209868
C10orf25	-2.33396
C10orf32	-1.10312
C10orf35	-1.78209
C10orf53	-0.98583
C10orf54	-1.2323
C10orf55	-2.25468
C10orf62	-2.33616
C10orf67	-2.52712
C10orf71	-1.38951
C10orf76 (ARMH3)	5.93802
C10orf82	-1.48468
C10orf88	-0.770518
C10orf90	-1.96436
C10orf91	-1.41862
C10orf95	-1.74492
C10orf99	-1.63259
C11orf1	-0.618702
C11orf16	-1.42477
C11orf21	-2.48829
C11orf24	-1.0493
C11orf30	-1.23019
C11orf31	-1.16856
C11orf40	-2.34739
C11orf42	-2.32491
C11orf44	-1.90765
C11orf45	-1.87472
C11orf49	-0.998444
C11orf52	-0.675286
C11orf53	-3.1652
C11orf54	-1.10815
C11orf57	-1.80678
C11orf58	-1.97806
C11orf63	-2.22376
C11orf65	-1.34483
C11orf68	-1.23605
C11orf70	-1.697
C11orf71	-1.89768
C11orf73	-1.60332
C11orf74	-2.17955
C11orf80	-1.55971
C11orf84	-1.59428
C11orf85	-1.51397
C11orf86	-2.56779
C11orf87	-1.14796
C11orf88	-1.33433
C11orf91	-1.41235
C11orf94	-2.04679
C11orf95	-1.95554
C11orf96	-1.40537
C11orf97	-1.47151
C11orf98	-1.89002
C12orf10	-1.25131
C12orf29	-1.83721
C12orf4	-2.25037
C12orf40	-3.24063
C12orf42	-2.66511
C12orf43	-1.92449
C12orf45	-0.21102
C12orf49	-0.839551
C12orf50	-0.89848
C12orf54	-2.62917
C12orf56	0.531312
C12orf57	-1.78145
C12orf60	-2.51863
C12orf65	-0.676155
C12orf66	-0.857494
C12orf71	-1.47145
C12orf73	-2.06251
C12orf74	-1.52298
C12orf75	-2.42636
C12orf76	-0.635078
C12orf77	-1.7054
C12orf79	-2.03079
C12orf80	-1.41439
C14orf1	-2.3084
C14orf105	-2.29086
C14orf119	-1.98933
C14orf132	-1.98097
C14orf142	-2.60656
C14orf159	-1.25967
C14orf166	-1.47255
C14orf169	-2.3507
C14orf177	-2.2176
C14orf178	-1.7545
C14orf180	-2.01611
C14orf2	-1.39669
C14orf28	-1.16949
C14orf37	-2.13962
C14orf39	0.84879
C14orf79	-1.05323
C14orf80	-2.4656
C14orf93	-1.42926
C15orf26	-1.94419
C15orf27	-1.29415
C15orf32	-1.21096
C15orf38-AP3S2	-1.89621
C15orf39	-0.684867
C15orf40	-1.58586
C15orf41	-1.26804
C15orf43	-1.6203
C15orf48	-1.88783
C15orf52	-1.34465
C15orf53	-0.887352
C15orf54	-1.49952
C15orf56	-2.12759
C15orf57	-1.75295
C15orf59	-1.52216
C15orf61	-1.6232
C15orf62	-1.34819
C15orf65	-1.70377
C16orf13	-1.65737
C16orf45	-1.64708
C16orf46	-1.51168
C16orf47	-2.3691
C16orf52	-1.11455
C16orf54	-2.0257
C16orf58	-1.03779
C16orf59	-0.277009
C16orf62	-0.900263
C16orf70	-1.39873
C16orf71	-1.24273
C16orf72	-2.28649
C16orf74	-1.97592
C16orf78	-1.94475
C16orf82	-0.866522
C16orf86	-0.542683
C16orf87	-2.64762
C16orf89	-2.56448
C16orf90	-1.83209
C16orf91	-2.60256
C16orf92	-2.2556
C16orf93	-2.45027
C16orf95	-1.80205
C16orf96	-0.61542
C16orf97	-2.20545
C17orf100	-2.31714
C17orf102	-1.66314
C17orf104	-1.70983
C17orf105	-1.60239
C17orf107	-1.673
C17orf112	-1.76903
C17orf47	-1.80687
C17orf49	-1.31214
C17orf50	1.08268
C17orf51	-1.99295
C17orf53	-1.50074
C17orf58	-2.2575
C17orf59	-2.05925
C17orf62	-1.50829
C17orf64	-1.93963
C17orf67	-1.51594
C17orf70	-0.999127
C17orf74	-0.757405
C17orf75	-2.06321
C17orf77	-0.666187
C17orf78	-0.193223
C17orf80	-2.78736
C17orf82	-1.79067
C17orf85	-2.20099
C17orf89	-1.98025
C17orf96	-2.32405
C17orf97	-1.82131
C17orf98	-2.53572
C17orf99	-0.614014
C18orf21	-0.816548
C18orf25	-1.90054
C18orf32	-2.38863
C18orf42	-1.58365
C18orf54	-1.40763
C18orf63	-1.96365
C18orf65	-2.16748
C18orf8	-0.120265
C19orf12	-1.39051
C19orf18	-1.99121
C19orf24	-3.16645
C19orf25	0.0149554
C19orf26	-1.82312
C19orf33	-1.52132
C19orf35	-1.56914
C19orf38	-1.67345
C19orf40	-0.23549
C19orf43	-1.58436
C19orf44	-2.27515
C19orf45	-1.70874
C19orf47	-2.0978
C19orf48	-1.68922
C19orf52	-0.725135
C19orf53	0.0349226
C19orf54	-2.76283
C19orf57	-1.95486
C19orf60	-2.28986
C19orf66	-0.956123
C19orf67	-1.26761
C19orf68	-0.255089
C19orf70	-2.10796
C19orf71	-1.44196
C19orf73	-1.92675
C19orf80	-1.9389
C19orf81	-1.55181
C19orf84	-1.93437
C1D	-0.739078
C1GALT1	-1.83912
C1GALT1C1	-1.66975
C1GALT1C1L	-1.68063
C1orf100	-2.20537
C1orf101	-1.60091
C1orf105	-0.615112
C1orf106	-2.03207
C1orf109	-1.98106
C1orf110	-1.71236
C1orf111	-1.68966
C1orf112	-1.37695
C1orf115	-2.40077
C1orf116	-1.88375
C1orf122	-0.587941
C1orf123	-1.61816
C1orf127	-2.22019
C1orf131	-0.134617
C1orf137	-1.65017
C1orf141	-2.34295
C1orf146	-1.50544
C1orf158	-2.37709
C1orf159	-1.25241
C1orf162	-1.48236
C1orf167	-0.138477
C1orf168	-2.17517
C1orf174	-2.78827
C1orf177	-1.79416
C1orf185	-2.4538
C1orf186	-2.43541
C1orf189	-1.91705
C1orf194	-1.56451
C1orf195	-0.656073
C1orf198	-1.54083
C1orf204	-1.91775
C1orf21	0.301252
C1orf210	-1.54028
C1orf216	-1.83778
C1orf226	-1.75344
C1orf228	-1.16776
C1orf229	-1.10154
C1orf233	-1.82463
C1orf234	-2.3231
C1orf27	-1.99946
C1orf43	-0.113169
C1orf50	-2.18524
C1orf52	-0.852317
C1orf53	-1.2832
C1orf54	-1.36527
C1orf56	-2.05967
C1orf61	-1.32228
C1orf64	-2.13002
C1orf68	-0.760818
C1orf86	-1.1935
C1orf87	-1.14729
C1orf94	-1.67515
C1orf95	-1.66779
C1QA	-2.07981
C1QB	-1.96743
C1QBP	-1.13327
C1QC	-1.35702
C1QL1	-1.46422
C1QL2	-1.12415
C1QL3	-1.94635
C1QL4	-1.24547
C1QTNF1	-2.2978
C1QTNF2	-1.75052
C1QTNF3	-2.0547
C1QTNF4	-1.99866
C1QTNF5	-1.69381
C1QTNF6	0.0483249
C1QTNF7	-1.53394
C1QTNF8	-0.118704
C1QTNF9	-1.03777
C1QTNF9B	-1.67639
C1QTNF9B-AS1	-1.61075
C1RL	-1.45011
C1S	-1.91964
[truncated: 17,117 more rows]

## Sheet: STARS analysis
Supplementary Table 4. Genome-wide CRISPR/Cas9 resistance screen
Sheet 4: STARS analysis						p-value=0 means <1,001667776834303e-06, FDR=0 means <0,000386309872599108
Gene symbol	No. of perturbations	Ranks of perturbations	Perturbations	Most enriched perturbation	STARS Score	Average Score	p-value	FDR	q-value
C10orf76 (ARMH3)	4	4;5;17;47	C10orf76_CCAGATACTCACATTGAGTG;C10orf76_CACTTACGGTCACTAAGCAA;C10orf76_GCACATACTAAAGGACGGCA;C10orf76_CAACCCCAGTCACACCACTT	4	12.8449	8.61787	0	0	0
ACACA	4	13;33;50;74	ACACA_AATGCATGCGGTCTATCCGT;ACACA_TGATGGGTCCATGATAACCG;ACACA_CCAGAGTCCCACATTCCCTG;ACACA_TATTTGCCTAGGTACCGAAG	4	12.0564	7.53177	0	0	0
PITPNB	4	1;20;373;446	PITPNB_GAAGCTAGTAAGAATGAGAC;PITPNB_GTGAGGATGATTGCTCCCGA;PITPNB_ATGGTTTAGATCCAAACACA;PITPNB_GCTTACTTGTTCTACAGTAG	4	8.93597	6.48471	0	0	0
TMED2	4	116;126;183;8443	TMED2_AACGAAATAGCCCGAGACCG;TMED2_ATTACAGGACCAGATAACAA;TMED2_GATGGGCCTCATCTTCGAGG;TMED2_GATGTTCACCATTGATATTG	3	7.26161	4.75653	3.005e-06	0.000869197	0.000695358
TMED10	4	118;120;188;1468	TMED10_GAGATCTCCGACCAGTCTGG;TMED10_AGATGGCAAGGACCAATCTG;TMED10_CCTTGTGAATCTCCTCACGG;TMED10_GGAGGCGAAAAATTACGAAG	3	7.22651	5.28395	3.005e-06	0.000695358	0.000695358
TMEM30A	4	198;329;716;1930	TMEM30A_GTAGCACCGTGCCAGCCGTA;TMEM30A_CATTTATTACAGGGACTGGA;TMEM30A_GAGATTTCACGTAACGACGA;TMEM30A_TTGTACCATTAACTTCACAC	4	6.39108	4.45604	2.1035e-05	0.00405625	0.00405625
TRMT112	4	327;381;594;9079	TRMT112_TGGAGGCGGCCGATAACGTG;TRMT112_GATACCTAAAGTGGAGTGGT;TRMT112_TCATACGCGCCACGAAGTTG;TRMT112_GCTGAGCTCGCATGTGCGGG	3	5.72995	3.77775	0.000103172	0.0170528	0.0170528
UBE2S	4	93;752;2471;3169	UBE2S_AAGATCTTCCACCCGAACGT;UBE2S_AACTCACCAGCAGTACGTGT;UBE2S_CATCAAGGTCTTTCCCAACG;UBE2S_AAACTCACCAGGGCCCTCGA	4	5.52962	3.74305	0.000167279	0.0241927	0.0241927
AUH	4	265;690;788;4039	AUH_AAAATGAGTTCCAGTGAAGT;AUH_ACCTGCTACTCGTATATCAC;AUH_ATACCAGCACAGAATATCCC;AUH_GAACTACTCATACCTCCACC	3	5.36284	3.91307	0.000261435	0.033609	0.0305957
ADIPOR2	4	431;1257;1721;3504	ADIPOR2_AGTCTACTGCCACTCAGAGG;ADIPOR2_CTCATGATGTACTACCAGAC;ADIPOR2_ACAGGAAGAATACACAACCT;ADIPOR2_ATGATGGGCTTGTAAGAGAG	4	5.35505	3.54098	0.00026444	0.0305957	0.0305957
SLC5A3	4	57;1792;2194;4080	SLC5A3_CCAGCTTCATCACCAGGCGT;SLC5A3_AGAGGCACCAATTGCTACCC;SLC5A3_CTGTGTAGATCACTGCAACA;SLC5A3_AGCATGGGTGCCAATCATCG	4	5.09066	3.53908	0.000461769	0.0485697	0.0485697
PET117	4	979;1142;1152;17259	PET117_CCGCCGTCAGCAGCACCGAG;PET117_GGGGATGTCTAGGAGCTCGA;PET117_CGTACATGTGAAGCAGCAGT;PET117_CTGCTGCTTCACATGTACGC	3	4.87016	3.02123	0.000783304	0.0755236	0.069304
GFPT1	4	673;2272;2308;4664	GFPT1_AAGCAATAAGAATCAAACGC;GFPT1_GGAGAGAGGAGCTTTAACTG;GFPT1_TTGGAATAGCTCATACCCGT;GFPT1_CTCCGTACACCAATCAACAG	4	4.85827	3.14912	0.000795324	0.0707839	0.069304
BCR	4	536;1582;4663;4752	BCR_TCCCCACAGAGGGCGAACAA;BCR_GCAATCCTCAAAACTCCGGG;BCR_AACTCCGTAGTTGTCCACGA;BCR_ATGAGGAGATCACACCCCGA	4	4.8258	3.01615	0.000864439	0.0714397	0.069304
GRB2	4	115;123;11334;21605	GRB2_AGTACTTCCCGGCTCCATCT;GRB2_ACGAGCTGAGCTTCAAAAGG;GRB2_AAGAAATGCTTAGCAAACAG;GRB2_GAAATACTTACTTGACAGAG	2	4.81009	3.51631	0.000898496	0.069304	0.069304
TECR	4	1611;2392;4242;4915	TECR_TACGTCCAGTCGGCATACAG;TECR_TCTTCCTAACAGAGTACGCG;TECR_CAGGTCCCGGAAGTACAGTG;TECR_ACTCACGGGTCTTAGTGAAG	4	4.76721	2.82943	0.000979631	0.0708396	0.0708396
FBXW7	4	114;869;1296;53441	FBXW7_ACATTAGTGGGACATACAGG;FBXW7_AAGAGCGGACCTCAGAACCA;FBXW7_ACAGAATTGATACTAACTGG;FBXW7_GTTGGAGTAGAACCTAGACC	3	4.71753	3.35474	0.0010838	0.0737625	0.0737625
RPN1	4	153;1149;1342;52965	RPN1_CAGAGTCATCCAAAATAAGG;RPN1_TGGATACGGATGAAGCACAT;RPN1_TGAGGACGTGAAGCGCACAG;RPN1_GTAGGTCCTCAGAGCGCGTG	3	4.67235	3.21752	0.00121102	0.0778414	0.0776483
CUL7	4	545;916;1361;62093	CUL7_GAATGCCCTCGAAAGACATG;CUL7_CCTCCAGGAGAACCTAGATG;CUL7_GCATTGATACGCGCATTCGG;CUL7_GTCCCGCACATACAAAGCAT	3	4.65415	3.09451	0.00127512	0.0776483	0.0776483
TIPRL	4	4658;4799;5038;5366	TIPRL_TGTCTCCAAACATCATTTCA;TIPRL_CATCCGCCGACTTCATGATG;TIPRL_TACTCACAATCTTCACACTC;TIPRL_CTACCAAGGAATGCTTAAAG	4	4.6147	2.49074	0.00138831	0.0803138	0.0789176
SPDYE2B	4	177;3718;3922;5432	SPDYE2B_GCTGACTGTTGAAGTCCTTG;SPDYE2B_TGGGTAGTGGAGATGCTGTG;SPDYE2B_GGAAAAGGAAGATGGAGTGG;SPDYE2B_GTCCCCAGCGGAGCACCTCG	4	4.59347	2.95281	0.00143238	0.0789176	0.0789176
RPL21	4	2172;3479;4919;5493	RPL21_GCACCCGATATATGTTCTCT;RPL21_ATTCGCATATATGTGGCCAA;RPL21_CTTGGCAAGAATCTTGCCCC;RPL21_TGGTTTCTTTAATAGGGAAT	4	4.57407	2.62581	0.00151252	0.0795447	0.0795447
CCNC	4	4275;4404;4597;5632	CCNC_CTTGAAATATACCGTAGCAG;CCNC_GATGCCAAAAACACACATGT;CCNC_TGTTCTAATTACCATGCAAG;CCNC_TCTGTTGAAGGAGCGCCAAA	4	4.53065	2.52394	0.00168481	0.084753	0.084753
METAP2	4	637;2042;3787;5805	METAP2_TTATTGAGAGAACATCCAGT;METAP2_GTAAAAGATGCTACTAACAC;METAP2_AATACCCACCCACACAAGAT;METAP2_TCTTGCTACTTCATCCACTG	4	4.4781	2.92328	0.00190718	0.0919417	0.0875591
INTS1	4	4857;5021;5344;5838	INTS1_GAAGATCACCAACTTGATGG;INTS1_TGCCACACAGGTGTACATCG;INTS1_TCTGGGGATCAGTCTCCATG;INTS1_GTAGGTGCACAGATTCAGAA	4	4.46825	2.4226	0.00194724	0.0901184	0.0875591
PPP2R4	4	5003;5180;5479;5858	PPP2R4_TGTGCCGTAGTCAATGCGCG;PPP2R4_CTCGGAGACTCTGTACTCGA;PPP2R4_TAGGCATACGCTGACTACAT;PPP2R4_CTGGTATGCCAAACTTGATG	4	4.46231	2.40436	0.00197529	0.0879004	0.0875591
LSM12	4	4115;5872;5892;5972	LSM12_GACACCAGCACTGATTGCAT;LSM12_CCAGAATGTCCCTCTTCCAG;LSM12_CCTAGCTTGCCAGCAAAGCA;LSM12_ACATTGAGTGAAGCTAGGGG	4	4.42883	2.36503	0.00211552	0.0906541	0.0875591
KIF18B	4	4616;4794;5388;6011	KIF18B_CCTGCTCAAAGACTCCCTCG;KIF18B_AAGTCGCGTTGGCATCAGTG;KIF18B_AAGATACCTACTGCTTAGAA;KIF18B_CATCCAGCACCCATGCGAAG	4	4.41752	2.4211	0.00216761	0.0895687	0.0875591
PPP6R3	4	5064;5154;5787;6031	PPP6R3_GTTACATGGGACACCTAACG;PPP6R3_CAACCTAATGACATTCAACC;PPP6R3_GGAGTCTTGATCGGTAATTG;PPP6R3_TCAAAGGGGAATCGTTTAGG	4	4.41175	2.37435	0.00219465	0.0875591	0.0875591
GPR22	4	422;791;1713;33920	GPR22_TGCAAACCGAATTCTGACAA;GPR22_CTTGATGTAATAATTTGTGT;GPR22_AATGAATACTACACTGAACT;GPR22_TTCTCTAACCACACAACATG	3	4.35649	3.07361	0.00247412	0.0954185	0.0954185
ELOF1	4	4388;5545;5835;6296	ELOF1_CTCTTGTACCGTGTGCCTAG;ELOF1_CCTCCCAAGAAGAAGATGAC;ELOF1_CACGGTACAAGAGATGACTC;ELOF1_TCACATCACAGGATTTCTCG	4	4.33705	2.35086	0.0025843	0.0964529	0.0964529
ASNA1	4	54;217;15785;33811	ASNA1_CGCATTTCCCGGCATCGATG;ASNA1_CTGAAGTGGATCTTCGTCGG;ASNA1_TTCCCCACCATCGTGGAGCG;ASNA1_GCCTGACGAGTTCTTCGAGG	2	4.31805	3.43392	0.00271051	0.098002	0.098002
RPL27	4	988;1349;6228;6447	RPL27_GTTCATGAAACCTGGGAAGG;RPL27_TGGCAGCTGTCACTTTGCGG;RPL27_GGGATATCCACAGAGTACCT;RPL27_ACGCAAAGCTGTCATCGTGA	4	4.29587	2.76126	0.00283272	0.0993168	0.0993168
PPP4C	4	1826;4992;5929;6609	PPP4C_TGGATGTCGCCGCACACCTG;PPP4C_CGATCAGGATAGCGAACCTG;PPP4C_TGAGAGTCGCCAGATCACGC;PPP4C_GATTGTCCGAATCTGATCCA	4	4.25276	2.42967	0.00310617	0.105701	0.1049
COX17	4	1404;3006;5799;6646	COX17_CCAAGAAGGCGCGCGATGCG;COX17_GTCTCCGGGCAAGCGCAGCA;COX17_CGCTTGCCCGGAGACCAAGA;COX17_CTTCTCCTGAGACTCAGGCG	4	4.24306	2.56515	0.00317328	0.1049	0.1049
RFC2	4	169;3474;4893;6814	RFC2_AATGCTTCGGATAAGATCAT;RFC2_TTCGCCGTAGGTCTTTGCAA;RFC2_CTCACCACGGCAGTTCGTAG;RFC2_TGAAGCATTGAGTTCCAACA	4	4.1997	2.80278	0.00347979	0.111837	0.111837
ARPC4	4	2974;6679;6830;6969	ARPC4_TATCCTTCGAAGGAAGCCTG;ARPC4_GTGTCGTTCCACAACCTGGG;ARPC4_GCCCCTACCTGAGTGCCGTG;ARPC4_TTCTCGATCTCATCAGCCTG	4	4.16062	2.25601	0.00378029	0.118211	0.118211
FBXW11	4	2608;5444;6835;7052	FBXW11_AGACTATAGAATCTAACTGG;FBXW11_AGTGCAATACAGCCTCATTG;FBXW11_CCTTAATAGAATTATCTCGT;FBXW11_GACACGGCGTAAAGTGATGT	4	4.14006	2.30387	0.00394757	0.120193	0.120193
POLR2J	4	190;283;7169;41748	POLR2J_GATGGTGAATAAACAGGCAT;POLR2J_TGATGATCTTGTGCTCCAAG;POLR2J_GAAGAGCAAGAACGACTCGA;POLR2J_TCCTAGGATCACCATTAACA	2	4.08815	2.87274	0.00446644	0.132504	0.132504
BUB3	4	245;300;4698;73135	BUB3_GGGATCAGACAGTTAAACTG;BUB3_GTATTCAACACATCTGATAG;BUB3_AGTCCCACACCAACACTCTG;BUB3_CGGCTCAAGTACCAGCACAC	2	4.03767	2.99789	0.00503138	0.145533	0.145533
RPS10	4	468;955;2519;14400	RPS10_CAAGTCCCGAGGCTACGTGA;RPS10_TCATGTCATGAAGGCCATGC;RPS10_TGGACGGCTACGGCGTAGGG;RPS10_CAGGCCTCGGCCTAAAGGTA	3	3.85879	2.83907	0.00685241	0.193372	0.183716
TBC1D3L	4	91;371;22155;35409	TBC1D3L_CCTCCTCAGGAAGATAGAGG;TBC1D3L_CACGTCACAACCCAAGACCA;TBC1D3L_AGAAACTAACAAGAAAGCAG;TBC1D3L_GTCAGTCCTCCTGAACACTG	2	3.85398	3.08888	0.00692753	0.190837	0.183716
PLA2G10	4	388;537;2542;50773	PLA2G10_GTGCACACGTAATATCCTGG;PLA2G10_CACCAGTCAATGGCATCGCG;PLA2G10_ATATTTCATATAGGCGATGG;PLA2G10_CTGGAACTGGCAGGAACTGT	3	3.84708	3.02694	0.00700266	0.18842	0.183716
NBAS	4	287;379;11185;50937	NBAS_AATATAAAGCAAGTGCACAG;NBAS_GACAAGTGCCTACCAGTGGA;NBAS_TCTCCAAACGAGATCGTTTG;NBAS_CCGAGCTAAAGATTGGTGCG	2	3.83554	2.83191	0.00715191	0.188063	0.183716
ZBTB8OS	4	285;383;44960;66113	ZBTB8OS_TCTACTTCTACTGTTTGGAG;ZBTB8OS_TGAAGAACAGAAGGCGATCA;ZBTB8OS_TTCTTTAGGTTACACGCATG;ZBTB8OS_AGTGTCTAATCCTGCAGTCA	2	3.82647	2.82888	0.0072681	0.186871	0.183716
PSMG2	4	1489;2255;2590;74542	PSMG2_GGTGTAAGTAGGTACCGGAA;PSMG2_ATGGAGACTCACCATTAGGA;PSMG2_TAAAATAAAGAGCCTTAACT;PSMG2_AATCCATATGCGACCACAGA	3	3.82299	2.42174	0.00730416	0.183716	0.183716
KLHL33	4	402;407;47950;53029	KLHL33_CCCATGCCGGAAGCGTCCGG;KLHL33_GACAACCATCCCGAGCAGTG;KLHL33_CCAACACCGTGCAGCCACAA;KLHL33_CAGCTGGTGCAACAGATCTG	2	3.77395	2.72893	0.00791017	0.194725	0.194725
FADS2	4	572;632;2720;38620	FADS2_ATAACCTGCGCACCGACAGG;FADS2_TCTGGTACTGGAAATACATG;FADS2_GGGCGAATGGCAGCCCATCG;FADS2_CCACGAATTCCAGGTCAGGG	3	3.75995	2.89596	0.00809147	0.195038	0.195038
COPS4	4	48;421;6997;13028	COPS4_GATTGCTAGGCTATATCTGG;COPS4_TCCTCAAATGAAATGACTCT;COPS4_TTGTAGGTATCGTCAGATCC;COPS4_AATTCATTGAAGCTGCACAA	2	3.74473	2.96682	0.00831384	0.196308	0.196308
WASH1	4	172;677;2829;11105	WASH1_GGCACTGTACATGAGGTCGT;WASH1_GTAGCCGAGCCTCTCAAGGT;WASH1_GGTGGTGTTGAAGAGCAGCA;WASH1_GCGCGGCCAGCAGACCTGCA	3	3.7094	3.03104	0.00886576	0.205154	0.205154
NET1	4	163;457;18585;38171	NET1_ATTTGACTAGGCGACTTCGA;NET1_CAATTAAATCCTGTTCACCT;NET1_AACCAAGCCTGATGGAACAG;NET1_CAAAGTGCTGCTGTGCCATG	2	3.67388	2.87287	0.00943771	0.214107	0.214107
TICRR	4	447;492;3994;16033	TICRR_TCAAAGAGATCACTAAAGCG;TICRR_GGATAGAGTCAATATACCTG;TICRR_GACGCTGCTAGACTACCAGT;TICRR_ACTGGGTGGATACCACCGAA	2	3.61018	2.83859	0.0106507	0.236979	0.236979
MRPL4	4	1854;2340;3203;13421	MRPL4_CAAGACCAAGACGAGAGCCG;MRPL4_GCATGTAGTAGTAACTTGTG;MRPL4_GCGCGGTGGCGAAAACATCG;MRPL4_GCCTGGGTCGAGTCCTTGCG	3	3.54984	2.29069	0.01199	0.261743	0.261743
PI4KB	4	44;1712;3275;10734	PI4KB_CCCATTGACCAACTCCAGTG;PI4KB_CCACTCAACGACACTCCCGT;PI4KB_AGAACCGAATTCGGAGTACG;PI4KB_GCTTAACATGTACATCCACA	3	3.5213	2.90034	0.0126671	0.271404	0.271404
SAA2-SAA4	4	3166;3281;3358;24019	SAA2-SAA4_TCTTTCTCTTCAGCACAATG;SAA2-SAA4_ACTGGTGACTCCCATGACCA;SAA2-SAA4_AACAGATATCTCTATGCTCG;SAA2-SAA4_TTTCCAGGGGTTGGGGACAT	3	3.48919	2.10655	0.0134774	0.283516	0.2792
MCM5	4	1764;3038;3367;10210	MCM5_GCCTGATGCAGTCCCCCACG;MCM5_CCTGATGGACTTACTCGCCG;MCM5_GACCTCATAGACATTTGGGA;MCM5_GTCGGACATGATGTCACACC	3	3.48575	2.20316	0.0135596	0.280151	0.2792
SDHA	4	1197;1574;3387;24301	SDHA_TGTCATCGCACTGTGCATAG;SDHA_GCCCATCACCTCGACCACGG;SDHA_ACCGTGCATTATAACATGGG;SDHA_ATAAGGTGTGCAATAGCGAG	3	3.47816	2.43815	0.0137549	0.2792	0.2792
SDAD1	4	345;1521;3468;44297	SDAD1_CGTCATAATAACGTACCTTG;SDAD1_TCATCACCTAGTACCCCCAG;SDAD1_CCTTTAGGGTAAGCCTACAG;SDAD1_CCCAAGAAAGAATGTCAAAG	3	3.44785	2.61296	0.0145863	0.290971	0.288416
GOLGA6L10	4	394;596;68368;76401	GOLGA6L10_GGAGAGGCTATGTGAACAGG;GOLGA6L10_CCAGTACCAAGAACTAGCAG;GOLGA6L10_CCTGACACAGCCACTTCTGG;GOLGA6L10_GGAGAGGCTACATGAACAGG	2	3.44481	2.56866	0.0147075	0.288416	0.288416
EIF4G1	4	2828;3192;3609;14888	EIF4G1_TGGTGGTGAGCAGACGACAA;EIF4G1_GGATCTCGAATTCGGATCTG;EIF4G1_ACTGGAAACTAACCGCCATG;EIF4G1_ACTGTGGCAATGATCTTGCG	3	3.39676	2.0977	0.016237	0.313104	0.310702
RPIA	4	472;980;3662;23214	RPIA_TGATCTGGATCGACACCCAG;RPIA_GGCTGTGGAGAACCACGTGA;RPIA_AGGAAGTGGGAATACAGACG;RPIA_GCACAGTCTGGGACCCGTGG	3	3.37808	2.67025	0.0168761	0.320093	0.310702
WNK1	4	3278;3333;3666;34280	WNK1_GCCGTGGGAATGTCTAACGA;WNK1_TTTCTCCTCATACATCTCAG;WNK1_GCTGATGGGACGGTTGACAG;WNK1_GATCCCGGGGGTATCAACTG	3	3.37669	2.06033	0.0169462	0.316238	0.310702
HSPE1	4	393;647;5423;37291	HSPE1_TGGATCGGGTTCTAAAGGAA;HSPE1_ACCAATACTCGGTCAAAGAG;HSPE1_GCTGCTGAAACTGTAACCAA;HSPE1_CAACCAGTTAGCGTGAAAGT	2	3.37408	2.64827	0.0170344	0.312837	0.310702
HSD17B12	4	67;2189;3685;12958	HSD17B12_TCTATTTCAGTGAACAACGT;HSD17B12_ATGACACAATTGGTACTGCC;HSD17B12_CAGAATAGATGGTCAAGAGT;HSD17B12_GAGCGAGTACGAAATACGCA	3	3.37006	2.71988	0.0171866	0.310702	0.310702
DCLK1	4	461;670;49826;71716	DCLK1_CTACAGAGCTCTCAGCATGG;DCLK1_ATAACAGAACGATATAAAGT;DCLK1_AAAAGATCGGAACCGGTCTG;DCLK1_CATCTAGCAAGAAATCATCC	2	3.344	2.48472	0.0181372	0.322842	0.318846
NHLRC2	4	257;671;6077;25092	NHLRC2_GGAGCAGTGAAGCACCTCGT;NHLRC2_TCAGTACCCGAGTTTCCGGA;NHLRC2_TGCATCATTAACCATAGGGT;NHLRC2_AAACAATGCCTATCCTCACA	2	3.34271	2.65042	0.0181883	0.318846	0.318846
FBXO46	4	496;709;55886;75628	FBXO46_CATCAAGCCCGGGAATACAA;FBXO46_AGGGGGTGGGATCTGAACGG;FBXO46_CGGAGCGTCAGGCTTCCACG;FBXO46_GAGCCCCGTGCACCAGACAG	2	3.2953	2.44478	0.0200113	0.345569	0.345569
MMP9	4	851;3581;3936;13710	MMP9_CGAACTCATGCGCCGCCACG;MMP9_AGGTCGAGTACTCCTTACCC;MMP9_ACTACTCGGAAGACTTGCCG;MMP9_CCGCTATGGTTACACTCGGG	3	3.28571	2.19127	0.020405	0.347185	0.347185
SCD	4	721;727;4120;22972	SCD_ATGATCAGAAAGAGCCGTAG;SCD_CAGGTGTAGAACTTGCAGGT;SCD_ATGTCGTCTTCCAAGTAGAG;SCD_GATCCTCATAATTCCCGACG	2	3.27373	2.64557	0.0209669	0.351576	0.348159
UBE2J2	4	834;2222;3981;19352	UBE2J2_CTCCGACCACGGCAACCCAG;UBE2J2_AGAATCCTTACCTTCATAAG;UBE2J2_ATATGATCACTCCCAACGGG;UBE2J2_TACCACTCGAGAATATTCGA	3	3.27117	2.32207	0.0210641	0.348159	0.348159
UBE2D3	4	1464;3713;4047;18794	UBE2D3_GGGAAAATACTTGCCTTAGG;UBE2D3_TACTTACTATCATCCCCAAC;UBE2D3_AATGACAGCCCATATCAAGG;UBE2D3_ACTTACAGGTCCCATAATTG	3	3.25014	2.09445	0.0220337	0.359056	0.354251
PSMD9	4	618;750;58561;62773	PSMD9_GAGGCCATGAGCCGCAAACT;PSMD9_ACATATGATGTTGTGCCTGG;PSMD9_ACAGGTCCACGTCTGACCGG;PSMD9_GTCGCTGACAGTCACGACGC	2	3.24694	2.3739	0.0221809	0.356435	0.354251
RAD9A	4	403;3869;4069;73643	RAD9A_GCGCTGTAAGATCCTGATGA;RAD9A_CCTGCGCAGCTACCACGAGG;RAD9A_GTATTGCTGGAAGAAGAGCG;RAD9A_CCACTCCCTGTCCCGCATCG	3	3.24321	2.26149	0.0223512	0.354251	0.354251
TREML2	4	325;4148;4217;46791	TREML2_TAAGGGCTACAAAAACCGCG;TREML2_GGAGGCTAAGAGCCTAGGCA;TREML2_ACAGTGTATACACAAAAGTG;TREML2_TTTCAGCTCCCCAAACTGAG	3	3.19755	2.25792	0.0245469	0.383794	0.383606
GPR33	4	275;800;22673;55572	GPR33_CACCCATAGATAGAGGCCAT;GPR33_ACATCATGACCGTAAAGGAA;GPR33_ATCAAGGCAGTGGATTCATG;GPR33_AAGGTAACGATCAAGACCGA	2	3.19146	2.51904	0.0248664	0.383606	0.383606
ATP6V1D	4	19;827;10283;21943	ATP6V1D_CAAAGCAGTGGAACTACTGG;ATP6V1D_GAACTGACTGGTTTAGCCAG;ATP6V1D_CTTTAAACGAGCCTTCATGA;ATP6V1D_GATCCTAAAGAAGATAATAG	2	3.16294	3.08289	0.0264591	0.402804	0.402804
TMX1	4	1779;2609;4407;8171	TMX1_AAGACCTTGGATTGCCAGTG;TMX1_TATTTCTTAGTTATGCCCCG;TMX1_GTGCTCCCTGGACGCACGGG;TMX1_TCAGCTATCTATGTGGATCA	3	3.14128	2.12959	0.0277422	0.416853	0.413763
GTPBP10	4	313;853;32129;33207	GTPBP10_TCAGTTACTGAAATACCCAC;GTPBP10_TAAGCTAAGACTCTTCACCA;GTPBP10_CCAGCCACAAACCGTTTCCG;GTPBP10_TAGCTGATGTAGGCCTAGTA	2	3.13635	2.46371	0.0280287	0.415759	0.413763
SMC3	4	534;3579;4451;74012	SMC3_TAGAGTGTATGACGAACGAA;SMC3_ACAGTCCATAGTGAAAGCAC;SMC3_TAGCAGGCAATAGTGAACAA;SMC3_ACAAAAGCAGAAATAACACG	3	3.1286	2.2047	0.0284644	0.416877	0.413763
SREBF1	4	554;3724;4501;17733	SREBF1_ACCAGCTGCACACCATGGGT;SREBF1_GCGATGCCTCCAGAAGTACA;SREBF1_CCTGTAGAGAAGCCTCCCGG;SREBF1_TAAATCTGCTGTCTTGCGCA	3	3.11435	2.18381	0.0293439	0.424386	0.413763
SRM	4	1414;2879;4546;33480	SRM_CTCGAAGCTGACCCTACATG;SRM_GGTCCAGTGTGAGATCGACG;SRM_GGACGGTGTCATCCAGTGCA;SRM_ACTGACTCCTCAGACCCCAT	3	3.10166	2.12006	0.0301993	0.431365	0.413763
HACD2	4	1776;3842;4583;28186	HACD2_GTCCGAGCATACCTGGCTAA;HACD2_AGTAACACATAGCGTCAAAG;HACD2_ACTGGAGCCTTATTGGAGGT;HACD2_TTTACCTGGCCCATTTGATG	3	3.09132	2.00598	0.0308524	0.435319	0.413763
BAG5	4	2461;3528;4600;57412	BAG5_GTATTTCAATCCGGTGTGGG;BAG5_TGCATCCTCGGAAAGCGGCA;BAG5_CTGGATGCTCTAGATGTGTG;BAG5_CAGCAAGTTATCGGCTTCAG	3	3.0866	1.98463	0.0311669	0.434459	0.413763
CDS2	4	1383;3445;4614;22300	CDS2_GGCCCTATTGAGGACCTCCG;CDS2_TATTTACTGAGAATCCGCAA;CDS2_GCAGACAAAGCATCTGTACC;CDS2_CAGCTGAGCGTCCTGAACCA	3	3.08272	2.06704	0.0314193	0.432764	0.413763
ZC3H3	4	2168;4434;4630;45455	ZC3H3_TGTTGGCAGATACTTTGTAG;ZC3H3_TCGACAGGTCACAACCAGCG;ZC3H3_CAGGCGACATAGTCGGTGCG;ZC3H3_GAGTATTTCTTGCGCCACGA	3	3.07831	1.93594	0.0317358	0.431981	0.413763
SNX24	4	2017;4058;4647;54874	SNX24_TTCTAAACATGTTAGGAACT;SNX24_GTCTTGGAACAGCGACGACA;SNX24_ACACTTGCCCTCTCTACCAA;SNX24_ACTTCTATCTTAAACACCTG	3	3.07364	1.9681	0.0320213	0.430798	0.413763
MED21	4	1245;2700;4650;44815	MED21_GGATCGGCTCACGCAGCTTC;MED21_CAAAACTGATCTGCAAGCTT;MED21_ATTGGAGTATTGCAGCAATG;MED21_ATATTATTGAAAGAGGCAGG	3	3.07282	2.14577	0.0320874	0.426726	0.413763
VPS35	4	2929;4177;4670;72847	VPS35_TTTGGCTCAAGAATATCTCA;VPS35_CAACATAGTCCACACGATCA;VPS35_GGTGTGCAACATCCCTTGAG;VPS35_CAAAAAGTTTAATATCCGCT	3	3.06735	1.90946	0.032462	0.426802	0.413763
MYB	4	2934;3489;4679;13375	MYB_AGAAATACGGTCCGAAACGT;MYB_ACCAGGCACACAAGAGACTG;MYB_AGTCTGGAAAGCGTCACTTG;MYB_TATTTACATGTAACGCTACA	3	3.06489	1.95779	0.0326714	0.424728	0.413763
CASC4	4	668;1830;4686;40291	CASC4_CAAGCAATCATATTCCACAT;CASC4_TGCTCCAGTAGTTGAAGGCG;CASC4_GGGCCTCGGGAAGAGATGCG;CASC4_CAAGAAACAGATCGACCAGA	3	3.06299	2.33852	0.0328146	0.42185	0.413763
ATP5L2	4	900;930;40024;73755	ATP5L2_AGCTCTAGGGATCTCAGCAG;ATP5L2_GGGAGGAACCAGCTCAACCG;ATP5L2_AGCAGCATTCACCAGTGCTG;ATP5L2_CGTGGTGTAGTACCAAAATG	2	3.06217	2.20231	0.0328687	0.417902	0.413763
BANP	4	766;939;14578;39947	BANP_AGACGTGCAACAAAGTGCGA;BANP_TGGCGGTCAAGAGCTTCTCG;BANP_AGGCTGTGTCCAACCTCTCG;BANP_CGCAGCGTACCCGCATCTCG	2	3.05391	2.23203	0.0334277	0.420389	0.413763
RPE	4	111;941;60607;70636	RPE_GTTACCCGTCCATTACGTCC;RPE_ATATCTATCTGATTAGCCCA;RPE_CCCCAGAGTCTAGCATCCGG;RPE_CGAGGCTACTGAGAACCCAG	2	3.05208	2.64496	0.0335519	0.417414	0.413763
GAB2	4	825;942;12719;36770	GAB2_GAATGTCCTAGGGATCTGGT;GAB2_GACAACAGCCGACTTCACCG;GAB2_CAAACGTGAACAGAGTTGGC;GAB2_TGCTGAGGACTGCCCCATCG	2	3.05117	2.21506	0.033616	0.413763	0.413763
SLC35C1	4	148;3391;4781;52494	SLC35C1_CTCACCGATGATGATACCGC;SLC35C1_AGGCCACACCGACGTACTTG;SLC35C1_CAACGCCATCTACACCACGA;SLC35C1_TGGGGAAGTCCACGGCACCA	3	3.03741	2.37273	0.0346076	0.421484	0.421484
BCAR3	4	4124;4262;4842;72520	BCAR3_TAGTTGACGCCAGAGTTCCG;BCAR3_TACCTGAGGAGGTTTCCCCT;BCAR3_GACAGTTCTGCGACTCAGCG;BCAR3_TCATCACAGGACCTTATGGG	3	3.02126	1.84619	0.0358327	0.431858	0.431858
POLR1D	4	747;991;67525;71380	POLR1D_TGTGACATTTGTATTGCACG;POLR1D_GTAACGTAGAGAATTTCCTA;POLR1D_TTGAAGACCTCAATGGCTGA;POLR1D_AATTTACGCATTCAGACTCG	2	3.00769	2.21421	0.0369355	0.440561	0.440561
DYNLL1	4	967;1017;8379;44441	DYNLL1_CATTGCGGCTCATATCAAGA;DYNLL1_AGAGATGCAACAGGACTCGG;DYNLL1_ACAAGAAGTACAATCCCACC;DYNLL1_CCACCTGGCATTGCATCGTG	2	2.98549	2.14896	0.0387505	0.457493	0.450256
SDHB	4	859;1019;34504;52607	SDHB_TGTGCAATGAACATCAATGG;SDHB_TTAAAGCATCCAATACCATG;SDHB_ATGGCAAATTTCTTGATACG;SDHB_TCCTTTATCACATACATGTG	2	2.98381	2.1729	0.0388918	0.454523	0.450256
TRIO	4	622;1027;72466;75881	TRIO_AACGAGCTGACCATCCGACG;TRIO_AGAGAAGGGAATTATCCGAA;TRIO_ATGGTGTAAAGCTTGCGGTG;TRIO_GGGGGCTCGGAATATGATCG	2	2.97711	2.23762	0.0394647	0.456607	0.450256
NSL1	4	818;1029;12250;29537	NSL1_CGCACCCGAAAGTCTTCTCG;NSL1_CCGCTCTGCGAGATGCGCAG;NSL1_TCCATGGGACAAGGAGCTCG;NSL1_CCAGTGGATGTACAACAGGG	2	2.97544	2.17899	0.03961	0.45375	0.450256
ISY1-RAB43	4	1018;1030;5890;67368	ISY1-RAB43_TCAGCACGTGTCTTTCTGGG;ISY1-RAB43_GTCCGGATAAAGGAGCTGGG;ISY1-RAB43_GAGCCGAGTTAGTGGAAAAG;ISY1-RAB43_CTCCAAAGTACTTGTAACCT	2	2.97461	2.346	0.0396941	0.450256	0.450256
MITF	4	574;1042;8606;43435	MITF_TAAGCGTAAGCATAGCCATG;MITF_AAGTACCTAGTTCTTTAATG;MITF_ACCACATACAGCAAGCCCAA;MITF_TTCACGAGCGTCCTGTATGC	2	2.96469	2.24843	0.0405655	0.455673	0.455673
MELK	4	1086;2967;5133;33996	MELK_CTTCTAGCCAAGAAGGCTCG;MELK_GCAGCACCTGAGTTAATACA;MELK_CTGTTACGCAATCATCATCG;MELK_TATCTGACGGAAGACAACCC	3	2.94699	2.09644	0.042054	0.467851	0.467508
ATP6V1C1	4	1054;2307;5151;33632	ATP6V1C1_TAAGAAAGTAGCTCAATACA;ATP6V1C1_ATCAACTGCCTTCCTAAACA;ATP6V1C1_GAGAATCTGTTGGCTAATGG;ATP6V1C1_ACTGCTTAATCCAGTCGTTG	3	2.94254	2.16936	0.0424627	0.467899	0.467508
KPNB1	4	710;1074;6195;30730	KPNB1_AGCTCCTAGAGACTACAGAC;KPNB1_ATCTTGGCAAATATAACCGA;KPNB1_TATCTCGAACAACTACACTG;KPNB1_CACACAGTGTCCAGATACGA	2	2.93878	2.36315	0.0428313	0.467508	0.467508
SLC39A9	4	448;1081;19428;22058	SLC39A9_TATGTTGGTGGGATGTTACG;SLC39A9_GACAACCAGACCCAGCGTGG;SLC39A9_AAACACAATTAACTGGACAC;SLC39A9_ATGTTGCTGGTGGACCAGAT	2	2.93322	2.28543	0.0433091	0.468305	0.468305
FDX1L	4	2820;4804;5252;51133	FDX1L_CCCAGTGAGTGGCAGAGTCG;FDX1L_TTCACTCACATACACATGGC;FDX1L_GTGGTGTTCGTAGACCGCTC;FDX1L_GGCAGCCTGCAGTAGAACCC	3	2.91786	1.82651	0.0448186	0.48014	0.474503
RTTN	4	501;1433;5282;58452	RTTN_GAAGTGCCGCCACGACCAGT;RTTN_AAAGCTTTAATGCTAGCGAA;RTTN_GTTGTCAGAACATTTCCGGT;RTTN_AGGTAACCCCACATGGACCA	3	2.91062	2.39769	0.0454937	0.482902	0.474503
RPSA	4	1053;4690;5288;54540	RPSA_CATAAATCTCAAGAGGACCT;RPSA_TTGGCAGGGAGCTCACTCAG;RPSA_TACACAGCGCAATGGTAGGT;RPSA_TGGCCAGGTTTGTGGAACAG	3	2.90918	1.96241	0.045637	0.480018	0.474503
GPR63	4	75;1113;27040;75624	GPR63_GGTAGTAAGAATAGTTACCA;GPR63_TATATCTAAGCAATGGACTG;GPR63_TGAGTACAGTATTACCAGGA;GPR63_TTTACCAAAAAGCTGCCATG	2	2.90825	2.65787	0.0457662	0.47704	0.474503
OPN1MW2	4	796;1121;46400;70342	OPN1MW2_GTTCACAACGCTGATAGTGC;OPN1MW2_CAGAGCACGATGATGCTGAG;OPN1MW2_CACGGCCTGAAGACTTCATG;OPN1MW2_ACCAACAGCAACTCCACCAG	2	2.90212	2.14806	0.0463862	0.479186	0.474503
POLG2	4	852;1137;19614;21945	POLG2_CGCAGAATGGTGGACCTCGG;POLG2_GGTTACGTCATCGACTCCAG;POLG2_AGGAGTTAATAGAAACCCTG;POLG2_AGGGCATGTGAAGTCGCACG	2	2.89	2.12771	0.0475682	0.487048	0.474503
DNAJC8	4	319;1138;24316;62265	DNAJC8_TCAGGCAGGAAAAGAATACG;DNAJC8_AGGCGGCGGAGGCAGCACCG;DNAJC8_TCAATCGGCTCACCTCAAAT;DNAJC8_AGAGGAGGATGATCCTGAGC	2	2.88925	2.33608	0.0476373	0.483477	0.474503
CAMK2B	4	687;1141;46953;65990	CAMK2B_CTCACCTGAGAAATTCCGTG;CAMK2B_TCTCCATTGTCACCAAATGG;CAMK2B_GTCCTTCGCAAAGAGGCGTA;CAMK2B_TGCAGAGCTTGACACAGCGT	2	2.88699	2.17153	0.0478847	0.481762	0.474503
ARMC7	4	476;3671;5394;11901	ARMC7_CCAGCAACTACGAGTATCTG;ARMC7_GGTCATAAGCGAAGTTGGCG;ARMC7_ACCAATAGCAAACTCCACCA;ARMC7_AAGGAGCACATCCTGCACGC	3	2.88397	2.13248	0.0482173	0.480926	0.474503
USP8	4	37;1146;13916;18106	USP8_GTATTTCATATATAGTACAT;USP8_TTGTATACTGGGGATAACAA;USP8_ATGAAGGAGCCATTTCCGGT;USP8_TGAAGTCCGGAAAAAACTTG	2	2.88325	2.79847	0.0482904	0.477538	0.474503
USP17L25	4	52;1353;5402;29800	USP17L25_AAGAGATTCTCCGATGTCAC;USP17L25_GGAGCAAGCTGTCTTGCCAC;USP17L25_TGAATTTCTCATGTTCACTG;USP17L25_GAGGGCTGGATGACGTGGCC	3	2.88208	2.72988	0.0483936	0.474503	0.474503
SNRPD3	4	953;5416;5421;25115	SNRPD3_CACATACAGAGATGGCCGAG;SNRPD3_CTGGAGCAGGTATACATCCG;SNRPD3_ACACCGGTGAGGTATATCGG;SNRPD3_AAAGTACTGCATGAGGCCGA	3	2.87763	1.92704	0.0488774	0.47522	0.47522
WNT1	4	3988;4245;5487;55054	WNT1_GTCTGATACGCCAAAATCCG;WNT1_TTCGGCAAGATCGTCAACCG;WNT1_CCTGCACGTGTGACTACCGG;WNT1_ATCTCGGAGAATACGGTCTG	3	2.86226	1.79832	0.0505962	0.487832	0.486616
ELL2	4	413;1178;33172;49530	ELL2_CAATAAGAGTACTCACCCCG;ELL2_CTATGTTTATGACATACCTG;ELL2_GACACGAGAAAGAATGACCC;ELL2_AATCCTTTAAGGTATATGAG	2	2.8597	2.26604	0.0508907	0.486616	0.486616
RPL27A	4	856;2808;5515;10517	RPL27A_GCAGACCACCAGCATTACCG;RPL27A_TTACCTCTTCCTAGCCACCC;RPL27A_TTTGGTCAGTGAACAGACAC;RPL27A_AGGAAGACCCGGAAACTTAG	3	2.8558	2.11449	0.0513545	0.487026	0.487026
MRPS12	4	2620;3670;5544;39610	MRPS12_ATCGCAAGTGCTGTCGAGTG;MRPS12_GGATGAAGCAGACGGCCTCG;MRPS12_GCTTGCGGGTAAACGTGCAC;MRPS12_CTCAACACGTCCCTAACTTG	3	2.84915	1.88649	0.0521328	0.490387	0.490387
DDX10	4	203;3968;5597;17952	DDX10_AGTGCAAGGATAGAAACACC;DDX10_TACTCGTGTGCACACCAGGT;DDX10_CATGAACCCAGACATACTCA;DDX10_TGATAGGCCAGTTCTCTCGT	3	2.83708	2.21732	0.0535141	0.499321	0.498034
PPP2R5E	4	3325;4500;5609;30327	PPP2R5E_GCCTTGAGACCTAAACTGTG;PPP2R5E_AACTGCTGGAAATATTAGGA;PPP2R5E_CTCCACTCTTAATGAACTGG;PPP2R5E_AGAAGATGAACCTACCCTTG	3	2.83436	1.79552	0.0538066	0.498034	0.498034
TLN2	4	117;1226;23152;68478	TLN2_GAACCTCAAGAATATCTCGA;TLN2_TGACTCCACTGCTCGCATGG;TLN2_TGCATCGACAACCGACCCCG;TLN2_CTATTCAGTACAAACCACCG	2	2.82556	2.52032	0.0549014	0.504134	0.504134
TMEM189	4	2137;5215;5711;37088	TMEM189_AGAAGACGAAGCACTCCCAG;TMEM189_CCAACACCGAGTATGACGAG;TMEM189_TTGACCCGACAGCTATCACA;TMEM189_GAGGCGTCTTGTTGCCGCTG	3	2.81151	1.80509	0.0565441	0.515131	0.509929
TM9SF2	4	1185;2842;5718;55618	TM9SF2_TGGATAATATGCCTGTAACG;TM9SF2_CTTGTTACTTATGTCCATGG;TM9SF2_ACACTTACATAGAGTCACAA;TM9SF2_TGAACTTACACTAATAACAC	3	2.80995	2.05067	0.0567565	0.513026	0.509929
ALPK1	4	931;1252;43239;51766	ALPK1_AGTGCACAGAAGGCTCCATG;ALPK1_GAGCCATCGGACTACAGCAA;ALPK1_CATCCTCGCTCGGGACTGTG;ALPK1_TGCCAGTATACCTAGCGACG	2	2.80764	2.06796	0.0571041	0.512166	0.509929
MEN1	4	4528;5495;5737;22203	MEN1_CCAGGCATGATCCTCAGACA;MEN1_GAACGTTGGTAGGGATGACG;MEN1_AGGATAGAGGGACAGGTCGA;MEN1_CCAGACAGTCAATGCCGGTG	3	2.80575	1.69468	0.0572954	0.509929	0.509929
OR6C70	4	829;1264;50749;55844	OR6C70_ATTGTGTGTTGAGCATGATA;OR6C70_ATAACGCAAAGGTTTGCAGA;OR6C70_CCAGAAAAGAGAAATTACGG;OR6C70_TCCTAATCACCATTGTTACC	2	2.79949	2.0882	0.0581047	0.513185	0.511369
POLR2D	4	1856;2416;5774;74396	POLR2D_TAGCACTCACCTACGAACAC;POLR2D_GCAGCAGAATGAGAGTGCAG;POLR2D_TCACAGCTCATCTTTCCTAA;POLR2D_TCCGCGGGCTGGCGACGTAG	3	2.7976	2.03084	0.0583411	0.511369	0.511369
TMEM59L	4	846;4050;5802;74738	TMEM59L_CTTCACATAGGCTTCCACGC;TMEM59L_CAGCCCATAGTGGAGAGCCT;TMEM59L_GAAGCCCTGGAGGTGCACGT;TMEM59L_CTCGCAAGCGCTGATCAGAA	3	2.79147	1.99358	0.0592256	0.515218	0.514651
FKBP14	4	3811;5710;5824;18650	FKBP14_GTTCGTCACTTCTTTGATTG;FKBP14_GAAGGCTACTTAGAAAAGGA;FKBP14_GCCATCGCAAGACCAAAGGA;FKBP14_CATAGTCACAAACATAACAA	3	2.78667	1.69873	0.0599258	0.517419	0.514651
CHTF18	4	131;2683;5828;29317	CHTF18_TCAGGTTCGCACCGTCCCTG;CHTF18_CAGTGACGACCGTAGCCCGG;CHTF18_CGTCCACGTGACATCCACGG;CHTF18_ACGGTAGAATCGCTGTGAGG	3	2.7858	2.37144	0.06005	0.514651	0.514651
SMARCD1	4	1445;4537;5897;15706	SMARCD1_CCTGGTAATCCAGCATCAGT;SMARCD1_TTTGTCCAGTTCAATCACCA;SMARCD1_GAAACGGCTAGATATCCAAG;SMARCD1_GAGCGGTACAGCCCTTGACC	3	2.77089	1.88176	0.0620463	0.52785	0.52785
DCDC2C	4	2789;2919;5969;32071	DCDC2C_GACATCGTGCTGGCCACGAT;DCDC2C_AGCACCCGGTGCCCACGCGT;DCDC2C_CCCGTTGCGGTACACCACGA;DCDC2C_TCCTTACTGGAAGTCTCCAA	3	2.75552	1.91054	0.0641358	0.541643	0.537443
GFY	4	813;1331;22311;41202	GFY_GGTTAGTGTTTGAGGTCTCG;GFY_GGGGCTCAGTGAAGTCAAGT;GFY_TTCAGAAGCACCCTTCAGAG;GFY_AAAATGCAACAGATGTACCC	2	2.7554	2.07025	0.0641799	0.538088	0.537443
C21orf59	4	550;1335;37190;71985	C21orf59_ATGCGGATGGGATCATACGG;C21orf59_AGCCGGTGTCTGTGTTACCA;C21orf59_AAAAGGATGATATTGGACGA;C21orf59_TCAGTCCTTGCATATTAGGA	2	2.75284	2.15158	0.0645675	0.537443	0.537443
PTGES3L	4	1546;2818;6056;41295	PTGES3L_TCCCCAGGATCTAAAGATAG;PTGES3L_TCTCCCGACCATATAAGGAG;PTGES3L_TGGAACTCTAAATGCCACCC;PTGES3L_GCCACTACCTGAACACAATG	3	2.73721	1.99238	0.0667521	0.551659	0.551659
DDX59	4	748;1374;8122;65640	DDX59_TTGCAGACGATAAAGCTGTG;DDX59_AGTTGTGATTTAAGACCTCA;DDX59_TATCATGCGAGCTTTATTCG;DDX59_CATTCAGTAAGTCCCGAGCA	2	2.72828	2.07423	0.0681094	0.558884	0.552165
TRUB2	4	874;4376;6104;36215	TRUB2_GATGAAAGAGGGTACGCTGG;TRUB2_TCGCGGTCTATAAGCCCCCG;TRUB2_GAGCATTGTACATATCGGTG;TRUB2_GATGCCAGTTATCAGCATCG	3	2.72722	1.9465	0.0682476	0.556074	0.552165
WDR61	4	875;1384;14100;26848	WDR61_GAATATTCTTTGGACACGAG;WDR61_AAGTCCATAGATGCAGGACC;WDR61_CCTGTTGAAGGCGTGATGAG;WDR61_CTGGCCACAGGAACTCATGT	2	2.7221	2.03818	0.0690139	0.558385	0.552165
HSPA5	4	312;1390;13675;35722	HSPA5_CGACATAGGACGGCGTGATG;HSPA5_AATGGCAAGGAACCATCCCG;HSPA5_CAGACGGGTCATTCCACGTG;HSPA5_GGTGAGAAGAGACACATCGA	2	2.71841	2.25543	0.0696209	0.559385	0.552165
TFDP1	4	178;1392;24418;34271	TFDP1_GGTGCAGAGAAACCGGCATG;TFDP1_ATGACCAGAAAAACATAAGA;TFDP1_ACCGGCAGCGTCAAACACCC;TFDP1_CCTTCATGGAGAAATGCCGT	2	2.71719	2.37553	0.0698172	0.557093	0.552165
POLR2E	4	4727;5017;6168;24672	POLR2E_CTTGGGGGCCATGTCGACCA;POLR2E_ACGGTGAGGTCCGTGCGCCG;POLR2E_CATCACACGGGCTCTCATCG;POLR2E_GGAGTTCAAAGCCCAATCTG	3	2.71402	1.68348	0.0703181	0.557247	0.552165
LCA5L	4	649;1399;39677;55395	LCA5L_TTCTAATATAGATTTATCAG;LCA5L_ATTCACAAGTATGAGACACC;LCA5L_AGAGCTTGGAAAAACAACTG;LCA5L_AAATTATTTAAAGCAGCCTG	2	2.71291	2.09652	0.0704914	0.55482	0.552165
KRTAP5-7	4	2146;5566;6179;33781	KRTAP5-7_ACAGGAGCCACAGCTGGAGC;KRTAP5-7_TGTGGCTGTTCCGAAGGCTG;KRTAP5-7_GCTGGCACACAGCAGCACAC;KRTAP5-7_ACAGGAGCCACAGCCTCCCT	3	2.71177	1.75386	0.0706526	0.552332	0.552165
POLR2L	4	725;1662;6196;55263	POLR2L_TGCAGGCCGAGTACACCGAG;POLR2L_CCTGTACGCTGCTTCACTTG;POLR2L_CAAGATCGTCGGCAACAAGT;POLR2L_TTCACTTGTGGCAAGATCGT	3	2.7083	2.23599	0.0712306	0.553113	0.552165
CYCS	4	989;5430;6213;10001	CYCS_GGCTGTGTAAGAGTATCCAG;CYCS_TCTTCCGCCCAAAGAGACCA;CYCS_TGCCACACCGTTGAAAAGGG;CYCS_TCTTGTTTAGGCATCATCTG	3	2.70483	1.86359	0.0718156	0.553937	0.552165
FAM192A	4	2594;4929;6221;58187	FAM192A_CGAAAACCTGAAGATCCAGA;FAM192A_CAGGAGCTGTGAAGCATAAG;FAM192A_AACTCACAATAACCTCAAGA;FAM192A_TAGATGAACGGCGCAAAAGG	3	2.7032	1.75879	0.072063	0.552165	0.552165
HLCS	4	1847;3231;6243;12104	HLCS_TTGGTGAAGAACCCAAACAA;HLCS_ACAGTGCTCTCAGAGACCCG;HLCS_GGGAGTCGGAGCCCACATAG;HLCS_TCAGGGATCCTCTTATGCAG	3	2.69874	1.91758	0.0727	0.553381	0.553381
RPAIN	4	5030;5895;6273;19982	RPAIN_GTGGAATGCTTTGCAGTCAG;RPAIN_GTACATACAGGACAGATGAG;RPAIN_CGAGCCCACCAGTTTGTACA;RPAIN_GCTCCTAAACAGGTACCGCC	3	2.69268	1.6261	0.0737047	0.557362	0.557362
GPR89B	4	3247;5555;6299;45971	GPR89B_GGATCAGCAGAATTACACAC;GPR89B_TCACTCCAATCACACCAACC;GPR89B_AATACTCCAAAACCTTCAAG;GPR89B_GAGAACAATGTTCCAGAAGG	3	2.68745	1.69282	0.0745551	0.560132	0.559682
CPNE5	4	2098;5944;6313;60727	CPNE5_GGCAGTCAGCGCCAGCGCGT;CPNE5_TGTGCGTCATGTATACCCAA;CPNE5_GGTATTCTACAGAAGCAACG;CPNE5_ATGTCTGGCAACGTACCCGT	3	2.68465	1.73034	0.075051	0.560219	0.559682
IL31RA	4	1217;4006;6332;50971	IL31RA_ACCAAACGTACAACCTCACG;IL31RA_TTTCCTATAGTAGTAGACAC;IL31RA_ACGAACTGGACGATCCAGCA;IL31RA_TTCACACGGAAAATCTTAGG	3	2.68085	1.90919	0.075674	0.561249	0.559682
MAP2K5	4	410;5390;6340;33144	MAP2K5_ACATCCCTGAAGAGTAACTG;MAP2K5_CATACTACTAGATATTACAC;MAP2K5_TTATAGGTGAATACTCGGGC;MAP2K5_TATCGGGACACTCTTGGTCA	3	2.67925	1.98119	0.0759595	0.559778	0.559682
MTF2	4	273;2672;6354;26239	MTF2_AACTGGGATAGATTGCACCC;MTF2_ATGGTTATATGTGACAAGTG;MTF2_GCAGACATTACCCTATAGTG;MTF2_AGCCATCTGACCATCTAGCT	3	2.67647	2.23065	0.0764303	0.559682	0.559682
GABRR3	4	2588;5207;6372;39913	GABRR3_CAGCATTTCAGAGACTAACA;GABRR3_AAGATGACAGTACCAAAGCG;GABRR3_GCATCACCATCAATATGGCT;GABRR3_ACATCAAGATGACACACCAG	3	2.67289	1.73422	0.0771144	0.561141	0.561141
CCDC9	4	396;1480;8502;35935	CCDC9_CAGGAACTCCCCAAAAGTAG;CCDC9_AATCTCTGACCGTAAATCCA;CCDC9_GGGATGCCGAGAAGACCGAT;CCDC9_CGGACTCCTCCACAGCAGGG	2	2.66496	2.17765	0.0785778	0.568216	0.568216
C6orf89	4	478;1485;8116;50284	C6orf89_TTATACACAACTATAAGGAG;C6orf89_AGGACATCAGCCTAATGTGA;C6orf89_CAAGACGGGAAAGCCCCTGT;C6orf89_AGACAGACCGGCCATCAGTG	2	2.66209	2.13605	0.0791017	0.568451	0.568451
TFRC	4	656;4878;6454;19459	TFRC_CAGGAACCGAGTCTCCAGTG;TFRC_CTATACGCCACATAACCCCC;TFRC_AAATTCATATGTCCCTCGTG;TFRC_AATTGGTGTGTTGATATACA	3	2.65674	1.93388	0.0800643	0.571817	0.571817
INSIG1	4	2487;4319;6487;47396	INSIG1_GGCCGCTCATCGCAGCACTG;INSIG1_TGTCGATACAGGGGTACAGT;INSIG1_TGCTATGCAGCGCATGACAC;INSIG1_GCGCACAGCGCGAGGCGCCG	3	2.6503	1.78241	0.0812242	0.576543	0.576543
TYMS	4	2054;6116;6503;13775	TYMS_ATGTGCGCTTGGAATCCAAG;TYMS_TTCCAAGGGAGTGAAAATCT;TYMS_TCTACAGATTATTCAGGACA;TYMS_ACCAAACGTGTGTTCTGGAA	3	2.64719	1.71311	0.0818282	0.577288	0.577288
POTEJ	4	714;1543;7863;50341	POTEJ_GTAGATAGCGTAGTGTAGAG;POTEJ_GTTGTCAATGACGAGCACAG;POTEJ_GTGGTATCTCGGCTCCACGA;POTEJ_AAGCACGGAAGTACTCACGT	2	2.62948	2.03464	0.0851217	0.596884	0.592359
MT1B	4	2841;4083;6595;18535	MT1B_CTGCTGCTCTTGCTGCCCCG;MT1B_GGTGGCTCCTGTGCCTGCGC;MT1B_GCAGCAAGAGCAGCAGCCTG;MT1B_GCGTCCCTTACCTGTGGTGC	3	2.62946	1.77361	0.0851378	0.5934	0.592359
GAD2	4	1462;2305;6606;71487	GAD2_AAATGAGAGAAATCATTGGC;GAD2_TCTTGCAGAAACGCCAAAGT;GAD2_GGGGTCAAATGCTCCGTACA;GAD2_GTGGCTCAGAAGTTCACGGG	3	2.62736	2.01953	0.0855004	0.592359	0.592359
PDHA2	4	1203;1553;18248;43002	PDHA2_ATGTAATGACGTGATCCGAG;PDHA2_GTATACCAAGAACTTCTATG;PDHA2_CCAGCCCTGATTACTACAAG;PDHA2_AGTGAGCACTGTAGTGACAG	2	2.62399	1.92283	0.0861615	0.593386	0.593386
RPL34	4	286;1564;10351;18722	RPL34_TATTGTAGGAAAGCCTACGT;RPL34_GTAAACAATTCTATTACCAG;RPL34_GTGCCCAGGCAGACTTCGAG;RPL34_AACAAAGAAACATGTCAGCA	2	2.61798	2.22388	0.0873334	0.597898	0.594976
ELP6	4	5435;6007;6673;10642	ELP6_CTTTAGTTCCCAGCACACGG;ELP6_ATTGTTTGAGTTTGTACGGG;ELP6_CTTCAGCCACTACAGTATCG;ELP6_TCTGTGATGCCAAGACAGAT	3	2.61463	1.58635	0.0880406	0.599194	0.594976
RNMT	4	1144;1571;8065;33037	RNMT_AGAAGGACACAGCTCAACAG;RNMT_GCGTGTGAGAGACTTAGCCC;RNMT_GTAAAGGAAAGTTCTAGTTG;RNMT_TATAACTGCTGACAGCTCAA	2	2.61419	1.92834	0.0881277	0.596279	0.594976
PPIL2	4	147;5561;6684;21604	PPIL2_TGAACTTGTCCAAATTGGTG;PPIL2_TGAAGAAGAAGGGCTACGTG;PPIL2_CACCAACAACACCCACATCG;PPIL2_GGCAGGCCCACTATTCCACA	3	2.61255	2.0976	0.0884493	0.594976	0.594976
BICD2	4	2190;2925;6719;54155	BICD2_GACGTCGCCGGCGAGACACA;BICD2_CAGCATCGTCACTGAACTTG;BICD2_CTTGGCCTGCAAGTACCATG;BICD2_CCAAGGAGCAGTACTACGTG	3	2.60596	1.8916	0.0897815	0.600446	0.600446
CDC5L	4	1104;1742;6755;12151	CDC5L_ATCCAGAAACAAAACCAGCG;CDC5L_AGTTGATGCCAACTCAGTGG;CDC5L_GAAGTCACTCTCATGCAATG;CDC5L_AATTGCACGTCAAACTGCCG	3	2.59922	2.12763	0.0910075	0.605148	0.601169
NKRF	4	3388;5148;6768;55715	NKRF_TACATTTGGAGAGGACCTCG;NKRF_ACTCTTTCAGTATACAAGAT;NKRF_TAAACATGCAGCTGCCGACG;NKRF_AAATGTACAGGCTCAAAACG	3	2.5968	1.67766	0.0915434	0.605233	0.601169
CYB5R4	4	1722;4688;6790;63719	CYB5R4_AAGAAGGTCCTAGTTATCCA;CYB5R4_AAGATGTTACTCATGATACG;CYB5R4_TGTCCTAGGGCTAAGCCATG;CYB5R4_TCACTATACAGACTATCGTG	3	2.59271	1.78971	0.0924029	0.607444	0.601169
EDDM3B	4	2931;6190;6798;13302	EDDM3B_ACATGTTTATCTATATCTCA;EDDM3B_TCTGTACAAGCAGTGTGCAT;EDDM3B_ATGCACTAGTGACAACTGGA;EDDM3B_CTTCCGAAATGCATATGTAT	3	2.59122	1.64496	0.0927264	0.606127	0.601169
POM121C	4	1294;2426;6812;70205	POM121C_GCAGCAGACAAGGAGTCCCA;POM121C_TTGACAGGCGCTTACACAAG;POM121C_GCTGAGACTGAAGGGCCAGG;POM121C_AAAGGTAAATGAAGGCTGAG	3	2.58863	2.00898	0.0932533	0.606146	0.601169
ORC6	4	348;2271;6819;18448	ORC6_TACAGCTAAACTGTACAGCT;ORC6_GAGGCCGACACACTTCACCC;ORC6_GACCTACTTACCCTGTCCAA;ORC6_TCTTCCCCAGACACAGCAAG	3	2.58734	2.21174	0.0935097	0.604417	0.601169
ARNT	4	89;3393;6820;17848	ARNT_TGGGGAACCTCACTTCGTGG;ARNT_TGGATTGTGTTGGAGAGTGT;ARNT_CAAGCTAACCATCTTACGCA;ARNT_AGATGTCTAACGATAAGGAG	3	2.58715	2.29577	0.0935267	0.601169	0.601169
PEX7	4	3868;4807;6848;9182	PEX7_CTATAAAGAACACGCTCAGG;PEX7_AGGCTGAAGCAAAACAACCA;PEX7_TTGTAGTGGGATCCAACTGT;PEX7_ATCTGGATCCAATATTAGTA	3	2.58199	1.67486	0.0946766	0.605198	0.605198
CACNA1G	4	1170;2552;6888;17470	CACNA1G_CTGACCAGGAGTCTCGCTCG;CACNA1G_CAATAAATCGGACTGTGCCG;CACNA1G_GGGATGCCAATGGGTCCCGC;CACNA1G_TCATAGTCCAGACCGCAAGG	3	2.57465	2.00402	0.0962583	0.611928	0.609877
GORASP2	4	4438;5181;6894;9283	GORASP2_CCAATTATATAATCACTGTG;GORASP2_CAGTCACACCAAGTAACCTG;GORASP2_CAAAGACGGGGGATTAACTG;GORASP2_CCTACACGCCCATTTGAGGA	3	2.57355	1.6354	0.0964686	0.609914	0.609877
DARS2	4	397;4092;6920;12993	DARS2_GTGGATGGATTCAGTACCGA;DARS2_AAGGAATATACATACCCCTG;DARS2_AAAGCCATATGTATCCCTGA;DARS2_TGTCATTTGTAGACCAGACT	3	2.56881	2.0235	0.0975775	0.613571	0.609877
RPTOR	4	2811;6446;6927;26846	RPTOR_GATCTGGCAGAACTTCGACT;RPTOR_TGGTGTGGACCCTCCCGATG;RPTOR_CTTACGTCGCAACGCCAAGG;RPTOR_CACATGGCGTGCATGTACGT	3	2.56754	1.63173	0.0978399	0.611896	0.609877
PRRG2	4	3475;6448;6931;15029	PRRG2_CCTGGATACTTCACCCAGTG;PRRG2_TCGCCAGCGCAGATACCAAA;PRRG2_TGGGAGAGCTACATCTACAA;PRRG2_GATTCCAAGAGCCAACCACT	3	2.56681	1.60464	0.0980442	0.609877	0.609877
EIF3D	4	1493;5208;6948;28276	EIF3D_GATGCTGCTTACATGTCCTG;EIF3D_GACCTACCGGTACGCAACAG;EIF3D_TATCCCAGGAATACACTGAG;EIF3D_TCCGCAGAGACAAAGATCGT	3	2.56372	1.77103	0.0986713	0.610496	0.610496
MIF	4	2402;3336;6987;65559	MIF_GACCAGCTCATGGCCTTCGG;MIF_CACAGCATCGGCAAGATCGG;MIF_GGAGAGGAACCCGTCCGGCA;MIF_CCTTTCCTCGCAGTACATCG	3	2.55668	1.82659	0.100273	0.617105	0.614713
SETD8	4	166;6309;7001;18921	SETD8_GGAATCTACAGGAAACGAGA;SETD8_GCACGTGACTACCTGCAGCT;SETD8_TGACAGATTGACCTCATCGA;SETD8_TTTAGGAGAACGTATTTACC	3	2.55416	2.02718	0.100853	0.617391	0.614713
WDR18	4	4432;6310;7023;46317	WDR18_TCAGACAGGTGACAGGCCCG;WDR18_CCCATCACGGACCTGCACTG;WDR18_TGAGCACCATATGTTCTGCG;WDR18_GATGTGGAGCTGCATCGTGT	3	2.55021	1.57532	0.101667	0.6191	0.614713
EIF4A3	4	384;4629;7042;20677	EIF4A3_CCTGAATATCCAAACACTGG;EIF4A3_ACTGATGAGAACCACCTGTG;EIF4A3_CCGCATCTTGGTGAAACGGT;EIF4A3_TGATTCGTCGCAGAAGCCTA	3	2.5468	1.98736	0.102418	0.620404	0.614713
CSNK1A1	4	159;3665;7043;71780	CSNK1A1_CCGGGTTCTTACCGTATGTG;CSNK1A1_TTGCTCTCGTACAGCAACTG;CSNK1A1_CGCCAAATAGATGTCCCCGA;CSNK1A1_TTAGTGTTTAGAATCTCCAG	3	2.54663	2.17741	0.102492	0.617619	0.614713
RPL11	4	528;1705;45516;76365	RPL11_CTCACCTTTGGAAAACACAG;RPL11_TTCATTTCTCCGGATGCCAA;RPL11_TGTCCACTGCACAGTTCGAG;RPL11_GGATGCGAAGTTCCCGCATG	2	2.54465	2.05615	0.102934	0.617073	0.614713
ATP5G1	4	3613;3728;7060;69807	ATP5G1_CAGCAACTTCCCACTCCAGG;ATP5G1_ATTCACTGGGCTATTCAAGA;ATP5G1_AATGTCCCGGGAGACAACAC;ATP5G1_CAGATCCGCTGTTGTACCAG	3	2.54359	1.73968	0.103187	0.615398	0.614713
FANCA	4	102;6602;7083;32471	FANCA_AGACGCATACTGACCACTCG;FANCA_CCTCCACTCACAAGATCGTG;FANCA_GACACACAGAACCTTCCGAG;FANCA_GAGCCACGGGAACACATGGT	3	2.5395	2.0805	0.104126	0.617816	0.614713
AGPS	4	3208;6557;7105;22069	AGPS_GTACCAATGAGTGCAAAGCG;AGPS_GAATATCTATGGCAATATCG;AGPS_TGCCACTAAGAGGGTACCTA;AGPS_CAATTTGACAGCTCATGTAG	3	2.53559	1.59982	0.105015	0.619909	0.614713
C17orf50	4	2597;2686;7132;10706	C17orf50_CCCTCCTCCGCTACCCGCGG;C17orf50_CTGCTGCGGCGCGCGGACAG;C17orf50_TCCGTCGCGCTGTCCTCCAG;C17orf50_AGGACACTGAGCGCCGCTCG	3	2.53082	1.868	0.106153	0.623445	0.614713
POLR2I	4	1139;1734;13102;45445	POLR2I_GAACCGCATTCTGCTCTACG;POLR2I_TAACAACATGCTGTACCCCA;POLR2I_CAACAAGATCACGCACGAAG;POLR2I_CCCCACGTTGCCGCGGACCG	2	2.53033	1.88732	0.106232	0.620759	0.614713
KRAS	4	2658;5659;7135;59212	KRAS_AGATATTCACCATTATAGGT;KRAS_AAGAGGAGTACAGTGCAATG;KRAS_GATGTACCTATGGTCCTAGT;KRAS_CTGAATTAGCTGTATCGTCA	3	2.53029	1.66098	0.106245	0.617715	0.614713
PFDN5	4	669;1735;14524;31523	PFDN5_AAGGATACAGAACTCGTCAG;PFDN5_GTCCATTGCTCAGCTCAAAG;PFDN5_GTGCTGAACAAGAGCAACGA;PFDN5_TCTGATCTTGTAGACAGCTG	2	2.52984	1.99857	0.106337	0.61516	0.614713
CCT6A	4	2259;6699;7160;9824	CCT6A_ACGTGCTAAGGACCAACCTG;CCT6A_CAGGGAAACACTTATAGATG;CCT6A_CTAATGACACGTTACAAGTG;CCT6A_CATCCTAGAATAATCACTGA	3	2.52589	1.63616	0.107277	0.617508	0.614713
KCNC2	4	39;1744;50875;60252	KCNC2_AGCGGCCAGATTTGCCGTCG;KCNC2_CACTCCTTCTACATACGTCA;KCNC2_GCGGTAGTAATTGAGCACAT;KCNC2_GTGTGTGCTCACTAGCTGAA	2	2.52545	2.60816	0.107395	0.615128	0.614713
MRGBP	4	1807;4853;7187;15606	MRGBP_AGTTCAGCCAGAACATCGGG;MRGBP_TTCCATTCCCGAATCCAGAG;MRGBP_AGAGGCACACCTCCACCTCG;MRGBP_TCCAGAAGAGATCATTCAGG	3	2.52116	1.75003	0.108407	0.617869	0.614713
MIEN1	4	2586;3130;7192;29655	MIEN1_GAGATCGAGTCGCGCCTCGG;MIEN1_TAGGTCGCCTCGAAGCCGCA;MIEN1_ACCAGTACTCCACCACGATG;MIEN1_CGCGACTCGATCTCGATGCC	3	2.52028	1.8225	0.108633	0.616119	0.614713
RPL23	4	451;1757;11375;28463	RPL23_ATTTCCTTGGGTCTTCCGGT;RPL23_ATCAATTGTGCTGACAACAC;RPL23_TCTCTCAGTACATCCAGCAG;RPL23_AATCCGGAATTTCGCACCAG	2	2.51916	2.07698	0.108916	0.614713	0.614713
PRELID1	4	3808;5399;7226;9751	PRELID1_AATAGTCGCTCGGCCCAGCG;PRELID1_TCACTCGGTGTACGTCCTGG;PRELID1_AGCGGTACCCGAATCCCTAT;PRELID1_GAGGTGTCTCACCATCAGCC	3	2.51435	1.623	0.110083	0.618283	0.618283
TAF7	4	2387;3144;7243;19054	TAF7_GGAATGTCTGGTCACAGGCA;TAF7_ACAGTAGAGGCATATTCTGG;TAF7_GCGTCATGGAATCGTCAGAG;TAF7_CTGAAGCTGTTAGTACTCGG	3	2.5114	1.82872	0.11082	0.619411	0.619411
DHODH	4	5045;5275;7263;18370	DHODH_CATCTTATAAAGTCCGTCCA;DHODH_GTGACTCCAAAACCTCAGGA;DHODH_ATCTCCCGTGGCCATCAGGT;DHODH_GAGTCTTGAAATCTGGCCCG	3	2.50793	1.59382	0.111672	0.621175	0.620469
COG8	4	35;1786;13363;15159	COG8_TCCGTGTCATTGGCTACCTG;COG8_CTGGAGACCGACCTTTACCG;COG8_AACTACAAGACCTTCATCCG;COG8_CCATATTACAAAAACCATCG	2	2.50527	2.62153	0.112354	0.621979	0.620469
ATP5A1	4	5287;6935;7284;45236	ATP5A1_ACCAACTGGAACGTCCACAA;ATP5A1_TTATTGGTGACCGACAGACT;ATP5A1_AAATTCGAGGAATGATACCG;ATP5A1_AGGATAGGCCTCACGACCAG	3	2.5043	1.51492	0.112618	0.620469	0.620469
KIF2C	4	4098;6343;7304;42936	KIF2C_GTCATCAAGATGATCGACAT;KIF2C_CTTCGAGATCTACAATGGGA;KIF2C_AAACGCCCACTGAATAAGCA;KIF2C_GGCTGAAATACCATTGAGGA	3	2.50085	1.56683	0.113438	0.622027	0.622027
RPRML	4	547;1800;19565;56379	RPRML_CCCGTGGGTGCGGTTTCCCA;RPRML_GCGACCTTCCTGAACCACAG;RPRML_CTGCGTGCTGTCGCTTACCG;RPRML_CCAGCGACGGGGTCCCCGCG	2	2.49865	2.02565	0.114037	0.622362	0.622362
TMEM106C	4	1020;1827;25429;59929	TMEM106C_CAGGAACTCCAACTTCTACA;TMEM106C_CAGATGCCAGGAGACAAAGC;TMEM106C_GTTTCCGCATTCAGTCCTTG;TMEM106C_TCCCATATGTGGAATTCACC	2	2.48604	1.8881	0.117362	0.637504	0.632684
ZNF136	4	4051;7085;7391;64450	ZNF136_AAAGATCACTACAAACACCG;ZNF136_TTTCACAGAGTTTCACTCCA;ZNF136_TCTTTCATGTAGTCGAAGGG;ZNF136_AAGGAGTGGTGAGAACTGAA	3	2.48597	1.53431	0.117391	0.634682	0.632684
IGBP1	4	5014;5569;7395;12365	IGBP1_CACCAAAAGGTACTTCAGGT;IGBP1_AAAGACAGGCTAAAATACAG;IGBP1_GAAGTGGCGACTGAACCCGC;IGBP1_ACTCTGCCACATGATAGCAA	3	2.48529	1.57247	0.117569	0.632684	0.632684
ANAPC16	4	1832;2804;7449;9248	ANAPC16_CTCTCCAGCTCCTTTGGGGT;ANAPC16_ATGTTTCACCTGTTTAAGCG;ANAPC16_TAGGTGAAAAGGGCTTTCCG;ANAPC16_ACTGACCCCACCAGCTGAGG	3	2.47615	1.88384	0.119994	0.642745	0.642745
RPL12	4	416;2926;7476;60068	RPL12_GATAACGTACCAGACCCAGG;RPL12_ACTGACCATTCAGAACAGAC;RPL12_GACCCCAACGAGATCAAAGT;RPL12_TCTTCTGCAGTTAAACACAG	3	2.47161	2.07692	0.121276	0.646619	0.644087
EIF1AX	4	1151;1865;12936;14637	EIF1AX_GTAGGTTTGGATAAATACCT;EIF1AX_CTCCCCGCTAGAGTATGCTC;EIF1AX_AAGAGGTTATGTCACATCAG;EIF1AX_AGGAGGTAAAAACAGACGCA	2	2.4686	1.85428	0.122128	0.648177	0.644087
SCYL1	4	978;1926;7507;16899	SCYL1_CCCCATCGTAGACCAGACAC;SCYL1_CTTGAGGTATATTCCCAACG;SCYL1_AGAACATCTTGACCACCACA;SCYL1_CCCACCAGCTCACAGTAATG	3	2.46641	2.07182	0.122717	0.648329	0.644087
GDI2	4	201;6264;7511;11760	GDI2_GATCGAAACCCTTACTACGG;GDI2_TAAGATGCTGCTTTATACAG;GDI2_TCTTACCTTGCAAATCCTTG;GDI2_GATCACCACCCGAGTCAATG	3	2.46574	1.9721	0.122921	0.646451	0.644087
SHMT2	4	4085;5342;7513;19011	SHMT2_AACCTCACGACCGGATCATG;SHMT2_CTACTCACAAGACTCTTCGA;SHMT2_CTCCCACGGCAGATACTATG;SHMT2_TCATGCGGGCGTAGTCAATG	3	2.46541	1.60102	0.123028	0.644087	0.644087
SLC52A3	4	1612;1884;15535;16901	SLC52A3_AGATGATGGGCACTTCGGAA;SLC52A3_CCAGGGCCAGGGGTATCTAG;SLC52A3_GGAGGACAAAGAACGCCACG;SLC52A3_ACCAAGCCCTGTACCCACGA	2	2.46002	1.78084	0.124505	0.648886	0.648886
MRPS27	4	3449;4056;7594;20026	MRPS27_TCTGCTAGATGCTTTATCTG;MRPS27_AAGTGCATAGCCATACAACT;MRPS27_ATGCCTCTGATATGGAAACC;MRPS27_ACAACTCACCTTATTTACAA	3	2.45195	1.69178	0.126834	0.658059	0.650235
CCNB1	4	6029;7471;7603;8519	CCNB1_CATCAGAGAAAGCCTGACAC;CCNB1_GAGGCCAAGAACAGCTCTTG;CCNB1_GTCAGACCAAAATACCTACT;CCNB1_ATATTTGCTTGCAATAAACA	3	2.45046	1.4632	0.127236	0.657196	0.650235
DOK6	4	2999;3268;7605;39583	DOK6_GTGGTGCAAGCACCTCTGCA;DOK6_GATACGGTCGGGACTCAACG;DOK6_AATCCGCAGCAGGAAGCTTG;DOK6_AGAGACAAAGAAGCATGCGG	3	2.45013	1.76815	0.127352	0.654872	0.650235
NDST2	4	1451;1908;8070;15453	NDST2_ATGGGTATTATCAGTCAATG;NDST2_GGATGGGGTACACACCCGAG;NDST2_GCGGGGCAGAAGGATTCACT;NDST2_CTAGACCGGAGCATCCGAGG	2	2.4493	1.79693	0.127578	0.653134	0.650235
RPL7L1	4	5581;6787;7623;31477	RPL7L1_CTTTAGGCGAAGTCTTGCAA;RPL7L1_TGGAACCTTATGTGACCTGG;RPL7L1_CTGGCGGCAGAAACGTGACA;RPL7L1_TCTTCTCTGTAGCAGAAGAA	3	2.44717	1.49547	0.128187	0.653361	0.650235
RPA3	4	2211;3681;7635;75763	RPA3_TGGACATGATGGACTTGCCC;RPA3_GATGAATTGAGCTAGCATGC;RPA3_TACGGGTTCCATCAACTCGA;RPA3_GGTTGGAAGAGTAACCGCCA	3	2.44519	1.77318	0.128809	0.653652	0.650235
TIMM10	4	55;6445;7638;19552	TIMM10_GAGGAGGCACACACTTCCGG;TIMM10_CAGGCACACAGACTCGCCCT;TIMM10_TCTGCTTCCTTGTAGTGAGG;TIMM10_CCAGGTACTTAGAGACACAT	3	2.4447	2.14437	0.128965	0.651582	0.650235
UTP3	4	2378;6717;7644;36484	UTP3_CCTGAAAGTCAAGTTGACAG;UTP3_GAAAAAACTTTACTATGACA;UTP3_AGGAGGCACAGATCATTCAG;UTP3_GGCTGGAATGAAGTACAGAG	3	2.44371	1.60133	0.12926	0.650235	0.650235
HPX	4	1879;1966;31106;31607	HPX_TCCCTAGGACTAGTGCCCAT;HPX_AGCGCAGGAATTGGTTACCC;HPX_GAAGAGTCACAAATGGGACC;HPX_GTGCAGACAAGACTAGATGT	2	2.42397	1.73187	0.132076	0.661523	0.661523
AMD1	4	1099;1981;12815;16170	AMD1_AAGCTTGCTAGGGATTACAG;AMD1_ATCTTCGCACTATCCCAAGG;AMD1_CCCACAAGGATTGAACATTG;AMD1_AATTCCGGTGTGGGTACCCT	2	2.41754	1.83834	0.133009	0.663327	0.661669
PWP2	4	1052;1985;9492;27199	PWP2_GGTGGCAGTAAAGGTCACAC;PWP2_GCGCACTGTCTTGTCCCAGG;PWP2_CTCGGCTCCGAACACCCAGG;PWP2_GCACTTGACGTTGTACCGAG	2	2.41583	1.84657	0.133249	0.661669	0.661669
B3GNT2	4	1454;2068;21864;23277	B3GNT2_ACCTGACCTGAGGGTCACGT;B3GNT2_GGTTCCAGTATGCCTCGGGA;B3GNT2_CAAGTAATTCAGGATGTGAT;B3GNT2_CAACGCAGGGAACCAAACGG	2	2.38122	1.76247	0.138551	0.685056	0.684367
SLC9A3R1	4	781;2076;17524;29994	SLC9A3R1_GGAGGTGAACGGCGAAAACG;SLC9A3R1_GGCCCAGGATCGCATTGTGG;SLC9A3R1_CAACGAAAATGAGCCTCGCG;SLC9A3R1_AGGTTGAAGCCATAGCCACT	2	2.37796	1.88998	0.139091	0.684799	0.684367
FABP5	4	1036;2092;9675;11796	FABP5_AGCTGATGGCAGAAAAACTC;FABP5_TGGCGCCTGGTGGACAGCAA;FABP5_TTTGCGAAAAATGGGCGCAA;FABP5_ACTTAACATTCTACAGGAGT	2	2.37148	1.82758	0.140181	0.687245	0.684367
ASH1L	4	1997;2094;54543;55457	ASH1L_CCTATGACCAACGTTCAAGT;ASH1L_TGAACCCAGAACATAAAAAG;ASH1L_GAGGGCAGGACATGTGACAA;ASH1L_GAGACCCCCTAAGATGAGGG	2	2.37067	1.69303	0.140326	0.68505	0.684367
MAST2	4	2005;2111;23480;46364	MAST2_CAGTATGTCACGCTCCACGA;MAST2_AGCTGGCTAACGATGTAGCG;MAST2_CTCAGAGCGATACCACCACA;MAST2_GCACATCACCTACACTACCA	2	2.36385	1.68882	0.141512	0.687937	0.684367
WFDC13	4	1621;2113;42888;71724	WFDC13_GTGCTAGGCAGAACACCACC;WFDC13_GGAGGTTCCAAGATATACTC;WFDC13_TCAGGTGCTGATATGCAGGG;WFDC13_CTACTCAGAACACGCTGCTT	2	2.36305	1.73123	0.14164	0.685679	0.684367
CYB5B	4	1221;2119;14902;26827	CYB5B_CAACCGGTAATAGGTGACTG;CYB5B_TGACATCGTAGACTCGCCCA;CYB5B_ATGCTAAAGCAGTACTACAT;CYB5B_ATGGCGACTGCGGAAGCTAG	2	2.36066	1.78809	0.142041	0.684758	0.684367
CACNG6	4	1684;2129;10741;71163	CACNG6_TGTGGAAGGCGTGCACCAAG;CACNG6_CGTGGGCACCGAGTTCTGGG;CACNG6_GATGCGTGCATTCTCCCCCG;CACNG6_GATGATACAGAGGCACCCCA	2	2.35668	1.72032	0.142674	0.684951	0.684367
COPS6	4	1660;2136;20524;48311	COPS6_TGGGTTGGTATACCACAGGG;COPS6_GGTTCAACTTCAGAAAGAGG;COPS6_CAAGGAATATTATTACACCA;COPS6_TGCTGAGCTGACCTACACTC	2	2.35392	1.72184	0.143143	0.684367	0.684367
RAI2	4	1682;2147;36197;42238	RAI2_AGCCATGCCACTCTGAGACT;RAI2_TTACAGGATACGGCACCAAG;RAI2_GATGCCCATTCACATGCAGG;RAI2_CCATCTTAATGACCGTGTGG	2	2.34958	1.71701	0.14391	0.685199	0.685199
SELP	4	591;2156;48009;56825	SELP_GTCACAGATGAATTGACATG;SELP_ATAGTTCGGTGTGATAACTT;SELP_AAGCACGCATTGTGTTACAC;SELP_AGTAGGGTAGGACCTTATTG	2	2.34605	1.93292	0.144528	0.685322	0.685322
NOTCH1	4	1446;2191;18390;25898	NOTCH1_TCCTGCCAGAACACCCACGG;NOTCH1_TGCAGGTCAGTACTGTACCG;NOTCH1_TTGACGTCGATCTCGCATCG;NOTCH1_TCGCACGCCTCCTCGATCAG	2	2.33248	1.73923	0.146988	0.694142	0.691698
NRCAM	4	1078;2202;21792;60455	NRCAM_GCAGGTGTGAGGATTCGTGG;NRCAM_GAGTCTATCAGTGTACAGCA;NRCAM_CAGCGGGACCTACACGTGTG;NRCAM_CTGATAATTTGGTGATTACG	2	2.32826	1.7977	0.147755	0.694929	0.691698
ADCK5	4	2101;2215;21107;45802	ADCK5_GTGCCTCTGCCATGACATAG;ADCK5_CGCGGGGCACCACGACGTAG;ADCK5_CACCCCTCGAAGGACAACAT;ADCK5_TGCCAGGATGTGGGTCCGAG	2	2.32329	1.65922	0.148645	0.696287	0.691698
SKIL	4	179;2219;21583;21719	SKIL_AAATGGAAAAACGATAAACA;SKIL_AGAAGTAAGTGACACATTTG;SKIL_TCCCAGTTTGAAACACACAT;SKIL_AGAATGCATCACAAACGTCT	2	2.32177	2.17662	0.148899	0.694661	0.691698
HOXA1	4	1304;2227;13309;19171	HOXA1_GGTGCTCCTGTCCATATGAG;HOXA1_TTGTAATCCTATGGTCCGAG;HOXA1_CTTCCTGATTTAACGCGTAG;HOXA1_ACCACAACTTGAGTGGGAGT	2	2.31874	1.75357	0.149456	0.694459	0.691698
BRWD1	4	1254;2238;31479;33871	BRWD1_AGATATTATAGATACCCCAA;BRWD1_GGTATGTACACAAATCAACA;BRWD1_ACAAACCTAAATATGCCTAG;BRWD1_AGAATACAATGATTGCTGCG	2	2.31459	1.75956	0.150285	0.69552	0.691698
TRMT2A	4	1188;2242;12126;62991	TRMT2A_AAGTCTAGTCTGACCTGCTG;TRMT2A_GGCGTGTGGAGAGATCCGGA;TRMT2A_GGGCCCCCGTTGAGACCTGG;TRMT2A_GATGTGCACGGTGTCAAACG	2	2.31309	1.76997	0.150568	0.694051	0.691698
ZNF628	4	773;2245;51913;67887	ZNF628_GGCGGGCAAGCGTTCCGCTG;ZNF628_GGCCGGTGTGCACGCTACGG;ZNF628_GGGACGACCACTTGAAGGTG;ZNF628_TCGCGCAGACCTCCAACCTG	2	2.31196	1.85914	0.150784	0.69229	0.691698
RBBP5	4	1707;2258;28527;41597	RBBP5_GGCAGCAATAGGGTCCACGC;RBBP5_TGGGGATGGGGAATACATCG;RBBP5_CCAGATAGATACCACTCCAC;RBBP5_AAGATTCTCCATGGGACGAG	2	2.3071	1.69278	0.15171	0.693787	0.691698
ORC5	4	1481;2260;23507;23523	ORC5_ACACAATTCACAAACACATG;ORC5_TCCAAGAAGAATGTTAATGT;ORC5_GTTTACCTATGCTGTAATCA;ORC5_TCCTAAATATTGTGAACCCG	2	2.30635	1.72128	0.151851	0.691698	0.691698
APLN	4	1648;2270;23847;45521	APLN_GAGGGTCAAGGAATGGGCCA;APLN_AGACGGCAATGTCCGCCACC;APLN_CCCATCGGGAAGCGGCATCA;APLN_GCACTCACCTCCACACACCG	2	2.30263	1.69767	0.152561	0.692208	0.692208
DUSP18	4	1474;2290;29648;42690	DUSP18_GGCGTGGTACTTCATGAGGT;DUSP18_CACTGAGACATTGATGACCA;DUSP18_TGCTGACCATATCCACAGCG;DUSP18_GAGTTAGGGGAGTCAGCCAC	2	2.29525	1.71669	0.153972	0.695883	0.694149
GPR88	4	1528;2293;35601;52076	GPR88_GGAGTGACACCGGGATGCGC;GPR88_AGCGCCGGGTAGTGGACTCG;GPR88_GCTTGACGCTGACACGCACG;GPR88_AGCAACGCCTTCATCGTGAA	2	2.29415	1.7088	0.154189	0.694149	0.694149
NUDT16L1	4	587;2303;23180;62632	NUDT16L1_TCGTGGCGCACCTGTACGCG;NUDT16L1_GCGGTGCACTCGCGCGACCA;NUDT16L1_TGGCGGCGTACAGCATGGCG;NUDT16L1_CCTGAGCTCGCACCTGACCG	2	2.29048	1.90658	0.15489	0.694603	0.694603
ZNF750	4	64;2320;31882;70071	ZNF750_GCGGGTACTCTGGGATTGTG;ZNF750_GTTCGAAAGTCCAATTCCTG;ZNF750_CAAGGGGCCAGACAACGCCG;ZNF750_TCTGGCCTGTAAAATCCGTA	2	2.2843	2.38024	0.15617	0.69764	0.696481
PGBD4	4	1885;2325;21393;75030	PGBD4_GCTCTACATCAAGTGACTCA;PGBD4_AAAGTCAGTCTGGTTATGTG;PGBD4_GAGATATATTAAAGTTATCG;PGBD4_TCTGTTTGGAGTATATACAG	2	2.28248	1.66049	0.156513	0.696481	0.696481
RNF44	4	363;2343;45672;51979	RNF44_ACCTCCACACCTCCCCGTAG;RNF44_AGAGACACAAACTGCCCCAG;RNF44_CATATTCTCACATGATGCCA;RNF44_GACAACGACGTGGACCTGCG	2	2.276	2.00178	0.157798	0.699509	0.697999
OR5H1	4	2100;2347;30445;56087	OR5H1_GAAGTTATTCAGCATCTTTG;OR5H1_TTAATCTTGTCATATGTAGG;OR5H1_GTTTGCAATCAGTGTAACCA;OR5H1_GTAAATGTGATGTACTATGT	2	2.27456	1.63495	0.15806	0.697999	0.697999
REEP1	4	141;2357;29636;56723	REEP1_GTACAAACTTCCTGTACAGG;REEP1_GCACAAGGGCATCGTAACTT;REEP1_CCTGGAGTACTTACCAACAA;REEP1_CCTTGTAGGAATAATACGCA	2	2.27099	2.20272	0.158817	0.698676	0.698676
CTDP1	4	1952;2372;13736;72116	CTDP1_GGCCTTTCATGACAACCGGG;CTDP1_CATAGTAGTCAGTGTGTACA;CTDP1_CTGTACGCACACACCATCGC;CTDP1_AAATCATTCTCGAGGCACTG	2	2.26565	1.64507	0.159936	0.700933	0.700479
ZNF396	4	1429;2386;26651;47319	ZNF396_AATTCCTCAGTGATTTCTGA;ZNF396_GTCCTTAAGACCACATGGTG;ZNF396_CAAACTGCCTGAATTGCTGG;ZNF396_AGAGGAAACTGTGACTATGC	2	2.2607	1.70576	0.160969	0.702797	0.700479
HCFC1	4	1143;2391;24532;62846	HCFC1_GTGGAAGTGTACCAACACGC;HCFC1_GCATTAAGGACCTTCCTGCG;HCFC1_GGACATTCCCATCACTTACG;HCFC1_GGTGCCTTTCACAACCAACG	2	2.25894	1.7509	0.161338	0.701758	0.700479
TTYH1	4	2188;2396;55978;67690	TTYH1_CAACAGTGAGACCAGTGATG;TTYH1_CAGGTGACGCAGCCTCCCCC;TTYH1_GGTAGACAGCGATGAAAATG;TTYH1_GGGTCAGGTTCAGAACATAA	2	2.25719	1.61812	0.161713	0.700757	0.700479
CCRN4L	4	838;2415;53942;54745	CCRN4L_CAATGGAACATCCTCGCCCA;CCRN4L_CAGGTGACACCAAATACTCT;CCRN4L_TGTTCGGGAACACGACCTCG;CCRN4L_TAGCCTAGTCTACTGAGGAG	2	2.25055	1.81147	0.163172	0.704439	0.700479
CBWD5	4	502;2418;26717;63750	CBWD5_GGCTGTTGGATCTGTGGATG;CBWD5_TGACTGGGATCTTGGCGCCG;CBWD5_TGAGGAAGAGGATCCTGCGG;CBWD5_TGGTTAGTTACCTAAATACC	2	2.24951	1.91933	0.163391	0.702764	0.700479
WDR4	4	36;2419;9840;11111	WDR4_GTTTGTGAGCCGTATCTCCG;WDR4_GGTGTGGCCGTCTAGAGCTG;WDR4_TGAACAGAAGCAGCTACCTG;WDR4_TCTCGTCCCGGTCGGCAGTG	2	2.24916	2.48737	0.163465	0.700479	0.700479
DTX3	4	1775;2464;42108;61945	DTX3_GTGCCGGCATTCATTCTGCG;DTX3_TAGGTAGAGCCCATTTGGAG;DTX3_GACTGTGTCCAAGCCCGTGT;DTX3_GCAACCAGCCCCAGAATGGG	2	2.23368	1.64818	0.166986	0.712926	0.712926
PRAMEF19	4	1072;2493;47795;51261	PRAMEF19_TCTGGAGGTACTCCAGCCTG;PRAMEF19_CTGGCCGTGTATGGTAGCAG;PRAMEF19_CTTCACTAGCAGATGCTGCG;PRAMEF19_TTGCCTCAAGGAAAAATCCG	2	2.22386	1.74666	0.169239	0.719887	0.719887
MYL7	4	1135;2536;42337;53927	MYL7_AGACGTTGGAAGAACCACGT;MYL7_TGTATCGACCAGAATCGTGA;MYL7_CCTTCCAGGGACAGACCCCG;MYL7_TGCCGCTGGGGTCAAACATG	2	2.20951	1.72763	0.172653	0.731722	0.729352
HMCN1	4	1430;2537;36905;62555	HMCN1_TGTTTATCGTGGGTTCACAC;HMCN1_TGGTGGTTAATAACCCGGTG;HMCN1_AATGTTGAACTTCTAGACAG;HMCN1_ATAGTTACACCTACAATTAG	2	2.20918	1.67986	0.172725	0.729352	0.729352
C1QTNF8	4	1989;2595;53439;75057	C1QTNF8_AGAAGGCGGCGTAGGCACGT;C1QTNF8_TCTATAGTGGGCCGTACTCG;C1QTNF8_ACCCGGGCATAGGGTCCAGG;C1QTNF8_AGGCTGAGGAAGTAGACGCC	2	2.19023	1.6036	0.177479	0.7467	0.744707
ZNF311	4	1159;2614;8301;51790	ZNF311_TCCAGATGAGAGATTAAAGG;ZNF311_GATGTGGCCTGAGAATGAAA;ZNF311_ATTAGTGTGATATCTGCTTG;ZNF311_TAAGCTGATGCATACAGAGA	2	2.18411	1.7106	0.179012	0.750424	0.744707
ARL4A	4	970;2615;46086;75633	ARL4A_TGTTAGCAACTATAAGTACA;ARL4A_AGGAGAAATTAAGGCCACTG;ARL4A_GGAAAGACTGAAATGAAGGC;ARL4A_GTAAATACCGTACCTACCAA	2	2.18379	1.74746	0.179089	0.748037	0.744707
YY1	4	1787;2626;42860;70105	YY1_GGAGACCATCGAGACCACAG;YY1_TGAACAAACGCTGGTCACCG;YY1_AGATATTGACCATGAGACAG;YY1_GGTCACCGACGACCCGACCC	2	2.18028	1.62012	0.17997	0.74901	0.744707
C1orf21	4	1089;2628;27077;46842	C1orf21_AAAGGGAAAAACTACCAGAA;C1orf21_TGAGTATAGGATCAAACCAG;C1orf21_TGCCACTGTTCAAAATGAAG;C1orf21_AACAGTGGCAACATGCTTGG	2	2.17964	1.72129	0.180134	0.747007	0.744707
THAP1	4	2263;2629;18357;52195	THAP1_CTGCAAGAACCGCTACGACA;THAP1_CTGTGACCACAACTATACTG;THAP1_TTGTACTGAGCCACATGACA;THAP1_GAAAACTGAGAGATTAACAG	2	2.17932	1.57253	0.180223	0.744707	0.744707
MYLIP	4	481;2640;7855;7955	MYLIP_GGAGGCGAAAGCCAACGGCG;MYLIP_TCTTAGGATAGCTTATCCTG;MYLIP_CTGCAGTTTACGGGTAGCAA;MYLIP_CATTCTGTGCGGGATAGCGA	2	2.17582	1.89158	0.181156	0.745897	0.745897
WBSCR16	4	623;2660;14057;28636	WBSCR16_GCCCCACACGAAGACGCGAT;WBSCR16_GGCCAGGCAGCAATCACCGT;WBSCR16_TTTGTCTGCTAGGTCGCCTG;WBSCR16_CTTGTGTTGACTGACAGGGA	2	2.1695	1.83347	0.182828	0.750115	0.747583
TAMM41	4	1105;2661;29310;50044	TAMM41_ACTCTTCAGATTTCTATCGA;TAMM41_GGCTTTCGTCTACGGCTCCG;TAMM41_TTAACTAGGTGACTTTCGGA;TAMM41_TCTTTGAATGCCATGCGACA	2	2.16919	1.71303	0.182915	0.747817	0.747583
GPR89A	4	1006;2670;9193;68881	GPR89A_AAAGATGATGAGCTCAAACA;GPR89A_TGTGATTGGAGTGACTCTCA;GPR89A_AGCTGATCTATATGCTACCA;GPR89A_CGGAGAACAATGTTCCAGAA	2	2.16636	1.73114	0.183639	0.748134	0.747583
MRPL53	4	240;2676;18861;64152	MRPL53_AGAAAAACGTGGAATCGACG;MRPL53_CCGAACAGCACGTCCACGCA;MRPL53_AGCAGTTGAGATTAGTGGAG;MRPL53_GCTCAGTGATTGCGGACGTG	2	2.16448	2.03482	0.18415	0.747583	0.747583
MTERF4	4	1965;2692;20039;76385	MTERF4_TAGATCCAATAACTATGTGC;MTERF4_GAATTGCTCAGTGTACGGCG;MTERF4_ATAGGCAGTTTCAATAACTG;MTERF4_CAGGTCCTCTCGAAGAACAG	2	2.15949	1.59066	0.185547	0.750622	0.750622
SNRPF	4	417;2707;8644;59086	SNRPF_GTGATGGTGAAACTTAAGTG;SNRPF_AGATGGCTACATGAACATGC;SNRPF_GCTTTCCTGTTAGTCCATTG;SNRPF_ACTAACAGGAAAGCCAGTGA	2	2.15484	1.91155	0.186837	0.753207	0.753207
TFAP2B	4	904;2754;24669;54893	TFAP2B_GGACGTCTTCCATTCCGGGA;TFAP2B_ATCGGTTTGAATTTACCCGC;TFAP2B_CATGTCTGTCAACACCGGCG;TFAP2B_CAAGTACGAAGATATCTATG	2	2.14044	1.74052	0.190857	0.766741	0.763131
NIPAL2	4	1238;2767;10334;64197	NIPAL2_AGTAATGGGAGCAAATCCAT;NIPAL2_TATGGTGATTCTGCTAACCC;NIPAL2_CATACTTCAAGAGTGTGCTG;NIPAL2_TCAGGAACTGCCATCCGACA	2	2.13651	1.67316	0.192022	0.768751	0.763131
SRPK2	4	253;2768;27238;51066	SRPK2_TCTTCACACAACGTACTGGG;SRPK2_TTGGAGACCTCTTCAATGGC;SRPK2_TGACCCAAACAAAGACATGG;SRPK2_GGATGGCGAATACTGCCCAG	2	2.13621	2.00934	0.192115	0.766472	0.763131
IPP	4	2265;2770;11495;66095	IPP_TCTCTAGGTATAGTGAACAT;IPP_ATGATCCAGTTACTAAACAG;IPP_TCACTTCATCAGGCTCGAAG;IPP_AGACATCTAAGGTTCGACCT	2	2.1356	1.55049	0.192269	0.764451	0.763131
C1orf43	4	2198;2774;49813;61487	C1orf43_GATTGATATTCGACTCTCCA;C1orf43_GCTTTGCGTACACCCTTGAA;C1orf43_TTTGCAATGAAATCTCGAAG;C1orf43_GCTATGAAACAGCCCGCTAT	2	2.1344	1.55582	0.192597	0.763131	0.763131
TSSK4	4	2035;2782;30143;34962	TSSK4_TAAGAAGGGCTACAACCCAC;TSSK4_TTTCCAACCTGTATTTCACG;TSSK4_GCTTGCCCAGAGATCTTACG;TSSK4_GGATGAATATGGTTATGAGG	2	2.13199	1.56992	0.193283	0.763236	0.763236
MRPL20	4	533;2819;7994;55173	MRPL20_GAAAAATCGCTGCTACAGGT;MRPL20_CTGGATCCGAAAGTAGCGGT;MRPL20_GGAGGTGCTGAAGCACGCCA;MRPL20_TGAAGTATCCAGCGCTCATT	2	2.12095	1.8423	0.196614	0.773751	0.773014
TBC1D3H	4	212;2824;26749;26751	TBC1D3H_CTCATAGATCGAGCGTACAA;TBC1D3H_AGGAAGATAGAGGAGGAACA;TBC1D3H_GTTCGTTGATACCTGGGCCA;TBC1D3H_GCATCGACCGGGACATAAGC	2	2.11947	2.03901	0.197095	0.773014	0.773014
ATP13A2	4	2024;2837;45195;65071	ATP13A2_CGATAACGAGTGTTTCGGCG;ATP13A2_AGGCAGCCCAGCAACTGACG;ATP13A2_CCGGTATGCTGATCACGTTG;ATP13A2_AGGACGGCTTAGACGTGATG	2	2.11563	1.56283	0.198236	0.774862	0.774862
LETM1	4	2400;2849;13313;37477	LETM1_GTCACGGAAGACCGCCTGAG;LETM1_ATGGATCGACACCAAGATCG;LETM1_GCGCTCTCGACACTATGCGA;LETM1_ATTTGAGACTCAGTCACTCA	2	2.11211	1.52736	0.199352	0.7766	0.7766
C14orf39	4	706;2859;9373;20224	C14orf39_CAATCAGTGGTCGGAAAAAG;C14orf39_AAAGTCCATTTAGTAAGTGA;C14orf39_TCATTACTGTAAACATAGTG;C14orf39_AGAAATTAATTATTTAAACC	2	2.10918	1.77687	0.200252	0.77749	0.776975
COX15	4	144;2865;9293;42855	COX15_TCTCAACTGTAGGAGTTGGT;COX15_GCTGGCACAATAAAGAACCA;COX15_GAGTACTCACACCGAATGTG;COX15_AATGCCAATCTACCATCGAG	2	2.10743	2.1164	0.200791	0.776975	0.776975
CD96	4	2323;2875;22742;33906	CD96_AATATGTCTTGTTCAGTCAG;CD96_ACTTACCACCGACCATGCAT;CD96_TCGGTCCTAACAAAATCTTG;CD96_GCACAGTAGAAGCCGTATTG	2	2.10452	1.52997	0.201729	0.778001	0.778001
MZB1	4	2483;2901;8960;16066	MZB1_TCTACACGGATGTCCTGGAC;MZB1_ACTTCATACCTCAAACTCTG;MZB1_CAGCTACGGAGTTCGAGAAG;MZB1_CACAGGCCCAGGACTTAGCG	2	2.09701	1.51316	0.204161	0.784765	0.783337
ZC3H15	4	2666;2904;40472;44901	ZC3H15_TTTGGTAACATTTGGACCTA;ZC3H15_TGGTCAACAAAATCCACGTC;ZC3H15_AGTGAACAAGAAGCACGGTG;ZC3H15_GTATGTGCATTCTTCAAGCA	2	2.09615	1.4989	0.204466	0.783337	0.783337
PRAP1	4	366;2915;39364;74654	PRAP1_AGCTGGTCGTCCTTCTCCGG;PRAP1_TGCATCTTGATAGGGACCTG;PRAP1_ACCACCGAGGAGAAGCCACG;PRAP1_TCAAGATGCAAGTCAAACAC	2	2.093	1.90852	0.205477	0.784611	0.784611
KIF13B	4	2553;2938;17391;50453	KIF13B_CATGGGGACAGGATATTATG;KIF13B_GATGCGGTTGACCCTAACTG;KIF13B_GAGCTGAGATAACCAGACCG;KIF13B_AAGTGACTCGAGGAAGACAT	2	2.08644	1.50246	0.207586	0.790055	0.790055
RTCB	4	2141;2986;10679;13216	RTCB_GAGGGTCAAGACTATCTGAA;RTCB_GTCGGGTTTGACATCAACTG;RTCB_GAATTAAGGAATGCCTGTCG;RTCB_CCTCCAAAGTGAGTTACCTG	2	2.07293	1.5303	0.212157	0.804806	0.804569
ASCC2	4	2845;3003;49577;53732	ASCC2_TAGGCTCCTCAATCACCGAT;ASCC2_AGTCTGCAATTAAGAAGAGG;ASCC2_AGAGTGCATCATAGTCCCGG;ASCC2_GTCCCCCGCAAATTCGACGA	2	2.0682	1.4724	0.21372	0.808085	0.804569
NDNL2	4	1415;3011;40145;76249	NDNL2_TATACCCGAAGACGTACTGG;NDNL2_GATCATCAGGAGGCCCGTAG;NDNL2_GAAGAAGATTCCGATCAAGC;NDNL2_GAGCCATAGCGGAAACCCCG	2	2.06599	1.61042	0.21447	0.80828	0.804569
HNMT	4	833;3035;29811;35680	HNMT_AATAATGAGCATCTTAGCAT;HNMT_AGCTGCCAGGCATAATAGGA;HNMT_ATTAAGATTCTAAGCATAGG;HNMT_AAGCAAACTTTACGTTCTCG	2	2.05937	1.71714	0.216744	0.814197	0.804569
DOLK	4	145;3042;19243;74964	DOLK_GAGGCACTGCTGGTATTGGG;DOLK_TTGGACTAGTCATGAAGGAG;DOLK_CCGTATGGGACCGATACTCG;DOLK_GCCAGGGTAGGACCACACCA	2	2.05746	2.08991	0.217428	0.814124	0.804569
SOCS4	4	793;3044;61211;62592	SOCS4_TTGTCGGTGGTTATGACACA;SOCS4_CTAAAGGCTAAATCTGATCG;SOCS4_ACAGAAAAGACGGTTATGTG;SOCS4_AAGTGTTAGAATTTCATCAT	2	2.05691	1.72624	0.217618	0.812208	0.804569
ANO9	4	1596;3047;60313;69251	ANO9_GATCTGCCTCATGATCGGCA;ANO9_GACTAAGAGGCCCGTCAGGG;ANO9_CCAGGCGCGTGGACTTCCCG;ANO9_GTCCCAGTGCAGGACCACGC	2	2.05609	1.58091	0.217896	0.810628	0.804569
SOD2	4	1416;3061;9302;15615	SOD2_GACGTTCAGGTTGTTCACGT;SOD2_ACAAACCTCAGCCCTAACGG;SOD2_ATGATCTGCGCGTTGATGTG;SOD2_CCACCATTGAACTTCAGTGC	2	2.05227	1.60342	0.219307	0.813264	0.804569
ATP6V1B2	4	2274;3062;35737;74381	ATP6V1B2_TGCTGGGCTACCACACAATG;ATP6V1B2_TGGGGATATTCTCCGAACAC;ATP6V1B2_CTCTGATACTCACTGAGGCG;ATP6V1B2_TCAATGTCGAATCTACCCAG	2	2.052	1.50791	0.219399	0.811006	0.804569
LRRC46	4	2900;3063;37810;56433	LRRC46_TGGAAACAGCTGCACCAACC;LRRC46_CTGAAGCCCTTATCACTAAG;LRRC46_TGATAGTAGTAATCCCCTCC;LRRC46_TGGCACCACATACCGCAAGG	2	2.05173	1.46049	0.219502	0.808804	0.804569
TSPYL6	4	1941;3068;23653;32588	TSPYL6_GCTGCCGTCAGTTGTCAGCG;TSPYL6_TCCTGGCTTCTCATCCACTG;TSPYL6_AGATATGTTTGATGGCCGCT;TSPYL6_GACCCGCATCGACCAAGATG	2	2.05037	1.53856	0.21996	0.807917	0.804569
FOXK1	4	1962;3072;17304;18784	FOXK1_GCATTACCCCTACTACCGGA;FOXK1_AACAGGCATTCCGGAAACGG;FOXK1_AGGTCACGTTCTGCACAAAG;FOXK1_CTAACTTGGACCCAAACTCA	2	2.04929	1.53587	0.220354	0.806802	0.804569
OR6P1	4	1975;3078;26646;60826	OR6P1_CATGAGACTAGGGTAAAGGA;OR6P1_TTGGGTCATGCAACCTACGT;OR6P1_AAAAGTACATGGGACGATGA;OR6P1_AGGGAGTAGAATCATCACCA	2	2.04766	1.53373	0.220921	0.806326	0.804569
SUFU	4	1915;3092;43530;48410	SUFU_ATACCAGTACTTGACGATAG;SUFU_CTGATAACTGACATGCGGAG;SUFU_CCTTTGCCAGAGAGTCGCCG;SUFU_TGGCCCGCAGAGTTAATGCA	2	2.04389	1.53802	0.222218	0.80851	0.804569
C12orf56	4	25;3093;14438;25463	C12orf56_CGCCTACGAGCCATGCATCG;C12orf56_GTAGGGGTCGAAAGGCACCT;C12orf56_ACAAACACAAAAGAACCCCA;C12orf56_TAAGTGCAGAAATATTGATG	2	2.04362	2.46369	0.222319	0.806343	0.804569
OR52I1	4	1131;3095;32488;66777	OR52I1_TGATTCATCATCCAACTCAG;OR52I1_GATGAGGGTGTTTCCTAACA;OR52I1_CACCATCTTGGGTACCACGG;OR52I1_ATCAGAGCCCACCATAAGAG	2	2.04308	1.64515	0.222526	0.804569	0.804569
ETV4	4	757;3114;50170;60842	ETV4_TGGCCCGCCTGTTCATACAG;ETV4_ATCAATGTACCTCCACACAG;ETV4_TCTTTACCTTCAGAGTCGAG;ETV4_CTCCTTACCTATGTTCCCCG	2	2.03799	1.72656	0.224424	0.808904	0.807071
MYBL2	4	720;3117;29882;71669	MYBL2_CTCCAGCAGCAAGTACACTG;MYBL2_GCGTCCAGATCTGTACCGAT;MYBL2_TCAGGTCACACCAAGCATCA;MYBL2_CAAGGGGCCATGGACCAAAG	2	2.03719	1.73673	0.224716	0.807443	0.807071
RIPPLY1	4	228;3123;24368;36747	RIPPLY1_AAGATGGGCTTAACAGGCCA;RIPPLY1_TGCCAGAAGCTTACCTGACA;RIPPLY1_CCCATTTACTTCTTGTCCAG;RIPPLY1_ATGACTCCCCAAGGCAGATG	2	2.03559	1.98141	0.22531	0.807071	0.807071
BARHL2	4	2646;3139;19287;26688	BARHL2_TTCTATGGTAGGGACAAAGG;BARHL2_GTGGTGGGGAGAGGATACGC;BARHL2_AGGCTGCAAACTTTGCGTCG;BARHL2_GTTCGGAGATTGATACCGTA	2	2.03134	1.46796	0.226906	0.810278	0.810278
LAMTOR3	4	3060;3153;33751;35053	LAMTOR3_TCTTGTATAAAAAGTTACCA;LAMTOR3_GCAAAAGTGGATAAGAAACC;LAMTOR3_ATCTCTATCTGACACAACAA;LAMTOR3_CTGTTACTATAACACCTACC	2	2.02764	1.43821	0.228298	0.812741	0.811177
H2AFZ	4	876;3159;15740;18871	H2AFZ_CGTTCACCCATTTACCTCTG;H2AFZ_GGTAAGGCTGGAAAGGACTC;H2AFZ_ACAACTACTGACCTGCAAGC;H2AFZ_GACGACCAGTCATGGACGTG	2	2.02606	1.68992	0.228898	0.812378	0.811177
EED	4	140;3172;25833;30019	EED_AAGAGAATGATCCATACCAC;EED_TTGTGAATGACATTCATACA;EED_ACAAACACGCCAAATGCACC;EED_ATGGCTCGTATTGCTATCAT	2	2.02265	2.08009	0.230228	0.8146	0.811177
ZHX1	4	1641;3174;45131;63699	ZHX1_TGGTGTTAGTTGGACTCCCG;ZHX1_ACCACGGAATCCCCAACTGT;ZHX1_AGCACCTATAGCCTTGACAG;ZHX1_ATTGCATTCGACACAAACAT	2	2.02212	1.55828	0.230404	0.812735	0.811177
COL4A5	4	559;3182;31294;61797	COL4A5_TGGAAAACCCATATCACCGA;COL4A5_AAAAAACTTACAAGTCCAGG;COL4A5_GTCAGACTATAACCCAGCCG;COL4A5_GATGACATAATTATACTACC	2	2.02003	1.78172	0.231224	0.813149	0.811177
RPL18	4	1150;3185;16514;59720	RPL18_TCCTGGCCGGGAAAACAAGA;RPL18_CCGCCATAACAAGGACCGAA;RPL18_ACAACCTCTTCAACACAACC;RPL18_TCAGGAGGTACCCAAACTGA	2	2.01925	1.62978	0.231528	0.811753	0.811177
LRRC29	4	3085;3193;32085;61027	LRRC29_TGCAGCCGACTCAGTGACAA;LRRC29_GAGTTCTGGCAACAGGCTAA;LRRC29_GACTGATGCCAGTTTAGCCA;LRRC29_AGCCCCGTGCATACAGCCCA	2	2.01716	1.43142	0.23227	0.811891	0.811177
IDH3B	4	1219;3198;10142;24523	IDH3B_TTGTGCCGAGTCATATACCC;IDH3B_AGCTAGCCTCCTATGATATG;IDH3B_TCACACGAGCCAAGTCTCAG;IDH3B_CACAAGGCCAACATCATGTG	2	2.01587	1.61604	0.232767	0.811177	0.811177
PAFAH1B1	4	1154;3207;10150;31395	PAFAH1B1_GACATTTCATTCGACCACAG;PAFAH1B1_ACACAGAGAATGGGTACGTA;PAFAH1B1_TGGCTACTGAAGAAACATTG;PAFAH1B1_TGTATGGGTCGTAGCAACAA	2	2.01353	1.62621	0.233649	0.811808	0.811808
CTSL	4	620;3215;60682;65043	CTSL_CTGGGGGCCTCATAAAACAG;CTSL_CAGTATGTTCAGGATAATGG;CTSL_TAGAGGCACAGTGGACCAAG;CTSL_AGATGTTCCGGAAAACTGGG	2	2.01146	1.75547	0.234491	0.812295	0.812295
EXOSC7	4	1533;3241;14536;44927	EXOSC7_CTCCCGAGGACTAATGCAGA;EXOSC7_TGGGAGTGAAAGCAGAAATG;EXOSC7_AGATCGCTAACACCCTCTAT;EXOSC7_GGACTACCGATGTGTCGAAG	2	2.00477	1.56345	0.237165	0.819104	0.818326
OTUB1	4	2755;3259;34652;68490	OTUB1_GTAGACCACAAGGTAGTCGG;OTUB1_CAGACACAGCCTTGAACCTG;OTUB1_TAGGCCAGACAGTTAACACC;OTUB1_GCAGGACCGAATTCAGCAAG	2	2.00018	1.44457	0.238975	0.822899	0.818326
BRPF1	4	1000;3266;18492;47190	BRPF1_AGGGTGACTGCAGGCAACGG;BRPF1_TGAGTACCTAATGGACCGAC;BRPF1_TCGTGGAATTGATCCGCAAG;BRPF1_CCAACCGCCTGACCATCCAA	2	1.9984	1.64841	0.239704	0.82296	0.818326
B3GAT1	4	3147;3283;45823;63212	B3GAT1_TGTAGGTGGGCGTCACCACG;B3GAT1_CCGCGCAGCTTGTAGTTGCG;B3GAT1_GTCTGACCGCGACATCGTGG;B3GAT1_CACCCTCGCACCCCTGCTCG	2	1.99409	1.41612	0.24143	0.826433	0.818326
TNNC2	4	621;3287;39701;61620	TNNC2_CAGATGAAAGAGGACGCGAA;TNNC2_CAGCGATCATCTCTTCGCTG;TNNC2_GGGCCAGACACCCACCAAGG;TNNC2_CAGCGTCAAGGAGTTGGGCA	2	1.99308	1.74594	0.241856	0.825448	0.818326
SH3BP5	4	1475;3292;42223;75897	SH3BP5_GGAAGCTCAGAAAGCCACGC;SH3BP5_TTGCTTCAACCAGAACAGAG;SH3BP5_GCGCGCCCTACCTGGATCCG;SH3BP5_CATGACTCATACCCTCTGAG	2	1.99182	1.56484	0.242371	0.824773	0.818326
SNRPD2	4	1813;3294;11354;18157	SNRPD2_GCGGCAGTTGATGAGCACTT;SNRPD2_TGGAGAACGTGAAGGAGATG;SNRPD2_TGTGAGCACAGAGAGTGGAC;SNRPD2_ACCCAGCACTCACCTATCGA	2	1.99131	1.52273	0.242601	0.823136	0.818326
ADRA1B	4	1172;3295;70346;71969	ADRA1B_CCATTCCAAGAACTTTCACG;ADRA1B_TCTTGGCCACTATATAGACA;ADRA1B_CATCCTAGTCATCTTGTCTG;ADRA1B_CTCCATCGATCGCTACATCG	2	1.99106	1.61177	0.242707	0.821088	0.818326
BRAT1	4	2784;3297;63772;75056	BRAT1_GACGGCAGACGATGCCACGA;BRAT1_AGCCCGCCAGGGTCCCACAG;BRAT1_CCACGAACGAGTGTGCGGCG;BRAT1_ATCCCCACCACCGTACCGTG	2	1.99056	1.43775	0.242912	0.819387	0.818326
CDC45	4	154;3301;8355;57230	CDC45_GAACCAGCGTATATTGCACG;CDC45_GAAGCGCACACGGTTAGAAG;CDC45_CTGGTCTGTTAGTCCAACGA;CDC45_CAATGTATACAACGATACCC	2	1.98955	2.04296	0.243305	0.818326	0.818326
CCDC159	4	742;3335;23336;55697	CCDC159_GTGACTCAAGTTCACATCGC;CCDC159_GAACCACTCAGTGACCATGT;CCDC159_GAAGACCCTGCGTGACAGTG;CCDC159_TCAGAAAATGCAGAAAACGC	2	1.98106	1.70231	0.246883	0.827953	0.827953
HOXC12	4	3339;3350;60675;66072	HOXC12_TGGAGTCGGATTCCAGCGAC;HOXC12_CCGCTGGTAAACATCCACAC;HOXC12_CTTCAAGTACGACTACGCGG;HOXC12_AGCACACGTTGTCGCGGCGT	2	1.97734	1.39659	0.248443	0.830775	0.829005
IGIP	4	873;3368;43201;48279	IGIP_TGTTCTCCCATCTCAGTGCT;IGIP_AGTGCTGGGAAATCACCATG;IGIP_CATGAAGAAACGCAGTGTGT;IGIP_GGAGAACATGACAGCAAATA	2	1.9729	1.66406	0.250415	0.834957	0.829005
S1PR5	4	731;3369;18971;53618	S1PR5_CCAGCAGATCCGACAACGTG;S1PR5_GGGGACAGTTTCAGCGTGAG;S1PR5_AGAGTGCACAGATAGCGGCC;S1PR5_CGCCAGGCACACCACGGCGT	2	1.97265	1.70126	0.250511	0.832877	0.829005
WDR74	4	2257;3370;14862;29013	WDR74_AGGGGATTGGTCTTACCCGT;WDR74_GCCATGACCCTCACTCCGGG;WDR74_GGGATGCTGGATCATAAACA;WDR74_ACACATCCTCTGACCCAGTG	2	1.9724	1.46959	0.250624	0.830866	0.829005
PNRC1	4	1070;3376;52516;68470	PNRC1_CAGCACCGGCCGAGTCTGGA;PNRC1_AGTGTATACCATGAACAAGC;PNRC1_CCTCGGGAGGAAAAGCCAAG;PNRC1_GCCCCGACCTTGCCCCGCTG	2	1.97093	1.62059	0.251243	0.830539	0.829005
VSTM2A	4	1783;3385;27478;36783	VSTM2A_CGGAACGTGACGGCGACCGA;VSTM2A_GGTGACTGATGCCAACTACG;VSTM2A_AGCTTCAGATTTCCAAAGTG;VSTM2A_GATCTCCAGATACACCGAGG	2	1.96873	1.5148	0.252203	0.831336	0.829005
SURF4	4	1925;3392;10850;25036	SURF4_CAAGTCCCATAAAATGCTGT;SURF4_TGGAGGACGGCATCCGTATG;SURF4_TAGCAGAATCCCGTTCTGAA;SURF4_GCTGGCGTCAAAGTGAAGGA	2	1.96701	1.49854	0.252953	0.83144	0.829005
GNB2L1	4	505;3397;8203;69493	GNB2L1_TTAGTCCGTACCTCGAGAGG;GNB2L1_AGTGTATTTGCACACACCCA;GNB2L1_CTTGCGTTGTGAGATCCCAG;GNB2L1_CCACACAGGCTATCTGAACA	2	1.96579	1.7762	0.253526	0.830962	0.829005
S1PR3	4	361;3398;46471;65103	S1PR3_GGGAGCATTACCAGTACGTG;S1PR3_GGTGGCCAACCACAACAACT;S1PR3_GGCCTTACGACGCCAACAAG;S1PR3_GCGTGCGTAGAGGATCACGA	2	1.96555	1.84774	0.253645	0.829005	0.829005
ATF6B	4	2283;3410;43972;65846	ATF6B_ATGTTCTTCCGTCAACTCTG;ATF6B_CTCTCCTCGGATGAACAAGG;ATF6B_GATCGGCAGGAGTTCCCATG;ATF6B_CTCCACAGAGCCATCCAGCG	2	1.96263	1.46245	0.254992	0.831057	0.829048
PDAP1	4	1355;3411;18373;32293	PDAP1_GAGGCAGTATACAAGCCCTG;PDAP1_AAAAGCGCAAAGGCGTTGAA;PDAP1_ACTGGATCTGGACGGGCCAA;PDAP1_CATCGAGAACCCCAACCGGG	2	1.96239	1.56751	0.255092	0.829048	0.829048
GPR146	4	208;3423;37688;71592	GPR146_GGCGCACTCTAGCGCGCGGG;GPR146_TGGCCAGCGTGTACAACACG;GPR146_GACAAAGTACACGTCCGGCA;GPR146_GGAGTACATGGCCACCAGTG	2	1.95948	1.96312	0.256375	0.830884	0.829403
RDH14	4	2500;3426;38487;51303	RDH14_GCACAGTCTTCCCGTGCATG;RDH14_AGTTCGGAGTGAACCATCTG;RDH14_GAAACTACCACAATCCTGCT;RDH14_ATGTCTTGATCAATAACGCA	2	1.95876	1.4427	0.256692	0.82959	0.829403
PTPN4	4	1771;3432;18551;41070	PTPN4_ATTAGGACAAGATTATCATG;PTPN4_ATGATTGGAGTGATGTCAGG;PTPN4_TAGTTGTGAGAGACATTCTG;PTPN4_TACTGATTAGGAGTTCCCGG	2	1.95731	1.51045	0.257351	0.829403	0.829403
HEPACAM2	4	1096;3443;23420;25985	HEPACAM2_GGTTACTGGAGCAATATGAA;HEPACAM2_TCAGATGCAACTTCTAAGCG;HEPACAM2_TGAAGGCAATTACATCGTGA;HEPACAM2_CATGACCCTGACATGCCATG	2	1.95466	1.60746	0.258576	0.831033	0.83102
SLC26A2	4	1818;3451;33083;52937	SLC26A2_TTGGGTGGCATAAACCCAGT;SLC26A2_TTACACAGTCAAAGCAAACC;SLC26A2_GCCCACAGAGATGTGACGGG;SLC26A2_ACAAAGGAGCTATTACTAGG	2	1.95274	1.50289	0.259449	0.83153	0.83102
UQCC2	4	2088;3456;13674;32087	UQCC2_GCTCTCGTACATCTGATCAC;UQCC2_CACAGAGCTTAAGAAAACGC;UQCC2_CCAGTGGACGAGACCAAACG;UQCC2_TTCAAACTACTACAAACACA	2	1.95154	1.47458	0.260008	0.83102	0.83102
TMEM74B	4	3249;3469;11538;18442	TMEM74B_AGTGAGGAGACACCCCCAGG;TMEM74B_TGTCTTCAGTTCCAGACCAG;TMEM74B_CAAAGCCATAATCCACCGGG;TMEM74B_AGCATACGCCATCCCCCGTG	2	1.94843	1.38727	0.261426	0.833251	0.83133
FNDC5	4	336;3478;18833;48062	FNDC5_GCTCTTCAAGACCCCGCGTG;FNDC5_GGAGTACATAGTCCACGTGC;FNDC5_TGGGGAGGAACCAACAGCTG;FNDC5_GGTCCCAGAGGGCACATGAG	2	1.94629	1.85348	0.262424	0.834133	0.83133
SDE2	4	2616;3482;9816;22706	SDE2_TTGGAACCCAGACTTTGCGG;SDE2_CCGGACGGTGCACCGACCCG;SDE2_AGAGTAGTGAATACAGACCA;SDE2_ACTAAATCTCAAACAGACAG	2	1.94534	1.42717	0.262875	0.833277	0.83133
TRABD	4	992;3488;56356;64320	TRABD_GCCGCGCACTGTGACCCAGT;TRABD_TGGGAACTCGCCAATCATCT;TRABD_CTTCAGCGACGACAGCAAGA;TRABD_GACACGTACACAGGTTCTGG	2	1.94391	1.62284	0.26354	0.833103	0.83133
PNLIPRP1	4	3226;3493;23918;57089	PNLIPRP1_AAAGCATCCTCAATCCCGAT;PNLIPRP1_TAGATCCACGATCTGAGACA;PNLIPRP1_CAGTGTCAGAAAAGCACCCG;PNLIPRP1_CTCCCAAGCCACCTACACAC	2	1.94273	1.38576	0.264084	0.832547	0.83133
TOMM70A	4	3446;3496;18587;73581	TOMM70A_AAGTAAGATTTGATAAACTG;TOMM70A_TGAGAAGCTAGACAATAAGA;TOMM70A_AGCCATGTTAAAATCTTGAG;TOMM70A_CAGCGAACGGAAGACCCCGG	2	1.94202	1.37304	0.264416	0.83133	0.83133
AKR1B15	4	2855;3511;42850;63956	AKR1B15_AGCCACTTACTGCTGGATAG;AKR1B15_ACTCAAACCTTGAATCCCTG;AKR1B15_GTGTCACCCATACCTCACGC;AKR1B15_AGAAATAGGCACAGTCAATG	2	1.93848	1.40687	0.26618	0.834608	0.834608
RPS18	4	3332;3521;9016;74050	RPS18_AAAGGATGGAAAATACAGCC;RPS18_AGACATTGACCTCACCAAGA;RPS18_CCTCACTTCATTCAGGGTGT;RPS18_TCAACACCAACATCGATGGG	2	1.93613	1.37638	0.267276	0.835779	0.835058
ING4	4	10;3540;19236;72671	ING4_AGGTGGACAAACACATTCGG;ING4_GGACCTAGACCAAAGAACAG;ING4_GGCACTACTCATATACTCAG;ING4_CAAGGAATTTGGTGACGACA	2	1.93168	2.60656	0.269405	0.840165	0.835058
APOE	4	2408;3546;48357;58119	APOE_CATGCTCGGCCAGAGCACCG;APOE_AGCTGCGCCAGCAGACCGAG;APOE_GCGGACATGGAGGACGTGTG;APOE_GGCCTACAAATCGGAACTGG	2	1.93028	1.4358	0.270078	0.84	0.835058
SDHAF3	4	1434;3551;63272;76392	SDHAF3_TTTCACGTACTGGTCGCCCA;SDHAF3_TAAGACCGTTGGTTCTGACG;SDHAF3_GCGTTTCTTGCAAGAATGGG;SDHAF3_AGACGCGCTTGTACAATGCC	2	1.92912	1.53925	0.270676	0.839603	0.835058
TAZ	4	1773;3552;19187;29398	TAZ_CCTGACCGTGCACAACAGGG;TAZ_GAATTCCTGCGTTTCAAGTG;TAZ_GAGATGGCGTCTACCAGAAG;TAZ_GCAGGACTGGTGATTGGACA	2	1.92888	1.49601	0.270797	0.837733	0.835058
TARS	4	3142;3556;49808;56459	TARS_CCTTTGATAGATCTCTGCCG;TARS_GGCCCGAGGTCATCCAGAGT;TARS_TTATGTTTGATCATCGGCCA;TARS_TAAAGTAAATAATGTTGTGT	2	1.92795	1.38335	0.27124	0.836865	0.835058
ISM2	4	1491;3562;52410;57726	ISM2_CAGCAAGGGAGTAACCTCCT;ISM2_CAACAGGTCTATCGACACCT;ISM2_CCGCAACGGAGTAACCTCTG;ISM2_CTTGAAGACCCAATCCCCGG	2	1.92656	1.53001	0.271871	0.836581	0.835058
CDC16	4	3103;3569;31550;46958	CDC16_TGCTCTAGATAACCGAACCC;CDC16_TCATTACACAGCTTGCTAAG;CDC16_AAATACTTGAAGGACGAAAG;CDC16_ACGACATGCTTCATACAACT	2	1.92494	1.38421	0.272708	0.836932	0.835058
MYH7	4	2362;3570;14139;75719	MYH7_AGATGAATGCATAATCGTAG;MYH7_GCAATGAGTACGTCACCAAG;MYH7_AGGAGCCGTAGCGATCCTTG;MYH7_AGAAGCCACGCAATATCAAG	2	1.92471	1.43679	0.272819	0.835058	0.835058
PACRGL	4	1463;3577;61960;64027	PACRGL_GAACCCTAAAACAATTAATC;PACRGL_ACTTCTTATTACTTTAGCTG;PACRGL_GGAATCAGTCTAGGTAGCAA;PACRGL_TTCCAGGTAACTATGATCAA	2	1.92309	1.53214	0.273589	0.835203	0.835203
HSPA9	4	646;3593;13436;28338	HSPA9_GGGTACTACCAACTCCTGCG;HSPA9_ACAAATGCTCCAATCTGACT;HSPA9_CTTCAGGATCATCATATCGC;HSPA9_TTGTCACTGATCTAATCAGA	2	1.9194	1.70075	0.275452	0.838678	0.838678
CSPG4	4	1616;3611;32596;66449	CSPG4_AAACCCATCGACTGACAACG;CSPG4_CCGCTGGTGGAACGCCTGTG;CSPG4_GCTCTGGCGATCCATCTCGG;CSPG4_TGGCCGTAGATGAGCCCACG	2	1.91528	1.50797	0.277467	0.842597	0.839865
ZNF554	4	1199;3622;46250;47495	ZNF554_AGAACCAATGTACTGATGTG;ZNF554_GCTTCCCTGTGATAAAACAA;ZNF554_AGTCACTTTATTCAACACGG;ZNF554_TTGCAGGAGGAACCAGCCAG	2	1.91277	1.56791	0.278715	0.844171	0.839865
WFDC2	4	1280;3631;7935;14805	WFDC2_CTGCACGCAAGAGTGCGTCT;WFDC2_ATTGGGCAGAGAGCAGAAGG;WFDC2_GGGTGAAGCCGAACAGCAGC;WFDC2_GGCACAGGAGCAGAGAAGAC	2	1.91072	1.55339	0.279777	0.845174	0.839865
MRPL51	4	3412;3636;23647;50843	MRPL51_GTTGTCATACACTCCGAACA;MRPL51_CACCCCAAAGAACTGATCAG;MRPL51_AGCCTTATACCGATCAATCT;MRPL51_CCAACGATCAACCACTTTGG	2	1.90958	1.35867	0.280357	0.844721	0.839865
TACR2	4	588;3651;31679;48255	TACR2_GGCATAGACAAAGTTGAAGG;TACR2_TCCACCGTCACCATGGACCA;TACR2_TCCCCCAGAGGCCTTACAGG;TACR2_CAGGATGATCCAGATGACGA	2	1.90619	1.71407	0.282069	0.847671	0.839865
ATP5I	4	1873;3669;8935;59650	ATP5I_CGAGGAACAGGGCGGAGTAG;ATP5I_GTAGGCCACACCGAGGAACA;ATP5I_CGGTCACTCACTGTAGCGCG;ATP5I_AACAGATTACCTAAAACCTC	2	1.90213	1.47159	0.284162	0.85175	0.839865
ATP6V0B	4	1403;3672;9138;34860	ATP6V0B_TTTGGGCTTCCGCTTTGATG;ATP6V0B_GCCGGTAATATAGATGCCCC;ATP6V0B_GGCCATCGGAACTACCATGC;ATP6V0B_CCCAGGTTGGACCACATGAA	2	1.90146	1.5299	0.284537	0.850669	0.839865
DNAJC9	4	1055;3673;10443;30423	DNAJC9_GCCCAGCACCCGGTAAAGGT;DNAJC9_CAGGTACACCCGGACCGGGT;DNAJC9_GCTCACCCAAGACCGAGACT;DNAJC9_TCCGACGGCGAGGTCCGACG	2	1.90123	1.58868	0.284675	0.848889	0.839865
DNM2	4	2469;3674;12385;29183	DNM2_TCAATCGCATCTTCCACGAG;DNM2_GCAGATGTGGCGTGCCCATG;DNM2_CTACATCAACACGAACCATG;DNM2_CGTGTGGCGAGTAGACTCGA	2	1.90101	1.41626	0.284789	0.847046	0.839865
PSMA4	4	3355;3677;14156;55509	PSMA4_ATACCAAGTTGAATATGCCA;PSMA4_GACCCTAGTGGAAATTACGG;PSMA4_GCTGTAACCAACTGCTCACA;PSMA4_ATTGGCTGGGATAAGCACTA	2	1.90033	1.35719	0.285137	0.845906	0.839865
COX11	4	740;3686;12612;30156	COX11_GACAGCGGCCACGTAAGTGA;COX11_ATAGAGCCGATAAAGGGGTA;COX11_GGGACAGGAGGTGCCGAGAG;COX11_TTCGAGCTCTTAGGCCGCCG	2	1.89832	1.66151	0.286183	0.84684	0.839865
HARS2	4	191;3690;22275;43697	HARS2_AGGATACAGTAAGGTCATAG;HARS2_TGAGGTGGCTGATCGAATTG;HARS2_GAGAGCCCAACCATAGTCCA;HARS2_ATGACCGGCGGATTGTGGAT	2	1.89742	1.95046	0.286642	0.846033	0.839865
HARS	4	3507;3692;24336;38722	HARS_GCACAAGAGACTATAGTCCC;HARS_AGGGCTGGATTACTACACTG;HARS_TAAACGCTACCACATAGCAA;HARS_GCTGGACATAGTCCCCAATG	2	1.89698	1.34725	0.286887	0.8446	0.839865
RPS8	4	1567;3694;11442;11444	RPS8_GCTGGTTCGTACCAAGACCC;RPS8_ACAGCACACCGTACCGACAG;RPS8_GCGCCCAGCTGCCAACACCA;RPS8_ACAAGAAATACCGTGCCCTG	2	1.89653	1.50486	0.287101	0.843086	0.839865
GUCA2A	4	2561;3697;49319;58444	GUCA2A_GAAAGTTCGGGTTGCTACAG;GUCA2A_TGGGAACCACAGGTTCACCA;GUCA2A_CTCCGCACTGTGCCTCCTTG;GUCA2A_AAAAGGAGAAATTTCCATCC	2	1.89586	1.40656	0.287463	0.842011	0.839865
PHYH	4	2563;3700;33054;51356	PHYH_CAGATACTGCACTCTCCCCG;PHYH_TCTCATCGTTTGCGCCTGGA;PHYH_TTACAATTACCAGAATCTGG;PHYH_GGATAATAACGTTCTAACCC	2	1.89519	1.40607	0.287827	0.84095	0.839865
CD24	4	693;3703;13873;24998	CD24_GAGTACTTCCAACTCTGGGT;CD24_GAGCAATGGTGGCCAGGCTC;CD24_GGCACTGCTCCTACCCACGC;CD24_CCCAGAGTTGGAAGTACTCT	2	1.89452	1.67346	0.288182	0.839865	0.839865
AFF3	4	218;3727;44164;67642	AFF3_GAGCAATCAGTACTACAACC;AFF3_CAGCCTCTGATCATTCCCGG;AFF3_TCTTTCTCCAGACTAACAAG;AFF3_CAGCTTAGGAGACTCATCAG	2	1.8892	1.91787	0.291017	0.845995	0.843952
UBN2	4	755;3744;13296;18795	UBN2_ACAGCTATTTAAATACCAGG;UBN2_CTTCATCTAGTGAGTCGTCG;UBN2_GTGGTACCTACACTCCCAGA;UBN2_AAAAAGTTCCCAAACAACTG	2	1.88545	1.65085	0.292965	0.849524	0.843952
PRKAG3	4	1117;3747;11143;32197	PRKAG3_TGGGCTGGGATGACGAACTG;PRKAG3_GGGTGGGCACTCCACCAACA;PRKAG3_TTAGGAGAGATGGAGACCAG;PRKAG3_GCAGCTCAGAAAGAATCCGT	2	1.88479	1.56859	0.293332	0.848464	0.843952
RUVBL1	4	1458;3753;11321;75949	RUVBL1_GTGAACAAGTACATCGACCA;RUVBL1_ACTACTTACCAATGGCCCTG;RUVBL1_GAGACAGAGAATCCCATGGG;RUVBL1_ACTTGGATGTGGCTAATGCG	2	1.88347	1.51304	0.294053	0.848426	0.843952
LRPPRC	4	1337;3758;49031;59080	LRPPRC_TATTGGCGAGTAAAGCACAA;LRPPRC_GAAATTGAAACGCTACCCGT;LRPPRC_CATATGCATTCAATAATGCG;LRPPRC_GAATCCGACATGGTTACTGG	2	1.88237	1.53025	0.294671	0.848094	0.843952
FOXA1	4	2447;3764;32639;70012	FOXA1_TGGACGGCGCGTACGCCATG;FOXA1_GTCCGGGTGCAGCGTCCAGT;FOXA1_AGGCGCCAGAGGGGTCCTTG;FOXA1_AACATGTCCTATGCCAACCC	2	1.88106	1.40804	0.295331	0.847885	0.843952
ARL8A	4	2840;3765;12120;66940	ARL8A_TTTGCGCATGTTGAAACCCA;ARL8A_CCTCCCGTGTACTTACACGA;ARL8A_TACCGCGATCACGTTGACGA;ARL8A_CAAGGCCCTATTCTGGAAGG	2	1.88084	1.37906	0.295461	0.846159	0.843952
UNKL	4	1129;3766;25932;54648	UNKL_CCGGTCGCTATCGGCCACAC;UNKL_TTGCACTCGAAGAGGATGGG;UNKL_ACCTAGGGGGCTGTAGGATG;UNKL_CAGGTTTGAACGGTGTCCCC	2	1.88062	1.56429	0.295559	0.84435	0.843952
FANCF	4	902;3771;8149;28108	FANCF_TCCACAAATCACCTGGAGAG;FANCF_GCACAACCAGTGGAGGCAAG;FANCF_GGTAACGAGCTGCATCCCCG;FANCF_CACTACCTACGTCAGCACCT	2	1.87953	1.61053	0.296149	0.843952	0.843952
NUDCD3	4	3655;3783;21039;72142	NUDCD3_CTGATGCCCATCCAATTCTG;NUDCD3_GGTGCCAGTACCCAAGCACG;NUDCD3_AAAAATCCCGACAGTTACAA;NUDCD3_AGCGATAGAAGTCTGTCTTG	2	1.87691	1.32956	0.29763	0.846087	0.846047
LTB4R	4	717;3792;39064;47702	LTB4R_AGCCTCGAAGATTAGATGGA;LTB4R_GCTACTCGGACATAGGGCGT;LTB4R_CTCCGCAGACATAGTGACAC;LTB4R_GCACTACTGTGCGGTACGCG	2	1.87496	1.65649	0.298738	0.847158	0.846047
CAMK1D	4	1223;3797;27251;32112	CAMK1D_GATGTAGGCAATCACTCCGA;CAMK1D_TTTGGATTGTCAAAAATGGA;CAMK1D_GGTCCCCACTTACGTTCCGA;CAMK1D_TATGGGAGACCTACCAGAGT	2	1.87387	1.54436	0.299334	0.846772	0.846047
SMARCB1	4	1443;3805;16751;38558	SMARCB1_TGAGAACGCATCTCAGCCCG;SMARCB1_TCTTCTTGTCTCGGCCCATG;SMARCB1_GAGAACCTCGGAACATACGG;SMARCB1_GCAGATCGAGTCCTACCCCA	2	1.87214	1.50949	0.300285	0.84739	0.846047
PIK3R1	4	3806;3809;39036;54867	PIK3R1_GTGATTATACTCTTACACTA;PIK3R1_AGCGTAAGCCAATACTGATG;PIK3R1_CCTACTACTGTAGCCAACAA;PIK3R1_TTTCCTAGATACACCCTCCG	2	1.87128	1.31931	0.300739	0.846605	0.846047
ADAM17	4	2361;3818;22607;47955	ADAM17_ACAAAATTTCAAGGTCGTGG;ADAM17_AATCAGAATCAACACAGATG;ADAM17_CATCGCTTCTACAGATACAT;ADAM17_TGGTGAAAAGCACTACAACA	2	1.86933	1.40919	0.301773	0.847456	0.846047
MRC1	4	2452;3820;29513;57144	MRC1_AGAAAACACCTACTGTCTTG;MRC1_AACCAGTTCAAATATCGGAA;MRC1_TTTGGGTTCGGGAGTCGTCG;MRC1_CACAAGTATCCACACCATCG	2	1.8689	1.40156	0.302003	0.846047	0.846047
GTF2H4	4	503;3834;8306;13757	GTF2H4_CTCCCTTGACAAGTACGCCG;GTF2H4_ACAATCGGTCCAATACCCCA;GTF2H4_GAGATTGATGGCCAGGCGTG;GTF2H4_TTTGTCTCTAGTACTGAACC	2	1.86589	1.7271	0.303723	0.84881	0.848803
CACNA1S	4	1987;3840;15812;29721	CACNA1S_CCAGGGCCACTCATTCCCGA;CACNA1S_AGAGCTGCGTCACCGCGAGT;CACNA1S_CTGGTGGAATAAGAAGCCGT;CACNA1S_GGAAGTCAAACACATTCCAG	2	1.86461	1.441	0.304455	0.848806	0.848803
CLEC4G	4	1902;3853;11161;37208	CLEC4G_TCGAAGGACAGCCACGACGT;CLEC4G_CCCTGCGGCTCCCAGGCTCG;CLEC4G_TCTCTGTGCCAAAGACGACG;CLEC4G_AATCACAGCCCAAAGGACTG	2	1.86183	1.44836	0.306021	0.85112	0.848803
CCDC74B	4	1225;3855;26332;48015	CCDC74B_ACAGGCCAGGAGGCAAGCAT;CCDC74B_ATGGGGAACAGCCAGCACCA;CCDC74B_GACAGACTGGAAGCTTGACG;CCDC74B_CAAGCTGGACAAGGTTCCTG	2	1.8614	1.53779	0.306281	0.849801	0.848803
NXNL2	4	2667;3858;41873;66515	NXNL2_GGTGACCTGTAAGGGCGCGA;NXNL2_GGTGGCACTGTACTTCGCGG;NXNL2_GCGGCCCGCGCCCTTCGAAG;NXNL2_CGACTTCTATACGGCGCTGG	2	1.86076	1.38114	0.306656	0.848805	0.848803
TMEM259	4	2140;3865;21219;23107	TMEM259_GCCGCAGGACGAGTACATCG;TMEM259_ACACGCAGGATGCCCTCACG;TMEM259_CCAGGGTGACCACCATGACG;TMEM259_CAAGCCGCCGAGTAGCACAG	2	1.85927	1.42356	0.307502	0.849116	0.848803
MRPS34	4	1338;3870;16052;27151	MRPS34_GGAAGACTGAGAGCGAGGCG;MRPS34_CATGTACCATGACTGGCGGC;MRPS34_AGGACTTGCGCGTGACCAGG;MRPS34_TGGACTACGAGACCTTGACG	2	1.85821	1.51801	0.308122	0.848803	0.848803
NR1H3	4	2786;3882;34666;62458	NR1H3_CTACAATGTTCTGAGCTGCG;NR1H3_ACCAGATCCCCATAGCCGGG;NR1H3_GACTTTGCTAAACAGCTACC;NR1H3_CAGAGATCCGTCCACAAAAG	2	1.85566	1.37016	0.30956	0.85074	0.849001
NPPA	4	3026;3885;21022;41259	NPPA_CTGACTTCCCCGGTCCAGGG;NPPA_TAAAAGGAGGAAGCTCACGG;NPPA_GTGAGCCGAATGAAGAAGCG;NPPA_GATTAGCTCTGGTCTGACCT	2	1.85503	1.35402	0.309944	0.849776	0.849001
IARS2	4	284;3892;7906;27644	IARS2_GATGACGGAGACCAAAACAC;IARS2_GCAAACGGTGACCCTCATGT;IARS2_ATAGCTATCCGTATGACTGG;IARS2_TAGTGGCAGATACCGGGACA	2	1.85355	1.84317	0.31087	0.850298	0.849001
RAF1	4	340;3894;24169;47425	RAF1_GCCGAACAAGCAAAGAACAG;RAF1_GACCATGTGGACATTAGGTG;RAF1_AGACTTCTCCACGAACACAA;RAF1_TGTTGCAGTAAAGATCCTAA	2	1.85312	1.80436	0.311129	0.849001	0.849001
PRDM13	4	685;3920;10067;45931	PRDM13_GGTCTCAAAGCCTATCCGGG;PRDM13_GCTATTGCAGACTTACCCGG;PRDM13_TGAAAGCTGAGCGCACGCCG;PRDM13_GGTGTGCCTTAAGGCTGTTG	2	1.84765	1.65248	0.314275	0.855568	0.852912
CDY1	4	483;3921;13904;42792	CDY1_TTTGACCACAAAACTGTGAG;CDY1_TGCTGGCAGCAAATAACTTG;CDY1_TCTGCACCAGGACGTGACAA;CDY1_TACAATGTCTCTGTATGTGC	2	1.84744	1.72651	0.314411	0.85393	0.852912
RCL1	4	563;3924;20032;28907	RCL1_TGGAGGCCAGTTCAGCACTG;RCL1_ACCGGATTGTGGATTCTGCA;RCL1_GCGCTACTACTCATGACCCT;RCL1_ATTTACACAGATCACATGAA	2	1.84682	1.6936	0.314774	0.852912	0.852912
POLR1A	4	3235;3947;7811;39957	POLR1A_CCTGATACTTACTTGCAGTG;POLR1A_GCTCATAAATATAATCCCAG;POLR1A_TATCAAACACAATATTGACG;POLR1A_GTGCATCATCAAGCACCTAG	2	1.84202	1.33487	0.317641	0.858669	0.855272
RIBC2	4	3054;3961;32438;66846	RIBC2_AGGCCCTCTACACAGAGACA;RIBC2_TGCTTAGGCCATCGAGTCAG;RIBC2_CGCCAGAAACAGGATAATTG;RIBC2_AGATCTTTCTTAAGGGCTAG	2	1.83911	1.34431	0.319389	0.861382	0.855272
NSF	4	1619;3962;8449;8704	NSF_GAGAGTCTTACCACAACCTG;NSF_GCTGTCCAAAATTGATGGCG;NSF_ATCCACACAGCAAGAATGAG;NSF_GAAAGCCTGCAAGTGACGAG	2	1.8389	1.46941	0.319496	0.859667	0.855272
EPM2A	4	835;3963;48054;75610	EPM2A_ATCATAGTGTCTGGAGTCAT;EPM2A_GTTACATGTTCCACCTGACG;EPM2A_GTACAATATCCCATTCAGTC;EPM2A_AATGAAAACAACTTGGTGGA	2	1.83869	1.60629	0.319621	0.858009	0.855272
PON1	4	2835;3970;11389;49444	PON1_GTGAATGTGCTAATCCCATG;PON1_GGAGATACTGCCTAATGGAC;PON1_TCTCCCAGGATTGTAAGTAG;PON1_TCCAAGTGAAGTTCGAGTGG	2	1.83724	1.3576	0.320504	0.858386	0.855272
GPR39	4	3775;3979;72295;72830	GPR39_TGGACTGGAACACGGTCCAG;GPR39_ACTCCATGGGCATGCCGATG;GPR39_CAGCACCTGGGTGACCCGAA;GPR39_CATGGGTACTGAGTACCCCC	2	1.83539	1.30286	0.321616	0.859377	0.855272
SLX4	4	1675;3982;9852;61973	SLX4_CCACCTGGGAAGTTCCGCCA;SLX4_CCGACAGATAGAGGACCGTG;SLX4_AGCCATGAACGTGACCCGAA;SLX4_CAGGTGTGGGTTATTGACCA	2	1.83477	1.46044	0.321999	0.858417	0.855272
TSPAN8	4	2708;3989;71822;73093	TSPAN8_GTACCCATATTGCTAATGCT;TSPAN8_GGTGCCATCATCATGATTCT;TSPAN8_CAGGTGGCGACAGGTATCCT;TSPAN8_CAATATGTCCACAGCAACGT	2	1.83333	1.36447	0.32288	0.858785	0.855272
AFG3L2	4	782;3991;17523;19174	AFG3L2_TTCCACTCACCTGAAAACCC;AFG3L2_GAATGAGACTCACTCTAGCA;AFG3L2_TGTCGGAGAAACCACTGCCA;AFG3L2_AGGAAAAACTCCTGTTGATG	2	1.83291	1.61719	0.32316	0.85756	0.855272
CEP290	4	2930;3993;52238;62174	CEP290_ATATATAGGATTAACCACTG;CEP290_AGCACTTTAAAGGATACCAA;CEP290_ACAACAACAATCTAGGGACA;CEP290_AAAGGATAAAGAATTAGTTG	2	1.8325	1.34891	0.323409	0.856258	0.855272
NOP14	4	2071;3996;34231;74947	NOP14_CGGAAGACGCGCCACGACGT;NOP14_CACAAGAAGACTCAACAGGA;NOP14_CTCTAACAGGATGAAGACGG;NOP14_CAACAGCAACATGAGCCCCG	2	1.83189	1.41638	0.323776	0.855272	0.855272
NT5E	4	1828;4008;48598;71382	NT5E_GCAGCACGTTGGGTTCGGCG;NT5E_AGTGAGGGGTGTGGACGTCG;NT5E_CCGCTTTAGAGAATGCAACA;NT5E_CCTGATATTTGAGATGCTAG	2	1.82943	1.44013	0.325345	0.857457	0.855636
UQCC1	4	3847;4012;12779;63269	UQCC1_GCAGCGCGGCAGAGTCATGG;UQCC1_CTAGTCCGAATGAAGCAGGA;UQCC1_ACAGCTAGTATACATGCGCA;UQCC1_GAAGTATCACACCACACGTA	2	1.82861	1.29601	0.325842	0.856815	0.855636
SNX11	4	1784;4015;17726;39508	SNX11_CGATATGCTATGTCAAACTG;SNX11_TTCATTGAGAAGCGACGACA;SNX11_GCCGCTACCGTGAGTTCGTG;SNX11_CAGACACAGTCATGGTACTT	2	1.82799	1.44432	0.326232	0.855897	0.855636
FASTKD3	4	2438;4030;34326;49544	FASTKD3_TCAGATACTTGAGAGAACAC;FASTKD3_AAAAAAAGGATGGTGATCAA;FASTKD3_GGTTGTCGTGAACACAACCA;FASTKD3_AATTGGGCAAATATGTCGTG	2	1.82494	1.3807	0.328088	0.858819	0.855636
GRID2IP	4	971;4032;19979;68162	GRID2IP_CAGACCCCATAGCGCTCAGG;GRID2IP_AGCGGGTGGATGATCTGGTG;GRID2IP_ACTCGATCCAGACAGGCCCG;GRID2IP_CCAGACTGGGCGGCACACGT	2	1.82453	1.56762	0.328334	0.857522	0.855636
C2CD4B	4	1584;4033;18562;41045	C2CD4B_AGCGCGGGTCCCAGTCCGTG;C2CD4B_GGGACCCTGTGCGGCCCGCG;C2CD4B_CCGGGGACTCGGATCCCGCG;C2CD4B_CCGAATTCTGCATCCCGCCG	2	1.82432	1.46656	0.328462	0.855924	0.855636
IL10RB	4	2641;4038;17073;65064	IL10RB_ATTTCAAGAACATTCTACAG;IL10RB_TGAGAAATCACATTCCGTCA;IL10RB_TGAACACAATAAGTTGTCCA;IL10RB_TCCTGATCGGAACAAAGCTG	2	1.82331	1.36431	0.329091	0.855636	0.855636
EPB41L4B	4	2073;4057;10137;20723	EPB41L4B_ACAGAATATCAAGCTACACA;EPB41L4B_GAGCAAATTGACACTCGTGG;EPB41L4B_TCTGCACATCAACATAAACA;EPB41L4B_ACCTTGTAAACTCCTCACGA	2	1.81946	1.40997	0.331537	0.860063	0.856614
MCM8	4	314;4060;12348;21880	MCM8_AATGACCTGCCTCGACACAC;MCM8_AATTGTCAAAGTCTCAAATG;MCM8_ACAAACATACACGCCACGTG;MCM8_AATGTTGACTGCATTGACTG	2	1.81885	1.80428	0.331919	0.859127	0.856614
KCNC4	4	3015;4062;42478;73952	KCNC4_GTGTGAGCTTGAAGATACGC;KCNC4_TGGTGATGTTCCCTACGCGG;KCNC4_ATCTTCGAGAGCCCGGACGG;KCNC4_GCCAGGCCCTCCGACCCTCG	2	1.81845	1.33643	0.332169	0.857856	0.856614
GRIP1	4	214;4064;33389;42575	GRIP1_TGGAGCTTAAACGCTACGGG;GRIP1_AGAGTATCTAATCTGCGGCA;GRIP1_TGATATCTGAAATGACGAGG;GRIP1_GTGGTTCTAAATTAGATGTG	2	1.81805	1.88628	0.332428	0.856614	0.856614
POLD2	4	474;4077;20817;24128	POLD2_GTTGCCAGCGAGGATAACCC;POLD2_GAGTTGGTGTAGGTTGCCAC;POLD2_TGTCAAAGCTGGTTACGGGT;POLD2_TGTATGTATTTACTCCGAGG	2	1.81543	1.71451	0.33407	0.858932	0.857446
MAU2	4	3096;4079;9715;22152	MAU2_GATCTCATCATCGTGCAGTG;MAU2_AGTTGACAGAGACACAGTAC;MAU2_ACTCGGCCCCTACACCCAGG;MAU2_AATTTAACATCTTCGAACTG	2	1.81503	1.32968	0.334335	0.857706	0.857446
BANF1	4	466;4084;18654;60226	BANF1_GCCCATGGGGGAGAAGCCAG;BANF1_AGTCCTGGGCAAGAAGCTGG;BANF1_CCAAAAGCACCGAGACTTCG;BANF1_GGACTTCACCAATCCCAGCC	2	1.81402	1.71743	0.334975	0.857446	0.857446
VSIG10	4	893;4094;54100;74067	VSIG10_GAGAATGTTACTCTGCACTG;VSIG10_CAGCGATTCAATGTGCAGGG;VSIG10_AACCACCATTCAACCACGGG;VSIG10_AGAGCCAGGAGGTGTAATCG	2	1.81202	1.57887	0.33624	0.858785	0.858785
TUBB	4	27;4121;10362;11437	TUBB_AGATCCACCAGGATGGCACG;TUBB_GCTGACCACACCAACCTACG;TUBB_CTGCATTCCAGGTCAGTCTG;TUBB_CCCCACCGGCACCTACCACG	2	1.80663	2.3285	0.339795	0.865953	0.86321
ZDHHC9	4	812;4122;54337;66584	ZDHHC9_TGGAAATTCTTGATACGAGG;ZDHHC9_CTCAACCGAAACTCACTCAA;ZDHHC9_AGGCGAAGACATAGATTGTG;ZDHHC9_CAACACAATTCCCCACCCAG	2	1.80643	1.59603	0.339938	0.864414	0.86321
NUP93	4	860;4126;31047;47590	NUP93_TAGTAAATTAGCGCCCACAC;NUP93_GTGTTAGGGTACGGGAACGC;NUP93_CACACTCACTTGCCGCGCAT;NUP93_ACAATACAGATCCCTACAAG	2	1.80564	1.58357	0.340453	0.863824	0.86321
MCU	4	1536;4130;26052;68335	MCU_TGAACTGACAGCGTTCACGC;MCU_ACAGTGTGGTGTATAGTTGC;MCU_GGAGCTTATTGAAAGACTAG;MCU_AGAGTTGCTATCTATTCACC	2	1.80485	1.46308	0.340957	0.86321	0.86321
PIGY	4	105;4139;16232;58524	PIGY_ACTGTTCTACTCAGCCTCTG;PIGY_AGTCCTGCTAAAGAAACCAG;PIGY_TGTGGAAGAAAACTTCCCAC;PIGY_GGAATAAGAACAGTCAACGT	2	1.80306	2.03247	0.342107	0.86423	0.86423
ASB7	4	12;4145;37272;61985	ASB7_ATTCGCATCTCGGCCATTCG;ASB7_AGCTCGCCATTATCCGAGAG;ASB7_CTAACATCAAGCGTGCAATG;ASB7_AGAGGGGCAGACACAAACTT	2	1.80188	2.50208	0.3429	0.864347	0.864347
TAF5L	4	4125;4154;19241;28141	TAF5L_GCAGAACGAGGCTGCCCTAG;TAF5L_TAAGGTGAGGACTTTGCACA;TAF5L_CGGGACACGTCTACTTGGTG;TAF5L_GCGGACCAGTGTACAGCACG	2	1.8001	1.26911	0.344026	0.8653	0.8653
MOSPD2	4	2592;4178;36676;46624	MOSPD2_TACTCACCATTCATTAACCA;MOSPD2_ACTTACAGTTCCACCCATGT;MOSPD2_ATTACCTGATGTGTAGTAAG;MOSPD2_GAATGGGCCTATTACCAGTG	2	1.79539	1.35398	0.34721	0.871415	0.871415
SFPQ	4	1153;4191;16472;71676	SFPQ_ATGATCGTGGAAGATCTACA;SFPQ_TCTACCTGCTGATATCACGG;SFPQ_ATGGGCCTCAATCAGAATCG;SFPQ_CGAAGCTGTCTACCTCTCAT	2	1.79284	1.51604	0.348943	0.873868	0.872516
TIMM44	4	3046;4206;11045;59637	TIMM44_TATAAAAAAATTCCGTGACG;TIMM44_AGTGTTTGAGCCAAACGAGT;TIMM44_TCTCGGCCGGAAAATCAAGG;TIMM44_ATCTGATAGGTCGACCCATG	2	1.78992	1.32022	0.350934	0.876957	0.872516
TRIT1	4	3029;4209;9427;72982	TRIT1_TCTTGTGACCAATTACACAG;TRIT1_CACTGAGGGAAAATGCACAC;TRIT1_ACCTCTTGTAGTGATTCTCG;TRIT1_CTTCTTCCGTATGTTGACGA	2	1.78934	1.32099	0.351318	0.876023	0.872516
CHD7	4	3852;4215;8165;75981	CHD7_TGGGCAGCTATATGGCACGT;CHD7_GTAGGATTCCCATCAAACAG;CHD7_GGATCTGATCACACCCACAG;CHD7_TAATGGTGTGGGTTCGACGT	2	1.78817	1.27556	0.352127	0.876153	0.872516
WNT9B	4	764;4222;26918;31090	WNT9B_GCACCTGTGATGACTCTCCG;WNT9B_AGAGACAGCTTTCCTGTACG;WNT9B_TACGCCATGGCACTTACACG;WNT9B_GAGGTGCGCAGCATCCCTCA	2	1.78681	1.59904	0.353036	0.876529	0.872516
CCZ1B	4	3151;4224;10685;21549	CCZ1B_CCTTCGCGCGGCCCGAAGCG;CCZ1B_GATGTGCCTTGGGAAAAGGG;CCZ1B_GAAATCTTCAACACTATGGA;CCZ1B_AATTCAAAATACTTACCCGA	2	1.78643	1.31205	0.353324	0.875367	0.872516
CDCA5	4	2522;4229;11625;68124	CDCA5_CATCTCCTACTAAGCCTCTG;CDCA5_ATGAAAGTGAACTCACCCTA;CDCA5_CCTTCGGCCAGATTTCAGGG;CDCA5_CATCGTCTTAAAGAGGATCG	2	1.78546	1.35435	0.354031	0.875244	0.872516
TNFAIP2	4	3458;4240;26912;58209	TNFAIP2_GGTGCGGCGCCAGAGCAAGG;TNFAIP2_GGTGAAGACGCAGAACACAT;TNFAIP2_GAAATTCATTAAAGGCGCGC;TNFAIP2_CGCCACGACGCCGAACTCGG	2	1.78334	1.29305	0.355558	0.877144	0.872516
NKX3-2	4	4166;4244;16662;64528	NKX3-2_CGGACACGTGTGCACCTCTG;NKX3-2_GGCTCAAGGATCCCCCCGCA;NKX3-2_AACAAGAAAGAGGAGCGCGG;NKX3-2_CCGGTACCAGAACAGCTGCG	2	1.78257	1.25856	0.356101	0.876614	0.872516
RPL38	4	3255;4249;13220;15192	RPL38_CAGCAGATACCTTTACACCC;RPL38_CCTGCTCACAGCCCGACGAA;RPL38_CCTTTCGTCGGGCTGTGAGC;RPL38_GTTGCAGCCTCGGAAAATTG	2	1.7816	1.30351	0.356742	0.876328	0.872516
BTRC	4	745;4269;23300;46110	BTRC_TGCGATGCCTGTATAACCCA;BTRC_ACGAGTTTATGTGCCCATGT;BTRC_AGTGCAGAACTGCTTCACAA;BTRC_AGAGGCCTGGCAGAACGAAG	2	1.77776	1.59982	0.35952	0.88128	0.872516
ZNF107	4	202;4271;22443;61656	ZNF107_ACTCAAACCTAATTAACCAT;ZNF107_AACATGTGGATGAGTGTACG;ZNF107_ACACAAAAGATACTTCACAC;ZNF107_CTTATGCCTAGTAAGTTGTG	2	1.77738	1.87837	0.35979	0.880078	0.872516
IFNL2	4	164;4273;31560;42578	IFNL2_GCTCAGCCTCCAAAGCCATG;IFNL2_GGGACTTGAACTGGGCTATG;IFNL2_CTGGTCCAAGACGTCCACCA;IFNL2_TCCTGTCGCCAGGCTCCACG	2	1.777	1.92311	0.360069	0.878901	0.872516
POLR3H	4	564;4279;11345;16095	POLR3H_TCCTCTCAAACTGCCAAGGG;POLR3H_ATGCAGGTCGTGTACAACGT;POLR3H_GCTCAACGACTCCATTGCCG;POLR3H_GCCATCCCCAGGGAATACAT	2	1.77585	1.65774	0.360881	0.87903	0.872516
BCL2	4	3601;4280;11346;30818	BCL2_TGGACATCTCGGCGAAGTCG;BCL2_CTGACGCCCTTCACCGCGCG;BCL2_GGCCTTCTTTGAGTTCGGTG;BCL2_TGTCGCAGAGGGGCTACGAG	2	1.77566	1.28169	0.361018	0.877517	0.872516
CARTPT	4	887;4283;27326;54135	CARTPT_CCTGGACATCTACTCTGCCG;CARTPT_ACCGACCAGCTCCTTCTCGT;CARTPT_TGGGCACGGGTACCCAACAG;CARTPT_GAGTAGATGTCCAGGGCTCG	2	1.77509	1.56182	0.361435	0.876688	0.872516
NMT1	4	3659;4302;12811;14896	NMT1_GGGCTTTGGTAGTACCACCC;NMT1_GCATGTACATACCCAGCTTG;NMT1_AGGACAACAGCTACAACCGG;NMT1_GGGTTCGAGTGGTCTCAAGT	2	1.77147	1.27664	0.364077	0.88125	0.872516
ALDH3B2	4	2748;4303;24117;59757	ALDH3B2_AGTAGCAGAACCAGGCCACG;ALDH3B2_TGGGCGGACCCCAGGAGACA;ALDH3B2_TGGTCCTCATCATCGCACCC;ALDH3B2_AAGCCGTCAGAAATCAGCCA	2	1.77128	1.33062	0.364237	0.879797	0.872516
EXOSC2	4	4160;4304;15077;50061	EXOSC2_AAGCGCAGGATACACTGATA;EXOSC2_TCGTCCATGAACCTTCCTGG;EXOSC2_CGTAGTGGGACGAATCACAG;EXOSC2_CGACACTAAGAAACATCTAG	2	1.77109	1.25309	0.364377	0.8783	0.872516
ARFGAP3	4	1234;4305;41841;74502	ARFGAP3_AGGTCTTAATGTACCAACAA;ARFGAP3_AATGTTGACTCAGACAGACT;ARFGAP3_CAGTTGCGATGCATGCAAGT;ARFGAP3_AGTGAACACCAAGTGACCGG	2	1.7709	1.49103	0.36452	0.876818	0.872516
CDK7	4	947;4306;8034;12828	CDK7_TTTCCATAAAATCAAAGACA;CDK7_AGCTCCAAATAGTAACTCGG;CDK7_ATCTCTGGCCTTGTAAACGG;CDK7_TTAAAAACCTTACCCTATGT	2	1.77071	1.54594	0.36468	0.875384	0.872516
TMA16	4	3559;4315;34927;44547	TMA16_AGTAAACCCACTTACCAACA;TMA16_GACCGTCATCAAGCAGACGA;TMA16_ATGCTTGTGAACTAATTGAA;TMA16_TACATAACAGTATCAGGGAC	2	1.76901	1.28053	0.365906	0.876508	0.872516
DPH1	4	1577;4323;29223;51008	DPH1_CCACCATACTCAGGCAACTG;DPH1_CCAGCCCATACCGGTAAGCG;DPH1_GATGGGTGACGTGACCTACG;DPH1_ATCCCCCCGACTGTCCAAAG	2	1.7675	1.43905	0.366994	0.877298	0.872516
C2orf83	4	552;4326;51521;53154	C2orf83_AACTTACCGTACAGACATGC;C2orf83_ATGACTGTGGTTGACAACCA;C2orf83_ACCACAGTCATCGTCACGAT;C2orf83_TGAATCATCAAGGCAATGAA	2	1.76693	1.65785	0.367415	0.876492	0.872516
TRAPPC4	4	226;4329;37278;40633	TRAPPC4_TCCCAGCTGTCTCCTGAACA;TRAPPC4_TGGACACCGGGTAATTAGCA;TRAPPC4_CTCCAGCACCTCTTTCCCGT;TRAPPC4_TAAGCTTCTCATTAGAAGTG	2	1.76636	1.84869	0.367799	0.875605	0.872516
GRIN1	4	2036;4332;71597;71786	GRIN1_CATGTCCATCTACTCGGACA;GRIN1_CTGTCCTATGACAACAAGCG;GRIN1_CGGGCAGGCAGACATGATCG;GRIN1_CAAAAGCCGTAGCAACACTG	2	1.7658	1.38673	0.36825	0.874878	0.872516
PHB2	4	1860;4336;26809;75893	PHB2_CCCGAATGTCATAGATAATG;PHB2_GTTGCCGTCCATTGTCAACG;PHB2_CACAGATTCGCGCACACCGT;PHB2_CCTCACAGCTGATCACCCAG	2	1.76504	1.40445	0.368807	0.874405	0.872516
IL10RA	4	3077;4343;46674;51450	IL10RA_AAGCGACAGATGGTTTCACC;IL10RA_TGGGTAGCTGAATCTTCCCG;IL10RA_GTATGAGATTGCCATTCGCA;IL10RA_AGGACTCTATTCCATACCTG	2	1.76373	1.3052	0.369778	0.874914	0.872516
ZCCHC12	4	1256;4346;9746;48014	ZCCHC12_ACTGCCGATCACTATCGGTG;ZCCHC12_ACATGAAGTTGTTCTCGGGG;ZCCHC12_GAAAATCCTTAAGTCTGAGT;ZCCHC12_GACCAACCCTAACCTAAGTG	2	1.76316	1.48351	0.370203	0.874133	0.872516
TTC9	4	1615;4347;42666;44419	TTC9_GTTGTAACAGTCGATCTCGA;TTC9_GCACGAGTTCAAAAGCCAAG;TTC9_AGCCATAGGCAAATACCACC;TTC9_CCCGACCTGGCCCCTCGCTG	2	1.76298	1.43195	0.37032	0.872627	0.872516
SNX13	4	3298;4352;19018;58517	SNX13_GATTACATGCAGCAAACTGG;SNX13_GGGAAGTGCACACTAGATCA;SNX13_TTTCAGAGGATCCGATGATG;SNX13_CCGGCGCAACCTAAACAGTG	2	1.76204	1.29126	0.371027	0.872516	0.872516
ARF1	4	3812;4361;12257;53990	ARF1_TGGAAGTAGTGGCGCCACAG;ARF1_AGGCTTCAACGTGGAAACCG;ARF1_TGACAGAGAGCGTGTGAACG;ARF1_CACCCAGCTTAAGCTTGTAG	2	1.76035	1.26356	0.372246	0.873607	0.873607
IRF2BP2	4	143;4370;9517;52120	IRF2BP2_CAACGGCTTCTCCAAGCTAG;IRF2BP2_GCCCCCTAAGATCAACGGAG;IRF2BP2_TTCACCGAACCCGTCTGCCG;IRF2BP2_GGCCGACAGCCTGTCCACCG	2	1.75867	1.94352	0.373511	0.874802	0.874802
WDR36	4	420;4382;15552;28749	WDR36_GTTCTATGTAACAACCTGCG;WDR36_ATGAAGTTTCGTCAAGACTG;WDR36_ATGCAGTCTGGCATACATCG;WDR36_GGGTGGAAGTCTCACTGACA	2	1.75643	1.71081	0.375172	0.876916	0.876916
C22orf39	4	2246;4392;16691;63078	C22orf39_TCTTCTGTCAGTCGATCACG;C22orf39_GCGCGCCGGTCGCCCAGACA;C22orf39_GCGAGGCCTACCGCGCCGAG;C22orf39_CTACACCACTACTACGTCCA	2	1.75457	1.36164	0.37657	0.87841	0.87841
DOPEY2	4	703;4413;9882;15510	DOPEY2_CCGGTAGAACAATTCTACGC;DOPEY2_CAGACTTGTTCACAGCACGA;DOPEY2_GACCAATCACCAACTCACGG;DOPEY2_CAACCCTAAGGAATTCATCG	2	1.75068	1.59852	0.379532	0.883538	0.882004
GALM	4	3034;4416;8184;72215	GALM_GGATGGGAAGGAGTATCACC;GALM_GTTCAACCCACCTTCCAACT;GALM_GCCATTTGACAGCACCCGAG;GALM_CTGCACGATCACAGCCCTAG	2	1.75013	1.30107	0.379954	0.882744	0.882004
ZC3H4	4	441;4419;31193;39385	ZC3H4_ATGCACGCAGACATGCCGAT;ZC3H4_CAAGAGTTATGGCATGTACG;ZC3H4_GTAAGCTGTACCACACCACT;ZC3H4_CGAGGAGGGATGAACAAGGG	2	1.74958	1.69697	0.380397	0.882004	0.882004
UBE2T	4	3237;4429;7742;12842	UBE2T_TGGATGACCTGCGAGCTCGT;UBE2T_TTGCCAACATGTGATGCCTG;UBE2T_GGAGTGAGAAATCGGATCTG;UBE2T_CAGCCATGAGCGGGTCATCA	2	1.74773	1.28762	0.381834	0.883563	0.883563
CMTM3	4	907;4436;29659;33292	CMTM3_CCATGCAGCTGAATGACAAG;CMTM3_GAGCAGAGGAAAGCCCGCGC;CMTM3_ATCAGCAAAGAGGAAGTACA;CMTM3_TGGAGATAGCAAAGTAGATG	2	1.74645	1.54283	0.382868	0.884189	0.884189
PCYT2	4	3305;4453;15155;41915	PCYT2_GAGGATACGGAACAGGTCGA;PCYT2_AGAATGCAAGCGCACGCAAG;PCYT2_GGTCTCTAGTGTAGTGACGT;PCYT2_TGCATACTCCCGGTACTCAG	2	1.74333	1.2815	0.385351	0.888149	0.887125
HAUS1	4	1211;4469;53917;75823	HAUS1_TGATAATCGTCGTCAGAACA;HAUS1_GCAAGTGAATACGAGTCAGA;HAUS1_TAAGAATTACCTAGCTAGCG;HAUS1_CAGTGCTAGAGAGATTGGCG	2	1.74041	1.47967	0.387608	0.891576	0.887125
HELQ	4	1453;4470;9017;10047	HELQ_TGCTGGAATAGATACTATTG;HELQ_GGAGTTGCCTATCACCACAG;HELQ_CTTATCTCTTACCTTCGAGC;HELQ_TGAAGTATATCATCCAATCA	2	1.74022	1.44211	0.387759	0.890152	0.887125
MAPK1	4	2856;4471;42508;74590	MAPK1_CCTACTGCCAGAGAACCCTG;MAPK1_ATCCAGACCATGATCACACA;MAPK1_GCTGACCTTGAGATCACAGG;MAPK1_CAACCTCTCGTACATCGGCG	2	1.74004	1.30758	0.387897	0.888706	0.887125
RSPH14	4	2083;4474;16443;25806	RSPH14_GGTGCGCATAAAGACCACCG;RSPH14_AGTCAGAGGACCTCCAGACG;RSPH14_TGCCCCAGCATATCTCGAGA;RSPH14_CAGGACGCAAGCCTACCTCT	2	1.7395	1.36903	0.388329	0.887937	0.887125
OR2M5	4	1667;4477;10148;19882	OR2M5_CCATGAGGAACAGTTGACTG;OR2M5_AGGGAAGTCACAGAAGAAGT;OR2M5_GGTGGCAAATGGCAATATAG;OR2M5_CTGCTCTACCGTACCCAAGA	2	1.73895	1.4135	0.38874	0.887125	0.887125
SEC13	4	1032;4504;11912;12253	SEC13_CTCCCTGCTGACTTACACCG;SEC13_GCCTCATAGACCACCCATCG;SEC13_CCAGGATGTTGCCGTACATG;SEC13_AGTCGTGTCCCGCATGCTCG	2	1.73405	1.50967	0.392634	0.894247	0.894247
DLK2	4	2634;4512;31669;43219	DLK2_GCTCCCGGTCAGCCTGTCCG;DLK2_GGCCAGTGCATGTATGACGG;DLK2_AGAAGCGGTTTATGCCGTCA;DLK2_ACGGTACCTGCCACCAGCCA	2	1.73261	1.31947	0.39383	0.895208	0.895208
STXBP3	4	4040;4521;20688;58292	STXBP3_TACTGTTATAGTCCAGACCC;STXBP3_CAAGAAAGAAGGCGAATGGA;STXBP3_CAGCTCTTAATAATTGATCG;STXBP3_AATTCGACATCGACATATTG	2	1.73099	1.23831	0.395111	0.896359	0.896359
STARD3	4	2046;4529;36557;60215	STARD3_TGACTTCAAAGTCCTACCCC;STARD3_GAGCGGGAGTACATCCGCCA;STARD3_CATCCGTAAGAACTTGGAGC;STARD3_GGTGCGGCGGACATCAGAGA	2	1.72955	1.36763	0.396241	0.897163	0.897163
WDHD1	4	2055;4558;10370;18557	WDHD1_CTGGCATGGCATCCTACTTG;WDHD1_GTGATGGATCTGTCAGAGTG;WDHD1_AAAGCACTGATGAACTAGCA;WDHD1_ACAGAGGACTTGGTAATACG	2	1.72435	1.36416	0.400417	0.904848	0.901688
ABHD11	4	2892;4559;19695;38729	ABHD11_CTGCCACATAGGTTGCAAAG;ABHD11_ACGGTGGATGCTCGTAACCA;ABHD11_GCTGTGGCCAACGACGACGC;ABHD11_GAGCCCGTGCAAAAAGACGA	2	1.72417	1.29725	0.400557	0.9034	0.901688
ARID3C	4	53;4562;32666;37502	ARID3C_GTGTGGCGGGAAGTCACGCG;ARID3C_GTTCCTCGTAGGTCCACTCG;ARID3C_GCGCCGATTGCTGTCTATGG;ARID3C_CCAGGCGAAACAGAGCGTAC	2	1.72364	2.14077	0.40096	0.902549	0.901688
PRICKLE4	4	977;4569;12984;61748	PRICKLE4_AAGCTTGGGAAGTACCAGGC;PRICKLE4_CATGATGGACAACTCTACTG;PRICKLE4_GCATAACGTCCCCCGCCCAG;PRICKLE4_CGACTCTACTACCTGAGCAT	2	1.72239	1.51526	0.401983	0.903096	0.901688
TAF6L	4	4041;4570;9035;13447	TAF6L_TCATGAAGCACACCAAACGC;TAF6L_AGATCCTGGCAGATCCTGTG;TAF6L_GCAGACGAACTCCAAGATTG;TAF6L_CACCCCTTACCCGATCCTTG	2	1.72221	1.23388	0.402136	0.901688	0.901688
CR1L	4	174;4586;26882;45098	CR1L_CGGGACATTGCATTGATCTG;CR1L_CAGGGCCTGGCACTTCACAT;CR1L_GCAAATACGTAGATCCTCTG;CR1L_GTTGCCTGAGATGATGCATG	2	1.71937	1.88153	0.404457	0.90514	0.903444
TTC31	4	2920;4599;43080;62355	TTC31_GAGCGTTTGGAGCAGTACTG;TTC31_CAGGGCTCAGACTCTTGGGG;TTC31_TGCACCGGATCCATGTGGAT;TTC31_TTGCAAGGAATTCGGTCCAG	2	1.71707	1.29185	0.406348	0.907614	0.903444
PHACTR2	4	3338;4607;37818;63279	PHACTR2_CCGAGTCAGAGTCATTGGCT;PHACTR2_AACGGGCACATGATACCCAT;PHACTR2_ATCCACACGACAAAGTAGAG;PHACTR2_AACAGAACCACTCTCTACTC	2	1.71566	1.26581	0.407522	0.908482	0.903444
IGSF11	4	2897;4610;31461;50728	IGSF11_CTACCTCCAACAGCTACTCA;IGSF11_CTTCCTCTGAGCTACAGAGC;IGSF11_CTGTAAATCCTACCCTACCG;IGSF11_CAACAACCTTCCAGACATAG	2	1.71513	1.29239	0.40795	0.907689	0.903444
KDM8	4	2618;4615;23748;43271	KDM8_CAGAAAGCAAGGGCGGACCA;KDM8_GAACTCGTTGACCGTCATGA;KDM8_AGACCTGAAGTTGGACCTCG;KDM8_TCCTGGGAGAAGCTCAACAC	2	1.71425	1.31147	0.408687	0.907584	0.903444
LSM2	4	776;4623;11343;18760	LSM2_ACTAAAGAATGACCTGAGGT;LSM2_GACCCCAACTCACCATGTGA;LSM2_TGTGGGCAAGGATGTGGTCG;LSM2_GTGAAGAACTGCTTCATTCG	2	1.71284	1.55877	0.409832	0.908383	0.903444
CD72	4	2728;4627;34756;59535	CD72_GCAGCTCCAGCAGACGAACA;CD72_GAGTCAGGAAGCACTACAGG;CD72_CCCCTCGACAGCGGTCAAGT;CD72_GGGCACTTGAACATTCTCGT	2	1.71214	1.30245	0.410455	0.908025	0.903444
STATH	4	151;4633;34210;45333	STATH_TCCTGATATACTTACAATCA;STATH_TCCTTGTGTGTATACAGTAT;STATH_GGGAGCTGATTCATCTGAAG;STATH_AACCATGAGAGCCAAGATGA	2	1.71108	1.90797	0.411279	0.90811	0.903444
KSR2	4	4132;4636;44636;72753	KSR2_AATTGAAGTGGAGCCAACGT;KSR2_GAGTTGCCGAGATCTCTGCG;KSR2_CCACGTGGACAGGCTTACCG;KSR2_TTAAATAGTTACCTCCTCGG	2	1.71056	1.22403	0.411719	0.907349	0.903444
RTF1	4	2478;4642;10610;14720	RTF1_TGAATCGGGTTCGATTATCA;RTF1_GCCAAAGTTTACCAACTAGG;RTF1_TAACATCCCACAACAAGGAA;RTF1_TGTCCGAGTCGATCACGACG	2	1.70951	1.3198	0.412621	0.907609	0.903444
MEI1	4	3984;4652;42885;58705	MEI1_ACTACCAACCATACACCGTG;MEI1_TCTGGGAAAACTCCGCACAT;MEI1_CAAAGACAATACACTACGTG;MEI1_AGGCTTAGTATACCCCAGTG	2	1.70776	1.22922	0.414105	0.909146	0.903444
NOP10	4	3492;4657;18684;58419	NOP10_AGATCGAGTCTATACGCTGA;NOP10_CTGGGGAGAACCGAGCAGGA;NOP10_TCGAGAGTATTTGTCATCTG;NOP10_GAGCAGAAATTTGACCCGAT	2	1.70689	1.253	0.414844	0.909042	0.903444
CASKIN1	4	4399;4660;25627;29243	CASKIN1_CCACAGCCTGAATCGCTATG;CASKIN1_AAGATCGCGGCAGAGATCAG;CASKIN1_CCAGCATGGTCACTATGATG;CASKIN1_GAATACGCCAAGTATGAGGG	2	1.70636	1.21075	0.415265	0.908246	0.903444
CENPK	4	527;4665;8859;68325	CENPK_TGAAATGGTACTGTCCACTA;CENPK_CTGCCATTGACTGAGTTCAG;CENPK_ATGTCGAAAGGGAACAACGG;CENPK_ACTCACCGATTCAAATGCTC	2	1.70549	1.63698	0.415988	0.908109	0.903444
RAN	4	3640;4668;19310;38483	RAN_TCCACCGAATTTCTCCTGGC;RAN_GAATTTGAGAAGAAGTATGT;RAN_AGTCAAATGACGTTTCACGA;RAN_TGTTGCCACACAACACAATG	2	1.70497	1.24435	0.416449	0.907405	0.903444
ERH	4	2521;4669;19567;63329	ERH_CAGCCTACCAAGAGGCCAGA;ERH_ATACTTACACCAGGCAGCTG;ERH_CTGATGTCATATGTGATAGA;ERH_GTTTGATTTCATCGATGATC	2	1.7048	1.31409	0.416586	0.905995	0.903444
LDHC	4	392;4697;7898;23116	LDHC_TGGTGTTGCTCTGAAGACTC;LDHC_AATAGCACAAGCCATGCCTA;LDHC_AGCCACATTACGTTGGACCA;LDHC_GTTCTCCAATAATCCAACCA	2	1.69994	1.69731	0.420807	0.913458	0.903444
BCL2L10	4	1210;4717;54311;58649	BCL2L10_CCCTCCTGCTCCTTTAGCCG;BCL2L10_GTGAATCTGCCGTAACCTGG;BCL2L10_TGTTGCTGGCCGACTACCTG;BCL2L10_TGACGCTCGTGACCTTCGCA	2	1.69649	1.45788	0.423878	0.918402	0.903444
TMEM184A	4	1843;4720;32614;35586	TMEM184A_ATGATGTAACGTTGCTCCTG;TMEM184A_GTCTGTCCTAGTGTCCGCAG;TMEM184A_TGGAGTAGGTCATGCCCCGG;TMEM184A_ACGTCTACTTCGACTCTGTG	2	1.69598	1.37176	0.424276	0.917547	0.903444
MAD2L1BP	4	3903;4721;10038;36071	MAD2L1BP_CTCAAGTAGTTCTATCTGGG;MAD2L1BP_GGAACCTCTCAACGCTTCGG;MAD2L1BP_AAGTGCTTAAGCTGTTCATA;MAD2L1BP_GAAACCTCGGGCCACCACTG	2	1.69581	1.22698	0.424421	0.916147	0.903444
BCL2L2-PABPN1	4	246;4726;13081;57403	BCL2L2-PABPN1_GATGCCCGTTCCATCTATGT;BCL2L2-PABPN1_AGCTATCAAAGCTCGAGTCA;BCL2L2-PABPN1_AGGCAGAAGGGTTATGTCTG;BCL2L2-PABPN1_AGTTACTCACCATTGCCTGG	2	1.69495	1.79474	0.425147	0.916005	0.903444
CGB7	4	339;4730;10051;37793	CGB7_CCGTGGCCGAAGCATCTCCC;CGB7_CAGGACCCCCTGCAGCACGC;CGB7_CCCCGTGGTCTCCTACGCCG;CGB7_TGGACTCGAAGCGCACATCG	2	1.69426	1.72556	0.425745	0.915589	0.903444
ATXN7L1	4	4159;4732;59606;61482	ATXN7L1_GTTGCTGAAAGGCTGCAAAA;ATXN7L1_GGAGTCGCCTCATGGGACGA;ATXN7L1_AAGGATCAAGGGATAAACCA;ATXN7L1_ACATTCGCTAAGCCATCGGA	2	1.69392	1.21454	0.426042	0.914529	0.903444
C16orf59	4	3927;4741;33879;35051	C16orf59_AAGCAGCTTCCCAGAACTCG;C16orf59_AGGGCCAGAAACTAATGGAG;C16orf59_AAGGCTGTACGAGTTCGAAG;C16orf59_TCAGACACGAGACCCACCAA	2	1.69238	1.22415	0.427346	0.915627	0.903444
MT4	4	4400;4743;54050;56530	MT4_AGGGAATGTGTCTGCATGTC;MT4_GACATGCAGACACATTCCCT;MT4_CTAGGAGGAATCTGCATGTG;MT4_CACATTTGGCACAGCCCGGG	2	1.69203	1.20354	0.427639	0.914563	0.903444
FES	4	3495;4747;36654;39842	FES_CATCGAACGTGACACAGGGT;FES_GACTGGATGATGAAGTGCCG;FES_TGAGATCACCAGCCAAACTG;FES_GGCAGACAAGGACCGTGACA	2	1.69135	1.24507	0.428213	0.9141	0.903444
HNRNPU	4	418;4751;8095;14910	HNRNPU_CACCGTCACCGCGAACAGCG;HNRNPU_CATCTGGTCGCCGTCCAGAG;HNRNPU_GGCTGGTCACTAACTACAAG;HNRNPU_ATCGAGTTAGAGGACCAAAG	2	1.69067	1.67895	0.428841	0.913755	0.903444
POLR1C	4	3615;4754;13618;20385	POLR1C_TCATAACCGGAATAGTTACC;POLR1C_GGATATCATCATGCACTGGT;POLR1C_TTCCGATACTCAAAAAGACG;POLR1C_GGTTCACGTACAGTTCGTTG	2	1.69016	1.23822	0.429284	0.913017	0.903444
ZMYM6	4	158;4756;67083;74554	ZMYM6_GTATATAGTTCCATTTGACA;ZMYM6_CAAACTGCATATCATAAGAC;ZMYM6_AACTAAGCGAGTCCATAAAG;ZMYM6_GATCAAAAGAAAGTTCACCA	2	1.68981	1.88756	0.429595	0.912003	0.903444
WNT5B	4	4211;4759;30078;71231	WNT5B_GCGGTGGAATTGCAGCACAG;WNT5B_TGCCATCTTATACACAGCCT;WNT5B_AGACCCGAGATGTTTATCAT;WNT5B_GCACATGGCCTACATAGGGG	2	1.6893	1.21	0.430045	0.911286	0.903444
NOP56	4	2025;4780;36845;70729	NOP56_CAGCCTGTCAGCCCTAATTG;NOP56_TTACCTGACACGCATAGAGA;NOP56_AGAGAAGCAATCGATTCGTG;NOP56_CTTACCTTCAGACACGGCGT	2	1.68573	1.34778	0.433275	0.916453	0.903444
UNC5CL	4	804;4784;25183;42629	UNC5CL_GATGCGACACTCATCCCGGG;UNC5CL_GTAGATACGCAGTTGCAGAT;UNC5CL_ACAGTTTGTGCATCAACTGG;UNC5CL_TCAAAGACACCCGCTCCTGG	2	1.68505	1.53742	0.433887	0.916073	0.903444
PIGB	4	1657;4795;52430;55478	PIGB_TTTAACGTGCTGCAGAACTG;PIGB_TGTCAAATACTCATCCCTGG;PIGB_TCTTGAAGTTTCACATCACA;PIGB_ACAGCAATACCATGTGAACC	2	1.68319	1.38684	0.435536	0.917879	0.903444
ZNF764	4	3895;4797;51446;67270	ZNF764_TGTCAGACACAAACGGACCC;ZNF764_TCTTCTTCCCTAGGAATCGG;ZNF764_GAGCACGTCTACAGTCACAC;ZNF764_CTGTCCAAGGCACCGCACCG	2	1.68286	1.22088	0.435848	0.916865	0.903444
SUPV3L1	4	4036;4817;58344;75390	SUPV3L1_GCTTATGTACACAACGGGGG;SUPV3L1_GGAGAAACTAACCAGTTAGG;SUPV3L1_GCTACAGATGCAATTGGCAT;SUPV3L1_AGTCGGCAGATTGAAATTCG	2	1.67948	1.21274	0.438842	0.921488	0.903444
MTPAP	4	769;4823;52726;76056	MTPAP_AAAGACGAGAACAGGCACAG;MTPAP_GAAGGAGTTCCAGCTAACAG;MTPAP_CTTCTGAACGGTCACGCGTA;MTPAP_TGGTGTGAGAACCTCACGAG	2	1.67848	1.54349	0.439757	0.921737	0.903444
TTK	4	3907;4824;8627;29643	TTK_GATGATGGCAAACAACCCAG;TTK_AAATGCTGGAAATTGCCCTG;TTK_AAAGACAGGTTGCTCAAAAG;TTK_GAGGACAGACTACTAAAGCC	2	1.67831	1.21804	0.439892	0.920354	0.903444
XPO1	4	1244;4827;11132;19532	XPO1_AGTGAGCTCTCAAAAAACGT;XPO1_TCACACCAGCAATCTCAGTG;XPO1_TCTCAGGGAAACTCTTATGG;XPO1_TAGTCGAATGGCTAAACCAG	2	1.6778	1.44281	0.440359	0.919667	0.903444
SGK1	4	4740;4828;70119;75619	SGK1_AGAAGCATATTATGTCGGAG;SGK1_AACTTACTGTTTGCATGCAT;SGK1_AGACTACATTAATGGTGGAG;SGK1_GGCATGGTGGCAATTCTCAT	2	1.67764	1.18326	0.440525	0.918357	0.903444
THSD7A	4	627;4830;72268;72729	THSD7A_TGTGTTGAAGGACGATACTG;THSD7A_TTATGTGCATTAACAAGACG;THSD7A_GCCAGAGCCTCCGAACTGCG;THSD7A_CTGCGAGCCAGATAACGGAA	2	1.6773	1.58602	0.44082	0.917318	0.903444
C3orf20	4	2287;4836;43824;65488	C3orf20_AGGGCTATGTAGTCCACAAG;C3orf20_CAGTGTGGGGACCTGCACAA;C3orf20_CAATGGCGGACATGTTTGCG;C3orf20_AATAAAAGGATACTAAACGA	2	1.67629	1.31894	0.44181	0.917727	0.903444
ALS2	4	2321;4837;11071;31381	ALS2_AATGGTGTCGCGTACATGTG;ALS2_AAAAGTACCTTTGCAAGACG;ALS2_TAGGTGGCATCCTTTAGGCG;ALS2_AGGCTGCACGGGTGAAAACG	2	1.67613	1.31595	0.441968	0.91641	0.903444
RSPO2	4	976;4838;34183;65810	RSPO2_GGTGTCCATAGTACCCGGAT;RSPO2_GCCACTGCCAAGGCAACCGA;RSPO2_ATAAAAGCCTACTTTGCACT;RSPO2_AGAAGAAACCATGGAATGTG	2	1.67596	1.49226	0.442122	0.91509	0.903444
SHOC2	4	1040;4841;9698;26792	SHOC2_TAACATTTCTACTTTACCAG;SHOC2_TCATACCTATAGTATCTGGG;SHOC2_TAGTTATACGATTAAAGCGA;SHOC2_GAGCTACATCCAGCGTAATG	2	1.67546	1.47877	0.442602	0.914447	0.903444
PFN1	4	2118;4844;11496;42398	PFN1_CTACATCGACAACCTCATGG;PFN1_GCAGGATGGGGAATTTAGCA;PFN1_GAAAACGTTCGTCAACATCA;PFN1_GATCTTCGTACCAAGAGCAC	2	1.67496	1.33345	0.44305	0.913741	0.903444
SOX8	4	4549;4847;45621;53780	SOX8_CAGCTCCATGTCGCACGTGG;SOX8_GCACCTGCGACACGGCGTCG;SOX8_CACCATGGCGACCACACAGG;SOX8_GAACATCGACTTCAGCAACG	2	1.67445	1.18887	0.443515	0.913074	0.903444
DIO3	4	219;4849;50680;66503	DIO3_ACATCCTCGACTACGCGCAA;DIO3_TTCTTCAAGCAGGCGCACGA;DIO3_CAGATGGGCGGGTCATCGGG;DIO3_CACCGCCTTGAGCGACGCCA	2	1.67412	1.80934	0.443785	0.912006	0.903444
CACNA2D4	4	1359;4851;59070;73142	CACNA2D4_CAAACCTAACTACAACAGTG;CACNA2D4_GCTGCGGAGGAAAGTCGAGG;CACNA2D4_CCACGACATCATCTGGACAG;CACNA2D4_GGCGGACCGAGACAATCGAG	2	1.67379	1.4226	0.444119	0.911075	0.903444
ZCRB1	4	2185;4860;14749;74843	ZCRB1_TCATGAAAGATAAAGATACC;ZCRB1_GACAAACAATGACTTGTACC;ZCRB1_GAGCAGCTGAGTTCATCCGA;ZCRB1_CTCTGCACAAAACTGTACCA	2	1.67229	1.32594	0.445479	0.912246	0.903444
TRAP1	4	4801;4863;36889;53677	TRAP1_AGTGGAGGTCTATTCCCGCT;TRAP1_GCCTTCCATTCAAGTACAAG;TRAP1_CGGCTCACATCAAACATGGA;TRAP1_GCTGCTGATAATCGAGTGCA	2	1.67179	1.17812	0.44596	0.911617	0.903444
XKR9	4	2685;4873;20797;64144	XKR9_TAGAGTTGAAGAATAAGTTG;XKR9_AGCACAGCAAGAGACCATGA;XKR9_CTACGTAACTGATTTAATTG;XKR9_AGTTGTTTACATTATTATCG	2	1.67012	1.28452	0.447507	0.913167	0.903444
THY1	4	2727;4875;53367;62907	THY1_AGGCTGAACTCGTACTGGAT;THY1_CAGCCTAACGGCCTGCCTAG;THY1_TAGTGAAGGCGGATAAGTAG;THY1_AACTGCTGGTATTCTCATGG	2	1.66979	1.28135	0.447795	0.912145	0.903444
FGD2	4	2957;4877;52369;72783	FGD2_TCTGGATCACGTCACCGATG;FGD2_AGCTGAGAAGATCATGTCCA;FGD2_AGAAAAGGTAGCGCTCCATG;FGD2_GGAGAAGACGAATGTCGGGG	2	1.66946	1.26564	0.448103	0.911169	0.903444
GATC	4	1659;4882;10997;74288	GATC_CCAGTCGCGCCACTGCCTCG;GATC_CTTTACCTGAGGATCCGCCT;GATC_GTCCACGGCGCGTAGCCGGT;GATC_ACGCGCCGTGGACACAGACG	2	1.66863	1.37932	0.448882	0.911152	0.903444
GUK1	4	473;4886;11025;31369	GUK1_GGCATGCTCGATGAAGTCGC;GUK1_ACATCAAGGCCACCGATCTG;GUK1_TCTCTCTGCTAGATACCACG;GUK1_CGGGGAACCTGTATGGCACG	2	1.66797	1.64123	0.449501	0.910811	0.903444
ATXN7L3	4	4005;4892;14033;66936	ATXN7L3_GCAGCCGAATCGCCAACCGC;ATXN7L3_CATCGCTCAGGAGATATACG;ATXN7L3_CACGGACCCTGATAGCATGA;ATXN7L3_GCTTCGCAGCCTGCTAACCA	2	1.66697	1.20788	0.450396	0.911028	0.903444
MBLAC1	4	2576;4894;19888;34356	MBLAC1_GATGTGATCCGAGTGCCCGT;MBLAC1_CACGACTTCTGCCTTCCCGG;MBLAC1_TCCCGCGCGGGGACTCTCGG;MBLAC1_GCAGAACCACCACAGAGTAG	2	1.66664	1.29081	0.450679	0.910011	0.903444
RNF19A	4	103;4898;15205;61213	RNF19A_AATATCAAGCGAATATCATG;RNF19A_GGTGCCAAATCTGTTTACAG;RNF19A_AAGACACAACCCAAGCATAG;RNF19A_ATTATATAAGCAGCACATCG	2	1.66598	1.96808	0.451288	0.909653	0.903444
FANCI	4	872;4904;36276;38325	FANCI_AAATGAAACCAAGTTCTACG;FANCI_TGGCAAACATAGCTTTCCGA;FANCI_TATGACTGTATTCTTATACC;FANCI_TGATGCTTACTTGAACATGG	2	1.66499	1.51034	0.452225	0.909955	0.903444
DHDDS	4	1009;4906;34580;40342	DHDDS_GGCTGAGTGACTTCTTGCTA;DHDDS_GGGCTTCAACAAGCTAGCTG;DHDDS_CGTATCAAGATGTCAGGATG;DHDDS_CAGCATTGCTGATCTCATGA	2	1.66466	1.47967	0.452523	0.908975	0.903444
BIN1	4	2449;4907;32511;68016	BIN1_ACCTGGCCTCCGTCAAAGGT;BIN1_AGTCACGCATTGCCAAGCGG;BIN1_TGAGGCAAACAAGATCGCAG;BIN1_CATCACTCCTACCTGAGATG	2	1.6645	1.2996	0.452669	0.907691	0.903444
CHMP5	4	3944;4918;10235;47116	CHMP5_GACTGACTGCATTGGCACGG;CHMP5_TGCCCAACAGTCATTCAACA;CHMP5_AGCTGGTCTTGTAAATCCTA;CHMP5_GATGAGAGAGGGTCCTGCAA	2	1.66269	1.20852	0.454388	0.909561	0.903444
CENPJ	4	2045;4926;41481;68546	CENPJ_TACCATAAAACCATCGACTG;CENPJ_TAGTCATTGTAACCGCAGTG;CENPJ_GACTAACCAGAGCACTTCCG;CENPJ_CCTGTGCAGCCAGTATCGCA	2	1.66137	1.33364	0.455637	0.910486	0.903444
NCOA4	4	2314;4933;42650;53278	NCOA4_GGTGTGGAGATTGAAAACCT;NCOA4_ACAGACCTGACTGTTCTCCA;NCOA4_AGATTGGCTAGTGACTCCCC;NCOA4_GAGGTGTAGTGATGCACGGA	2	1.66022	1.30859	0.456751	0.91114	0.903444
ANAPC7	4	2884;4934;8196;17239	ANAPC7_GCTGGCAAACCTGTACAAGA;ANAPC7_TCAGCATGCAGAACCGTGGG;ANAPC7_TGCTGTGAGTAAGTATACCA;ANAPC7_TGAATGTGATAGACCACGTG	2	1.66006	1.26572	0.45692	0.909907	0.903444
C11orf1	4	1284;4940;53706;64254	C11orf1_TTCCTCACAAACCCACACTG;C11orf1_ACAGGCGAGGTTCTGTCTCT;C11orf1_CTTGTTAATGCAGATGGCCA;C11orf1_TAGATTACCTGGGAAGGCAA	2	1.65908	1.42692	0.45784	0.910174	0.903444
CDCA7L	4	3076;4942;56805;60097	CDCA7L_TTTCCATGGGAACATCATCT;CDCA7L_TTTACGCAGAGTGATCTGAA;CDCA7L_ACTGTAGACAGGTGATACAA;CDCA7L_TGAACCCAACCCGGAGTGCG	2	1.65875	1.25277	0.458154	0.909235	0.903444
NUP133	4	4790;4944;7997;34250	NUP133_CTCACAGAGCAACAGTCGAG;NUP133_CAGCAAGGCTTGGCCAATAG;NUP133_GGGACAGACTCAGCCCACCG;NUP133_TGGTGTGGGAACATTCGTGT	2	1.65842	1.17183	0.45848	0.908325	0.903444
MET	4	165;4946;18799;21108	MET_AGCTGTGGCAGCGTCAACAG;MET_TACTGTATTGTGTTGTCCCG;MET_CTCACTGATATCGAATGCAA;MET_CCGATCGCACACATTTGTCG	2	1.65809	1.86235	0.458803	0.90741	0.903444
EIF3G	4	1262;4949;45324;62140	EIF3G_TGACCCCCCCGGACCCAATG;EIF3G_GCCCCAGCGTATCCTTGTAG;EIF3G_GAGTACAAGATAGATGAGGA;EIF3G_CTTCAAAGGCTGTCGCAAGG	2	1.6576	1.42975	0.459294	0.906831	0.903444
STAT5B	4	1437;4957;9827;12667	STAT5B_GTTCATTGTACAATATATGG;STAT5B_CAGCCAGGACAACAATGCGA;STAT5B_TAAGAGGTCAGACCGTCGTG;STAT5B_GTGGCCTTAATGTTCTCCTG	2	1.6563	1.40242	0.460567	0.907795	0.903444
REXO1	4	3191;4958;23253;56993	REXO1_GGCCTATTAAGCCCTGATGC;REXO1_TGAAAACACGCACATTGTCG;REXO1_CCCAGGTAACGAGCCCACCA;REXO1_AAAGCCCGCTCACTAGACGA	2	1.65614	1.24452	0.460731	0.906575	0.903444
MCRS1	4	654;4960;21940;70202	MCRS1_GATGACAGGATCGTAGAGCA;MCRS1_CCTCAGGGACATGCGAGATG;MCRS1_ACACAGCATTTATGAGCAGG;MCRS1_TGAGCAAAGTGGGATCGGTA	2	1.65581	1.56635	0.461045	0.905651	0.903444
NMT2	4	2704;4964;28877;33147	NMT2_CGGGATAGACGGGGACAATG;NMT2_CTTCCAGGCTGTGTACACCG;NMT2_AAGGAGAAACCAAATTCCGG;NMT2_GTGTCCCACATAAAACCCTG	2	1.65516	1.27567	0.461707	0.905415	0.903444
SLC31A1	4	4353;4976;27569;43695	SLC31A1_TTGGTGATCAATACAGCTGG;SLC31A1_TCAGCCTCACACTCCCATGG;SLC31A1_GTGATGGTGAGAAGGTTGCA;SLC31A1_ATGGAGACACACAAAACTGT	2	1.65321	1.18604	0.463617	0.907622	0.903444
HIST1H2BL	4	4420;4977;53918;67777	HIST1H2BL_GAAGAAGGGCTCCAAGAAGG;HIST1H2BL_GGTGACCAAGGCCCAGAAGA;HIST1H2BL_CTTCGAGCGCATCGCAAGCG;HIST1H2BL_CATGGCCTTAGAAGAGATGC	2	1.65304	1.18325	0.46377	0.906389	0.903444
SIGLEC8	4	3344;4983;45453;48379	SIGLEC8_GCTGCCTCGAGTGCACGTGA;SIGLEC8_CCAATCCAGGAGATCATGGG;SIGLEC8_GTCATGGTCAAGTTCCAAGG;SIGLEC8_ACCATACCAAGACGCTCCAG	2	1.65207	1.23368	0.464682	0.906639	0.903444
GEMIN4	4	4278;4989;26026;69176	GEMIN4_GAAAGCGCTCTAGTTCTGCA;GEMIN4_CGGGTGCACTATGACCAGGC;GEMIN4_AGAGGCAAACGCGTGCCGAG;GEMIN4_TGTAGCACACTTCCATATGG	2	1.6511	1.18808	0.465635	0.90697	0.903444
DNAJB6	4	3642;4991;8930;74360	DNAJB6_GCATATGAAGTGCTGTCGGA;DNAJB6_GCCACTACCACCAAATGACG;DNAJB6_GACTTCTTTGGGAATCGAAG;DNAJB6_TCCTACAGAATTGTCGAGAA	2	1.65077	1.21715	0.465961	0.906078	0.903444
EIF3A	4	3542;4993;12457;25863	EIF3A_TCAATGGAGGACTCTCGTTG;EIF3A_GGCAGCGTAAAGAAGAACGC;EIF3A_AAGGCCAATTCGTGTCGGTG;EIF3A_TTTGATAAAGAGCGCTTACG	2	1.65045	1.22214	0.466273	0.905165	0.903444
MPHOSPH10	4	4117;4998;26383;54805	MPHOSPH10_GAGGAGGAAGTGTCCGACAT;MPHOSPH10_TGGAAGATATCATTAAACAG;MPHOSPH10_AGTTGTTAGAAAAAAAGCCG;MPHOSPH10_AAGGTGCAAAACAAAGGACA	2	1.64964	1.19423	0.467069	0.90519	0.903444
INTS9	4	4487;5000;42154;45815	INTS9_CTAGCTCTGACAGTCCGGAA;INTS9_TTTCATTGAAAGAGTGCCAA;INTS9_ATGAGACTGGATGATCCAGT;INTS9_AAGATGCTATACAATGCAAG	2	1.64932	1.17872	0.467402	0.904322	0.903444
FA2H	4	3218;5004;25030;33287	FA2H_GGTACTCGATGAGGCTCCAG;FA2H_TCTTAGAGAGGCCCTCAATG;FA2H_CATCGTACTTCTCTCCCAAG;FA2H_TATGGAACCACGGTTCAAAG	2	1.64867	1.2392	0.468006	0.903979	0.903444
KDELR1	4	2518;5007;50384;76225	KDELR1_AGTTCAAAGCTACTTACGAT;KDELR1_GCAAGGCGCCTACCTCCAGA;KDELR1_AGGAACGCCAGAATGGCTGT;KDELR1_GCTATAAATCAACCAGACCG	2	1.64819	1.28602	0.46851	0.903444	0.903444
STEAP1B	4	4458;5018;20394;40122	STEAP1B_TTGCTGCTATCACACCTGGT;STEAP1B_AATTAAAATAGCTGCTGTTA;STEAP1B_GTGCGTGCTGAAGTTCTGAA;STEAP1B_AGTATAAGAAGTTTCCACAT	2	1.64642	1.17842	0.470297	0.905381	0.904981
GATB	4	4415;5029;30262;70041	GATB_ATCCAGTTGGAGCAAGACAG;GATB_TCCACATCCAACCAGATTAG;GATB_GCTCATTTCATCACAAGCTG;GATB_TCCCATAGGTTCTCAACAGG	2	1.64465	1.17925	0.472041	0.907228	0.904981
C2orf61	4	2481;5032;41902;63897	C2orf61_ACTCATTCAAAGACAAACCA;C2orf61_GGAAGCACGTTGTATTGCCC;C2orf61_CCACAGGATACTCCTATACC;C2orf61_CACCTCAATAAGGGAAGACC	2	1.64417	1.2869	0.472538	0.906677	0.904981
KCNA4	4	3282;5039;13437;65440	KCNA4_CCACCACCACCAGTCACGCG;KCNA4_AGCTCTCTGGATATTCAAAG;KCNA4_GGACGACAGGGATCTCGTCA;KCNA4_GGCATCAGGTCAGAGCAATG	2	1.64304	1.23267	0.47369	0.907382	0.904981
MVD	4	1819;5040;23153;31028	MVD_CTGGTGCAGAGTGACGCTCA;MVD_AAGCTGACAGGCAGTACCGT;MVD_GGACAGCATCGCTCGGCAAG;MVD_CACGCCGTAGACACGGGCCA	2	1.64288	1.34785	0.473853	0.906195	0.904981
RPS24	4	3074;5042;35145;74635	RPS24_TGGTCATGAACTTTCTAGTG;RPS24_TACAAAGATGACATCCGGTG;RPS24_TGACCAACCGACTACTTCAG;RPS24_TAGGCACTGTCGCCTTCCCG	2	1.64256	1.2448	0.474217	0.905394	0.904981
BLCAP	4	3720;5050;57796;58900	BLCAP_AGAAGCCCATGAACATGGAG;BLCAP_TGCAAGGCTTCCGTTCCAGG;BLCAP_GCTATAGCAGATAAGGAACA;BLCAP_ACCAAGGCACAAATTGTGCA	2	1.64128	1.2085	0.475521	0.906388	0.904981
ATP8B1	4	4110;5055;39196;48445	ATP8B1_CTGCAAAAATGACTAAGCCG;ATP8B1_ACAGAGTCACTTCATCAACT;ATP8B1_AGTTTGCCACACAGTCATGG;ATP8B1_CTACCAGTAAGAACCCCAGA	2	1.64049	1.18996	0.476339	0.906455	0.904981
DAPK2	4	4635;5058;14272;26014	DAPK2_CTATGAGAACCGCACCGACG;DAPK2_TCATTAAGCAGATCCTGGAT;DAPK2_AGTGCCGGGAGAAGAGCACG;DAPK2_AGACACGAAGCAGGAAACAC	2	1.64001	1.16836	0.476799	0.90584	0.904981
CLDN2	4	1898;5072;20191;61336	CLDN2_GTGGTGAGTAGAAGTCCCGT;CLDN2_GCCCACCACAGAGATAATGC;CLDN2_GCTACATCCTAGGCCTTCTG;CLDN2_GGTGCTATAGATGTCACACT	2	1.63778	1.33675	0.479014	0.908555	0.904981
CPAMD8	4	1103;5074;52100;65997	CPAMD8_AATGCCAAATCCATGTTTCG;CPAMD8_TGACGTGATCCACCCCGATG;CPAMD8_CAAACCCCACTAGTCCACGC;CPAMD8_GACAGACGCACCGATGATGG	2	1.63746	1.44754	0.479355	0.907715	0.904981
RBM4B	4	2730;5075;14699;31156	RBM4B_GCTCTTGGTTGGTACAAGTG;RBM4B_AGTTCGAACACCTTACACCA;RBM4B_CGACTACTATAAGCGATACC;RBM4B_ACTCTGGTCTCCCATACCAG	2	1.6373	1.26489	0.479513	0.906531	0.904981
ATL2	4	1814;5078;8084;60994	ATL2_AGAGTATGGAAGACTTGCGA;ATL2_TTAGTTGCAACTTTAAGACC;ATL2_TCGCTGGCCCGTACCTAGGG;ATL2_ACGAGATCTTAACATAGTAG	2	1.63682	1.34537	0.480009	0.905988	0.904981
APH1A	4	736;5083;49739;57846	APH1A_GCTCACCATAGGCCATCTGG;APH1A_GACACCACTGATGATACCGA;APH1A_GCGTTATCATCCTGGTCGCA;APH1A_AGTGATCAAGAAAAGCGCGA	2	1.63603	1.53151	0.480838	0.906073	0.904981
POLRMT	4	1208;5085;7822;11302	POLRMT_ACAAGCCGAGAGGAACGATG;POLRMT_CTAGAGCGCGAGGTGTACGA;POLRMT_CGCCGGGACCATCGAAAGGT;POLRMT_TCTCCAGTATCTTTGCCCAG	2	1.63571	1.42783	0.481172	0.90523	0.904981
DDX28	4	1136;5089;8187;42402	DDX28_GGCGGCCGCGAAGTAGTGAG;DDX28_TTCCAGCCTTGAGAGGCTAG;DDX28_AGGGAGGCCACGGCATGCGT;DDX28_GTAGGAGCCACATTTCCCGA	2	1.63508	1.44024	0.481822	0.904981	0.904981
FAM160B1	4	1127;5098;32990;60908	FAM160B1_AATATTTGTATCGGTCACTG;FAM160B1_TGGAAACATTATATACCTTG;FAM160B1_ACCGTGGAAGCAATTAACTG;FAM160B1_CTGATTTGGACAAACAACCG	2	1.63365	1.44117	0.483304	0.906292	0.906292
RPL26	4	3069;5119;14157;25256	RPL26_TTTGCGATTCTTGCTTCGGT;RPL26_TCTACATTGAACGGGTGCAG;RPL26_ATTTGCTCTTAGGTTGTACG;RPL26_ATCTTCCTTCGAATGTGGGA	2	1.63034	1.239	0.486694	0.911174	0.911174
IMP3	4	4445;5128;21309;32738	IMP3_AGCTCCAGCGAACCGCGCGT;IMP3_GCGCAGCTTGAGGAGCACGG;IMP3_GGAACTGGTCGCGTTCGGGC;IMP3_GCAGGTGGACTTCCTGAACT	2	1.62892	1.17018	0.488134	0.912392	0.912392
MRPL41	4	694;5157;14284;14372	MRPL41_AGATCCGGGACGACGAACTC;MRPL41_AGGGGCGAGGTAGCTCACGT;MRPL41_AGCAAGTGGACGAGCAAGCG;MRPL41_TGCTCATTCGGTCCGCACCC	2	1.62438	1.53808	0.492945	0.919899	0.91772
MYLK2	4	937;5163;45194;62533	MYLK2_CTGGAACTCAATCCCCCTCG;MYLK2_TGGCTGGCCTGGGATCCGTG;MYLK2_CCCCTTCCCTCACCGCATGG;MYLK2_TGAGGACTACCATCTGACCG	2	1.62344	1.47452	0.493916	0.920227	0.91772
INTS2	4	2249;5164;12990;56429	INTS2_GTACAGACGTAAGAGTGCAC;INTS2_AATGTGGGTAGTTAGTAGCA;INTS2_AGCACAAGACGCAATCGACG;INTS2_TCTGGATTAGATTTCGACGC	2	1.62328	1.29573	0.494084	0.919059	0.91772
PEMT	4	2279;5168;25090;37080	PEMT_GGAGAGCCTGGACACCCCCG;PEMT_TTACTTCGGGATCCTCAAGG;PEMT_CCCTGCCCACAGCTTCACGC;PEMT_TCACGGTTTAGGTTGCACGA	2	1.62266	1.29281	0.494779	0.918875	0.91772
CCDC121	4	2714;5169;10853;28435	CCDC121_CTGAGACAGCTTCAAAGACA;CCDC121_AACTGAGCGAGCCAGACAGG;CCDC121_CCAGCGGAAACAGCTACTGG;CCDC121_AATTTGTTCTGCATATCTGG	2	1.6225	1.25863	0.49495	0.91772	0.91772
USP7	4	59;5192;8159;8422	USP7_GGCAACCTTTCAGTTCACTG;USP7_TTGATGACGACGTGGTGTCA;USP7_AGATGTATGATCCCAAAACG;USP7_GGCAGTAGAACAGCTCGATG	2	1.61893	2.06517	0.498684	0.923164	0.918174
MEF2B	4	4864;5194;39078;45448	MEF2B_CCTCTTCCAGTATGCCAGCA;MEF2B_CACCAACACTGACATCCTCG;MEF2B_AGGCCCCGTATACCACATCT;MEF2B_TCTGACCTCCGCCCTTCCGT	2	1.61862	1.14927	0.498972	0.922221	0.918174
CRLS1	4	4996;5196;7792;22308	CRLS1_GGGCAGCCGCAAGCCAAGAG;CRLS1_ACATATTCGGGATTGTCCAT;CRLS1_TAATCAAATAGCCCAGAACT;CRLS1_GGAACCACTGTTCGGGCGCG	2	1.61831	1.14451	0.499306	0.921368	0.918174
DCP2	4	2995;5216;36966;75104	DCP2_TGTAGGTACTACTAGTTCAG;DCP2_ACACCAGGATTACCTCAGTG;DCP2_GTTCAATCTGAAAACACACT;DCP2_CACGCCGGCTAAACCCACTG	2	1.61521	1.23608	0.502571	0.925915	0.918174
AP1M1	4	4300;5225;8381;34024	AP1M1_CCGGAACTACCGTGGCGACG;AP1M1_GTCCTGCGCAGCGAGATCGT;AP1M1_AAGTACTCGGAAAACACCTG;AP1M1_CATGAAACGGACCCCCCCGT	2	1.61383	1.16853	0.504044	0.927153	0.918174
UMPS	4	4728;5226;23967;35685	UMPS_GATGAAGGAGTTGATAACTC;UMPS_CCCATCTACATCGATCTGCG;UMPS_GAAGCTTCGATGCAACTGGG;UMPS_TGGACAATGTACACACTGAG	2	1.61367	1.15172	0.504225	0.926012	0.918174
RAD50	4	14;5227;26179;69746	RAD50_AAACAGCACAAGTTAGACAC;RAD50_AAAAACTGCCAACCAACTGA;RAD50_CTAGGAACGTGAGTTAAGCA;RAD50_AAGCGGCGTGATGAAATGCT	2	1.61352	2.37445	0.504395	0.924857	0.918174
CHD4	4	722;5230;9252;34032	CHD4_CAGTCACTCACCGTACAACG;CHD4_ATGTATGTCGTAACCTATGT;CHD4_TACTTACTGGAACCTCTCGG;CHD4_CAAGATGCTAGACCTGCTAG	2	1.61306	1.52408	0.504922	0.924358	0.918174
CIAO1	4	2737;5234;35151;71352	CIAO1_GACGCCAGATACGCACAGTA;CIAO1_AGGGCCATGAATCCACTGTG;CIAO1_ACAGTGTGTAACCACTCTCG;CIAO1_GAGGCCAGGTAATTACCGCA	2	1.61244	1.25197	0.505601	0.924139	0.918174
DTYMK	4	1502;5241;7726;17374	DTYMK_GGAACCGGAGCAGTTCGGCG;DTYMK_TCTGCGTGCTCTTCCCGGCG;DTYMK_ATGCGTATCTGTCCACGACG;DTYMK_AAGTGACGTGGAGGATCACT	2	1.61137	1.37091	0.506776	0.924826	0.918174
FMO2	4	3491;5246;55527;59259	FMO2_GCGGAGCATAGAACGAAACC;FMO2_AAGTCAACCCTCGCGTGCAT;FMO2_CTCCACAGAGTAGACGACTT;FMO2_TAGAACAACAGATGAATCGG	2	1.6106	1.20491	0.507591	0.924855	0.918174
DNAJC11	4	4723;5256;9153;46039	DNAJC11_ATAGCGATCAAAAAGGTCGG;DNAJC11_AACAGCTTGAGACCGAACAA;DNAJC11_GCTTAGTGACCCCCAAACCA;DNAJC11_GAACCTAGACAAGAACACCG	2	1.60907	1.1496	0.509252	0.926422	0.918174
RIOK1	4	2669;5257;32178;75818	RIOK1_AGGAGTTGGAAAACTCGCCA;RIOK1_CTGGCCCATAGGTACCACGG;RIOK1_TTATTCAAGATGTTGACTAG;RIOK1_TAGGAAAATGGTGAAAACTT	2	1.60891	1.25507	0.509427	0.925286	0.918174
TOP2A	4	1487;5263;10009;16998	TOP2A_TGTACGCTTATCCTGACTGA;TOP2A_TCCCGTCAGAACATGGACCC;TOP2A_ATTCAGTACCAAATTTACTG;TOP2A_AGCATTGTAAAGATGTATCG	2	1.608	1.37127	0.510427	0.925649	0.918174
CNGB3	4	1895;5266;58570;70554	CNGB3_TGAAGCCCAGTAATAAACAC;CNGB3_GGCGCGGAAGTAGTTCTGAT;CNGB3_CAGATCGACTCTATCTCCTG;CNGB3_AGCCCTCTACAAGAAAAAGT	2	1.60754	1.32195	0.510937	0.925123	0.918174
GINS2	4	2591;5269;13640;16300	GINS2_TTACCTACATCCATCCACTC;GINS2_GGTCGAATTCCTCGCCGAGA;GINS2_GATGAGGGATCATGAACGAA;GINS2_AGGTTAATCGCCAGCCACAG	2	1.60708	1.2599	0.511447	0.924599	0.918174
RELT	4	1279;5284;34760;56310	RELT_CCACTGCACGGCGCACAAGG;RELT_CCGGACTGAGGATGCCAATG;RELT_GGCGATGACCGCGTACTGGG;RELT_GCAACTCGAGATACACTCTG	2	1.60479	1.40059	0.514011	0.927786	0.918174
WFDC8	4	1629;5286;7774;53320	WFDC8_GTTCAGTGAAAGGGAAGAGT;WFDC8_TCTTTCTTGCAGACAAACCA;WFDC8_GCATGGAAACTGTAATCATG;WFDC8_AGAAGTCCACTCCAAAGCAA	2	1.60449	1.35095	0.514355	0.926961	0.918174
RPL10A	4	987;5289;42954;75358	RPL10A_GAAGAACTATGATCCCCAGA;RPL10A_CACACACAGAGAACTTAGGG;RPL10A_TCGCGACACCCTGTACGAGG;RPL10A_GGCCCAGGTTTAAATAAGGC	2	1.60403	1.45396	0.514869	0.926444	0.918174
PLD2	4	1631;5291;41503;53477	PLD2_GGCACCGAAAGATATACCAG;PLD2_TAAACCTCAGGACTCAACCT;PLD2_ATGAGATGGCACCTGTCTCG;PLD2_GTAGTTGCGATAGAAAGACA	2	1.60373	1.35032	0.515187	0.925576	0.918174
PRDM14	4	4699;5293;40206;72296	PRDM14_TAGATGGAAAAGGAGGTACG;PRDM14_TACCAGGGCAGATCGTAGAG;PRDM14_TGCTCGGTTCCAGTTCACGG;PRDM14_AGCAGCAGCCACGAGTACGC	2	1.60343	1.14767	0.51552	0.92474	0.918174
TXNRD2	4	1921;5303;58628;59965	TXNRD2_GAATCCCCTGGAAAAACGTA;TXNRD2_TCATCATTGCTACTGGAGGG;TXNRD2_ATAGAGCACATGGCATCTCA;TXNRD2_CCAGATCCTTACCAGTCATG	2	1.60191	1.3164	0.51727	0.926442	0.918174
GLRX	4	241;5304;67803;68278	GLRX_CACCTGCCCGTACTGCAGGA;GLRX_AGATTATTTGCAACAGCTCA;GLRX_AATCTCGTTAGTGTGGTTGG;GLRX_GTCAATTGCCCATCAAACAA	2	1.60176	1.75256	0.517445	0.925322	0.918174
BAGE2	4	2749;5307;33421;61843	BAGE2_CAACCTCCAGCTCACCACAG;BAGE2_TGGAGGTTGGAGCCTGAAGA;BAGE2_ACTGAAATCCTGAAAGGTGT;BAGE2_GGACTCCTCCTTCATCAGCC	2	1.6013	1.24556	0.517936	0.924772	0.918174
CELF6	4	1558;5313;45163;60495	CELF6_GGCGGCCCAGATGCAACACG;CELF6_AGGTCTTCCGGCGCCCATCG;CELF6_GGCGCCTACACCACGGCGGT;CELF6_TTGACTCCCGAACTTCACAA	2	1.60039	1.35796	0.51888	0.925029	0.918174
MOB4	4	3918;5315;9107;33701	MOB4_AAAATTCTTGAACCACCTGA;MOB4_CAGACATGGTACCTGCGCCT;MOB4_AGCTCATAAAACTCCAAAAG;MOB4_TGTACTGTCCATTTCATCAA	2	1.60009	1.17842	0.519233	0.924234	0.918174
EEF2	4	2490;5319;18397;49687	EEF2_GGACATCAAACTGGACAGCG;EEF2_AGACACGCTTCACTGATACC;EEF2_GGAGAAGTCGACATGCCCGG;EEF2_GTAGAACCGACCTTTGTCGG	2	1.59949	1.26385	0.519944	0.924078	0.918174
PPP6C	4	4654;5320;8199;8907	PPP6C_TGAGAGTAGACAGATAACAC;PPP6C_CCTGCCAGAGAACGACCTGA;PPP6C_TATCAGGAGATAAACCACCA;PPP6C_CAGTTCTGAACAGTTCACAA	2	1.59934	1.14731	0.52013	0.922991	0.918174
TTC1	4	1811;5322;9298;58802	TTC1_AGAGAGCACTAGACTAAAGG;TTC1_GCAGGATGGGCACATTTCGA;TTC1_CTGCAGTGCCTCATTTGAGG;TTC1_TTCCCAGAGTAAGCTGCTCA	2	1.59903	1.32681	0.520477	0.922192	0.918174
GATSL3	4	4480;5326;20985;67802	GATSL3_TCTGGATGGGATGCACCGTG;GATSL3_ACAGCATCAGCACAGACACG;GATSL3_TTACACGCTTATGGTGGACG;GATSL3_GGAGTTCGACATTTACCGCG	2	1.59843	1.15355	0.52116	0.921991	0.918174
SLC2A3	4	566;5327;30123;62585	SLC2A3_GCGGTTGACGAAGAGTCCGA;SLC2A3_ATGGTAAAACCCAGTAGCAG;SLC2A3_ATCTCGCCTACTGCCCTGCG;SLC2A3_ACTGTGTAAAGTAGCTAAGT	2	1.59828	1.56821	0.52134	0.920901	0.918174
EEFSEC	4	4054;5328;17832;35841	EEFSEC_GGGGATGCAGACCCAGTCAG;EEFSEC_AAAAGATACCGTATTTCCGG;EEFSEC_CAGCAGCTTAGGGTCAAACT;EEFSEC_AGGTGCACCGATTATACCCG	2	1.59813	1.17125	0.521505	0.919789	0.918174
CD81	4	4448;5337;59179;63787	CD81_CTCCCAGCTCCAGATACAGG;CD81_GACAAAGCCCCAGATGCCGG;CD81_TGACAGCGCCCACAGCGATG;CD81_TGATGACGCCAACAACGCCA	2	1.59677	1.15399	0.52301	0.921039	0.918174
CCNF	4	1681;5350;14904;32355	CCNF_AGGGACTCAATGACACAATG;CCNF_GGACAACACTTACAAGTACG;CCNF_CTTCATAGGAGAATCCGGTG;CCNF_ACTTACGGCCTTCATTGTAG	2	1.59482	1.33974	0.525281	0.923632	0.918174
PPIAL4F	4	80;5352;12968;19980	PPIAL4F_GCCAAGACTGAGTGGTTGGA;PPIAL4F_CCATGGAGCACTTTGGGTAC;PPIAL4F_GAATTGTCCACAGTCAGCAA;PPIAL4F_GATGGCAAGCATGTGGCGTT	2	1.59452	1.98703	0.52563	0.922844	0.918174
RND2	4	1637;5353;30522;35836	RND2_CCACCTGCTCATGTGTAACA;RND2_TCAGAATCAGGATAGGCCAG;RND2_GCCGCATTGAGCTCAACATG;RND2_TTGGCTGTAAACTGGACATG	2	1.59437	1.34489	0.525789	0.921725	0.918174
SMTNL1	4	1417;5358;18308;73036	SMTNL1_TGAACCTAAGGCAACAGTTG;SMTNL1_GTTTGACATTACCTGGCTGA;SMTNL1_CTGGAAAGGCCATCAATGAG;SMTNL1_GGAAGCAAATGGATTAGATG	2	1.59362	1.37395	0.526614	0.921773	0.918174
MANF	4	4258;5369;59813;75261	MANF_AGCCACCAAAATCATCAATG;MANF_TTCTCACAGATCTTCTCCAC;MANF_GCTCCAGTGCTACTATATCG;MANF_CGAACTTATAAAGTTCTGCC	2	1.59197	1.15935	0.528496	0.92367	0.918174
SYVN1	4	2020;5370;11988;44058	SYVN1_GTATGGAAAATGTGGTTGCA;SYVN1_CCTCCAGAGTGAGAACCCCT;SYVN1_CTTGACTCACAAAGTCCACA;SYVN1_TCAGGATGCTGTGATAGGCG	2	1.59182	1.30131	0.528657	0.922559	0.918174
CCIN	4	365;5371;53422;74160	CCIN_CTTCTGGACTACTTCTATAG;CCIN_AGGCGGCCAAAGATAACAGG;CCIN_CAATTGGGTGTACTTCCGGA;CCIN_GATTCCGTGGTCATCCTCGG	2	1.59167	1.65844	0.528798	0.921415	0.918174
UBR5	4	3752;5375;10647;66183	UBR5_GCAACCAAGATAATGCTAGT;UBR5_TTTCTCCCAACAATCACAGT;UBR5_TTGTTGTCTAAGAACGACGA;UBR5_CAGACTCGAGTTATTCGGAC	2	1.59107	1.18183	0.529468	0.921194	0.918174
SHFM1	4	56;5376;38702;67999	SHFM1_CCCAGCGGTTACCTTCGGCA;SHFM1_TCTAACAGACCTAAGTCTAC;SHFM1_TGAAGATGCACATGTCTGGG;SHFM1_GGTAGACTTAGGTCTGTTAG	2	1.59092	2.06248	0.529638	0.920107	0.918174
GTF2A2	4	2032;5383;28759;47395	GTF2A2_AACTTGAAGGGCAAGTTGGG;GTF2A2_TAAGGCTATAAATGCAGCAC;GTF2A2_ACAGATTCTGCGATAATGTG;GTF2A2_CAGGAACAGAGTCAATTTCA	2	1.58988	1.29916	0.530872	0.920868	0.918174
IL20RB	4	3121;5387;10474;40567	IL20RB_CCAATGTGGCCCTGACACGA;IL20RB_ACTATTCTGTCGAATACCAG;IL20RB_GAGTACAGAGAGGTTCTGAG;IL20RB_CCTCCAGCTCAATAACCAGG	2	1.58928	1.21528	0.531579	0.920714	0.918174
C18orf8	4	216;5389;21327;53250	C18orf8_ATCTGGTGGAGCTACTGGCG;C18orf8_ATATTCGATATCAAGTTACG;C18orf8_CTGTCTGACTCACTTAACAC;C18orf8_ATTCCAGCTGGGAATTATCA	2	1.58899	1.76974	0.531922	0.91993	0.918174
CDC7	4	4435;5396;8537;54256	CDC7_TAGGGGGCAAGATAATGTCA;CDC7_TTAAACACATTACTAAGCTG;CDC7_GGCCAAACCAAAGTCTACCA;CDC7_TCCTGGTGTACCTGCCCTAG	2	1.58794	1.15009	0.533049	0.920503	0.918174
SMC5	4	2247;5398;29593;71858	SMC5_TTTGTAATGGCATCAATCTG;SMC5_CCAACGATCATATTCAAGTG;SMC5_AAACAGCATCATACGTGTCA;SMC5_ACAGGCAACAGATATTAAGG	2	1.58765	1.27809	0.533397	0.919732	0.918174
SFRP5	4	659;5401;31352;55955	SFRP5_GCAGGGATGTCAAGGCACTG;SFRP5_AGGAGTACGACTACTATGGC;SFRP5_GAGATGGAGCACAGTGCTGA;SFRP5_GGAAGACCTGCGTATCCGAG	2	1.5872	1.53043	0.533896	0.919223	0.918174
CNOT3	4	4488;5411;8839;42712	CNOT3_TCTTGCGGATGGCGTCAACG;CNOT3_GAGGGACCAAATCAAGACAT;CNOT3_TGAAGATCTCATCCTCCATG;CNOT3_CATCGACACGCTCAACATGC	2	1.58572	1.14688	0.535649	0.92087	0.918174
PAK1IP1	4	5409;5412;10777;13502	PAK1IP1_TTTATCTGTACCAACCGACA;PAK1IP1_GGGGCTCTAGTGCATCACAG;PAK1IP1_TCAGCAGCAATGGACTCTTG;PAK1IP1_CATGAGCTTTAAATTCGCAG	2	1.58557	1.11467	0.535822	0.919802	0.918174
MMS22L	4	1516;5415;23321;36537	MMS22L_GTCACTCAACAGGTACGACA;MMS22L_TAGGCAACAACTGTACAACT;MMS22L_AATGCTCCTATATTAACACT;MMS22L_GGAATATTATAGTAAGAACC	2	1.58512	1.35589	0.536369	0.919376	0.918174
RMND5A	4	3037;5439;14339;70448	RMND5A_TGGAACCACAAATCAGCGAG;RMND5A_TGATTCTGACATTAGCAGTG;RMND5A_GTGGAGCACTTCTTTCGACA;RMND5A_CCCACTGGTTTGCATCAAGT	2	1.58157	1.21661	0.540483	0.925057	0.918174
MED30	4	679;5440;21621;33439	MED30_GGACATCGTGTACCGCACCA;MED30_GGCCGCCCGGGAAGTCAACA;MED30_ACACTGGAACATATCAAGAC;MED30_GACAAATGCAATGAAAACTG	2	1.58143	1.52122	0.54065	0.923977	0.918174
EIF4A1	4	2822;5441;8071;8800	EIF4A1_AAGCACATCAGAAGGCATTG;EIF4A1_GGAGCCCGAAGGCGTCATCG;EIF4A1_CTGCACCTCAGCACGCACGT;EIF4A1_AAACATCTTGATGTATTTGG	2	1.58128	1.2305	0.540825	0.922913	0.918174
HSD17B10	4	4489;5443;16244;26810	HSD17B10_CAACTGTGCAGGCATCGCGG;HSD17B10_CCACGGCGGAGCGACTTGTG;HSD17B10_TGTTGATGATGACCCCACGT;HSD17B10_CTGGTGGCGGTAATAACCGG	2	1.58099	1.14448	0.541191	0.922177	0.918174
MRPL43	4	4113;5445;22161;32891	MRPL43_CCGCGGGCTACGCCCCCGAG;MRPL43_CTTCGCCCGACGGAATCCAG;MRPL43_GGAGAGCATCCACTGCAAGT;MRPL43_GGATGCTAGGGTTGTCGGTG	2	1.58069	1.15993	0.54155	0.921431	0.918174
SUDS3	4	3340;5446;15622;62463	SUDS3_CTCCTCGGGGTAGTACTCGG;SUDS3_CTGACAATGGAACTGACTGG;SUDS3_ACTCACCTTCGTCCGACTCG;SUDS3_GTTAACAAATAGTTTAGCTG	2	1.58054	1.19814	0.541725	0.920376	0.918174
GMPS	4	801;5449;32493;32616	GMPS_AATATTGCTGGATCAAACCA;GMPS_GCCGTAAAGTACCTTGGGCA;GMPS_CCACCACTGAGTAAAACCTA;GMPS_AAGTCATAGACCGAAGAGTG	2	1.5801	1.48573	0.542259	0.919932	0.918174
STS	4	5321;5450;27905;53382	STS_GAGAGACTGCAAGCCCGGAG;STS_TCTCACCCAGAGGCTAACGG;STS_GGAGGTTACCTGATCGGACA;STS_AAGTCAACACGGAGTCTACG	2	1.57995	1.11462	0.542451	0.918911	0.918174
NBPF20	4	1913;5452;12670;33120	NBPF20_CAAGAAGAGGAAGAAGACCA;NBPF20_AACTAAAAAGGACCAAGAAG;NBPF20_CCTACTTTCCAGGCTCAGCA;NBPF20_AAGTCACCTGGGGCATGGTG	2	1.57966	1.30612	0.54281	0.918174	0.918174
TPI1	4	152;5458;8715;38377	TPI1_CCTGGCATGATCAAAGACTG;TPI1_GCTCATCGGCACTCTGAACG;TPI1_GAAGTCGATATAGGCAGTAG;TPI1_GAGCAGACAAAGGTCATCGC	2	1.57878	1.8404	0.543815	0.918532	0.918532
FAM96A	4	4009;5468;50768;59041	FAM96A_AGTGGTCTCGGAAAGTTGTG;FAM96A_GGACGCTGAGCAGAGTCCTG;FAM96A_AGAGTCGCCAAAGAGCAATG;FAM96A_TAGATTTGATTAGAACTATC	2	1.57731	1.16286	0.545494	0.920025	0.919213
SLFN13	4	4520;5483;38789;59922	SLFN13_CCCATTCCTCAGTTGTCAAG;SLFN13_TGAGTTTAATAAAGCACACG;SLFN13_CAAATGCGACCTTTCTCCCA;SLFN13_TGAATTCATGTGAAGCACAG	2	1.57511	1.14033	0.548031	0.922958	0.919213
OR51B4	4	5160;5484;44625;64907	OR51B4_TTGCCATCCGCACACCACTG;OR51B4_CAAGATACCTGATTCTACAA;OR51B4_GAGTGATGAACATAGGACTG;OR51B4_GGAGGCAAAATGTGTGCAAG	2	1.57497	1.11732	0.548204	0.921907	0.919213
POLG	4	46;5485;22436;53087	POLG_GTGCACAGACTTTATGTAGG;POLG_CAATGGACCTTACAACGACG;POLG_GAGACAGTGCTTCCTGTACA;POLG_CGGGTACGGCCTCCCCCTCG	2	1.57482	2.09706	0.548383	0.92087	0.919213
H1FNT	4	2836;5491;27932;60281	H1FNT_TTCCTGGCCGCCTTGCGAAG;H1FNT_GGACGCGCGAGGCAAGAGGA;H1FNT_CAGAGTCAGCCCTTTGTGAG;H1FNT_CCAGCGGAAAAAACTGTCGG	2	1.57395	1.22588	0.549463	0.921346	0.919213
ZFC3H1	4	2016;5494;8362;16878	ZFC3H1_GGAAACGGTCCAAGGCGAGG;ZFC3H1_CATTTGAATTAAAACCACTC;ZFC3H1_TAGTCCATATTATCGAACCA;ZFC3H1_ATGCCTCCTCCACTATCAGT	2	1.57351	1.29255	0.550001	0.920913	0.919213
AVPI1	4	2074;5497;19757;68814	AVPI1_GGCTGCAGTGGTGTAGCGAG;AVPI1_AGCCCTGTTTCAACGCAGCG;AVPI1_GATCATCTGGGAATGTGCAG;AVPI1_GCGGCCCCGGGCCTCAATCG	2	1.57307	1.28668	0.550548	0.920497	0.919213
DPP7	4	2509;5498;31291;34406	DPP7_GGTGCGCAGTCCACGCAGCG;DPP7_AGGTCCTTCTCGTCTGACAG;DPP7_TGGGAACGAGGGCGACGTGT;DPP7_GAGGATGAAGTATCCCCACC	2	1.57293	1.24909	0.550711	0.919441	0.919213
COA3	4	5274;5502;11278;52439	COA3_GGCAGAAGGTCCTACCACGG;COA3_TCAGCGTATCGACCCGACTC;COA3_TCTCCACGCTTAGAATCCAG;COA3_CCGAGCAACTGCATTCCATG	2	1.57234	1.11231	0.551416	0.919292	0.919213
MPND	4	2559;5506;40915;53665	MPND_ACAAGAGTCGGAGACCACTG;MPND_CTGACACGGAGTGAGGTCGT;MPND_AGCCAGACGGAAGGATCATG;MPND_AGTCTGACCTGGCCAAGTCG	2	1.57176	1.24466	0.552163	0.919213	0.919213
ECT2	4	1875;5511;20362;48826	ECT2_GTGACATTGGTCCATCACAT;ECT2_TTCTTATCCGACCAGTACAG;ECT2_GAGTCTAGCATTAACTATGG;ECT2_TGGACCTATCCTTGCACCAG	2	1.57103	1.30583	0.553044	0.919356	0.919356
USP17L19	4	92;5517;25354;69828	USP17L19_CCTGTGAGGGCTGGATGACG;USP17L19_TACATGTCTCAGACGAACAC;USP17L19_TGATCCACCTGCTTGTGCCC;USP17L19_ACACGTTTGAGAGTGCTCCC	2	1.57016	1.9446	0.554088	0.919769	0.919769
SSRP1	4	1423;5523;8988;18972	SSRP1_ACCACGAGCAAAGTTGACAA;SSRP1_CGAATGTCATAACGACCACG;SSRP1_AAGCTCAACATCAAAAACCG;SSRP1_CACTGGGACACATTGCTGAG	2	1.56929	1.36092	0.555118	0.92016	0.92016
SLN	4	2409;5535;12487;19441	SLN_GAAAATGGGGATAAACACCC;SLN_TGATTACGGTTATTCTTATG;SLN_GAAGTTGAGAAACAGCTCCC;SLN_CTTCACTATTGTCTTGATTA	2	1.56755	1.25435	0.55725	0.922372	0.92057
USP15	4	1594;5541;10458;75598	USP15_ATTTCACAGAATATTCGCTA;USP15_AAGGTGTTCCTTAAGTGACT;USP15_CCAAGTTACTTAGGCCACAG;USP15_TCTAACTAAGTAAACTTCCA	2	1.56669	1.33646	0.558325	0.922831	0.92057
MTBP	4	4004;5546;14915;76430	MTBP_TGGAAACCAATCCTCTGGAA;MTBP_ATATCCGACATATAGCAGGA;MTBP_TGACTCAAAGGAATTATGGA;MTBP_TCTCTTTCTAGGTAGAGCAA	2	1.56596	1.15742	0.559187	0.922938	0.92057
YIPF5	4	299;5547;40590;63042	YIPF5_GGCTATGACTATTCGCAGCA;YIPF5_CAGCAGTCCTATGATTATGG;YIPF5_ATCAGTGCAATTGGATGTCT;YIPF5_GCAGATTTACCAGCCAACTC	2	1.56582	1.68826	0.559356	0.921902	0.92057
GPR151	4	4811;5551;35645;51213	GPR151_CAAGAGCCTGACAATCGTTG;GPR151_TATGACCAATGTAAAAAACG;GPR151_ACAGCCAAGCTACCCATTCG;GPR151_GGAGGATGCCAATCACACAC	2	1.56524	1.12448	0.560055	0.921741	0.92057
KAT5	4	2248;5553;13889;34803	KAT5_GGGTACGGGGAGAAGTACCA;KAT5_CTGAGGGTACCGTTGAGCGG;KAT5_ATGAATGGGTGACGCATGAG;KAT5_GATCTGGACCGGGATTGGCA	2	1.56495	1.26666	0.560409	0.921013	0.92057
C2CD2	4	2204;5556;17725;37191	C2CD2_AAAAATAGAAAAGGACCGCA;C2CD2_AAACACTCCGGACCTCATGT;C2CD2_ATATCCAGCCCAAAGCACTG;C2CD2_GATGCCGGCTGTACGACATG	2	1.56452	1.27035	0.560935	0.92057	0.92057
DDX6	4	2097;5572;35939;62068	DDX6_TACACTAAGAGGGAAAGTAG;DDX6_AGGTCTAGCCGTTCAAGTAA;DDX6_ACGTGGTGATTGCTACCCCT;DDX6_TAACACTTACTTAATAGTGG	2	1.56222	1.27906	0.563757	0.92389	0.92389
CEP350	4	4281;5579;23350;31215	CEP350_TCTTCCAGATAATAAGCAGG;CEP350_CTGCTGCCATACGATGATGG;CEP350_TGAAGCCAAGAAATTAGCTG;CEP350_TCCTGTCCTATAGACTCGGA	2	1.56121	1.14301	0.565007	0.924629	0.924116
TCEAL7	4	5238;5583;52075;54832	TCEAL7_GTGCAGCGTGCCAAAGAGGG;TCEAL7_TTTGAACGCCAGCAAACAGA;TCEAL7_AGGGAGGAAAAACGCCCGTA;TCEAL7_AAACCCTGCAAAGAAAACGA	2	1.56064	1.10761	0.565703	0.924461	0.924116
GATA2	4	2417;5590;11238;71984	GATA2_CCGGGCTGTGCAACAAGTGT;GATA2_AAGACGTCCACCTCGTCTGG;GATA2_TCCTGACCCTAGCACCACGG;GATA2_CGCCGGCACATAGGAGGGGT	2	1.55964	1.24974	0.566907	0.925122	0.924116
PPP1R8	4	5239;5591;8611;53453	PPP1R8_ACTACATCCAGATGTAAACC;PPP1R8_GGATGCGCCAAATGAGACCG;PPP1R8_GAAGCCTCAGACATTGCCAT;PPP1R8_GTTCCTGAATCGACCAACTG	2	1.5595	1.10701	0.567089	0.924116	0.924116
DROSHA	4	3141;5604;29571;74055	DROSHA_TTGTTGGTCATAGGACGACA;DROSHA_TGGAAACTATTAAAACTGGG;DROSHA_TACAGATCTGATTATGACCG;DROSHA_TCCTTAGGTACCAAAAACTG	2	1.55764	1.19825	0.569349	0.926493	0.926103
SRSF6	4	504;5611;14414;24414	SRSF6_CGTTTACGAGCTGAACGGCA;SRSF6_AACTCCACGAAGCCGTACCT;SRSF6_GTATCTCAAAAAGTCGCTCC;SRSF6_AGCAGGTGAAGTAACCTATG	2	1.55664	1.57205	0.570562	0.927163	0.926103
NPRL3	4	2515;5618;33002;65229	NPRL3_CAGCACGGTGGCGATACGAC;NPRL3_AGTAGGTGCTTCCCTCTTCG;NPRL3_CTGGCAGCGTATCTGCTACG;NPRL3_TAGACGTTGTTCTCACACAG	2	1.55564	1.23998	0.571789	0.927854	0.926103
RAD1	4	3430;5619;8123;9893	RAD1_AATCAATACACAGGAACCTG;RAD1_AAATGGTATCAAAGTAACAG;RAD1_AGAGATTCCTAACGTTGTCA;RAD1_GCACTTCGAATGTGTTACCA	2	1.5555	1.18064	0.57196	0.926832	0.926103
CHEK1	4	986;5621;11970;39325	CHEK1_CTTACTGCAATGCTCGCTGG;CHEK1_TTTCTGGAGTACTGTAGTGG;CHEK1_TGGTATTGGAATAACTCACA;CHEK1_ACACCACCTGAAGTGACTCG	2	1.55522	1.42976	0.572311	0.926103	0.926103
SNX20	4	2852;5640;33832;34743	SNX20_GGAATAGCGCCGTTCCAGGA;SNX20_CCTGACTGGGAACTTCGCTG;SNX20_CCATAACCCAGTGCACGGCA;SNX20_GATCGCTTCAGCTCGCATCG	2	1.55252	1.21409	0.575752	0.93037	0.93037
FAM57A	4	4308;5650;8548;46217	FAM57A_CCTCATGATCACACATCATG;FAM57A_GCGACGACGTGATCACCGGC;FAM57A_AGCCGACAAAGAAGTCCCCA;FAM57A_AAGTTTCGAAGAGTGAGGGA	2	1.5511	1.13683	0.577552	0.931977	0.931232
PDCD2	4	471;5653;11214;33162	PDCD2_AGGCTTGTGCACAACCAGGT;PDCD2_CAAAGCATATTACTGCAGCA;PDCD2_TCGCTGCGCAGTCGCCACGC;PDCD2_GATGAGCACCAGACTTAAGC	2	1.55068	1.58349	0.578076	0.931524	0.931232
CASP3	4	3099;5662;8490;25314	CASP3_GTCCAGTTCTGTACCACGGC;CASP3_GGAAGCGAATCAATGGACTC;CASP3_CAAGGAATGACATCTCGGTC;CASP3_ATTGTGGAATTGATGCGTGA	2	1.54941	1.19669	0.579641	0.932747	0.931232
PSMB5	4	4986;5667;14999;41000	PSMB5_CCGCTACCGGTGAACCAGCG;PSMB5_GCTTCATGGAACAACCACCC;PSMB5_TTTGTACTGATACACCATGT;PSMB5_ATCTGTGGCTGGGATAAGAG	2	1.5487	1.11005	0.580531	0.93288	0.931232
RPS12	4	3073;5668;32832;39898	RPS12_TCCACCAACTTGACATACAT;RPS12_AAGACTGCCCTCATCCACGA;RPS12_CGTTTAAGCATTGCTGCTGG;RPS12_CTGATACACGTACTTGTCTA	2	1.54856	1.19786	0.580717	0.931886	0.931232
CTRB2	4	2538;5671;24433;34561	CTRB2_ACTCACCGAAGGTGGTACCC;CTRB2_TGGGGCAAGACCAAGTACAA;CTRB2_CTCCCCAGCCACGACCACGT;CTRB2_CCGACGACGACTTCCCCGCG	2	1.54814	1.23445	0.581232	0.93142	0.931232
POLR2F	4	924;5680;10157;23880	POLR2F_GATGTGTGCCCCTGTGATGG;POLR2F_TCACGCAATCTGGAGCGCTC;POLR2F_GTACTTGGTCATGTATGGTG;POLR2F_TGTCGAGATCCTCCCCTCTG	2	1.54687	1.43915	0.582901	0.932802	0.931232
PSMA2	4	864;5685;10171;51951	PSMA2_GTATAAAGTACCTGTAATCG;PSMA2_ACTTCGCTCATCATACAGAA;PSMA2_TGCAAGAATATACTCAGTCA;PSMA2_TCTGGACAAGTTTACCAGAC	2	1.54617	1.45286	0.583788	0.932932	0.931232
DMGDH	4	1702;5686;15624;67927	DMGDH_CTTATCACCTGGCCAAAGCA;DMGDH_CCTGGTTTGTAGAACCAGTG;DMGDH_GTCTGATCTAGATCGAATCA;DMGDH_GACAACAACCCAGTACACTG	2	1.54603	1.31284	0.583967	0.931931	0.931232
CDK13	4	3028;5688;10456;13005	CDK13_AGAATATGTGGGCCTCGCTA;CDK13_AGGTAACGGTGGTAATGTAG;CDK13_TAGTCGGCCGTATACTAACA;CDK13_GGTTCCTTGTAGGCCGAAGG	2	1.54575	1.19926	0.584334	0.931232	0.931232
TRMT61A	4	4377;5694;12824;27087	TRMT61A_GATGTCCAGGAAGACGGCGT;TRMT61A_TGGAGTAGAGGATCTGCGTG;TRMT61A_GCACCGCCACCATTGCACCA;TRMT61A_CTGGGTGACTGTGCGCACCC	2	1.5449	1.13091	0.585404	0.931653	0.931653
AP3M2	4	4985;5700;27602;54721	AP3M2_TGAGGGGTAGGGATAACCGG;AP3M2_TGTGGCCGTGATCCAGACGG;AP3M2_TTCTTTAAGAATGTTCGACT;AP3M2_CAGCGTTTGAAACGAACACA	2	1.54406	1.10776	0.586496	0.932109	0.931948
PKP4	4	1237;5704;50610;51343	PKP4_TTACTCCTATATATGAGGGG;PKP4_TCGAGTCTGTGCATCCGTCA;PKP4_AGGATCAACTAACAACCATG;PKP4_GAACACAACAGCTACCTACG	2	1.5435	1.37683	0.5872	0.931948	0.931948
MRPL50	4	4259;5716;13963;74248	MRPL50_CGACTCTGGAGATCTTCAGG;MRPL50_CTTTAGACGACTATCTTCCA;MRPL50_GTGTATGCTCGGCTTCGTAA;MRPL50_TCTACTGTCTCAACAACCAC	2	1.54182	1.13424	0.589326	0.934042	0.933657
ZNF730	4	993;5719;11976;38831	ZNF730_CCCTACCAATGTGAGAAATG;ZNF730_TCATGTGTCTTCAAATTCCA;ZNF730_CCATACAAATGCGAAAAATG;ZNF730_TATGGGAAGTTGTCAAACAC	2	1.5414	1.42138	0.58989	0.933657	0.933657
HOMEZ	4	456;5726;18993;70755	HOMEZ_GAGCCCGAGTAGTCTACCGT;HOMEZ_AGCAAGCCTACCCAGACGAA;HOMEZ_CGGTCTCAGTAGTTCACCAG;HOMEZ_CCATCTGCAACCCATAACGT	2	1.54043	1.58526	0.591156	0.934382	0.933848
OPRL1	4	5324;5730;21157;24544	OPRL1_ATGGTGACCTTGAGCCCGAG;OPRL1_TACATAGCGATCCACACTCA;OPRL1_CGGGCCCCAGTAATCCTGAG;OPRL1_AACGGGAACACCGACAACAG	2	1.53987	1.09448	0.591886	0.93426	0.933848
NRIP1	4	4447;5733;20725;47090	NRIP1_GAAGAAGGAATGATACCCAT;NRIP1_AGCAACACTAGGTTTAGGTG;NRIP1_TGGATCCCAAGTGTTTAGCA;NRIP1_TCAATACACAAAATTATGCA	2	1.53945	1.12537	0.592432	0.933848	0.933848
EIF2B5	4	5462;5760;24003;76300	EIF2B5_CCGCCCTACATCTCTCAATG;EIF2B5_TGTGGATAGTACCACAAACA;EIF2B5_CGAGTTCAGTGATGATTCTG;EIF2B5_TCCCGGCACAACATCTACCG	2	1.5357	1.0881	0.597459	0.94049	0.939283
ESRP2	4	3778;5764;22204;51139	ESRP2_AGGGCGAAGGCATCACCAGT;ESRP2_AGACTGTGGTACGGGCTCGT;ESRP2_ACTGAGTACGCAGTGCCGCG;ESRP2_ACAGGTGTATAAAGCGACAG	2	1.53515	1.1526	0.598215	0.940401	0.939283
BTG3	4	1531;5767;64485;72672	BTG3_TATCCAGAAAAACCATCGAA;BTG3_ACCGACAGCACACCTCACAT;BTG3_GGATCCTGAATGATAATCAG;BTG3_AATGGAAGTGAAACCCAGTT	2	1.53473	1.32869	0.598792	0.94003	0.939283
SRSF4	4	5065;5772;9768;34741	SRSF4_AGCCAGGTTCCAGACGACGC;SRSF4_ACAAGGGACGCAAAAATGAA;SRSF4_AGTCTGTACTCTGTGCGAGT;SRSF4_GTAATTGTTGAGCATGCCCG	2	1.53404	1.10003	0.599737	0.940237	0.939283
CXorf58	4	2709;5773;29514;47857	CXorf58_TACTTGTACATAATCTTGCA;CXorf58_ATGATGCTTGCAAACTAATG;CXorf58_TAATAAGCTTAGCCTCTAAG;CXorf58_TTTCTTCATACTGATGGCCA	2	1.53391	1.21469	0.59994	0.939283	0.939283
NDUFV1	4	5637;5782;9707;12714	NDUFV1_CAAACCAGGTACCTCCACGG;NDUFV1_CTGAAAGGTTCCCTGAGTCG;NDUFV1_GCTGCCTATATCTACATCCG;NDUFV1_TGGTGGTGAACGCAGACGAG	2	1.53266	1.08134	0.601605	0.940617	0.940617
VCP	4	5756;5793;27923;61038	VCP_GTTTGCCGTACTTCACATCA;VCP_CACAGTGATCCACTGCGAAG;VCP_AATGAGACTCACGGGCATGT;VCP_GTAACCTGGGAAGACATCGG	2	1.53115	1.07715	0.603571	0.942418	0.942418
JKAMP	4	4022;5804;40942;43676	JKAMP_GATGTGTTGGAAAAGTGCGC;JKAMP_TCCACCAACTGCCTGAAGCA;JKAMP_TATCTATTACGCATTCTGCT;JKAMP_TGGTAACGTAATCTGGACTT	2	1.52963	1.13844	0.60561	0.944328	0.943262
ZBTB9	4	168;5806;69494;71839	ZBTB9_GGTGGAATTTCAGCCCGTGG;ZBTB9_AAAACCCCTGATACTCTCTG;ZBTB9_AGAACTTTCCCTCTAGCCTG;ZBTB9_GCATCGGCTTCAATGACACT	2	1.52936	1.79409	0.606004	0.94367	0.943262
TMPRSS13	4	883;5812;27567;34137	TMPRSS13_CTGGCAGGAGATGATCGGAT;TMPRSS13_GATGATGAGCGAAACCACCA;TMPRSS13_TAGTGCTCACCGGACAACCG;TMPRSS13_GAGCGTGCCTCCACAGATGT	2	1.52854	1.43949	0.607109	0.94412	0.943262
LYRM4	4	5126;5816;33090;75222	LYRM4_TTAGAACATATGCTGTCAGG;LYRM4_ACAAGTGTTATCTCTGTACC;LYRM4_AGATAACACTTGTGCGCGAC;LYRM4_TCTCTTGGCTTTATTCACTA	2	1.52799	1.09496	0.607815	0.943949	0.943262
NCSTN	4	1357;5818;26841;70521	NCSTN_ATGGTCTACGATATGGAGAA;NCSTN_TAAAGCCTATAAATACAACT;NCSTN_CCAGCAGAACCATGTAAGGG;NCSTN_CAGTGCCCAAATGATGGGTT	2	1.52771	1.34987	0.608188	0.943262	0.943262
S100A6	4	1035;5823;43179;55866	S100A6_CATGGCATGCCCCCTGGATC;S100A6_ACTTGTGGAAGATGGCCACG;S100A6_GAAGGAGCTCACCATTGGCT;S100A6_CTTCCACAAGTACTCCGGCA	2	1.52703	1.40556	0.60915	0.94349	0.94349
SCRT2	4	3276;5829;21528;40006	SCRT2_ACGTAGGCCTTGCCGCACGT;SCRT2_TCATCTCGGACGGGCGCTCG;SCRT2_TCCGCATCGTAGCTGCTCGG;SCRT2_GCACGTAGGCTGTCTCCAAG	2	1.52621	1.1746	0.610262	0.943948	0.94355
ECSIT	4	3465;5832;18609;24287	ECSIT_ATGCGCTGGATGATGTTGCG;ECSIT_GCAGATGGAGAACCACGGTG;ECSIT_GGGTTGACGTTCATGAATCG;ECSIT_TCGGACTTACCTACGATGTG	2	1.5258	1.1639	0.61082	0.94355	0.94355
ACHE	4	3089;5842;7717;25054	ACHE_TATGTGGACACCCTATACCC;ACHE_TGTCCTCGTCTGGATCTATG;ACHE_GGTGTCCATGAACTACCGGG;ACHE_TGGTGGGAATGACACAGAGC	2	1.52443	1.18481	0.612719	0.945221	0.945221
IFIT2	4	1517;5861;30244;54181	IFIT2_TGGACACGGTTAAAGTGTGG;IFIT2_GCACCTCAAAGGGCAAAACG;IFIT2_AAATCTGAACGTCTGAGAGT;IFIT2_GAAGAACATCTGTTACACCT	2	1.52185	1.32412	0.616358	0.949569	0.945699
PLK4	4	786;5866;32531;74944	PLK4_TTCTCATGGTATACTACACC;PLK4_CGATTCTGATAACCCCATGG;PLK4_ACTGTGTCAGTGTCGAAGGG;PLK4_CAGAGGAATAAGCTCTACGA	2	1.52117	1.46024	0.617333	0.949806	0.945699
FAM177A1	4	5174;5878;45065;53389	FAM177A1_AAACCTACCGGATCAACAGT;FAM177A1_GCTGCTACATCAACTCTCTC;FAM177A1_AATGGCATATTGGTACTTTG;FAM177A1_ATATAGATGAGTAACGAAAG	2	1.51954	1.08915	0.619577	0.951992	0.945699
MED25	4	2764;5884;73485;76241	MED25_TATCCATACCTGGTACTGCG;MED25_GGGAGCGTGACATTGTACGT;MED25_AGTTGTGCATCCAGAGTACG;MED25_CAGATGTGAGCCAGGACCCG	2	1.51873	1.20322	0.620685	0.952431	0.945699
COX5A	4	97;5885;15199;17664	COX5A_CAGGGGCCTTACCCACGGCG;COX5A_GATGCCTGGGAATTGCGTAA;COX5A_TGAGGAGTTTGATGCTCGCT;COX5A_ACCACCCGGGCCGACCCTCG	2	1.51859	1.90737	0.620866	0.951446	0.945699
ACSL4	4	3334;5886;9404;18540	ACSL4_AAGCCCACTTCAGACAAACC;ACSL4_GCATCATCACTCCCTTAGGT;ACSL4_ACCTGGTCAGAGAGTGTAAG;ACSL4_GTGTGTCTGAGGAGATAGCG	2	1.51846	1.16743	0.621079	0.950514	0.945699
HIST1H2BD	4	2507;5887;33683;39337	HIST1H2BD_TCTGCTCCTGCCCCAAAGAA;HIST1H2BD_ACACTGAATAGCTCTCCTTG;HIST1H2BD_GGTGACTAAGGCTCAGAAGA;HIST1H2BD_GCATCTCTTCCAAGGCAATG	2	1.51832	1.22194	0.621276	0.94956	0.945699
KIF18A	4	5142;5896;26811;55414	KIF18A_CCGGGAAGATACCCAAAAAG;KIF18A_ATTGTTAGATACATCACTCC;KIF18A_TGTGTCATCGTAGAATACAG;KIF18A_CAAGTACTTCCGGTGCTAAG	2	1.51711	1.08898	0.622922	0.950819	0.945699
URM1	4	5424;5898;11397;56201	URM1_CCTCCTTTGCAGAGGTGGTG;URM1_CATGGCTGCGCCCTTGTCAG;URM1_TCTCCCTGGATGAACAACTC;URM1_AGTCACTTTGCCTGGACAGG	2	1.51684	1.07984	0.623343	0.950208	0.945699
CTTNBP2	4	2952;5907;53906;62486	CTTNBP2_GGTGTAGCACGAGTTGACAG;CTTNBP2_ACTGCCTAGAAATCTTGTGT;CTTNBP2_AGCATACGATCCATCACGCT;CTTNBP2_GGTGAATGTAAACTGTGCAT	2	1.51562	1.18904	0.625096	0.951626	0.945699
RAB9B	4	1788;5910;14455;73773	RAB9B_CTTAGGACACCCTTCTACAG;RAB9B_GTTCTTAAATCGAGATCTGG;RAB9B_TGTTACCCAGAACTACAAAG;RAB9B_GAAAGAATTTATTTACTATG	2	1.51522	1.28748	0.625635	0.951195	0.945699
BRICD5	4	5069;5912;7992;17752	BRICD5_ACCTCAGAGCAACCACAGCT;BRICD5_GAAGACCAAGCCCTCCTGCG;BRICD5_CTGCATCTGTTACCGCCCTG;BRICD5_GCCCAACCAAACCATCCTGG	2	1.51495	1.09034	0.626038	0.95056	0.945699
PRPH	4	1524;5915;57970;72879	PRPH_CAGCTTCCGTAGCCCCCGAG;PRPH_GCGTACCTTCTCGATGAAGT;PRPH_TCTTGCGCTCTAGTTCCAGG;PRPH_CGCTGCCAACCGGAACCACG	2	1.51455	1.31953	0.626585	0.950143	0.945699
UFSP2	4	4090;5917;17898;25569	UFSP2_GCCATATATACACTGAACTG;UFSP2_AGCTAGCTACTCCTAATGGT;UFSP2_TCATAATCAACTAACTGACA;UFSP2_ATATAGATTTATGTGGTCCA	2	1.51428	1.12773	0.626953	0.949456	0.945699
DRAM2	4	780;5924;56930;66340	DRAM2_AGCAGATGTCCAAATTACAA;DRAM2_CGTTATCATCAAATTAAACA;DRAM2_AACACTCCACCATATAGACC;DRAM2_TGGGGCAATGCTAAATATTG	2	1.51334	1.45794	0.628324	0.950289	0.945699
B4GALT6	4	353;5927;43161;59216	B4GALT6_CTCTTTATGGTACAAGCTCG;B4GALT6_GATTTAGATATTGAGCCAGG;B4GALT6_TTTCAATGTGGGCTTCAAAG;B4GALT6_AGCTTTGCAGCAAAATGACG	2	1.51293	1.62623	0.628902	0.949921	0.945699
RIT1	4	1457;5930;15081;15797	RIT1_CAGGTGTATCGTCAGTACGT;RIT1_CATGCGGGACCAGTATATGA;RIT1_GTGATGATCTGGCTTACCAA;RIT1_AGACCTCAAACAGCTAAGAC	2	1.51253	1.32771	0.629471	0.949541	0.945699
CSNK2B	4	5791;5937;7810;31454	CSNK2B_CAGTTGGAAAAGTACCAGCA;CSNK2B_CTAGAGCTTGTCGATAGTGA;CSNK2B_GATCAATCCATAAAGCATCT;CSNK2B_TGTACACATCCATGCACTTG	2	1.51159	1.06637	0.630806	0.950316	0.945699
PCDHB6	4	4228;5947;53094;61912	PCDHB6_GGAAATTCAGTCTTATGACG;PCDHB6_AGACAAACCGTTGGACCGCG;PCDHB6_ATGGCACACGATTTAGACAC;PCDHB6_GTAATAACCAGAGAGCCGAG	2	1.51025	1.11976	0.632671	0.951887	0.945699
OGDH	4	3598;5950;30481;49079	OGDH_GATCATGCAGTTCACAAATG;OGDH_GACTAGTTCGAACTATGTGG;OGDH_TTCCTGTCCCCCGATGAAAG;OGDH_GTTGGCCACTCATAGATACG	2	1.50985	1.14894	0.633256	0.951529	0.945699
PSMC5	4	4640;5960;10296;19585	PSMC5_ATGGACGAAATCGACTCCAT;PSMC5_TCTAGTTCGCCTATTGCGGG;PSMC5_GGTGACACCCAATTGCCGGG;PSMC5_ACTGGTACAGAAATTCATAG	2	1.50852	1.10243	0.635219	0.95324	0.945699
PROKR1	4	2869;5962;18787;53254	PROKR1_CATAGAATTCGTGGGCCCCG;PROKR1_AGTGCGCAGGTAGTTGACAG;PROKR1_GACAATGACGAGGACCGTCT;PROKR1_GGACAATAGCCAGATACCTA	2	1.50825	1.19081	0.635611	0.952594	0.945699
C17orf78	4	2546;5974;21251;43782	C17orf78_ACTGCAGGGTAGCTATAGTC;C17orf78_GTCGGCAACTGCTATCTCTG;C17orf78_ATTCCCAGGAGTTATAGAAG;C17orf78_GGGGATTAGGTGACAGCTTG	2	1.50665	1.2131	0.637904	0.954793	0.945699
CEACAM21	4	307;5977;27681;57326	CEACAM21_AGCGTCTGCAGGTCACGAAG;CEACAM21_CGAGAGACAATATCACCCAG;CEACAM21_ACCTGCCACACAAATAACAC;CEACAM21_GGAATCACTCACCGTATACA	2	1.50625	1.65281	0.638469	0.954404	0.945699
TKTL1	4	5522;5980;13878;37681	TKTL1_ACTGCATAAACATCTATCAG;TKTL1_AGGACTCGCCATCACTCATG;TKTL1_TGTTGATGTTGCTCTCAGCG;TKTL1_CGACCGATTTGTCCTCGCAA	2	1.50585	1.07136	0.639035	0.954017	0.945699
SSBP1	4	1869;5988;11359;13722	SSBP1_TAATGAGATGTGGCGATCAG;SSBP1_TGAATCGTGTGCACTTACTT;SSBP1_TCAGGACCCTGTCTTGAGAC;SSBP1_AGAATATCAGTATTCCGGCC	2	1.50479	1.27335	0.640579	0.955089	0.945699
TFCP2	4	2541;5995;49529;67534	TFCP2_GTGCTGGTGCCTATAGCATG;TFCP2_TGAGACAACCATACTCACAG;TFCP2_ATATACTGAGCACTTACACT;TFCP2_AAATACAGTGGAGTTCCTGT	2	1.50386	1.21209	0.641908	0.95584	0.945699
MBTPS1	4	5155;5996;26713;44089	MBTPS1_ATGGCCAGGTAGCCCGACCA;MBTPS1_GGCATCAAAACACGTGAAGG;MBTPS1_GCTCAAACATGTTGACCCCG;MBTPS1_AGAACTCTCTTGCTTCGCGG	2	1.50373	1.08187	0.642103	0.954901	0.945699
GADL1	4	4360;5998;45714;52062	GADL1_GGTCATAAATCGGGCCACCA;GADL1_GGGGATGGAATATTTAACCC;GADL1_GTGGCTCAGCTTTGATGTCG;GADL1_AGTTCCAATAGTTTATGGGG	2	1.50347	1.11088	0.642473	0.954225	0.945699
SLC5A8	4	5940;5999;33187;49723	SLC5A8_AGAAATATATCTCTGCACCT;SLC5A8_CCCAAAACGGTAGACCTCGG;SLC5A8_ATCCGTGATTATACAGGCTG;SLC5A8_CTGTCCAAGGATCACAGTCA	2	1.50333	1.0581	0.642646	0.953258	0.945699
SGCZ	4	4802;6010;66270;74336	SGCZ_GAAAGTTATGAATTTCACTG;SGCZ_TGAATGCAAGAAATCACATG;SGCZ_GCCATCCATAAATTCCCACT;SGCZ_GAAAGAAATTCATTCTCGAA	2	1.50188	1.09313	0.644646	0.955001	0.945699
PIK3R2	4	2443;6017;37539;64807	PIK3R2_AGACTGGTCCCTGAGCGACG;PIK3R2_GATGCTTCTAGCAAGATCCA;PIK3R2_ACTGGGCCAGAGACTCGTGG;PIK3R2_GCTGCCGTGTGCGCTCGTTG	2	1.50095	1.21831	0.645988	0.955764	0.945699
C1orf131	4	3059;6027;18800;31728	C1orf131_GTTCTCTCATAAGAGGCCAG;C1orf131_AGGCTCGTTTAGAAGTGCAC;C1orf131_ACATCTCTCTCCAAAACACT;C1orf131_CAAGGATCTCTGGTCCTGTG	2	1.49963	1.17427	0.647886	0.957348	0.945699
FAM135B	4	1654;6032;25159;38156	FAM135B_GTCAATGTAGGTCAGCACTG;FAM135B_GAAAGGGAATAGATCAAGAG;FAM135B_AAAAGGTAAAGAGCTAATGG;FAM135B_CATGCCTAAAGACTTGAATG	2	1.49898	1.2951	0.648824	0.957512	0.945699
USP9X	4	3819;6035;27790;67875	USP9X_GTTTACCGCGGAATGCTCTG;USP9X_ACAAGTGCTATATCTAACAG;USP9X_TCATACTATACTCATCGACA;USP9X_TCATGGCGATAAAACACATG	2	1.49858	1.13234	0.649408	0.957153	0.945699
FNTA	4	4579;6041;48768;55820	FNTA_ATGCAGCCAATTATACAGTG;FNTA_ATAGGCGAGTATTAGTGGAA;FNTA_TGTGGACCAACTTCTGAAAG;FNTA_TCACAAACCCGTCGTCCATG	2	1.49779	1.09938	0.650518	0.957569	0.945699
ATR	4	5092;6042;14851;71999	ATR_GATGCTTTGATTTATATGCA;ATR_CTGTGTGAGATGGTCAAGCA;ATR_GCCCAGGTCACCAATTGTGG;ATR_TGACGTGCGAAAACAAGATG	2	1.49766	1.08093	0.650714	0.956641	0.945699
SUZ12	4	4344;6052;31167;49248	SUZ12_TTCTCTATAACAACAATACA;SUZ12_GGAGACTATTCTTGATGGGA;SUZ12_TCTATAGATTTCTTCGAACT;SUZ12_GAGACTCTCTGAATTTCTAG	2	1.49635	1.10798	0.652643	0.958258	0.945699
PXDC1	4	1134;6054;40225;43388	PXDC1_TGCGGTCCGACCACTCCGTG;PXDC1_TTCTCCCCAGTATTCTAGAT;PXDC1_ACCGGTCCGAACTGGCGCAG;PXDC1_AGAGACCAGGCTTAATGAGG	2	1.49608	1.37111	0.65303	0.957612	0.945699
GAK	4	2868;6057;17830;32943	GAK_TGTACTGCGTGTCGTGCGGG;GAK_ACTTGTTGCTTAGTAACCAA;GAK_CCCAGCATCATACTGAGCCG;GAK_AAAACAACATCGAAGATGTG	2	1.49569	1.1846	0.653642	0.957296	0.945699
PSMB7	4	680;6060;10265;22112	PSMB7_GAAAACGTTACACTCACCCA;PSMB7_AACTGGCACGACCATCGCTG;PSMB7_ACCAGGTATCAAGGTTACAT;PSMB7_GCAGATACAAGAGCAACTGA	2	1.4953	1.47785	0.654204	0.956908	0.945699
SRF	4	4072;6062;29621;35422	SRF_AGTTCATCGACAACAAGCTG;SRF_TCTGTTGTGGGGTCTGAACG;SRF_AGGTTGGTGACTGTGAACGC;SRF_GGGCTGACACTAGCAGACAC	2	1.49504	1.11891	0.654612	0.956295	0.945699
PAK2	4	1379;6063;67717;71140	PAK2_GTGTGCTCAAAATCAGATGG;PAK2_TTCCAGAAGAGAAAAAGCCC;PAK2_TGTGGTAACAGAAACGTGCA;PAK2_TGTCTCCACAGATTTACACA	2	1.49491	1.33016	0.65482	0.955394	0.945699
PNMA1	4	2860;6065;26548;66370	PNMA1_AGATTACGCCGCGATCCCCA;PNMA1_AGCATTCGGTAGGAGACCTG;PNMA1_ATTCGGCAGTGGTTATCGCG;PNMA1_TACCATATGGACTCAACAAG	2	1.49464	1.18461	0.655218	0.95477	0.945699
ALG1L	4	5639;6069;14191;20957	ALG1L_TTGAAGTTCACGGCACACAC;ALG1L_TCACACAGACAAGAGAAGGA;ALG1L_TGTCTGCACATGTCCTCCAG;ALG1L_TGGTGATGCATCTCCGCGAG	2	1.49412	1.06201	0.655978	0.954675	0.945699
COA6	4	676;6071;8683;54559	COA6_GGAAAGACAGGTCTGCTGGG;COA6_ACACTTCCAGTACTCATCCC;COA6_GTGTGACTTACCCACTGTTG;COA6_CTGTCTTTCCTTCATAGATG	2	1.49386	1.47838	0.656342	0.954004	0.945699
UBA1	4	4118;6081;8141;13150	UBA1_CACTAAGGAAGTCCTCAACG;UBA1_GTCCTCAGGGAGACACTCAA;UBA1_TTCTCCGACTACATCCGTGG;UBA1_CCAGGCAGGTAACCACACCG	2	1.49255	1.11564	0.658225	0.955541	0.945699
SYT9	4	4613;6087;21111;63574	SYT9_ACCACAGGCAGTGACCACAA;SYT9_AACCAGAGTTATATAAGCAG;SYT9_AAAAACACTTCATCAAACAC;SYT9_CATTACTGACCGGGCCGACG	2	1.49177	1.09508	0.659377	0.956014	0.945699
GCOM1	4	3371;6093;38773;40209	GCOM1_ACACCATAAACAACACCCTG;GCOM1_GGTGTCTGATCCGCTCACGG;GCOM1_GGAGAAAGACCAGAGGATCG;GCOM1_ATCCTCACAGAAAACCCTCG	2	1.49099	1.15163	0.660562	0.956533	0.945699
ARHGAP20	4	2126;6094;20651;43265	ARHGAP20_GGGAGCTGTTCCATAAGGAA;ARHGAP20_ATACCTTAGGAGAACAACAT;ARHGAP20_TGTACACAAAGATCCCACTG;ARHGAP20_TCGCCAACATCACCTATGCC	2	1.49086	1.24066	0.660782	0.955656	0.945699
SEC11A	4	5762;6096;14893;50949	SEC11A_AAGTGAAAGTCCGATTGTAG;SEC11A_ATGTGCGGCGGATGAACAAG;SEC11A_AGATCTCCTCTATGAAATGC;SEC11A_TCGGCACTAATGATCTGGAA	2	1.4906	1.0567	0.661198	0.955064	0.945699
CLPSL1	4	3588;6097;53778;65535	CLPSL1_CGCAATTGTCTGGAGCACGT;CLPSL1_CAGTCTGTGTCAAACGCAGG;CLPSL1_AGCTCAAGGAGTCTTGCATC;CLPSL1_CAATTGCGAGTCGCACTGCG	2	1.49047	1.13976	0.661375	0.954129	0.945699
MRPL2	4	5378;6099;36946;72533	MRPL2_TTGTTGATGAGGGTCCCCAC;MRPL2_ATCTTGAACTCTAACCACAT;MRPL2_TCATTCGATAACGTTGCTTG;MRPL2_GGGCCACAGAAGTAAGAACT	2	1.49021	1.06795	0.661799	0.953551	0.945699
EEF1D	4	1943;6101;14957;22857	EEF1D_GCCACACGCGTTCGGCCGAG;EEF1D_TGGCTCTCGCAATGTCACGG;EEF1D_GGCCAGACCGAGGACCGGGT;EEF1D_CCCGGTATGATGCAGCCGAG	2	1.48995	1.25814	0.662207	0.952952	0.945699
ATXN2L	4	3837;6105;8943;10290	ATXN2L_CAAACTGGCAGCCCCCCGGT;ATXN2L_TCCTCCTTTAAGATCCGGGG;ATXN2L_CCACAATGTCCTCCCGACGA;ATXN2L_CTAGCTCTTACCATCTGTGG	2	1.48943	1.1269	0.663017	0.952932	0.945699
ATP5J2-PTCD1	4	5834;6107;9466;58565	ATP5J2-PTCD1_GGGAGGAGTATTTGTCAGAG;ATP5J2-PTCD1_CCCCAGGAAATCATCCACAA;ATP5J2-PTCD1_GCAAACACCTGATCAAGGAA;ATP5J2-PTCD1_GCAGGATGAACAGTCCCATG	2	1.48917	1.05395	0.663399	0.952298	0.945699
SUPT4H1	4	3621;6108;11215;66240	SUPT4H1_AGGACAGCTGGGTCTCCAAG;SUPT4H1_GATGCATATCTACAAATGAA;SUPT4H1_AGACGGTGCCGAAGGACCTG;SUPT4H1_TGAAGCGGCTTACCCATCAA	2	1.48904	1.13735	0.663612	0.951424	0.945699
AHRR	4	1498;6109;39649;66249	AHRR_CTGTGCGAATCGGAACTGCA;AHRR_GCTGTCGCTGTTCTGCATTG;AHRR_AGGAAGGCCGAGTACTCGGT;AHRR_CATTTATGACTACATCCACG	2	1.48891	1.31022	0.663791	0.950503	0.945699
TADA3	4	4952;6134;18474;25126	TADA3_GGATGATGGCATCGGCATCG;TADA3_TCAGTAACTCCTCAAGTGTG;TADA3_TCTTATCCTGCCAGTCGGTG;TADA3_ATGACCCTATCGACGTGCCA	2	1.48567	1.07971	0.66873	0.956392	0.945699
TCEA2	4	2571;6135;16699;56113	TCEA2_GTTGACAGACATCCCGACTC;TCEA2_TGAAGTATAAGAACCGTGTA;TCEA2_CCAGGGCACCGTCGACTCCG;TCEA2_GGCCTCTGAGGCATCCCTCG	2	1.48554	1.20064	0.668931	0.955497	0.945699
SOX5	4	848;6136;29881;73414	SOX5_CACTTCTCAGCACAATACAA;SOX5_CTCATCAAAAACGAGCCGGA;SOX5_CCAGTGTCCGTTGATCAGGA;SOX5_AAATGAAGGAGCAACTCCGA	2	1.48541	1.42641	0.669133	0.954608	0.945699
EXOSC4	4	624;6138;12573;14967	EXOSC4_GGCTCGGCCTACATTGAGCA;EXOSC4_GCGCAAGCGACGGCCACATG;EXOSC4_GCACACACAAAGTCTCTCAT;EXOSC4_ACTATATTGACAGTTCACTA	2	1.48515	1.49096	0.669503	0.953959	0.945699
DDX55	4	4554;6143;7981;8162	DDX55_TCATAAGCAGGAGAAACACC;DDX55_TCTTTGTTTCGCATGAACAG;DDX55_GCGACCGCAGCGATGCACGA;DDX55_GCTGGCCATTCAAATAGACG	2	1.48451	1.0937	0.670457	0.954144	0.945699
ATP5J2	4	3899;6146;8054;11344	ATP5J2_ACTTCTGGAGGTCAAACTGG;ATP5J2_TTGCGTTTGCAGGTTACTAC;ATP5J2_ATGCGGGACTTCAGTCCTAG;ATP5J2_TGAAGAAGGGGAGCATCTCG	2	1.48412	1.12132	0.671023	0.953776	0.945699
LARP7	4	2627;6151;11503;64919	LARP7_GAAGAAGCACCAAGAAAACC;LARP7_TGGAAGGCACCAGAATCCGG;LARP7_GCTTACCTGAAGTCAGAACA;LARP7_GGAAGCATCAGAAGCTTCCA	2	1.48348	1.19542	0.671987	0.953974	0.945699
GPANK1	4	1716;6154;22566;44093	GPANK1_TCGAGCAGCACACATCAGTG;GPANK1_CAGGGCCTCATAGAAAGCTC;GPANK1_GAGACTGCTGGAACCGCATG;GPANK1_TGGACAAGGGAGATCCCTTG	2	1.48309	1.27971	0.672608	0.953685	0.945699
DNAJC5G	4	4023;6156;50566;56943	DNAJC5G_CGGAAAATTTACGACCAGCA;DNAJC5G_GCAGTGCTGGATCTTAAGAA;DNAJC5G_CTTGTCGGGATGATACCGCA;DNAJC5G_CCAGGTGATACTCAAAAGGA	2	1.48283	1.11499	0.673011	0.953088	0.945699
TUFM	4	3680;6157;18334;23281	TUFM_TCGGGGTATCACCATCAATG;TUFM_AGCAGAGCCTACGATGACTG;TUFM_ACAGGCACTGCACCCCTCGA;TUFM_GTGACAGGTACACTAGAGCG	2	1.4827	1.1312	0.6732	0.952191	0.945699
PDCL	4	5973;6159;26907;33634	PDCL_GACCACGAGGACAAGGACCG;PDCL_GGAGTTTGCCATAATGAATG;PDCL_GAAGGCATCTCAGTTAACAC;PDCL_GCAGTACCGGAAGCAGCGAA	2	1.48245	1.04676	0.673623	0.951626	0.945699
CDK12	4	5436;6160;14604;76317	CDK12_CTAGCAGTCCCATTAAGTCA;CDK12_TGGCCTTCAAACTAGACCGA;CDK12_ATTCACCAGTTCAGTATCTG;CDK12_ACTGACCGACTGCCTTCTCG	2	1.48232	1.06221	0.67383	0.950758	0.945699
PTPMT1	4	5603;6161;22925;37895	PTPMT1_TGGCGCGTCAAGCTCCGCAA;PTPMT1_TACAATGCACGTAAACACAC;PTPMT1_CGGGGTGATCACCATGAACG;PTPMT1_TCAGCACAGTAGACATGACT	2	1.48219	1.05711	0.674023	0.949872	0.945699
TPSD1	4	485;6162;14847;34099	TPSD1_CCCCCAGTGGGTGCTAACCG;TPSD1_CAGGTGAGCCTGAGAGTCCG;TPSD1_GGACTCACCAGGGGCCACGT;TPSD1_GTCTGGATGATGTAGAACTG	2	1.48206	1.54294	0.674216	0.948987	0.945699
PDCD5	4	63;6163;15102;76195	PDCD5_GGCCGACTGATCCAGAACTT;PDCD5_CGAGCTGCAGGCCAAACACG;PDCD5_AAGATGCTTACACCTGGCCC;PDCD5_ACGAGGAGCTTGAGGCGCTG	2	1.48193	1.98247	0.674413	0.948111	0.945699
POLD4	4	2292;6165;32122;50113	POLD4_TCCGCTTCCTCCTCGTCGCG;POLD4_CCTCCTCTTCACAACCGGGT;POLD4_TGGCAGTACGGGCCCTGCAC;POLD4_ACACCTCAGAGACCTAGCTC	2	1.48167	1.22119	0.674802	0.947507	0.945699
MPZL3	4	3091;6166;38310;52559	MPZL3_AACCCTACCATAAAGGACAA;MPZL3_TTTGTATACATTTCCAACCC;MPZL3_TCCAACATAACCTCGGACAT;MPZL3_ACACACTTACTGATACTGTG	2	1.48155	1.16325	0.675	0.946636	0.945699
MRPL14	4	2877;6167;8830;57896	MRPL14_AATCGCACTCAGACTCCCAG;MRPL14_GATGACGCGGGTACGAGTGG;MRPL14_CGAATCTGGGGGTCATTCGG;MRPL14_TTATAGACATGGATGCAGCG	2	1.48142	1.17686	0.675208	0.945782	0.945699
DDX19A	4	2942;6171;15345;26379	DDX19A_GCCATCAGACAGATACCCCC;DDX19A_CCAGTCCAGCACGGTCCCAG;DDX19A_AAAGTCAAAGCAGATACCAA;DDX19A_ACTGGGCAATCAGATTCTGT	2	1.4809	1.17233	0.675966	0.945699	0.945699
RPL17-C18orf32	4	2420;6187;9931;37821	RPL17-C18orf32_CATGAGCTCTGTAGGTCCGG;RPL17-C18orf32_TGGAGTTGGCAGGTGTGCGC;RPL17-C18orf32_CCGTAAGGATCATCTCAATG;RPL17-C18orf32_TTTCTAGCATGCAAATCAAG	2	1.47885	1.20911	0.679202	0.949078	0.949078
MIXL1	4	2966;6199;36174;58883	MIXL1_GCCAAGTCTCGGCGTCAGAG;MIXL1_GGCCCGGTACGCTGGAAACG;MIXL1_GGAAGCCCGCAAAGGTCGCT;MIXL1_GCTCGCGCAAGTGGATGTCG	2	1.47732	1.16899	0.68163	0.951322	0.950994
BAD	4	2778;6205;68609;74632	BAD_CATAGCGCTGTGCTGCCCAG;BAD_GGTGACTGGCGTCCCACAGG;BAD_TGGGGTACTTACCTCCATGA;BAD_GCCACAGCTCCTACCCCGCG	2	1.47655	1.18116	0.682829	0.951847	0.950994
RNASEH2B	4	4169;6206;44172;69975	RNASEH2B_GAAGAGAACTTACCTGAACA;RNASEH2B_TCCACCACAACTTGATCAAG;RNASEH2B_TGACCAAGCTTCCACTGACA;RNASEH2B_TGAAGTAACTTCTCAAGTCC	2	1.47642	1.10536	0.683039	0.950994	0.950994
HK1	4	3149;6215;32584;72928	HK1_AACCGCCTGCGTGATAACAA;HK1_ACAAAGCGATTTAAAGCGAG;HK1_CATCCGGACAGAGTTTGACA;HK1_GCAGACGCACAACAATGCCG	2	1.47528	1.15659	0.684817	0.952324	0.952324
DYNC1H1	4	4556;6236;10663;73808	DYNC1H1_GCTTTATATTGACAACATCG;DYNC1H1_CCAGGCGACGAAACGAGACA;DYNC1H1_AAATGCGCCCCGAGACACCG;DYNC1H1_TCAGCGGAGAATGGTCTCCG	2	1.47261	1.08768	0.688982	0.956966	0.955855
DHFR	4	4192;6241;14582;68292	DHFR_CGGCCCGGCAGATACCTGAG;DHFR_AACCTTAGGGAACCTCCACA;DHFR_GACATGGTCTGGATAGTTGG;DHFR_GTCGCTGTGTCCCAGAACAT	2	1.47197	1.10215	0.689917	0.957115	0.955855
PCNP	4	411;6245;56032;76009	PCNP_TGTAGGCTTTGTTGGGAGGT;PCNP_TCAGCCATATCCATCAAACT;PCNP_ACCTATGGCAAATCCAAACT;PCNP_GGGGTTGTGTTCACCTCCGG	2	1.47146	1.57296	0.6907	0.957054	0.955855
PPIAL4A	4	225;6247;60636;73225	PPIAL4A_TTCACACGCCATAATGGCAC;PPIAL4A_GGTGACTTCACACGCCATAA;PPIAL4A_ACTTGTCACCAGTGCCATTA;PPIAL4A_AGACAAGATTCTAAAGACAG	2	1.47121	1.70207	0.6911	0.956462	0.955855
MAT2B	4	1914;6256;73384;74609	MAT2B_GCTGTCCTGGAGAACAATCT;MAT2B_AGTTAACATCCCTAATAGGA;MAT2B_GCACAATGTACTATAACATG;MAT2B_AGTCAGCAAACATGGATCAC	2	1.47007	1.25122	0.692859	0.957751	0.955855
KRT84	4	542;6257;16686;50503	KRT84_CCTCAGCAATGATCCCATCA;KRT84_CCTTTGGATCGTACTCACCC;KRT84_GTCTGATCTCGAGGCCAACG;KRT84_CAACTCTGTAACCAAAGCCA	2	1.46995	1.51324	0.693059	0.956884	0.955855
RPS25	4	2903;6260;30039;44750	RPS25_AGACCCAGTGAACAAATCCG;RPS25_GGTGAGCAGAAGTGGTCCAA;RPS25_TAAACTTATAACCCCAGCTG;RPS25_GACAAGAAGAAGAAGGACGC	2	1.46957	1.16921	0.69365	0.956559	0.955855
IDH3A	4	1563;6268;25907;46380	IDH3A_CCACCGGAGCAACGTCACGG;IDH3A_TAGCCTTCGATAGAGACACA;IDH3A_AACCCAAAACAGGTGACCAG;IDH3A_TGGGTGACCGGCTGCTATTG	2	1.46856	1.29139	0.695301	0.957694	0.955855
ANAPC15	4	2874;6270;9526;54931	ANAPC15_ACAGAGTCTCAGTCACACGA;ANAPC15_TAATCTGGATCGACCCTGTG;ANAPC15_CCCACAGCTCCAAAGCATCG;ANAPC15_CCACCAGCACTATGATGACG	2	1.4683	1.17051	0.695698	0.957102	0.955855
MRPS26	4	3925;6274;16454;21345	MRPS26_TTGACCCTCACAGGATAGCG;MRPS26_AGTTCGTGTCCGAGGTGCAG;MRPS26_GGTTCCAGGCCATCAGCTCG;MRPS26_AGTGAACATGCCGCCCGCGG	2	1.4678	1.11195	0.696505	0.957074	0.955855
FCRL4	4	4267;6275;12241;42160	FCRL4_TACAGACTCTCAGCCTACAG;FCRL4_ATGCAACAGAGAAAACAACA;FCRL4_CTGCACATGGATCTGTAGCG;FCRL4_GCGCACAGGGTTACTTCGTG	2	1.46767	1.09683	0.6967	0.956206	0.955855
EIF3F	4	5141;6283;11266;17014	EIF3F_CCACGAGTACTACAGCCGAG;EIF3F_GGACTCCCATTAAAGTGCTG;EIF3F_TGTCGACAAACACTCAGTGG;EIF3F_CACGCCAACCCCAGTCCCGG	2	1.46667	1.0638	0.698307	0.957276	0.955855
FETUB	4	4220;6287;13754;48933	FETUB_GTCTTTGTTAATATCCCGCA;FETUB_AAGAAGGCATGGCAAGACTG;FETUB_CCCGGGAGAGCAGAGCCGAG;FETUB_ACGACGCCCAGGAATACAGA	2	1.46616	1.09805	0.69909	0.957216	0.955855
DMRTA1	4	1665;6290;41659;69689	DMRTA1_GGGGGAACCTGCATCCCCGA;DMRTA1_CCACACCATGGTTACGACAG;DMRTA1_CCCCGGATGCCCGACCACCG;DMRTA1_GCTGGAAAACTTCGAAAGCG	2	1.46579	1.27716	0.699691	0.956906	0.955855
ABCB7	4	5894;6295;19713;60750	ABCB7_CACACCACAGACAGCTACCG;ABCB7_GATTAAATACCAAAGCACTC;ABCB7_AGTCATTAAAAAGTATCACA;ABCB7_TCACAGTTGCAGTCACACGG	2	1.46516	1.04028	0.700659	0.957098	0.955855
SSB	4	5784;6297;18166;30289	SSB_AAGAAATTTGTAGAGACCCC;SSB_TTGGCGACTTCAATTTGCCA;SSB_AAATGGATAGACTTCGTCAG;SSB_CTCTTGATGACATAAAAGAA	2	1.46491	1.04323	0.701057	0.956513	0.955855
MFAP3L	4	359;6300;23280;71613	MFAP3L_ACCATATCATAGTCAAGGAA;MFAP3L_AGAAGTGAAGATGACGCGCA;MFAP3L_GATATTGAGGACCATGACGA;MFAP3L_GTTAGTCACACTCTTAGCGG	2	1.46453	1.59842	0.701662	0.956211	0.955855
SLC38A5	4	2333;6305;9773;17192	SLC38A5_CATGGCCCCAATGGACACGT;SLC38A5_TCCTGTACATGGACCCCGAG;SLC38A5_ATTGTGCAGACAGATGACTG;SLC38A5_CTCACATCCATGAACTGGAC	2	1.4639	1.20882	0.702621	0.956391	0.955855
BACE1	4	352;6307;19920;37546	BACE1_GTGTATGTGCCCTACACCCA;BACE1_GAACTTGTCTGATTCAGTGA;BACE1_CCTCATAATACCACTCCCGC;BACE1_TACTACGTGGAGATGACCGT	2	1.46365	1.60219	0.703054	0.955855	0.955855
CD302	4	711;6324;15196;39193	CD302_TGCCTAGTAGGATATCATCT;CD302_AGAAATCAGTGTACTGACCA;CD302_CTTGATGTGCAGAAAAGCAC;CD302_ACGTAAGGGCTTACCCGCGA	2	1.46152	1.45155	0.706428	0.959316	0.959205
TNFAIP8L3	4	3135;6329;29545;65053	TNFAIP8L3_TGTGGGTCAACGGATATGCA;TNFAIP8L3_GATCATGAAAGACTTAATCA;TNFAIP8L3_GAACAACCAGTTTAGCCAAG;TNFAIP8L3_GGTGTCATCAATCAACATGT	2	1.4609	1.15024	0.707457	0.959587	0.959205
GPI	4	4359;6334;13806;28174	GPI_TGAGAAGATCAACTACACCG;GPI_TGGGAGGACGCTACTCGCTG;GPI_TGACCCTCAACACCAACCAT;GPI_TTGGAGACATACCAGACGCG	2	1.46028	1.08933	0.708445	0.959801	0.959205
CMTR2	4	4522;6336;28607;30563	CMTR2_CTGAACTTTGTACTCAAGCA;CMTR2_AGGAAACTCCGAAGTCTATG;CMTR2_CCAATGACAAGGAAACCGAT;CMTR2_GAAATGCATTAAGTTCAGTG	2	1.46003	1.0827	0.708833	0.959205	0.959205
VAMP1	4	1732;6344;36621;61975	VAMP1_CAGACGACTACAGCAAACCC;VAMP1_GGACATCATACGTGTGAACG;VAMP1_TTGTGATGCTCCTGCCTGCA;VAMP1_CTGTTACTGGTCATGTTAGG	2	1.45903	1.2658	0.710394	0.960193	0.960193
KRTAP6-3	4	5675;6356;43110;73730	KRTAP6-3_AGCCGCCATAACCACAGCCC;KRTAP6-3_TACTACAGAAACTACAATGG;KRTAP6-3_GGCTATGGAGGCCTGGACTG;KRTAP6-3_TATGGGTGCTGTGGCTACGG	2	1.45754	1.04267	0.712861	0.962404	0.961002
FBL	4	4879;6360;8313;33717	FBL_ACCAGATCCACATCAAACCG;FBL_ACCAACGATGTCAGAGACAT;FBL_CCAGTCGGGGAAGAATGTGA;FBL_TAATGAGGTCACGGCCAGAG	2	1.45704	1.06795	0.713684	0.962392	0.961002
SMN1	4	4896;6362;13851;38271	SMN1_TGTGCCGCGCCGGAACAGCA;SMN1_TCTGCCATTTGGTCAGAAGA;SMN1_TAAGAGAGAAACCTGTGTTG;SMN1_ATTAGCTACTTCACAGATTG	2	1.45679	1.06723	0.714089	0.961817	0.961002
EMC7	4	1946;6363;11159;18761	EMC7_TTTATTAAAAGGGAATCGTG;EMC7_GAGATCGCTTCAAGATTGAG;EMC7_TTCTCCGTCTACCAGCACTC;EMC7_CGAAGTGATATCCACTCGAA	2	1.45667	1.24119	0.714314	0.961002	0.961002
PMPCA	4	1635;6379;10687;12746	PMPCA_ATTGGATAATGGGCTTCGCG;PMPCA_CTAAACCGTCTGTACGCAGG;PMPCA_TAGCAAAGGCTTGGACACGG;PMPCA_GTACACTGGGGGGATTGCCA	2	1.45468	1.2753	0.717583	0.964278	0.961427
UBE2H	4	3414;6380;12258;67845	UBE2H_TTAGGATAGGCCAATAACTG;UBE2H_ACGCTTCATCAATGTTGGGA;UBE2H_GCTGCAGCGTCACCATTGAG;UBE2H_GCTTGTATTCTTCTGGTCGG	2	1.45456	1.13105	0.717778	0.963421	0.961427
HIST1H3C	4	324;6383;15385;41190	HIST1H3C_CCTGGTGCGAGAAATCGCCC;HIST1H3C_GTAGCGACGGATTTCGCGCA;HIST1H3C_CCGCAGAGCTCTGGAAACGC;HIST1H3C_AGGTTTCTTCACGCCACCGG	2	1.45419	1.61522	0.718374	0.963104	0.961427
PLCE1	4	4866;6384;57765;75589	PLCE1_TCTTCTTGGGAATTGTACCG;PLCE1_AGCAGCTATCGGACAACCAG;PLCE1_AATGCTTACAGGATACCACT;PLCE1_CTGGCTGTAGAGTTCTACCG	2	1.45407	1.06693	0.718581	0.962267	0.961427
PDS5A	4	3881;6385;19973;25100	PDS5A_TGCTACTACAGATTTCATTG;PDS5A_TGTACTCACGATCGTATCTG;PDS5A_CATCGCTGATAATAACCGAA;PDS5A_GAATCACCCAGATTTAGCGA	2	1.45394	1.10708	0.718785	0.961427	0.961427
RAB2B	4	1544;6389;8482;49867	RAB2B_GCAGCACTCTAGTTCCAACA;RAB2B_CAGTGACCTAGAGTCCCGCA;RAB2B_CCGGGCATCCTCTAACCATG;RAB2B_ATCACCCGTTCCTACTACAG	2	1.45345	1.28633	0.719616	0.961427	0.961427
BBS12	4	1322;6397;35115;66485	BBS12_AGTCAATACTAATCCACAGT;BBS12_GATTTGATAGAGGAATTGCA;BBS12_ACAGAGAATTACCGCCACCT;BBS12_ATGTATAAACAGTAAGCGGT	2	1.45246	1.31761	0.721191	0.96242	0.96167
IER5L	4	2163;6400;33831;45765	IER5L_AGTGCAAGCCGAAGTCCGAA;IER5L_CCGCACGGCGCGCCCCACCG;IER5L_GCGCGCGTTGCGGAGCACGT;IER5L_GCACCAGCACCTAGCGTACG	2	1.45209	1.21785	0.721805	0.962129	0.96167
SRP14	4	1576;6410;13711;20467	SRP14_GCTGATCTTCTTCTTCCCAT;SRP14_CATCCATGTTAGCTCTAAGG;SRP14_TATAGACGCTGCCCGACGTC;SRP14_CATTCCAAAGAAGGGTACTG	2	1.45086	1.28086	0.723779	0.963651	0.96167
GEMIN7	4	5792;6416;8724;16549	GEMIN7_GCGGAGGTAACGCTCCCGAA;GEMIN7_GTGAGCTTCACGTTGCACGA;GEMIN7_ATGGACGCAGAGCCCCCTTG;GEMIN7_GCTCACCTGATGACCCACCA	2	1.45012	1.03561	0.724997	0.964163	0.96167
C19orf68	4	3404;6417;21486;67227	C19orf68_GGACAGCAGGCGGCGCACGT;C19orf68_ACGTCGATGAGCGTGTAGAG;C19orf68_TTGGAGAATCAGAAGCCGAG;C19orf68_GCTGGCACTCCGTCACCACG	2	1.45	1.12931	0.725221	0.963354	0.96167
HGS	4	5922;6420;34296;70312	HGS_GCACGCAGCCCCCACCAACG;HGS_CAGCCCCTCATAGTACACTG;HGS_CTTGGGGTACGAAGTGTACG;HGS_GTTCGGGGTGATGACCCGTA	2	1.44963	1.03174	0.725817	0.96304	0.96167
IL6	4	4182;6422;48457;57389	IL6_TGCCTGGTGAAAATCATCAC;IL6_TTTGTCAATTCGTTCTGAAG;IL6_CAAATTCGGTACATCCTCGA;IL6_TACTCTCAAATCTGTTCTGG	2	1.44938	1.09128	0.726242	0.9625	0.96167
ARL4D	4	1570;6423;20242;58703	ARL4D_AGACGGTCTAGTGTTTGTGG;ARL4D_TGATGCCACGCGATCCCCCG;ARL4D_AGCCGGGCCTCGGACAACCA;ARL4D_CGGGTATAAGAGCGCCACAG	2	1.44926	1.28083	0.726448	0.96167	0.96167
FAR1	4	4131;6437;34899;65942	FAR1_ACAGACACCACAAGAGCGAG;FAR1_AGCACTAATCCTTTCCACTG;FAR1_AATATGCTTGCGATTACAGT;FAR1_CAACTGGCACCAACAATCGA	2	1.44754	1.09257	0.729351	0.964411	0.963555
NDUFAB1	4	1275;6443;24133;55740	NDUFAB1_TGACAAGATTGACCCAGAGA;NDUFAB1_ATGCCCTCTAACGTCAAAGG;NDUFAB1_ACCTGCGCGAGCACTAAGGC;NDUFAB1_GCTCCGCGGGGACCCAGACG	2	1.44681	1.32224	0.730598	0.964957	0.963555
HIST2H3A	4	3664;6451;10068;14949	HIST2H3A_ACTGCTCGCAAGTCGACCGG;HIST2H3A_GATCGCGCAGGACTTTAAGA;HIST2H3A_GTAGCGCCGGATCTCCCGCA;HIST2H3A_CCGGCGCTACCAGAAGTCCA	2	1.44583	1.11357	0.732256	0.966044	0.963555
FPR3	4	959;6455;30915;52523	FPR3_AGAAGATCCACAGAACGGTG;FPR3_TACAATAAGTACTACGAATG;FPR3_CGTGTTCATTACCATGGCCA;FPR3_GCGACTGAGACCATTCGGAA	2	1.44534	1.38062	0.733059	0.966001	0.963555
POLR2B	4	5626;6457;32753;51235	POLR2B_TGCTATTGGTCAGCGCATTG;POLR2B_TAGGAGAATTTAAACGACGC;POLR2B_TTAATAATGAAATAGCCACC;POLR2B_ATAGACCGTGTAGTCACAAG	2	1.4451	1.03788	0.733456	0.965425	0.963555
CEND1	4	3560;6458;39781;41371	CEND1_GGCACCTGCCAAGAAGACCT;CEND1_GGGTTGCATCGGGACTGCTG;CEND1_CTTCGAGGGCTTGGTCAAGG;CEND1_GGTGCCCCAGGTCACCACCG	2	1.44497	1.11846	0.733653	0.964586	0.963555
SCO1	4	4798;6459;23753;74068	SCO1_CACGCGCCCCTCGAAGCCCG;SCO1_TGGGGAGCGTAAAACTGACA;SCO1_AAGGAACGGCAGCGACACAT;SCO1_CCCCAAAACTCGAGTCCGCG	2	1.44485	1.06476	0.733883	0.963794	0.963555
DNAH3	4	4128;6469;22735;30783	DNAH3_GGACACCATCCATCCACTCG;DNAH3_CAAGGATGAATCATTCGTGG;DNAH3_CTTCTCACGAGTGATTCAAG;DNAH3_TAAGTGACTACTATACCTTG	2	1.44363	1.09074	0.73591	0.965361	0.963555
DEFB113	4	1330;6477;16295;50607	DEFB113_TGTTCGTGGTGCTTGCAAGC;DEFB113_CAAGCCGGAATGCAACAGCT;DEFB113_ACTGTGTCTTGTGGTCCATC;DEFB113_ACAAGACACAGTGAAGACAA	2	1.44266	1.31147	0.737667	0.96657	0.963555
TECRL	4	2087;6478;47611;60523	TECRL_TAGAAGATTACGCCACCCAG;TECRL_AAGAGGAGGTATATTAGCAG;TECRL_GCTGCAGACCAACTCGAGAA;TECRL_TACTTTCCCAAAGAGCTACA	2	1.44254	1.22017	0.737867	0.965737	0.963555
BCORL1	4	779;6481;12010;26898	BCORL1_GGAGGCGGGATATATACCAG;BCORL1_TCCCGCATCTGACAGCGCCG;BCORL1_TTCCCATTGACTGAACACCG;BCORL1_CTGGAACAAGCCCTGAATGG	2	1.44217	1.42262	0.738465	0.965428	0.963555
ANAPC13	4	3890;6485;23433;62395	ANAPC13_GATGTCGCAATACCACTGGT;ANAPC13_CCTGAACCTGAACAAGACAA;ANAPC13_GGTATTGCGACATCCTCATA;ANAPC13_GTGAGGTTCAGAGAGATGGA	2	1.44168	1.10052	0.739284	0.965408	0.963555
F7	4	4661;6488;22734;45636	F7_CAGTACTGCAGTGACCACAC;F7_CAAACCCCAAGGCCGAATTG;F7_TTTCCCAGTCTTCGTAACCC;F7_GAACTGGAGGAACCTGATCG	2	1.44132	1.06804	0.739939	0.965174	0.963555
AAR2	4	1672;6489;25389;41285	AAR2_CATGTTCAGGATGACCACAG;AAR2_CTTGGTTATCTCAGCTGGCG;AAR2_TAAGGAAGAAACCCATACGA;AAR2_GGGGTAGATTCTGCCCCACG	2	1.4412	1.26402	0.740149	0.964361	0.963555
PAQR3	4	4246;6490;43351;52784	PAQR3_CCAATTACCTCACGCAGCAA;PAQR3_GACAACCCGTACATCACCGA;PAQR3_TGGATGGCATTAGATTATGC;PAQR3_TCTGCTCGTAGGTGTACAGG	2	1.44108	1.08441	0.740383	0.96358	0.963555
ATOH8	4	1023;6494;15026;63854	ATOH8_ACGAGTAGGAACTTTCCCCG;ATOH8_CGGTCGTTTCCTAGGCGACG;ATOH8_CGGGACCGGCTGCAGCCGAT;ATOH8_GAAGCAGCGTTTCCGCGCGT	2	1.44059	1.36477	0.741196	0.963555	0.963555
GFM2	4	4526;6499;30694;41889	GFM2_GTCAATCTAATTGATACACC;GFM2_TAAATGCGCATAAAAACCAG;GFM2_CAGGATCATTCATTTCCAAG;GFM2_TGTTACCAGCAGTCAATGAA	2	1.43999	1.07253	0.742264	0.96386	0.963766
TGFB1	4	3969;6506;31082;49167	TGFB1_TTGATGTCACCGGAGTTGTG;TGFB1_GGTGAAGCGGAAGCGCATCG;TGFB1_GGTTTCCACCATTAGCACGC;TGFB1_GAATGGTGGCCAGGTCACCT	2	1.43914	1.0956	0.743704	0.964648	0.963766
TCEB2	4	1863;6511;27266;74389	TCEB2_CTTGGCGTCCGTGAAGATGG;TCEB2_GAGCAGCGGCTGTACAAGGT;TCEB2_GCTTCACCAGTCAAACAGCA;TCEB2_CGAACTGAAGCGCATCGTCG	2	1.43853	1.24087	0.744717	0.96488	0.963766
PARK2	4	2723;6515;14036;68337	PARK2_AGTCTAAGCAAATCACGTGG;PARK2_ACCTGATCGCAACAAATAGT;PARK2_ATGCTAGACTTACCCACACA;PARK2_AGGCGACGACCCCAGAAACG	2	1.43805	1.16576	0.745534	0.964858	0.963766
KRTAP25-1	4	5871;6519;31957;39042	KRTAP25-1_ACTATGAGACACATAATTCA;KRTAP25-1_CAGCGACAAAAAATAAAGCT;KRTAP25-1_ATTGACAGCCATAAGAGACA;KRTAP25-1_ACCATAGGAGAAATAGCTCA	2	1.43756	1.02712	0.746391	0.964887	0.963766
HINT3	4	1725;6522;37206;49001	HINT3_AGATAATGATGAGTTGCTGC;HINT3_TGTTCTGCCGGATCGCGGGG;HINT3_AGGAAAGATCAAGTAGAACT;HINT3_AAACTACGGTTTCCTCAGTG	2	1.4372	1.25571	0.746993	0.964588	0.963766
MAPK8	4	1929;6525;62866;76048	MAPK8_AGAAACTGCAACCAACAGTA;MAPK8_TGATATTAGATATTGATCAG;MAPK8_AGAATCAGACTCATGCCAAG;MAPK8_TAGTGGATTTATGGTCTGTG	2	1.43684	1.23304	0.747635	0.964341	0.963766
DNLZ	4	5683;6527;10983;19975	DNLZ_CCAGCTCGTCTACACCTGCA;DNLZ_TGCACGCGACTCAGCAACCT;DNLZ_GGTTGTCAGCGATGATATGG;DNLZ_GCTGGCCTATCACCAAGGCG	2	1.4366	1.03197	0.748022	0.963766	0.963766
SLA2	4	2887;6536;20138;25006	SLA2_TCCGGTCCCAGGATGCAGGG;SLA2_AGGATCCACTGCCTTGACAA;SLA2_CGAGCTGTCGCTGAGACTCG;SLA2_CATGGGAGACTTTGGCCACG	2	1.43551	1.15325	0.749863	0.965062	0.965062
RANGAP1	4	3132;6543;69350;76410	RANGAP1_GACAACGCATTCGGGCCCGA;RANGAP1_CAGAATGGGATCAACCACCC;RANGAP1_CGTCTGGAAGGCAACACAGT;RANGAP1_GCCATTGCAGATGCCATCCG	2	1.43467	1.13731	0.751363	0.965919	0.965919
HMGB1	4	3889;6548;21930;22762	HMGB1_GGTGATGTTGCGAAGAAACT;HMGB1_AACCTATATCCCTCCCAAAG;HMGB1_GAAGTGCTCAGAGAGGTGGA;HMGB1_GGCGATACTCAGAGCAGAAG	2	1.43407	1.09676	0.752458	0.966253	0.965957
SLC35A2	4	6008;6553;29814;38908	SLC35A2_CTGCTCTTCGCACAGAAGAG;SLC35A2_GAAACCACGGGTGGCCACGG;SLC35A2_TAGAGATGGCAACATACTGG;SLC35A2_CTACGCCCGCACGTTGCCAG	2	1.43347	1.02133	0.75351	0.966531	0.965957
LMOD3	4	3156;6558;47326;49505	LMOD3_TGTCACCTTTGTGAAATCCG;LMOD3_TCTGAATCATTCCCACGGGA;LMOD3_AGCTTCGGTTTCACAATCAG;LMOD3_ATTGGACTCGATGTTGAGAG	2	1.43287	1.13497	0.754545	0.966787	0.965957
MTIF2	4	3846;6562;9798;27003	MTIF2_CCCCGCATTTACCGTAAGTG;MTIF2_GATCAAAGAAGTGATAACGA;MTIF2_GCCCATTATAGTAACAACTG;MTIF2_ATGGATTGGAATGACTATTG	2	1.43239	1.09795	0.755373	0.966777	0.965957
KLHL11	4	5124;6563;26518;60363	KLHL11_GGGGCCCGAACCCGACACAG;KLHL11_TGGCGGCAGCCAGTACCGAG;KLHL11_CTCGACATGTCAAACCAGAG;KLHL11_TGATCCAGCAACATACACGT	2	1.43227	1.04716	0.755567	0.965957	0.965957
KIF4A	4	6220;6567;7860;10095	KIF4A_TGTGCTCAGACGTAAAACGG;KIF4A_AGAGAATGAACCAACAGTTG;KIF4A_CGACTGGGAGTTCATAGCCG;KIF4A_TTACGTTATAGATCCAGGCA	2	1.43179	1.01492	0.756415	0.965974	0.965974
FOSL1	4	1990;6576;12159;25765	FOSL1_CCAAGCATCAACACCATGAG;FOSL1_TGGTACAGCCTCATTTCCTG;FOSL1_TATTCCTTAGAAGTTCCACC;FOSL1_AGTACAGCCCCCCACAACCC	2	1.43071	1.22375	0.758306	0.96732	0.96655
SCUBE1	4	4140;6578;20590;21106	SCUBE1_ACGTGCGCAGTCAATAACGG;SCUBE1_AATAGCTACGTCCTGAGCTG;SCUBE1_TGAGAATGACTACTACAATG;SCUBE1_CTCTACGGGACAACCCACTG	2	1.43047	1.08364	0.758746	0.966817	0.96655
SNAPC2	4	3202;6582;9875;27208	SNAPC2_CATCTGCCTCACCTCTATGG;SNAPC2_TGAGAAACCTTCTGAGTCGT;SNAPC2_CAGGAGGGTGACCGGTTCCG;SNAPC2_GGCAGAGCTAGGTATTTCAG	2	1.42999	1.1308	0.759654	0.966908	0.96655
MAP3K11	4	4645;6592;47009;66000	MAP3K11_TGATGGAGTATGCAGCCGGT;MAP3K11_TGCTGCGCTTGAATGTCCCG;MAP3K11_ACTGGGCTCGTAGTCGAACA;MAP3K11_TCCAACTATGTGTCTCGGGG	2	1.4288	1.06238	0.76179	0.968562	0.96655
MIA3	4	6441;6596;23805;64816	MIA3_AGGGCATAGTGACAAGAGGG;MIA3_TGTCTCTGGATGCGTTAGGG;MIA3_AAATATACTAACAACCTGGG;MIA3_GAGTGTCCCCAATCACACGT	2	1.42832	1.00766	0.762638	0.968575	0.96655
USP5	4	1402;6607;10975;63429	USP5_ATCCTGGGTAGGGTCCGTCG;USP5_ATGGATGCAGCCCTTAACAA;USP5_CTCGGTAGTGCTCCACAGCG;USP5_GGAGAAGTTTGAATTAGACG	2	1.42701	1.29282	0.764951	0.970447	0.96655
USH1C	4	1440;6613;22205;50145	USH1C_CAGCAGAGGAAATCTGCTCG;USH1C_GATCCACATACTGCCAAGTG;USH1C_CTCTAACCTGGATCACAAGG;USH1C_TCACATGGCCAGATAAGGGA	2	1.4263	1.28699	0.766254	0.971036	0.96655
FAM188B	4	3348;6622;63258;67412	FAM188B_AAGATGCTCAGAGACTACAC;FAM188B_CAGTTCACTAAGCTGACCCA;FAM188B_AAGTCTGGTCTGATTGTGCG;FAM188B_ATACGGCATAGTGCAGAACA	2	1.42523	1.12003	0.768171	0.9724	0.96655
NIPBL	4	2346;6623;21878;75467	NIPBL_TATACGAACTAACCTCCATG;NIPBL_TGAGACTGATCCTTCACTAG;NIPBL_AAGTGAGGACTACCTACACA;NIPBL_CTTTAGCTTGATATGCAACG	2	1.42511	1.18833	0.768403	0.971631	0.96655
ALG1L2	4	3561;6626;21450;69747	ALG1L2_TGTGCTGGAAATGCTTCTGG;ALG1L2_GTCCTCGGCCCTCCAGCCAG;ALG1L2_CTGAGGACCCAGACACAGAG;ALG1L2_TGTGACCGTCTACGACAAGC	2	1.42475	1.1083	0.769032	0.971365	0.96655
CST8	4	3045;6628;46603;55525	CST8_AGACACCTTTACCTGAAGCT;CST8_CCACAGACACTGCTTCACGT;CST8_AGAATACAACAAAGAGAGCG;CST8_CCCAAAAAAGAATGAGACAG	2	1.42452	1.13758	0.769453	0.970837	0.96655
FNDC9	4	1051;6636;28118;54687	FNDC9_TGAGCCGCGATGGTCTTACA;FNDC9_ACCACGGAGCTGATCGTTCG;FNDC9_AGCACCCAAAGGGAGATCTG;FNDC9_AGCCAGCGGACTCTTATCCA	2	1.42357	1.35063	0.771164	0.971935	0.96655
RNF146	4	5961;6642;8970;27925	RNF146_GAAATGAACATGGACGTCGC;RNF146_TTGTCGACAAGAAATTCCCG;RNF146_CATTCAGGGACGGTTAAAGA;RNF146_TGACCATCTACTGATGTTAG	2	1.42286	1.01729	0.772412	0.972449	0.96655
U2AF1	4	2269;6645;47286;60760	U2AF1_GGTGGGGAACGTGTACGTCA;U2AF1_AAACAAACCTGGCTAAACGT;U2AF1_CTCACCCCATCTCATACTGA;U2AF1_TGATTGACTTGAATAACCGT	2	1.4225	1.1936	0.77304	0.972182	0.96655
NSA2	4	5909;6649;52647;69370	NSA2_GAAGAAGGCATGGAAGAGAA;NSA2_GAGAAAGAAGGAAAGTCGAG;NSA2_AATGATGAAAAGACACCACA;NSA2_CTGCCTAAAGTACGTGCCCA	2	1.42203	1.0183	0.773902	0.972209	0.96655
RANBP17	4	176;6650;41934;48280	RANBP17_CTATATTAGGACGTCTTGCA;RANBP17_TCAACTTCAAAGAACCTCAA;RANBP17_AAACTACATTCTGAATTACG;RANBP17_ATTCATGCTAAAAAACCACA	2	1.42191	1.73033	0.774112	0.971418	0.96655
NPY1R	4	878;6655;13415;14638	NPY1R_AAGGTAAATATCATGGCCAA;NPY1R_TGATAATCAACCCTCGAGGG;NPY1R_GACAACCTATGAGAGTCCGA;NPY1R_CTACACATTAATGGACCACT	2	1.42132	1.38707	0.775157	0.971675	0.96655
PSG8	4	2943;6656;52711;53859	PSG8_GCAACCTGTGAGACATAGGG;PSG8_CAGCAAATTAAACCCCAGGG;PSG8_CATCAACAACTTAAAACCCA;PSG8_ACCTTACACATCATAATGGG	2	1.4212	1.14242	0.775366	0.970886	0.96655
FTH1	4	4678;6657;25702;48185	FTH1_GGAGAGCGGGCTGAATGCAA;FTH1_CACCATGGACAGGTAAACGT;FTH1_TCTTCAAAGCCACATCATCG;FTH1_TGTTCACCTTGATATCCTGA	2	1.42109	1.05728	0.775564	0.970084	0.96655
BUB1	4	2816;6665;8582;19660	BUB1_CAAGGAGAAGCTTATTCGTG;BUB1_TCAGAGAGGAATTCAAAACC;BUB1_TGATGAATCTTGGGTCATTG;BUB1_GGTAGCAAAACAGTGTACCC	2	1.42014	1.15034	0.777299	0.971204	0.96655
SMC1B	4	2208;6666;24337;69115	SMC1B_ACATTTGCAAGGATTATCCG;SMC1B_TTACCTGGTAAAAAGCAACA;SMC1B_ACAGCAAGAGGAAACCCTAG;SMC1B_CATCAAGGTAATCTAGAGCG	2	1.42002	1.19774	0.777518	0.970429	0.96655
RBM8A	4	3900;6671;27124;74598	RBM8A_CTTTGTAACTGGAGTCCATG;RBM8A_CATTATTACTCACAGCGTTG;RBM8A_GATATCCTGTTCGCCTGTCG;RBM8A_GTATGTCCCTTATAGAAGAG	2	1.41943	1.08893	0.778595	0.970727	0.96655
SLC30A7	4	3582;6672;14891;59889	SLC30A7_CATATCCTAGCAGATACACT;SLC30A7_TTGTCGGACAGTATAGACCT;SLC30A7_GGTGCTCTAGATCAGGCACA;SLC30A7_ATAATGATGCTTTCTCCTAT	2	1.41932	1.10449	0.778807	0.969945	0.96655
NFATC1	4	32;6675;64253;73918	NFATC1_GTTGCCCAACCACGAGTCGT;NFATC1_GTACGAGTAGTTGGACTCGT;NFATC1_CACGAGGTTATCTCGATGCG;NFATC1_TCACCTCATGTAGGACGTAG	2	1.41896	2.09781	0.779443	0.969694	0.96655
ACSBG1	4	934;6677;14523;68992	ACSBG1_GGAGCCCACATCACACATGG;ACSBG1_GAAGGTGAATAATGCCCAGT;ACSBG1_TGTGCATCGGATGTTCTACG;ACSBG1_TCAAAAGAACTTCTATGGAG	2	1.41873	1.37283	0.779885	0.969201	0.96655
EIF2S2	4	1817;6678;54504;60999	EIF2S2_CCTCCACAAGTCGTCCGAGT;EIF2S2_TCAAGAACCAACTGAACCAG;EIF2S2_GAAATACTAGAGAAAGATGA;EIF2S2_AAGAGACTACACATACGAGG	2	1.41861	1.23593	0.780095	0.968422	0.96655
SNAPC1	4	5318;6682;12432;31787	SNAPC1_GACGGACAGTGTACGCTTCG;SNAPC1_GTTTCATCACACGATCACTT;SNAPC1_TACACCTTCCAGATCAGAGT;SNAPC1_AATCATCCTTTATCAAGCTG	2	1.41814	1.0338	0.781	0.968507	0.96655
XRN2	4	1483;6685;31313;64205	XRN2_CAGCTGATGAGAAATTCCGT;XRN2_GATCAGCTATGTAATAGCGA;XRN2_CTCGTATTAGGAGATATCGA;XRN2_TGAACCAGCAGCGTTCAAGG	2	1.41779	1.27672	0.781653	0.968279	0.96655
SF1	4	4920;6687;48728;71176	SF1_GCAGGGTATCGAGACTCCAG;SF1_AATGCCAAGATTATGATCCG;SF1_GGCTGCTGGTCCTTACGCGG;SF1_CTGACTCGTAAACTGCGCAC	2	1.41755	1.04677	0.78203	0.96771	0.96655
MCM4	4	2266;6689;15333;22916	MCM4_GCACCTGAAGAATGCATTTG;MCM4_TCACAATGATCTCGTTGACA;MCM4_GATGTTCTAAGATTGAGTCA;MCM4_GGAAACCAGACATTTATGAG	2	1.41732	1.19127	0.782481	0.967233	0.96655
LYG1	4	6407;6696;58001;59159	LYG1_CGTCACGGCCTGAACTACTG;LYG1_CATGGGCGATAGGACTAGCA;LYG1_TCAGCCACACTCACCCATCA;LYG1_CATTGGCCAAAAGTACTGCA	2	1.4165	1.00258	0.784013	0.968093	0.96655
DLGAP5	4	4916;6697;10979;73592	DLGAP5_CAAACAGTTAGAGGACCCAA;DLGAP5_CAGAGAGAGAAAGCTAAACG;DLGAP5_GATGTTCGAGCAATCCGACC;DLGAP5_GATGATTGTGAATATAAACG	2	1.41638	1.04632	0.784212	0.967306	0.96655
THAP10	4	2122;6698;9554;13030	THAP10_GTCATTGCCTCCGTACCAGT;THAP10_CCCGCCCCGGCACCTAAGAG;THAP10_TGTACAGGAGACTGGACCTG;THAP10_TTAGATGGATTATCAGCATG	2	1.41626	1.20373	0.784434	0.96655	0.96655
PRPF39	4	2233;6707;8078;13020	PRPF39_TTTCTTCTTAGGTTTATCGG;PRPF39_ATTTCCGTTCTGACAGACTG;PRPF39_GTTATGTCTTCAATTCCCGA;PRPF39_TGGGACTCATGAACGAGTTG	2	1.41521	1.19311	0.786341	0.967869	0.967382
RTP3	4	3230;6709;61988;65254	RTP3_GTTTCAGGAGTTAATGCGGG;RTP3_TCACAGTTGTCACTATTGTG;RTP3_GTGGAAAAGGACCAGAACTT;RTP3_TGGACCCTGAGACCAGACAA	2	1.41497	1.12164	0.786782	0.967382	0.967382
MCM3	4	3401;6716;10146;46854	MCM3_CAGTATGAGGAGTTCTACGT;MCM3_AGAATGACGTCCACAGAGCG;MCM3_GTCATGCCCATGGATACTTG;MCM3_ATATCCACAGCACTACCCAA	2	1.41416	1.11156	0.788234	0.968139	0.967799
RPL5	4	1176;6730;17203;57431	RPL5_TCATCTTGTACATACCCTGC;RPL5_GACTGGTGATGAATACAATG;RPL5_GAGGCTTGTCTATCCCTCAC;RPL5_GTGAAATTTAGAAGACGACG	2	1.41252	1.32179	0.791238	0.970798	0.967799
NLRP8	4	5814;6731;20884;70025	NLRP8_TCTTATCATGATCAGTAGCG;NLRP8_TGGACATAATCTTTGACACG;NLRP8_CAAATCTAGGTAAAATACGG;NLRP8_AATATACCGGACGAACACAG	2	1.4124	1.01613	0.791435	0.970011	0.967799
PSCA	4	4299;6739;48025;72670	PSCA_TTTGCAGGAGTAGCACAGCA;PSCA_TGACTCACAGGACTACTACG;PSCA_CCCCCACTCACGGATGCGCG;PSCA_GTGCTACTCCTGCAAAGCCC	2	1.41147	1.06739	0.793226	0.971177	0.967799
C9orf41	4	4101;6740;10873;13860	C9orf41_GGGCTCCTTACCCGTAGTAG;C9orf41_GCCAGCATCTACATTTGACA;C9orf41_ATGTATGCAATCATTCACAA;C9orf41_ATGCTAGGTTATGCTTGTCA	2	1.41136	1.07579	0.793427	0.970397	0.967799
PLK1	4	3612;6745;15873;19866	PLK1_CGTTGTCCTCGAAAAAGCCG;PLK1_AACCAAAGTCGAATATGACG;PLK1_CCTGCCTGACCATTCCACCA;PLK1_AGCCAAGCACAATTTGCCGT	2	1.41077	1.09868	0.794468	0.970643	0.967799
SNX27	4	6588;6749;12691;49197	SNX27_ATTCTTCCAATCCCCGACGT;SNX27_GCAACTGCGGAGCATCAACG;SNX27_ATAATGTTTACATGGCAGGG;SNX27_GGAACCACGTGAATGTTGAG	2	1.41031	0.995123	0.795314	0.970652	0.967799
ANKRD49	4	3864;6750;8889;53191	ANKRD49_GTAGGCTGCTCGATGAAGAG;ANKRD49_GGTACTCAAAGTCTTTGGGT;ANKRD49_TTCAGGAGCTCATTGCACAG;ANKRD49_AGAAAGGAGTCTCCGCACTG	2	1.41019	1.086	0.795528	0.96989	0.967799
TARS2	4	3553;6752;20406;57946	TARS2_TCTGACATTCGATTCCCCAG;TARS2_CTTCTGTACAACAGATCAGG;TARS2_TGCCCATCGTGGTTTCTCCG;TARS2_AGTGATATCTTAATAGTCCG	2	1.40996	1.10132	0.795934	0.969364	0.967799
TREX1	4	3574;6756;9306;69525	TREX1_GGATAGCATCACTGCGCTGA;TREX1_AGCTTGTCTACCACACGCGG;TREX1_GGAGCAGGGGGAAGTCGTAG;TREX1_GTCCCCTCCAGACTCGCACA	2	1.4095	1.1	0.796798	0.969395	0.967799
RPS21	4	5576;6758;15498;18689	RPS21_ACCGATGATGCGATTGCTAG;RPS21_CAATCGCATCATCGGTGCCA;RPS21_AGGTTGACAAGGTCACAGGC;RPS21_GGGGGCGCTTACCATTTCCG	2	1.40926	1.02145	0.797209	0.968877	0.967799
UPF2	4	6367;6760;16894;16950	UPF2_TCTGCTACATCAGACATGCA;UPF2_GGACTAATTATCTCACTAGG;UPF2_TGATGCGAGATACGTCACAA;UPF2_GGAATTGATATATTCACACC	2	1.40903	0.999836	0.797633	0.968375	0.967799
NUP188	4	6253;6770;8227;13454	NUP188_TCATGGGAGATCACATCATG;NUP188_TACCTGCAAGAGGACTACAG;NUP188_TTCAGCACAAACATTACACA;NUP188_GGTTCAGAAACAGTTCGATG	2	1.40787	1.00212	0.799786	0.969971	0.967799
NGDN	4	2250;6771;8329;30929	NGDN_TGTACTGGAACCAAGCGTGG;NGDN_GATGAGGCTTAAAACGAAGT;NGDN_TGAGGTGGGTCAAATCCATA;NGDN_GAGACTGGTGGAGATTCGCA	2	1.40776	1.18788	0.80002	0.969239	0.967799
PEX2	4	6394;6774;9695;30996	PEX2_ACTTGAACTAAACAAGGCCC;PEX2_AAAATACAGAATGAATACCT;PEX2_CTACTCCAAAAATGCCACAG;PEX2_TGGCTGATATCTCAGGTTAG	2	1.40741	0.998357	0.80069	0.969036	0.967799
SPDYE2	4	2404;6777;12309;54060	SPDYE2_CATCCTCCCTGAGCACCACA;SPDYE2_GGAGTGGTGGGACGAATCTG;SPDYE2_GTGGTCAGATGAATCTGAGG;SPDYE2_CTCGGGGTACCCCCTCCAGG	2	1.40706	1.17451	0.801318	0.968783	0.967799
LGALS3BP	4	1373;6780;31862;57711	LGALS3BP_GTCCCTGTACTGGAGCCACG;LGALS3BP_CCAGGTACTTCTACTCCCGA;LGALS3BP_CAGATCTTTGACAGCCAGCG;LGALS3BP_GGACCTGTATGCCTATGCAG	2	1.40672	1.28696	0.801961	0.968548	0.967799
TAF1C	4	4651;6781;22998;58637	TAF1C_TCCGCAAGGCCATGGCCCGA;TAF1C_CCGATGCTGAAGTGGAACCA;TAF1C_ACAGACGAGATGAAGAGTAG;TAF1C_TGGAGCCTAAGATCCAGTGG	2	1.4066	1.05105	0.802178	0.967799	0.967799
FRMD3	4	3814;6794;30462;53454	FRMD3_AACAATACAGGCACCCAGGT;FRMD3_TGGGTGAGGATCCACCCCGT;FRMD3_TGAAGTATGGAATGCCAACA;FRMD3_TAATCTTCAAGGGTTCATGT	2	1.4051	1.08583	0.805007	0.970202	0.969693
DDX54	4	675;6799;13750;15779	DDX54_CCACGCCGAGTACCTCACTG;DDX54_CAGGTAGGGGATTTCATCAG;DDX54_GAGGCATCGCTGGAGCTACG;DDX54_AGGTGCCAACACCCATCCAG	2	1.40452	1.43402	0.806078	0.970481	0.969693
SEPT8	4	3871;6805;57299;63437	SEPT8_CAACACGACCTTCGAGACTG;SEPT8_GGTAGTCGAAGAGCGAGCGG;SEPT8_CCAGATCTACCAGTTCCCCA;SEPT8_CGAGCACGGCAGTACCCCTG	2	1.40383	1.08249	0.807389	0.971049	0.969693
S100A11	4	128;6809;20413;53319	S100A11_AGAACTAGCTGCCTTCACAA;S100A11_GCTGTCTTCCAGAAGTATGC;S100A11_CCAGCCCTACAGAGACTGAG;S100A11_CTGCAGAACCAGAAGGACCC	2	1.40337	1.7898	0.808271	0.9711	0.969693
KHDRBS1	4	6405;6811;13443;48228	KHDRBS1_TGGCACCCCACGTCCACGAG;KHDRBS1_AGAGCATAAGCCTCACATGG;KHDRBS1_ACCTGTCAAGCAGTATCCCA;KHDRBS1_ACGGCGTCTGACGCACCGAG	2	1.40314	0.995951	0.808725	0.970637	0.969693
UBA2	4	2607;6813;15757;17360	UBA2_ACAGCCAGGAAAGGTTCTCT;UBA2_TTGTAGCCCTGACTATAATG;UBA2_TGACAAAATCCATTGCAGAT;UBA2_TGACAATGGACAAACTATGG	2	1.40291	1.15662	0.80914	0.97013	0.969693
SEC61A2	4	1954;6816;43933;51902	SEC61A2_AAATCGAACAGACAGCATCT;SEC61A2_CAAAGTCCGAGCTTTACGGG;SEC61A2_CCCCGTCATGACATACACAA;SEC61A2_AGTCCCACTACCATTAACAC	2	1.40256	1.21332	0.809796	0.969911	0.969693
BEGAIN	4	4778;6827;39834;54439	BEGAIN_GCCACCCGCCACCACCTACG;BEGAIN_TGTTGAGGGCAACAATCTCG;BEGAIN_CCAGAACTCCACTGACAGCG;BEGAIN_TAGGAAGGACTGCAATCTAG	2	1.4013	1.04371	0.812194	0.971777	0.969693
DBNL	4	2679;6831;34574;38350	DBNL_AGAAGTCCCCGACCGACTGG;DBNL_CAGCGCTATCAGGAGCAGGG;DBNL_GCGAGGGCGTGAACGATGTG;DBNL_CCATGTGACCATCAACGCAC	2	1.40084	1.15031	0.813047	0.971792	0.969693
FKBPL	4	3486;6833;7775;14294	FKBPL_GTCAAGAAGATCGTAATCCG;FKBPL_TCCAGCTCAAGCGTTTCGGT;FKBPL_CAGAGCTAACTATGGGCGTA;FKBPL_CAAATTCTAGAGCATACTCA	2	1.40061	1.10018	0.813468	0.971293	0.969693
MAGEA2B	4	3254;6841;11723;21240	MAGEA2B_GATGGTAGTCGAGAAGCTGG;MAGEA2B_TCTAGTGGAAGTTACCCTGG;MAGEA2B_GACCAGCTGCAAGTACTCGG;MAGEA2B_TTGGAACTCGGACTCCAGGT	2	1.3997	1.11261	0.815203	0.972361	0.969693
SDHC	4	884;6849;44977;74753	SDHC_AAGCAATACCAGTGCCACGG;SDHC_GCCAAAAAGAGAGACCCCTG;SDHC_CGGCCAAAGAAGAGATGGAG;SDHC_TACCTGTAGATAGTAATGTG	2	1.39878	1.37438	0.816994	0.973494	0.969693
ACOT4	4	6140;6850;33317;52570	ACOT4_TCGCGGGACTCGAGCCCATG;ACOT4_ATGTCAATGATCCCTGGGAA;ACOT4_CAGTTTCCATCAATGGATCT;ACOT4_ATAATAAGCTAGAGCCAACG	2	1.39867	1.00043	0.817241	0.972785	0.969693
SOS1	4	5771;6854;12607;70578	SOS1_AGTGGCATATAAGCAGACCT;SOS1_CTTACGTACCATATGTACGC;SOS1_ATTAAATGTATGTCGGCACT;SOS1_AGTACCGGAGTACACTGGAA	2	1.39821	1.01025	0.818119	0.97283	0.969693
DOLPP1	4	6223;6858;32357;68265	DOLPP1_ACCTGCAGGATATTCGACGT;DOLPP1_AACCGACGATGACAAATACA;DOLPP1_AGACTAGGAAGGCCACAGCG;DOLPP1_ATAAACTGGGAATGGCTGGA	2	1.39775	0.997827	0.818927	0.972791	0.969693
NFIL3	4	1507;6861;31727;33600	NFIL3_ACAAATCTTCTGCATGTCGG;NFIL3_ACAACTACTTGACACCATCG;NFIL3_GAAGCGTCGACTGAATGACC;NFIL3_GGAATTAGAGAGCTACACAA	2	1.39741	1.26325	0.819591	0.972581	0.969693
CENPQ	4	41;6862;16305;20800	CENPQ_AGACCATTTGCAAACTATGA;CENPQ_AAGCACACTAACCTAAAACA;CENPQ_AGAAGGTCTGGCATTACTAC;CENPQ_AGACCACAGAGTTAATGACT	2	1.3973	2.03324	0.819802	0.971835	0.969693
PHB	4	4061;6870;37019;60266	PHB_CTCTGCCTTATATAATGGTG;PHB_CCAGTCATCACTGGTAGCAA;PHB_TAATTGGTTTCTGTACCCAC;PHB_CCACAATGTCCTGCACTCCA	2	1.39638	1.07007	0.82153	0.972886	0.969693
WDR70	4	244;6871;39865;42675	WDR70_TCATTACAGTATAGTAACAC;WDR70_TCTACTATATGTGCACGTAG;WDR70_AACATCCTCAAGATCAAATG;WDR70_CAATGTTTGAACAAACTCGA	2	1.39627	1.64716	0.82176	0.972164	0.969693
NOP58	4	3635;6872;17397;52047	NOP58_GCAAACATTCCATAGGCGAT;NOP58_ATAAATGAGACCATACTTAG;NOP58_GTTGTTAATGAACTTATGAG;NOP58_GCACGGCTTATTGCTCATGC	2	1.39616	1.0902	0.821965	0.971413	0.969693
HIST2H2AA4	4	5453;6877;15843;71180	HIST2H2AA4_TCTCGGCGGTCAGATACTCG;HIST2H2AA4_TCTGGTCGTGGCAAGCAAGG;HIST2H2AA4_AGGACCGCAGCCATGTAGAC;HIST2H2AA4_CAACTACGCGGAGCGAGTGG	2	1.39559	1.01832	0.823059	0.971714	0.969693
PSMB3	4	2605;6879;15100;21988	PSMB3_TGTATGAGTTGAAGGAAGGT;PSMB3_CTATAACGGAGGGGCCGTCA;PSMB3_CTCACCGTTTCTCATACAAG;PSMB3_AAAGGTCTTCGGGTCCAACC	2	1.39536	1.153	0.823503	0.971247	0.969693
CLIP3	4	6183;6881;42522;45509	CLIP3_CAGCACAAGATAGACGTCAT;CLIP3_AGTTGGGTAGCGTGACCTTG;CLIP3_GTTACCGTAGTCCTTAGGGA;CLIP3_CCTTCAGCAGCACACGCACG	2	1.39513	0.997545	0.823936	0.970768	0.969693
ESPL1	4	459;6882;17880;24851	ESPL1_AAAGTGAGGAACCTCACAAG;ESPL1_ACTAACCGGTCATCCCCATG;ESPL1_AGTTTGTAGAAGGTGCTATG;ESPL1_GAGGTATTATTGAGGCGCAG	2	1.39502	1.51116	0.824153	0.970036	0.969693
ERVV-1	4	4571;6891;16833;54865	ERVV-1_AACTTATTCAACCCCCCCTG;ERVV-1_GACACCAGTGAGTCAAGTTA;ERVV-1_CATAAAAATACATAGCCAGG;ERVV-1_GAAAAGAGCTAATCACATGG	2	1.394	1.04779	0.826102	0.971342	0.969693
BHLHE23	4	1494;6898;52541;65998	BHLHE23_GCACGACCTAAACGACGCGC;BHLHE23_GGCTGCGGGTCTCGCCTACG;BHLHE23_CGCAGAGACCGCTGCTCTCG;BHLHE23_AGGACGACGCCTTCGAGCAG	2	1.3932	1.26292	0.827648	0.972171	0.969693
CD47	4	3400;6900;18597;34299	CD47_GCACTTAAATATAGATCCGG;CD47_ATCGAGCTAAAATATCGTGT;CD47_TTGCACTACTAAAGTCAGTG;CD47_ACAGGAGTATAGCAAAAATT	2	1.39297	1.10102	0.828102	0.971718	0.969693
DYRK1A	4	3619;6901;40195;55898	DYRK1A_TGAGAAACACCAATTTCCGA;DYRK1A_TTCAACCAAAATACACCCGA;DYRK1A_TTACAGGAGTACAAACCACC;DYRK1A_TCAGCAACCTCTAACTAACC	2	1.39286	1.08936	0.828315	0.970983	0.969693
RNPS1	4	5253;6907;7899;65809	RNPS1_GCCGGGACAAAACCCGAAAG;RNPS1_ACTCACCCGGAATGTGACAA;RNPS1_TAAAATGATTGACATGCCCG;RNPS1_ACAGAAGGATTACCTAGTGC	2	1.39218	1.0229	0.829595	0.9715	0.969693
MMP14	4	3170;6910;33978;46075	MMP14_CTGCCCGATGATGACCGCCG;MMP14_CCATCAACACTGCCTACGAG;MMP14_TGACGGGAACTTTGACACCG;MMP14_GGCACCTCGCGGAAGCGCAG	2	1.39184	1.11362	0.830231	0.971262	0.969693
PRPF40A	4	4067;6913;19518;74627	PRPF40A_TTGAAGTACTACCTGTATCG;PRPF40A_ATGTAACATACTCTACCACT;PRPF40A_TGAAACCAAACAGTCTACCT;PRPF40A_TACAGTAACTATTTCAACTG	2	1.3915	1.06736	0.830882	0.971041	0.969693
TNFAIP1	4	4066;6917;61088;74895	TNFAIP1_ACAACAAGTATTCCTACACC;TNFAIP1_TGGATCCTCATAGACCGTTG;TNFAIP1_CCTTGAGCATGGTGTCGTGG;TNFAIP1_AAGTATGTCCAGCTCAACGT	2	1.39105	1.06718	0.831807	0.971141	0.969693
MBNL1	4	4788;6918;15789;34132	MBNL1_CCCACATTTAAAAACGCAGT;MBNL1_GTATGTCGAGAGTACCAACG;MBNL1_GTATGTAGAGAGTTCCAGAG;MBNL1_CTTGGTGCAACTGAAAACAT	2	1.39094	1.03816	0.832019	0.97041	0.969693
VPS13B	4	3187;6919;39874;63861	VPS13B_TGCAACCCATAGGTTCCACT;VPS13B_TTGACCCAATCTTATATACG;VPS13B_GCTGATGGGTCGAACCAACA;VPS13B_GAAACCTCATCTCGCTACAG	2	1.39082	1.1121	0.832243	0.969693	0.969693
CNOT4	4	4374;6932;14287;37758	CNOT4_CATGTATCTTCATGAATTGG;CNOT4_GTTCATCCAATCACAGTGCA;CNOT4_ATAAACCTACAACAAAGACG;CNOT4_GATTCTCTCAGTATAGGGAA	2	1.38935	1.05326	0.835116	0.972062	0.97132
CACNA1D	4	5854;6933;14071;38901	CACNA1D_TGCTTGAGGGAAATTGTCAA;CACNA1D_GACTCGAATGGAGAGAACAT;CACNA1D_AATCGGCAGCATTATAGACG;CACNA1D_ACTCCTGACACTAGTCGAAG	2	1.38924	1.00343	0.835319	0.97132	0.97132
NELFA	4	3036;6942;16935;61249	NELFA_TGAGCTTCACTGCCGACGAG;NELFA_TAACTGAAAATGCTTCACCG;NELFA_GAGAAGGAAGACTCTCGGTG;NELFA_CGTGGAGGGAAGGTAGCTCG	2	1.38823	1.12	0.837309	0.972657	0.972657
RPL7A	4	136;6949;12372;64168	RPL7A_AGAGAGCCATCCTCTATAAG;RPL7A_ACACGACGTGGATCCCATCG;RPL7A_CACCCTTTACTTCTCAGGAC;RPL7A_GGGCCTACTCACCTGCTCGA	2	1.38744	1.76874	0.838853	0.973473	0.973066
SPATA16	4	2041;6952;33240;61363	SPATA16_TTCCTCTTAGGCCATGATTG;SPATA16_GATGACCAGTCAACTGTCTG;SPATA16_TCTTCAGCAGGTGCATCAAA;SPATA16_TTGCCCTGAATCATGCACAC	2	1.3871	1.19689	0.839514	0.973264	0.973066
SLCO3A1	4	3453;6955;21618;56791	SLCO3A1_AGGTAACCTGGACATCACTC;SLCO3A1_AGATACCCAGACAAGCACAC;SLCO3A1_CCTACATCGACGACCACGTG;SLCO3A1_GAGACCCAAGCCCAGCAACG	2	1.38677	1.09503	0.840184	0.973066	0.973066
GFRA2	4	4461;6974;17137;46360	GFRA2_GGAGCAGAAGAGCATGCGGT;GFRA2_TTGTCGAGCCTCCTACCAGA;GFRA2_CAGTCCGGCACACGCCACGC;GFRA2_CCCGGACACAGTCCACTGGG	2	1.38463	1.04741	0.844328	0.976887	0.974098
RPL24	4	565;6978;11371;23075	RPL24_GAAGCACAAAAAGGGACAGT;RPL24_AGTCGGCTTTCCTTTCCAAG;RPL24_CGTAGCGCCTCCCGTGTCCG;RPL24_GCCGAGCAGTCAAATTCCAG	2	1.38419	1.46153	0.84519	0.976908	0.974098
TARDBP	4	3898;6983;12910;22181	TARDBP_CACCATAAGAACTTCTCCAA;TARDBP_GGAGTTCTTCTCTCAGTACG;TARDBP_GACATATGATAGATGGACGA;TARDBP_TGCGCAGTCTCTTTGTGGAG	2	1.38363	1.07112	0.846286	0.977199	0.974098
RNF214	4	6863;6984;62441;65912	RNF214_TGGCTACTTACACTCAACAG;RNF214_ATAGTCATATCCAGTTAGTG;RNF214_TCACTCGGTCTCTTAAGGCA;RNF214_CTGGTAACGCTCTTTCAACA	2	1.38351	0.975415	0.846513	0.976487	0.974098
RHPN2	4	510;6985;10088;33534	RHPN2_CTCATCACGAGGAGTCGGTG;RHPN2_ATAGGTATGACTCTCTCACC;RHPN2_CGTGAAGGCCCACCACTACG;RHPN2_AGCAGATCCTGAAAGCCGTG	2	1.3834	1.48291	0.846737	0.975771	0.974098
GJA3	4	5629;6986;10465;37490	GJA3_CGGCCCCCAGCACCAAGATG;GJA3_GCCGTACAGAAAGTACTGGC;GJA3_CGCAGGACAATCCCTCGTCG;GJA3_ATAGTAGGGTGGGAACCCGA	2	1.38329	1.00689	0.846962	0.97506	0.974098
DUSP22	4	3225;6988;44142;62371	DUSP22_GTACAAGGCAGCTCTCACCG;DUSP22_ACATAGGCCTGGCACTATCG;DUSP22_GGAACAATTGAGCAAGAACA;DUSP22_ACAGGATCTCCCAGCACGCA	2	1.38307	1.10598	0.847379	0.97457	0.974098
PTPN11	4	3464;6990;34583;76000	PTPN11_CTGACAGCGAATCATAACAT;PTPN11_TTATAAGAAGAATCCTATGG;PTPN11_AAATGTTACTGACCTTTCAG;PTPN11_GATTACTATGACCTGTATGG	2	1.38284	1.09248	0.847811	0.974098	0.974098
RFT1	4	6926;6995;13080;52485	RFT1_TTCCTGTCAAAGGAAATCGT;RFT1_TGCTTGTGCCAAGACCCAAA;RFT1_ATAGCAGAGCACCAGAACTG;RFT1_AAGGACCAAAACACACCCAG	2	1.38228	0.973406	0.848951	0.97444	0.97444
LSM10	4	4414;7006;33845;76347	LSM10_GACATTGTCTATGCGTCCGT;LSM10_GTCACCTACACGGACCGTTG;LSM10_CATTGCGGCCTGTCACAAAG;LSM10_CCAGGGCCGGGTAACCACTG	2	1.38106	1.04749	0.851364	0.976241	0.976241
WFDC6	4	4255;7015;14022;27058	WFDC6_TGGGGGACATCCAGGAACCT;WFDC6_GTTCCTGGATGTCCCCCAAA;WFDC6_GTTCCCAATACTTACTGCCA;WFDC6_AATCAAAGTGGAATGCGAAG	2	1.38005	1.05352	0.853403	0.977611	0.977374
ADAP2	4	6438;7018;8266;20966	ADAP2_CTGGGACGACAGTATTGTGG;ADAP2_CCTCCTGAAGTACTTCACAA;ADAP2_TGATGTCAGGGAAGTTACGG;ADAP2_TGTTTGTGTATCATGAAAGT	2	1.37972	0.983433	0.854041	0.977374	0.977374
LYSMD4	4	5403;7024;17400;40111	LYSMD4_GGCAAGGAGCGCCACAAGAG;LYSMD4_AGATTCCAGTGAGAAACCAT;LYSMD4_CCTTAAAGAAGCCCATCAGT;LYSMD4_TCTACATGAAAGTTACTGCA	2	1.37905	1.0116	0.855415	0.97798	0.97798
C19orf25	4	1795;7028;12176;39421	C19orf25_CCTACGTGGCTGCCAACCAG;C19orf25_AGTTCCCTTCAGGATGATGG;C19orf25_CAGATCCTGGAGGATGTGCG;C19orf25_CGGGCTCCCCCTACCTTCCG	2	1.37861	1.21839	0.856344	0.978075	0.978075
WDR91	4	2558;7038;15389;54045	WDR91_GCCCATTCCAAAGACAGCAG;WDR91_GCAGACAAACAGAAATGACA;WDR91_GTAGCTCCAATAATCCCGAA;WDR91_TGTGCTTACCTGACCACCGA	2	1.3775	1.14761	0.858589	0.979672	0.97898
ACTRT2	4	6337;7039;7843;49967	ACTRT2_CGCAGTCACCAAGCTCCACG;ACTRT2_GATCAGGCCACGCTCGAAAG;ACTRT2_CGTGCCCGCTTTCTACCTGT;ACTRT2_GAATTTCAGGTGCCCCACGA	2	1.37739	0.984761	0.858829	0.97898	0.97898
CLEC3B	4	705;7044;63820;67950	CLEC3B_GAGGACTGCATCTCGCGCGG;CLEC3B_AAAGCATTTCATGTGCACCT;CLEC3B_CTGGCGCAGGTACTCATACA;CLEC3B_CAAGAGCCGTCTGGACACCC	2	1.37683	1.41099	0.859927	0.979267	0.979267
MFN2	4	5333;7050;19461;43544	MFN2_CTTCATCCTGAACAACCGCT;MFN2_CTTACCTGTCCATCAAAACG;MFN2_GCGAATTAAGCAGATTACGG;MFN2_GGTGGTGTGGCCAATCCCAG	2	1.37617	1.01234	0.86127	0.979832	0.979832
STK40	4	2636;7064;10544;21657	STK40_TGTGGTAATCTTCTACGACG;STK40_CCGCACCTGTGAAATCGTTG;STK40_CGCTGAAGTCATGAGCACAG;STK40_ACACGTACCGCTGAGCACGT	2	1.37462	1.14033	0.864466	0.982503	0.98217
DAZAP1	4	1360;7067;9731;15903	DAZAP1_TTTCGAGGACGAACAATCAG;DAZAP1_TTAAAGACCCAAACTGTGTG;DAZAP1_GGTGGAATTCCTCACAATTG;DAZAP1_ACGATGTAGGAGGTGAACGG	2	1.37429	1.2727	0.865144	0.982308	0.98217
PREX2	4	5500;7070;8543;56809	PREX2_ATATTGTAGTAACCATGAGA;PREX2_TGTCTGTTCCAACATAAACG;PREX2_TGGGTCATGATCTCTGAACA;PREX2_GGAGCATGTGAGTCTGACAG	2	1.37396	1.00608	0.865872	0.98217	0.98217
ZC3HAV1L	4	449;7080;38225;73038	ZC3HAV1L_GACAGGTGTGTGGATATCAT;ZC3HAV1L_AAGGTGCTGTGCGCCCACGG;ZC3HAV1L_GAGGTTGCAGTAGCCATACA;ZC3HAV1L_CTCTGCGCCCGCTACCAGCG	2	1.37286	1.50478	0.868103	0.983737	0.983061
SLC14A1	4	3844;7081;37857;46283	SLC14A1_TGACATAGCCAAGAGCTTTG;SLC14A1_CTGTGATAATCCATGGACAG;SLC14A1_ATCCCTTCCAGACAAACCCG;SLC14A1_GAATCAGGATTCCACTGACG	2	1.37275	1.06823	0.868357	0.983061	0.983061
RASGRP2	4	1614;7090;30200;33794	RASGRP2_ACTATGGCAACTACCGGCGT;RASGRP2_CATCACACACTTTGTCCACG;RASGRP2_CACCTACCAACAATCCCGGA;RASGRP2_TCTGGATCAGTATCAGACGG	2	1.37176	1.23646	0.870385	0.984395	0.984395
UBE2J1	4	6824;7096;13253;29016	UBE2J1_GCTAATGGTCGATTTGAAGT;UBE2J1_ATGGAGGAGTTTATCACGGG;UBE2J1_TTCTCTAGATTACACTCCTG;UBE2J1_TAACACTTACTACTCCACGA	2	1.3711	0.970079	0.871756	0.984983	0.984983
CNEP1R1	4	4330;7101;28115;32126	CNEP1R1_TACAGCTAATGGTGAAAAAT;CNEP1R1_ATCTTTATACCTAGATCTCA;CNEP1R1_AATAGACCCTGAGACACAAA;CNEP1R1_TGCAACCTGCTACTGGACGC	2	1.37055	1.04565	0.872812	0.985213	0.985213
NDUFAF4	4	1816;7106;59533;70482	NDUFAF4_TGAAACATGTCAAGAGCCGA;NDUFAF4_TTTACCTGCAAGGAAGACAC;NDUFAF4_CACGACTAATCTGCTCTCGC;NDUFAF4_TTTCAACCTAGAGAACCGAG	2	1.37	1.21174	0.87398	0.98557	0.98557
HIST1H2AD	4	3712;7114;50424;61674	HIST1H2AD_GCTCGGAGTAGTTGCCCTTG;HIST1H2AD_GGAGTCCGGCCCGCGAAGAG;HIST1H2AD_CAACTACTCCGAGCGAGTCG;HIST1H2AD_ACGCGGCAAGCAAGGCGGAA	2	1.36912	1.07282	0.875767	0.986624	0.985745
ORC4	4	1068;7119;28402;37439	ORC4_CATCTAATATGAAGATCACT;ORC4_ACCTGCAGAGTTTCCAGACA;ORC4_GTCCTTATTATCGGACCCCG;ORC4_CAATGACAAAATCGCCCTAA	2	1.36857	1.3198	0.876873	0.986909	0.985745
NFS1	4	741;7120;22882;75770	NFS1_CCAGCCATAAGCATGTGTCC;NFS1_TCACAGTCATGACTGACACC;NFS1_CTAGTAAAAATGATCTCACG;NFS1_GCTTGCACATCCATATAGAG	2	1.36846	1.3963	0.877102	0.986207	0.985745
TERF2	4	5413;7122;35181;67778	TERF2_TCTGTCTGAAGTCCCCGTAC;TERF2_AAAGTTCTGGATAACAGGAT;TERF2_CGCGCGGCGATCGGACACGA;TERF2_GGGTTATGCAGTGTCTGTCG	2	1.36825	1.00588	0.877543	0.985745	0.985745
TPRKB	4	4722;7129;13607;22921	TPRKB_GGACCTATTTCCCGAATGCA;TPRKB_TGATCCATTTCAGATACTTG;TPRKB_GCAGTTCACCTCTACAAACT;TPRKB_ATTTATCAGTGATCCATCGA	2	1.36748	1.02885	0.879159	0.986602	0.985881
TYMP	4	5100;7130;11468;40098	TYMP_TGTGGACAAGCATTCCACAG;TYMP_CTGATCCGCATGAAGCGAGA;TYMP_TCTCAGTAAGAAACTCGTGG;TYMP_CTGATGGCCATCCGACTTCG	2	1.36737	1.01551	0.879368	0.985881	0.985881
C1orf167	4	6342;7143;15328;64595	C1orf167_GCTGGTCCGGAGCTTCCGAG;C1orf167_AGAGTCTGAGAGACTAGCCG;C1orf167_CTGTGTATGCCCATCGAGAG;C1orf167_CTAGCTCTGAAGGACACGAC	2	1.36595	0.978918	0.882268	0.988174	0.987765
ERCC6-PGBD3	4	6947;7151;14398;29905	ERCC6-PGBD3_TGATGCGCACCCCACAGCAG;ERCC6-PGBD3_AGATGGGCTGCACTCACGTG;ERCC6-PGBD3_GTCTGAGTATTTCCCCACAG;ERCC6-PGBD3_GAATCAGGAGATGAAGAAGG	2	1.36508	0.964343	0.884088	0.989255	0.987765
THOC1	4	4099;7156;15501;18677	THOC1_TACTTACTACGTATGTGCAA;THOC1_CTATCTGAAAACCCCCCCGA;THOC1_ACGAGGAAGCTCCAACAACG;THOC1_ATTGTTAAGTACCTTCAGCC	2	1.36454	1.05247	0.88521	0.989553	0.987765
ANKLE2	4	5989;7159;19965;24130	ANKLE2_GAAGCGTATCCGTTACGTGG;ANKLE2_TTACAAAAATCCCCGCACGC;ANKLE2_GTCAAAGCCGGATTGAAATG;ANKLE2_GGACACACCCCATAGTACAG	2	1.36421	0.98721	0.885863	0.989328	0.987765
LIPT2	4	3257;7161;66061;74395	LIPT2_CATGCACGTAGCGTCGCTGG;LIPT2_GTCTAGCCAGACGCCAGTGT;LIPT2_GCCCGCCTCAGTCCCCGACG;LIPT2_GCCACCCGGTACTCGACCTG	2	1.36399	1.09459	0.886316	0.988879	0.987765
TIMELESS	4	491;7165;67375;74633	TIMELESS_AGGTCACGAAGGAAAGAGCG;TIMELESS_GTGGAAGGTACGGACACTGA;TIMELESS_AGGGACGCTTAGCTCAGGAG;TIMELESS_GCTCATACAAGGTTTCACTG	2	1.36356	1.48107	0.88725	0.988968	0.987765
SPC24	4	6;7167;10392;57996	SPC24_GGAGGAGGACACCCGTCTGA;SPC24_GCTGGGCGCCAACCGCGCGG;SPC24_CGGCTGCTGGAAACGCAAGA;SPC24_CCAGAGCCTTCTCAATGCGA	2	1.36334	2.43328	0.887682	0.988497	0.987765
QARS	4	1568;7168;16838;32169	QARS_GGCTAGAAGAAACAGACCGG;QARS_TGGAGTGACCACATAGCCTG;QARS_GTGACTCCGCACATACTCAA;QARS_ACTTGACTCGATAGGCTACA	2	1.36323	1.23808	0.8879	0.987789	0.987765
BRD2	4	4625;7173;48298;60568	BRD2_ACAGTGGTAGGTATCTCAGG;BRD2_CCAGCTGCAATACCTACACA;BRD2_CTTGTTGTAAATGTAACAGT;BRD2_ACCACTCTCTCTACGCATAG	2	1.36269	1.03008	0.889067	0.988137	0.987765
GPCPD1	4	4596;7180;36604;39075	GPCPD1_CCTAAAGGGGTTATTGATCG;GPCPD1_AGAGTACAGCATACAGACGA;GPCPD1_GCTGACACTAGAAGGCCTGG;GPCPD1_GTAAGATCATGATATACCAC	2	1.36193	1.0308	0.890693	0.988994	0.987765
TRPM7	4	3476;7181;45655;72210	TRPM7_CAAATATAAGTGCCACCACA;TRPM7_CTTCAGACAAGATGAAACCA;TRPM7_ACAGGTGTGGCAAAACATGT;TRPM7_GTTATTGAATATCTCATGGG	2	1.36182	1.08132	0.890955	0.988337	0.987765
SAE1	4	2014;7184;12976;13829	SAE1_GCCGACAAGAAGCACCCGAG;SAE1_TCAGAATCTCAACCCCATGG;SAE1_AAAGTTGCCAAAGTTAGCCA;SAE1_GGGATCTTCTGGAGTTACCT	2	1.36149	1.18674	0.89166	0.988171	0.987765
ESF1	4	738;7188;13734;61125	ESF1_ACCAAGAAGGCTAATCACAA;ESF1_AAGGTTACCTCATCAGCACG;ESF1_GTTCAAGTTGAACTATGCCG;ESF1_AAACAAAGGACATTAGACTC	2	1.36106	1.39346	0.892546	0.988207	0.987765
SHC4	4	2982;7190;42751;74310	SHC4_AAGACGTCATAAGTACCATA;SHC4_ACTTACAGGATCCCCTCCAG;SHC4_GGGCATGAACTACTGTGTGA;SHC4_GCATATTGATAGCCATGCCG	2	1.36084	1.10972	0.893001	0.987765	0.987765
ROPN1L	4	2512;7206;47798;55952	ROPN1L_TTAATTCCACATACCGCTTG;ROPN1L_CGTCCGTGAGGATCTCGCAC;ROPN1L_GCAACCCAGAAAACAGACAC;ROPN1L_CATCCTGAAGCAATTCACCA	2	1.35911	1.14195	0.896727	0.990939	0.98787
PLOD1	4	652;7209;19492;41064	PLOD1_TGGCTACTATGCCCGTTCCG;PLOD1_CAGCTGCAGTTGAACTACCT;PLOD1_GGAGCAGATCAATATCACCC;PLOD1_ATGACGTGCTGTTTGCATCG	2	1.35879	1.41848	0.897387	0.990722	0.98787
CXCR2	4	1910;7211;11647;14195	CXCR2_TAAGATGACCAGCATCACGA;CXCR2_CAGTGGCACGATGAAGCCAA;CXCR2_CCAGCCTGCTATGAGGACAT;CXCR2_GGCGGCATCTAGTAGAAAAG	2	1.35857	1.19589	0.897838	0.990275	0.98787
OTUD5	4	539;7216;10588;13680	OTUD5_CGGCGCAGGCTACAACAGTG;OTUD5_GGTTGTGCGAAAGCATTGCA;OTUD5_GAATGCCATAAAAACATCGG;OTUD5_CCATTCGTGTTAGCTACCAT	2	1.35804	1.45847	0.899019	0.990633	0.98787
NSMCE2	4	5143;7217;18753;46902	NSMCE2_GCAACTAAACCATTATGTAA;NSMCE2_TTCCAAGCCTGTATCAACTC;NSMCE2_AGCAGACTCTACACCACTGA;NSMCE2_AGTGAGTAGTGAATATAGTA	2	1.35793	1.00936	0.899241	0.989935	0.98787
UBE2I	4	6512;7218;13814;14755	UBE2I_ACATTCGGGTGAAATAATGG;UBE2I_ACAGGCACACTGTCCCCGAA;UBE2I_AAGGAGGCTTGTTTAAACTA;UBE2I_AAGCCCTCCTTACAAATGGG	2	1.35782	0.970689	0.899468	0.989243	0.98787
NDC1	4	3347;7230;17396;20389	NDC1_TGTGCTGCAGTGATAACCCA;NDC1_ATAAATACTGTGGTGCAGAT;NDC1_AGTGTCTTCATCTTACCCAG;NDC1_CATTACACTAGAGCCAAATG	2	1.35653	1.08574	0.902212	0.99132	0.98787
TERF1	4	6690;7233;8587;28357	TERF1_TAGGGATGCCGACCCTACTG;TERF1_ACTTCTCAAGATAAACCTAG;TERF1_ATTGCAGCAGGAAAAACCCT;TERF1_TCCTGCGGAAGTCCTCGGAG	2	1.3562	0.965686	0.902966	0.991207	0.98787
ACOT8	4	5015;7235;56862;71939	ACOT8_ATTACTGGGTACCGGCCAAG;ACOT8_CCTTAAATACTGGTCAATGA;ACOT8_TTACTGGCTTGATCTCAATG;ACOT8_TCGTGACCAAGACGCTACGG	2	1.35599	1.0127	0.903408	0.990752	0.98787
NONO	4	1180;7238;8135;31647	NONO_GACCAGTTAGATGATGAAGA;NONO_CTGGACAATATGCCACTCCG;NONO_GCTCTGGACAGATGCAGTGA;NONO_AGTGGACCGCAACATCAAGG	2	1.35567	1.29266	0.904082	0.990552	0.98787
C16orf96	4	2430;7242;35360;35952	C16orf96_GCAAATTCAGTTGTGCACCC;C16orf96_CCTTGAGCCTAGATTTCTGG;C16orf96_TAAAACCATCCCCAAAACCG;C16orf96_CAGCCATATCAGTCTCGCCA	2	1.35524	1.14649	0.904999	0.990618	0.98787
SUMO1	4	5048;7245;44865;45654	SUMO1_AGAATCATACTGTCAAAGAC;SUMO1_GTGTTCCAATGAATTCACTC;SUMO1_TAAACTCAAAGTCATTGGAC;SUMO1_ACCTTCAACTGAGGACTTGG	2	1.35492	1.01104	0.90565	0.990394	0.98787
KBTBD13	4	1595;7250;35933;40511	KBTBD13_TCTGGAGCACAACCTCACGT;KBTBD13_CGTGCCACGTGCCGCCGTCG;KBTBD13_CCATCGGCGGCGAATTCCAG;KBTBD13_GTAAAGCTTGTTGCCCAGCG	2	1.35438	1.23018	0.906843	0.990762	0.98787
PSMA5	4	4677;7257;11739;14415	PSMA5_CAAAATGGTACTTACAGCTG;PSMA5_AGAGGGTGTGTGCCTAGCTG;PSMA5_CTACAATGAGACAATGACAG;PSMA5_GTAGAGATTGATGCTCACAT	2	1.35363	1.02359	0.908469	0.991602	0.98787
DCD	4	6890;7259;8956;38519	DCD_CCAGACAGGCACCAAAGCCA;DCD_ACTCACGGTTCCCCGATCCT;DCD_ACCCTAGAAAAAGGCCTAGA;DCD_AAAATGCAGGTGAAGACCCA	2	1.35341	0.959765	0.908932	0.991173	0.98787
NMD3	4	2963;7261;16189;22201	NMD3_GTTGTTCAGTCCCAAATGTG;NMD3_ATTGATCCAAACACCCTACA;NMD3_TTCAGTGTACAGTTCCCTGT;NMD3_AGTAAAGTGGACATCAGCCA	2	1.3532	1.10712	0.909376	0.990723	0.98787
GART	4	1658;7262;8522;8595	GART_GTCTTCGGGAAGTACCTGAG;GART_GCAGAGCAGTCCATCTAAGG;GART_TGGCCTTCACAACCAAAGCA;GART_AGCTAGGTCATACTCTCCAG	2	1.35309	1.22167	0.909597	0.990032	0.98787
SMG8	4	5965;7273;11569;20337	SMG8_AGGACCTGGAATCAGAACTG;SMG8_ATACGCCATGCAGTTACATG;SMG8_ATATCAAAGGGATCATCTCG;SMG8_GCTGGGTCTTGGTTCCGAGG	2	1.35192	0.981714	0.912185	0.991915	0.98787
PPP4R2	4	7121;7275;9271;20941	PPP4R2_CAGGCCACTTAATCGACCAA;PPP4R2_ACTTCAGCTCCTGAGCCAAG;PPP4R2_TGAGGAAACTTCTGATTCAG;PPP4R2_TTTGTTATTGCAGAATGTGA	2	1.3517	0.953916	0.912671	0.991512	0.98787
WDR46	4	6925;7278;10982;12786	WDR46_GCAAAGATTCTCTGTCATCG;WDR46_TATGTGCGAGATCAACGTCA;WDR46_AGCACTTTGACTTGAATCTG;WDR46_GCCGCTGTGACCGAGTAACA	2	1.35138	0.957977	0.913334	0.991301	0.98787
TBXA2R	4	5900;7280;17561;42153	TBXA2R_GCTACACCGTGCAATACCCG;TBXA2R_GCTGGTGACCGGTACCATCG;TBXA2R_GCTGACCGTGTTCAGCAGGA;TBXA2R_GATACCCAGGTAGCGCTCTG	2	1.35117	0.983119	0.913773	0.990849	0.98787
TRPM3	4	5879;7282;37923;53210	TRPM3_CTGAAGCACGGAGATACTGG;TRPM3_GCTGAATCACAATTCCAGGT;TRPM3_TACAGGATGATATTCCCTTG;TRPM3_AATGTTGGGACGAAACAACG	2	1.35096	0.983592	0.914245	0.990432	0.98787
FPGS	4	1140;7283;19747;24838	FPGS_TCGGAGGATACATTCCGTGA;FPGS_TAACTCACCGAGCCGCATGT;FPGS_GGGTGACCCTCAGACACAGT;FPGS_ATACGGTGGAGAAGATCGCA	2	1.35085	1.29739	0.914477	0.989756	0.98787
SLC25A13	4	4617;7285;38254;74075	SLC25A13_AATCCGTTCAATGTCTGCTA;SLC25A13_GGGGCAACTCCCAATAACTG;SLC25A13_CCAGCCTAATCCAAAGACTG;SLC25A13_AAAAAGACACCTGACATATG	2	1.35064	1.02436	0.914933	0.989325	0.98787
GFER	4	5130;7292;62105;74490	GFER_GTTTAGGGAGGACTGCCCGC;GFER_CCACGTCTTGAAGTCGACGC;GFER_CTCGGCGACAGGAGAATCGG;GFER_GACCTGGCGACCGACGCGCG	2	1.34989	1.00577	0.916556	0.990154	0.98787
ATRIP	4	3688;7293;26514;30588	ATRIP_CGATGAAGAACTGTACAAGG;ATRIP_ACATGCCATCTAATAATCTG;ATRIP_AGACAGAGATCAAACACTCA;ATRIP_TCCTAGGAAAAACCCTTCTG	2	1.34978	1.06434	0.916767	0.989459	0.98787
ACPP	4	4566;7296;28058;46236	ACPP_ACTCCTTGGCTAGTACACTT;ACPP_AAAGGCAGGTATAGCAACTG;ACPP_CTACGACCCTTTATATTGTG;ACPP_GCCATGAGGATTCCTTTATG	2	1.34946	1.02572	0.917451	0.989273	0.98787
C5orf34	4	112;7299;44116;67172	C5orf34_TGCATTACCTGTGTAGGTGT;C5orf34_AAATGAAGTGCTAAAGACAA;C5orf34_ACCATGATATATATGGAGAG;C5orf34_ACTGGCAAAATCTGTATACG	2	1.34914	1.79155	0.918167	0.989124	0.98787
SNF8	4	4897;7308;40035;74669	SNF8_GGGAAGGGGCAAGTTCGCCC;SNF8_CATGTGTGCAACCATTGGCG;SNF8_TGAGGTAAGTGCCGCCCACA;SNF8_CAAGTATAAGGAGCGAGGGA	2	1.34819	1.01289	0.920239	0.990434	0.98787
FTSJ3	4	5047;7310;14280;29787	FTSJ3_AGGGTCTAAGGGACCAAAAG;FTSJ3_AGTGTTACGAACCATCCCCC;FTSJ3_TTATTAGAGGAAGTAACACA;FTSJ3_GTCCATGATGCTTACTCACA	2	1.34797	1.0076	0.920699	0.990008	0.98787
EXOC6B	4	2313;7313;45970;51787	EXOC6B_ACTTCAACCTCCATCTAACA;EXOC6B_GTCTTGCAACAACCCAGAAT;EXOC6B_AAGCCACTATCGATTCTGCA;EXOC6B_TGGGCTTCTTACATACCGAG	2	1.34766	1.15239	0.92136	0.989799	0.98787
UFD1L	4	146;7321;22854;50980	UFD1L_GATGGCAATCACATCCCCGG;UFD1L_GAAAAAGATACACGGCTTTG;UFD1L_TCGGACCGCATGACGCATTG;UFD1L_AGAGAAGCAGCGGTACTGTG	2	1.34681	1.73311	0.923152	0.990804	0.98787
PWWP2B	4	1656;7322;30596;76262	PWWP2B_GGACCATCAAGCGCACGCGG;PWWP2B_ACAGGGGACTCATCGACCTG;PWWP2B_GCCGTGTCAGTTTCAACTTG;PWWP2B_GGGGCGCCTTCGAAGTAGGG	2	1.3467	1.21872	0.92337	0.99012	0.98787
TUBA3D	4	450;7324;10604;65881	TUBA3D_TGAGATGACTGGGGCATAGG;TUBA3D_TGCAGCCAATAATTACGCCA;TUBA3D_TCGCAGGGAGGCTGTGATGG;TUBA3D_CCTGACCACCCACACGACCC	2	1.34649	1.49112	0.923893	0.989763	0.98787
WDR92	4	6775;7326;64206;68444	WDR92_ACCATGGGCAACTTCGCACG;WDR92_AAGGCCAAACCTATTAAATG;WDR92_GGAGACAAACATCAAAAATG;WDR92_CAAGAGAGACTGTTGGACTG	2	1.34628	0.958775	0.92438	0.989369	0.98787
POLR3F	4	2788;7328;7990;25250	POLR3F_GGATCTCTTAAGGAGCAATA;POLR3F_TTGCCTCATCACATGAAGTG;POLR3F_ACTAGTATATCAAATCATAG;POLR3F_TGGAGCCTGGTACAGTGACC	2	1.34606	1.11522	0.924829	0.988934	0.98787
MRPL13	4	6911;7330;20249;26834	MRPL13_GAATATGGTATCTCTTAGAT;MRPL13_TTACTCAGTGCATGGTACAC;MRPL13_TTACTTGTCTAAATCCACCT;MRPL13_TTACTGCCACTGGATCCCTC	2	1.34585	0.95552	0.925317	0.988542	0.98787
ISY1	4	4311;7331;12743;51815	ISY1_AGGAATATGAAAAGAAACGT;ISY1_TCAAACAGCTCTCTAACACC;ISY1_AGGCAGTTCAGTACATTCTG;ISY1_GAGGTCCGGATAAAGGAGCT	2	1.34575	1.03403	0.925541	0.98787	0.98787
RNF126	4	6604;7342;8969;9546	RNF126_CTGCGCCCCAGGAGGGAACG;RNF126_GGGCGACTCACCTCCAACGG;RNF126_CCTGGATGCCATCATCACAC;RNF126_GGGAGAGAGACCATCCGTCC	2	1.34458	0.961882	0.928104	0.989693	0.988281
ALG13	4	5742;7345;14245;35748	ALG13_GCGCCGACACACACGCAATG;ALG13_GTAAACGACTCAGTACTGAA;ALG13_TCGTTTATAACCACTACGAG;ALG13_AAGTGCGTGTTTGTTACCGT	2	1.34426	0.984104	0.928821	0.989546	0.988281
MEIOB	4	5810;7351;36518;68537	MEIOB_ATGATAATACCTGTTTCTCG;MEIOB_ATGGACACAGTCTTAATGGG;MEIOB_AGAGTCTAACTTCACACCTC;MEIOB_GCTGCATTTACAAAATGTGC	2	1.34363	0.981857	0.930258	0.990164	0.988281
RPL19	4	2812;7352;8538;17007	RPL19_TGTACCCTTCCGCTTACCTG;RPL19_GAATGCCAGAGAAGGTCACA;RPL19_GCTTCCGGATCTGCTGACCT;RPL19_AGACCTTCTTCTTGCCACAG	2	1.34353	1.1123	0.930496	0.989508	0.988281
TBC1D3K	4	5434;7355;17125;53084	TBC1D3K_AGCGTACCTGGTATCTTCCG;TBC1D3K_TGGCTACCACATGCTCCTGT;TBC1D3K_AAGGAAGCATATATTCTTCA;TBC1D3K_TACGCTCGATCTATGAGCTG	2	1.34321	0.992716	0.931233	0.989381	0.988281
NPY	4	2084;7356;17477;64085	NPY_TGCTAGGTAACAAGCGACTG;NPY_CGGCTTGGAGGGGTACGCCT;NPY_GGACATGGCCAGATACTACT;NPY_CGCACCCAGGCACACGAGCA	2	1.3431	1.17074	0.931463	0.988718	0.988281
BTNL2	4	3759;7358;53541;68354	BTNL2_CCAGCCCATCCTCGTCAGAG;BTNL2_CATCCACATGGAGGGACCTG;BTNL2_GTGTATTGGGAAGACATCCG;BTNL2_ATGCACAGCAGGGTAACGGT	2	1.34289	1.05739	0.931906	0.988281	0.988281
MYO3A	4	5684;7366;23780;50282	MYO3A_GTTCCTTAAGTATTATCACG;MYO3A_TGCAGAAACATATCTAAGAG;MYO3A_TCCCACTGTGTGGTCACTAG;MYO3A_CACCGTCGGAACACATCCGT	2	1.34205	0.984666	0.933772	0.989353	0.989218
SMC2	4	7163;7370;9116;17342	SMC2_TACCAAAGTACGCTCAGCTG;SMC2_ACTAGAACTGTAACTCTCGG;SMC2_TCGCCAACTAAAACAGCAGT;SMC2_ATTGAATATGAAACCTCCAG	2	1.34163	0.947996	0.934723	0.989456	0.989218
TMEM41B	4	6934;7375;37616;42069	TMEM41B_TATACTTACTCACTAAGCTG;TMEM41B_GCTCACCACACGACCCCCGT;TMEM41B_AGGCACCAAGTCCAGAACAC;TMEM41B_AGCAGTAAAATGGTCACAGC	2	1.3411	0.952639	0.93589	0.989785	0.989218
VPS45	4	2759;7379;17252;75967	VPS45_GCCTAGTAGTTCGTGGACCA;VPS45_AGCTATCTAGAACAACTCAA;VPS45_TGTTTCAAAGCATGTGACAG;VPS45_GTTTGAATTCCGTCGGACAG	2	1.34068	1.11455	0.936821	0.989865	0.989218
LRRC15	4	4462;7380;48753;70753	LRRC15_AGATGAAGCTGATCTGATTG;LRRC15_CAGGCTCACGGATATCCCCA;LRRC15_GCTGTCGCGCATCACGCCTG;LRRC15_GGTGGTCGAAGGCTCCGTCA	2	1.34058	1.02534	0.937064	0.989218	0.989218
PDE5A	4	2341;7394;49357;65208	PDE5A_GGGGCACTGTTATCTGCACG;PDE5A_AATTAAGAATCATAGGGAAG;PDE5A_TGTTGCTGAAGGTTCAACAC;PDE5A_AAGAGAGCTACAGTCGTTAG	2	1.33911	1.14575	0.94036	0.991792	0.991284
LONP1	4	5285;7400;12919;24608	LONP1_TGGCTCACGTCCATCCCTTG;LONP1_TCTGGGCAAACGTCCCCGTG;LONP1_ACCCACAGGCGGACCTACGT;LONP1_TCGATAATCTTGATAAAGCG	2	1.33848	0.995021	0.941738	0.992341	0.991284
DICER1	4	6348;7402;37028;39818	DICER1_GCAGTTAGTCCCAAAATGCG;DICER1_TCAGCTACATAAAATCGATG;DICER1_GTGTTGAGGCCTGACGATGG;DICER1_TTCAACGTGGAGCTTACCAG	2	1.33827	0.964926	0.942196	0.99192	0.991284
FDPS	4	597;7403;29396;71480	FDPS_GTATAACCGGGGTTTGACGG;FDPS_GATTCATCCCTTACCCGCCG;FDPS_GGTGGCTGGGTTCCCTACGG;FDPS_AAGCGTGGACAGAGGAACCT	2	1.33816	1.42683	0.942448	0.991284	0.991284
OPN1MW	4	3956;7407;8062;48702	OPN1MW_GAGCACGATGATGCTGAGTG;OPN1MW_TGCGGCCCAGACGTGTTCAG;OPN1MW_GGTAATTCGGGCCTTCGAAG;OPN1MW_GCACGAAGTAGCCATAGACC	2	1.33774	1.04549	0.943397	0.991381	0.991381
OR51G2	4	4525;7417;20565;28713	OR51G2_TGGAAACATAGTGCAAGGGG;OR51G2_GAACTGGGGAGCCACAATAG;OR51G2_CCAGATACATGAAGCACAGT;OR51G2_CACTACGACCCAGAGAGACC	2	1.3367	1.02092	0.945729	0.992929	0.992135
NHEJ1	4	7099;7419;29307;30268	NHEJ1_GGCAGATGCACTGATTCTAC;NHEJ1_AAGGACTAGCTAGCATGCAG;NHEJ1_TGAACAGGTGGACACTAGTG;NHEJ1_GGAGATTATCCAAATGACAG	2	1.33649	0.946774	0.946165	0.992487	0.992135
TRAPPC8	4	181;7424;24811;65727	TRAPPC8_ATATTAACAGTTCAGCAACA;TRAPPC8_CAAGCCATGCAAGTTTACAA;TRAPPC8_TGGGATCTAAACGTCGATCA;TRAPPC8_GTGATTATTCCTACCCCAAG	2	1.33597	1.68132	0.947312	0.99279	0.992135
ZNF658	4	2702;7425;46544;73531	ZNF658_CACATGAGAACTGACACAAG;ZNF658_ATATTGCATTACTAAACCTA;ZNF658_GCAGAGATGGAACTCTGTGG;ZNF658_CAGCATCAGAGGCCCCACTC	2	1.33586	1.11617	0.947545	0.992135	0.992135
AHCY	4	593;7437;30935;36808	AHCY_AACATGATTCTGGACGACGG;AHCY_CTCTGAGGAGACCACGACTG;AHCY_GCGGGCTCCGAAACCCCGCA;AHCY_GATGATGTCAATACAGCCTG	2	1.33461	1.42648	0.950309	0.99413	0.99413
SPN	4	6517;7443;14450;14854	SPN_GCCAGTTGTCATGGTAACAG;SPN_TCATTGATGGAAGTTGAGGG;SPN_GGATCCCACACCGTGACAGG;SPN_GGCTCGCTAGTAGAGACCAA	2	1.33399	0.958652	0.951709	0.994695	0.994695
DHRS7B	4	4034;7451;25076;41963	DHRS7B_CCCAGAGTCTGTGAGGTCGA;DHRS7B_GGTGCTAAACTGGTGCTCTG;DHRS7B_AATGCTGGGATCAGCTACCG;DHRS7B_TGCTGCTGATGGCGACAATG	2	1.33315	1.03966	0.953575	0.995745	0.995088
CCDC61	4	2944;7452;55554;72228	CCDC61_ATGACGGCTGACCAGTGGCG;CCDC61_CCAGAACACTCGGGACACCC;CCDC61_GAGCTGGCATTGTACAAGAG;CCDC61_TCCCCACCTGTCAAACTCCA	2	1.33305	1.09827	0.953805	0.995088	0.995088
ORC1	4	7436;7459;32083;46980	ORC1_ATCTGAGGAGCGGCACAACG;ORC1_ACACTTACCCCTATCAGTGG;ORC1_CTGTGACAGCAACATTAATG;ORC1_AACTCCTTGACCATACCGGA	2	1.33232	0.937793	0.955482	0.995939	0.995939
ARSI	4	6633;7463;61018;72634	ARSI_CCACTTGCCCACCATATGGG;ARSI_CCCTGCTCAAGCGAAAGCAA;ARSI_AGCGGTACAGGTACTCACGA;ARSI_GGTAGCCTTGGTCGTCCGTG	2	1.33191	0.954863	0.956454	0.996056	0.996056
TM4SF19	4	1401;7467;42742;58507	TM4SF19_TACGGCTGCTTCAGTAAGAG;TM4SF19_GATGTCACCTACCTGTTGAG;TM4SF19_AACCCCGGACACTTACCATG;TM4SF19_AGGAAGGAGGAGTGCCACGT	2	1.33149	1.24521	0.957401	0.996145	0.996145
CDK9	4	5455;7480;17008;24836	CDK9_TCTCCCGCAAGGCTGTAATG;CDK9_GCTGACTGATGAGGGCGAGT;CDK9_GCGGTTATAGGGGGAAGCTG;CDK9_CCAGAGTGTCACCACACGGT	2	1.33014	0.985538	0.960529	0.998502	0.997942
OR11H2	4	6255;7487;10743;10970	OR11H2_GATAGCAAGGTACTGATCAA;OR11H2_CCAATGCAAATAGTGGCCCT;OR11H2_TGGGCATCTCTATGCCAAAC;OR11H2_TCTGAGAGATGAGAACAATG	2	1.32942	0.962843	0.962262	0.999405	0.997942
NRSN1	4	648;7488;55322;69144	NRSN1_CTGCCAGAACAGTCAATCCG;NRSN1_ATCCTCATACTCCCAAATTG;NRSN1_GTTACCAGCGCTATGGAGTC;NRSN1_TCCAAAGATCACCTAACAGG	2	1.32932	1.40505	0.962487	0.998742	0.997942
ZMYND12	4	6424;7491;48276;59520	ZMYND12_AAACTATTTGAGAATGACAC;ZMYND12_AATATCTATTCCAAGCCCAG;ZMYND12_ATTCCGATGCAGTAAAGAGT;ZMYND12_GAGGACATTAGGACTTCAGG	2	1.32901	0.958418	0.963202	0.998588	0.997942
OR51Q1	4	3539;7498;47062;56906	OR51Q1_CAAATCCAGGGATGTCCGTG;OR51Q1_CGTTCGTAGAATCAGCTCTG;OR51Q1_GCTCTGTGCGAATGACAGTG;OR51Q1_CCAGGCGGATCATATCCTGG	2	1.32828	1.06121	0.964864	0.999416	0.997942
SPATA31A1	4	4433;7499;37405;74525	SPATA31A1_AGGAGTCGGAAAGGAACTTG;SPATA31A1_TTTCGCCCACTTCACCTGGG;SPATA31A1_AGCTTCGGGACGAATCACCA;SPATA31A1_CTGATGGCCAGAATGCCGTG	2	1.32818	1.02029	0.965114	0.998781	0.997942
REV3L	4	957;7500;17908;33738	REV3L_TCTAATTCACATGTACTCTG;REV3L_GATTTAACTAAAACCACTCG;REV3L_AGTACCAGATCTAATCCATG;REV3L_ATTGCTTCTGATAACGACCT	2	1.32808	1.32242	0.965333	0.998115	0.997942
DEF8	4	2947;7503;15059;31724	DEF8_AGTTGTGTACAACGCGTGCA;DEF8_TGGTGCGACTCATCCACCTC;DEF8_TCTAAAACCTTACCACAGGG;DEF8_ACAGCGGTAATAACACCCTA	2	1.32777	1.09544	0.966028	0.997942	0.997942
ADGRE3	4	6635;7516;51220;54617	ADGRE3_GATTGATCGAACTGAACCCA;ADGRE3_CACCTCCTCAAAGACAACCG;ADGRE3_ATCATCCAGGGAGACACACA;ADGRE3_CAGGTGACTGCAATTACACA	2	1.32643	0.952077	0.969086	1	0.999757
PPAPDC2	4	7047;7519;68079;70848	PPAPDC2_CTGCTGGAGATCTCGGGACA;PPAPDC2_AGGACGGGTTCAAGTCCATG;PPAPDC2_GAGAGCCCAGTTCACCGCCG;PPAPDC2_GCGGGAGAGAGCTCGTCGTG	2	1.32612	0.942697	0.969822	1	0.999757
VAMP3	4	6616;7532;46088;70808	VAMP3_AAGTCTTCGATTACTGCCAG;VAMP3_GACACAAAATCAAGTAGATG;VAMP3_CGACCGTGCAGACGCACTGC;VAMP3_AATGCGAGTTAACGTGGACA	2	1.32478	0.951699	0.972917	1	0.999757
HLA-DMB	4	1717;7533;20499;26703	HLA-DMB_ACTGACCAACAGGACACGTG;HLA-DMB_CAGCACCCCAAATTCGCAAG;HLA-DMB_ACAGACAGGTGCTTTCCACA;HLA-DMB_CAGAAGTGACTATCACGTGG	2	1.32468	1.20039	0.973161	1	0.999757
NAA38	4	1905;7534;20091;58779	NAA38_GCATTCGCATGACAGATGGA;NAA38_GCGCGCCCGACAGCAGCTAG;NAA38_CGGAGAGCGCGAGGACTCGG;NAA38_CTCCGTCCGAATCCTGCGCG	2	1.32458	1.17941	0.973392	1	0.999757
PISD	4	268;7540;8387;54284	PISD_CCAGGAGCGCAGTTTCAGAG;PISD_CCTGTACATCTGGACGTTTG;PISD_GGGACACAGTCCAGTCGGTG;PISD_GGGCCCGCGTATGTGCACAG	2	1.32396	1.59083	0.974801	1	0.999757
HIST1H2BJ	4	382;7544;27951;38511	HIST1H2BJ_GAAAAAGGGCTCCAAGAAGG;HIST1H2BJ_AGATGGAATAGCTCTCCTTG;HIST1H2BJ_AAACGAATTCATGATGCCCA;HIST1H2BJ_ACGAAATGCCGGTGTCAGGG	2	1.32355	1.51464	0.975735	1	0.999757
SRP68	4	7360;7545;60426;66237	SRP68_GAGCTCAAGCCAGATCAGGT;SRP68_GGCAGCTACCATGAGTGAAG;SRP68_CTTGTGTGAGAGCAATCGCG;SRP68_TGTGCTGTATAACCAACGTG	2	1.32345	0.93487	0.975994	1	0.999757
IGF1	4	2225;7549;45038;50340	IGF1_GGCGCCTCAGACAGGCATCG;IGF1_CAGGTAGAAGAGATGCGAGG;IGF1_CAGCACTTAAATAATTGGGT;IGF1_GATGCTCTTCAGTTCGTGTG	2	1.32304	1.14773	0.976944	1	0.999757
FOLH1	4	122;7555;31504;45694	FOLH1_AAGATTCCAACCATCTGGAT;FOLH1_GGAGAGAAAGCACTGAAAGG;FOLH1_TTATAGGCGTGGAATTGCAG;FOLH1_GAGGCGCCCCCCTACCGAAG	2	1.32242	1.75971	0.978411	1	0.999757
SLC35B1	4	4763;7556;59487;61547	SLC35B1_TTGGCTTGCAGGATTTACCA;SLC35B1_GCTCCGGGTACGATCCACCC;SLC35B1_GAAGAACACACAGTCGGCTA;SLC35B1_TTTGGTAATGAGCCCGCATG	2	1.32232	1.00476	0.978641	1	0.999757
DMRT3	4	1410;7561;14332;29027	DMRT3_GATTTGACTGAAGAACGACT;DMRT3_GAGGCTCTCCAAGCTCTCGT;DMRT3_GCAGAGAAACAGTCCCCGAG;DMRT3_GAGCCCTGAGATAGTGTCCG	2	1.32181	1.23906	0.979864	1	0.999757
CHIT1	4	1747;7567;9737;53947	CHIT1_AGTCTCGTCATTCCACTCAG;CHIT1_TGCAGCAGCCAGCCTCAACG;CHIT1_AAGACCCTGTTAGCCATCGG;CHIT1_AAGAAGGCGTTCCTTCCCTG	2	1.3212	1.19515	0.98131	1	0.999757
OR5AN1	4	6804;7568;45935;46036	OR5AN1_CCAGTACCATCCAAACACAG;OR5AN1_GTCTTGTCTCATGACAGCCA;OR5AN1_GAGATGTAATGTAGATCACC;OR5AN1_CAGGACAAGATTAACAGTTG	2	1.32109	0.945527	0.981545	1	0.999757
CDK1	4	3527;7581;8574;11062	CDK1_GACAAAACACAATCCCCTGT;CDK1_GTATTCCAAAAGCTCTGGCA;CDK1_ACCCTTATACACAACTCCAT;CDK1_GATCTCCAGAAGTATTGCTG	2	1.31977	1.05759	0.984714	1	0.999757
PRPF4B	4	712;7582;22591;73256	PRPF4B_ATTATGCTTGGCTTTCACTG;PRPF4B_TTTACCTCTTAAATCAACTG;PRPF4B_GAAAACGACGAGAACCAGAG;PRPF4B_AGGCGGTCTCGATCACGCGG	2	1.31967	1.38032	0.984932	1	0.999757
WDR54	4	6514;7591;21746;63860	WDR54_CAGTGCATGCCAGTAGACCA;WDR54_GAACCACGCCAAAATACGTG;WDR54_TCCCAACATTGTACTGAGCG;WDR54_TGGTTCTGGATACAGGAACG	2	1.31875	0.951106	0.98712	1	0.999757
MTHFD1L	4	3675;7593;8308;67933	MTHFD1L_AAGAATCCTCGTGTCGATGG;MTHFD1L_TCGACCCATCTACCATCACG;MTHFD1L_AGGACAAACTCCAAAAGCTG;MTHFD1L_AGGTGACGACAACTTGATGC	2	1.31854	1.04937	0.987575	1	0.999757
PIWIL3	4	3107;7595;19891;67617	PIWIL3_AAAAACGCAAACATCGTGCA;PIWIL3_GCGTAGGCAATCTGGCGACG;PIWIL3_ATCCATCAGTACCTGTCATG;PIWIL3_ACTGAGGACGAGATATCACT	2	1.31834	1.08066	0.988053	1	0.999757
U2AF2	4	1876;7599;8406;60950	U2AF2_GGTCACAGCCAGACCGTCAG;U2AF2_CTCACCAGGCACATAGACGG;U2AF2_GAAGAAGGTCCGTAAATACT;U2AF2_GGAGCCGGGACCGCAAACGC	2	1.31793	1.17917	0.989058	1	0.999757
PRODH	4	1781;7601;37004;66844	PRODH_CTAGCACTTACCAGAAACTG;PRODH_GTTGGGGACTACCAAGTGCT;PRODH_AGATGACCAGGATGCTACAG;PRODH_CACCTACTTCTACGCCAATG	2	1.31773	1.18952	0.98953	1	0.999757
SLITRK3	4	6710;7602;38791;52829	SLITRK3_TATTTCCTATGTCCAAGATG;SLITRK3_TCCTCAATAATAACTTACTG;SLITRK3_CGAGGAATGCTAGATCACAT;SLITRK3_ACCTCAGAGTCAGACAACAA	2	1.31763	0.945937	0.989775	1	0.999757
WDR44	4	7357;7606;20815;27836	WDR44_ACAGATCTGAGCAATATACC;WDR44_TCACTCTACACATCATGAGA;WDR44_TTCTCTCCTAACCGCAAGCA;WDR44_AAAGTGGTGCAAGATCTTAG	2	1.31722	0.931818	0.990794	1	0.999757
TSSC1	4	5559;7607;66207;67413	TSSC1_AGATTTCACCCGCTTGATGG;TSSC1_CCCACATCATAACTGCACCC;TSSC1_ATGAATCATCAGGGGACTCG;TSSC1_CAGGATATGGTTATCAGCCA	2	1.31712	0.975881	0.991034	1	0.999757
BOLL	4	477;7608;47284;72165	BOLL_GATCACTGTTCCATATCTTG;BOLL_TTCTTTCACAGACCCATACT;BOLL_GGGCTGAGCTACCATCACAG;BOLL_ACAGAGCTGGAGTATCCAAA	2	1.31702	1.46396	0.991271	1	0.999757
PAGR1	4	4475;7609;24363;48717	PAGR1_AGACACTGCGGCCAGTACGG;PAGR1_TTGCAGCTCCAGAGTACCGT;PAGR1_GTGCGTGCCCTGCAGCGACG;PAGR1_CTGGCCGTGGAGGATACCGG	2	1.31692	1.01299	0.991514	1	0.999757
UBA3	4	644;7616;17087;54976	UBA3_CATTCCAGGCAGAATCACCC;UBA3_GTTACGTATAGGCTCACTCA;UBA3_ATGATCCTGAACATATACAA;UBA3_ATAGATGCAATGGTGCACAT	2	1.31621	1.39981	0.993177	1	0.999757
CPO	4	944;7626;21853;74805	CPO_CTATAACATATACCACCCCA;CPO_TTGATCTTGGCAGTTTCTAG;CPO_TCACCTTCAGATAATACATG;CPO_AAACATGTGCCATTATTATG	2	1.31519	1.31884	0.995596	1	0.999757
QRFP	4	1964;7631;9745;74195	QRFP_CCCTGCTTGTCATAGCCAGG;QRFP_CCACCGAGAGGAACCCCACA;QRFP_AGAGAGCCCACAGACGCCAT;QRFP_GCTGCAGATTCCGCTTCGGG	2	1.31469	1.16836	0.996838	1	0.999757
FAM92B	4	6461;7632;20376;43428	FAM92B_AGACTGTGGATGGCTTCCAG;FAM92B_ACGATCATTTGCTGATCCGA;FAM92B_GAGGGTGATGGAGAATACCG;FAM92B_GGGCACAGATCAAGCAGACA	2	1.31459	0.950305	0.997073	1	0.999757
SEMG2	4	1014;7636;53503;58599	SEMG2_ATAGTTATACATCATAAAGG;SEMG2_ACATGGCAAGTCTCAAAACC;SEMG2_ATCCAGAAAGGTGTATCCAA;SEMG2_GGAAATTGGGAAGATCCGCT	2	1.31418	1.3034	0.99803	1	0.999757
DBR1	4	4276;7637;10998;23610	DBR1_GTGACGATACTTGGGCGGCA;DBR1_AGGCGGCAAACTTCACATGA;DBR1_GCTGGTGTGGTAAAATACCG;DBR1_GCTGTTACACTAAAGTTACA	2	1.31408	1.01965	0.998279	1	0.999757
NDUFC2-KCTD14	4	4709;7639;12963;20458	NDUFC2-KCTD14_TGATTGATAACCTAATCCGG;NDUFC2-KCTD14_CGCCCAAGCTGACCGACCCG;NDUFC2-KCTD14_AGAACCCTTACGGTTTCTGC;NDUFC2-KCTD14_CGGAGGCCGATCGCGACGGC	2	1.31388	1.00253	0.99876	1	0.999757
SPDYE3	4	6127;7640;13703;24090	SPDYE3_CCTTGGCTGCAAAAGGAAGA;SPDYE3_CGTGCTCCCTGAGTACTACG;SPDYE3_TAGATCCCAGCCCCCCACGT;SPDYE3_AGCCAAGGGACCTACGCGGG	2	1.31378	0.958325	0.999013	1	0.999757
RBMX	4	984;7641;57448;67879	RBMX_AAATATGGACGAATAGTGGA;RBMX_ACATCTCTACGAGAGGGCAG;RBMX_CTCTAGTATCACGAGAACTT;RBMX_AGAAGTAGAGGCCCTCCAAG	2	1.31368	1.30941	0.999247	1	0.999757
PDPK1	4	5846;7642;15857;41506	PDPK1_CAAGTTTGGGAAAATCCTTG;PDPK1_GTTCTTCGAGTCCGTCACGT;PDPK1_CCCGCTCTCTGGTTACATAG;PDPK1_TCTGCTTTAGAGTACTTGCA	2	1.31358	0.96582	0.999503	1	0.999757
KARS	4	2712;7643;8409;45880	KARS_TGTCTACATGGAACTTGTGT;KARS_ATTAATAACAAACTGCGTCG;KARS_GGCCATGTAGAACTCACAGG;KARS_AGGACCCACACCATTATCAG	2	1.31347	1.10426	0.999757	0.999757	0.999757
