# Supplementary material for: Orpinolide disrupts a leukemic dependency on cholesterol transport by inhibiting OSBP
Source: Nat Chem Biol. 2024 Jun 21;21(2):193–202. doi: 10.1038/s41589-024-01614-4 (PMC11782089; doi:10.1038/s41589-024-01614-4)
Supplement: Supplementary file 7 — TPP. [file 41589_2024_1614_MOESM7_ESM.xlsx]

## Sheet: Legend
Supplementary Table 5. Thermal proteome profiling in intact KBM7 cells
column_name	description
Gene_Symbol	Gene Symbol downloaded from UniProtKB
UniProtKB	UniProtKB
PSMs_1	PSMs reported for biological replicate 1
Unique_Peptides_per_Protein_1	Unique identified peptides per ProteinGroup reported for biological replicate 1
rel_fc_126_37_°C_Compound_1	Normalized abundances for compound at 37 °C to lowest T point for biological replicate 1
rel_fc_127C_42_°C_Compound_1	Normalized abundances for compound at 42 °C to lowest T point for biological replicate 1
rel_fc_128C_46_°C_Compound_1	Normalized abundances for compound at 46 °C to lowest T point for biological replicate 1
rel_fc_129C_49_°C_Compound_1	Normalized abundances for compound at 49 °C to lowest T point for biological replicate 1
rel_fc_130C_52_°C_Compound_1	Normalized abundances for compound at 52 °C to lowest T point for biological replicate 1
rel_fc_131C_55_°C_Compound_1	Normalized abundances for compound at 55 °C to lowest T point for biological replicate 1
rel_fc_132C_59_°C_Compound_1	Normalized abundances for compound at 59 °C to lowest T point for biological replicate 1
rel_fc_133C_62_°C_Compound_1	Normalized abundances for compound at 62 °C to lowest T point for biological replicate 1
rel_fc_126_37_°C_Vehicle_1	Normalized abundances for vehicle at 37 °C to lowest T point for biological replicate 1
rel_fc_127C_42_°C_Vehicle_1	Normalized abundances for vehicle at 42 °C to lowest T point for biological replicate 1
rel_fc_128C_46_°C_Vehicle_1	Normalized abundances for vehicle at 46 °C to lowest T point for biological replicate 1
rel_fc_129C_49_°C_Vehicle_1	Normalized abundances for vehicle at 49 °C to lowest T point for biological replicate 1
rel_fc_130C_52_°C_Vehicle_1	Normalized abundances for vehicle at 52 °C to lowest T point for biological replicate 1
rel_fc_131C_55_°C_Vehicle_1	Normalized abundances for vehicle at 55 °C to lowest T point for biological replicate 1
rel_fc_132C_59_°C_Vehicle_1	Normalized abundances for vehicle at 59 °C to lowest T point for biological replicate 1
rel_fc_133C_62_°C_Vehicle_1	Normalized abundances for vehicle at 62 °C to lowest T point for biological replicate 1
PSMs_2	PSMs reported for biological replicate 2
Unique_Peptides_per_Protein_2	Unique identified peptides per ProteinGroup reported for biological replicate 2
rel_fc_126_37_°C_Compound_2	Normalized abundances for compound at 37 °C to lowest T point for biological replicate 2
rel_fc_127C_42_°C_Compound_2	Normalized abundances for compound at 42 °C to lowest T point for biological replicate 2
rel_fc_128C_46_°C_Compound_2	Normalized abundances for compound at 46 °C to lowest T point for biological replicate 2
rel_fc_129C_49_°C_Compound_2	Normalized abundances for compound at 49 °C to lowest T point for biological replicate 2
rel_fc_130C_52_°C_Compound_2	Normalized abundances for compound at 52 °C to lowest T point for biological replicate 2
rel_fc_131C_55_°C_Compound_2	Normalized abundances for compound at 55 °C to lowest T point for biological replicate 2
rel_fc_132C_59_°C_Compound_2	Normalized abundances for compound at 59 °C to lowest T point for biological replicate 2
rel_fc_133C_62_°C_Compound_2	Normalized abundances for compound at 62 °C to lowest T point for biological replicate 2
rel_fc_126_37_°C_Vehicle_2	Normalized abundances for vehicle at 37 °C to lowest T point for biological replicate 2
rel_fc_127C_42_°C_Vehicle_2	Normalized abundances for vehicle at 42 °C to lowest T point for biological replicate 2
rel_fc_128C_46_°C_Vehicle_2	Normalized abundances for vehicle at 46 °C to lowest T point for biological replicate 2
rel_fc_129C_49_°C_Vehicle_2	Normalized abundances for vehicle at 49 °C to lowest T point for biological replicate 2
rel_fc_130C_52_°C_Vehicle_2	Normalized abundances for vehicle at 52 °C to lowest T point for biological replicate 2
rel_fc_131C_55_°C_Vehicle_2	Normalized abundances for vehicle at 55 °C to lowest T point for biological replicate 2
rel_fc_132C_59_°C_Vehicle_2	Normalized abundances for vehicle at 59 °C to lowest T point for biological replicate 2
rel_fc_133C_62_°C_Vehicle_2	Normalized abundances for vehicle at 62 °C to lowest T point for biological replicate 2
column_name	description
Gene_Symbol	Gene Symbol downloaded from UniProtKB
UniProtKB	UniProtKB
norm_rel_fc_126_37_°C_Compound_1	Scaled intensities for compound at 37 °C to lowest T point for biological replicate 1
norm_rel_fc_127C_42_°C_Compound_1	Scaled intensities for compound at 42 °C to lowest T point for biological replicate 1
norm_rel_fc_128C_46_°C_Compound_1	Scaled intensities for compound at 46 °C to lowest T point for biological replicate 1
norm_rel_fc_129C_49_°C_Compound_1	Scaled intensities for compound at 49 °C to lowest T point for biological replicate 1
norm_rel_fc_130C_52_°C_Compound_1	Scaled intensities for compound at 52 °C to lowest T point for biological replicate 1
norm_rel_fc_131C_55_°C_Compound_1	Scaled intensities for compound at 55 °C to lowest T point for biological replicate 1
norm_rel_fc_132C_59_°C_Compound_1	Scaled intensities for compound at 59 °C to lowest T point for biological replicate 1
norm_rel_fc_133C_62_°C_Compound_1	Scaled intensities for compound at 62 °C to lowest T point for biological replicate 1
norm_rel_fc_126_37_°C_Vehicle_1	Scaled intensities for vehicle at 37 °C to lowest T point for biological replicate 1
norm_rel_fc_127C_42_°C_Vehicle_1	Scaled intensities for vehicle at 42 °C to lowest T point for biological replicate 1
norm_rel_fc_128C_46_°C_Vehicle_1	Scaled intensities for vehicle at 46 °C to lowest T point for biological replicate 1
norm_rel_fc_129C_49_°C_Vehicle_1	Scaled intensities for vehicle at 49 °C to lowest T point for biological replicate 1
norm_rel_fc_130C_52_°C_Vehicle_1	Scaled intensities for vehicle at 52 °C to lowest T point for biological replicate 1
norm_rel_fc_131C_55_°C_Vehicle_1	Scaled intensities for vehicle at 55 °C to lowest T point for biological replicate 1
norm_rel_fc_132C_59_°C_Vehicle_1	Scaled intensities for vehicle at 59 °C to lowest T point for biological replicate 1
norm_rel_fc_133C_62_°C_Vehicle_1	Scaled intensities for vehicle at 62 °C to lowest T point for biological replicate 1
norm_rel_fc_126_37_°C_Compound_2	Scaled intensities for compound at 37 °C to lowest T point for biological replicate 2
norm_rel_fc_127C_42_°C_Compound_2	Scaled intensities for compound at 42 °C to lowest T point for biological replicate 2
norm_rel_fc_128C_46_°C_Compound_2	Scaled intensities for compound at 46 °C to lowest T point for biological replicate 2
norm_rel_fc_129C_49_°C_Compound_2	Scaled intensities for compound at 49 °C to lowest T point for biological replicate 2
norm_rel_fc_130C_52_°C_Compound_2	Scaled intensities for compound at 52 °C to lowest T point for biological replicate 2
norm_rel_fc_131C_55_°C_Compound_2	Scaled intensities for compound at 55 °C to lowest T point for biological replicate 2
norm_rel_fc_132C_59_°C_Compound_2	Scaled intensities for compound at 59 °C to lowest T point for biological replicate 2
norm_rel_fc_133C_62_°C_Compound_2	Scaled intensities for compound at 62 °C to lowest T point for biological replicate 2
norm_rel_fc_126_37_°C_Vehicle_2	Scaled intensities for vehicle at 37 °C to lowest T point for biological replicate 2
norm_rel_fc_127C_42_°C_Vehicle_2	Scaled intensities for vehicle at 42 °C to lowest T point for biological replicate 2
norm_rel_fc_128C_46_°C_Vehicle_2	Scaled intensities for vehicle at 46 °C to lowest T point for biological replicate 2
norm_rel_fc_129C_49_°C_Vehicle_2	Scaled intensities for vehicle at 49 °C to lowest T point for biological replicate 2
norm_rel_fc_130C_52_°C_Vehicle_2	Scaled intensities for vehicle at 52 °C to lowest T point for biological replicate 2
norm_rel_fc_131C_55_°C_Vehicle_2	Scaled intensities for vehicle at 55 °C to lowest T point for biological replicate 2
norm_rel_fc_132C_59_°C_Vehicle_2	Scaled intensities for vehicle at 59 °C to lowest T point for biological replicate 2
norm_rel_fc_133C_62_°C_Vehicle_2	Scaled intensities for vehicle at 62 °C to lowest T point for biological replicate 2
tm_Null	Melting point for null model melting curve calculated from the null model fit
tm_Compound	Melting point for compound calculated from the alternative model fits
tm_Vehicle	Melting point for vehicle calculated from the alternative model fits
rss_Null	Sum of squared residuals of the null model fit
rss_Compound	Sum of squared residuals of compound alternative model fit
rss_Vehicle	Sum of squared residuals of vehicle alternative model fit
delta_tm	Delta between melting points (compound-vehicle), calculated from the alternative model fits
delta_rss	Delta between rss (null - compound), calculated from the null and alternative models
rssDiff	Difference of the aggreated sum of squared residuals of the null hypthesis minus the alternative model
fStat	F-statistic used for p-value calculation. Calculated as ((RSS0-RSS1)/d1)/(RSS1/d2)
pVal	F-test p-value calculated from f_statistic_rescaled using the estimated degrees of freedom (d1, d2)
pAdj	Benjamini-Hochberg adjusted F-test p-value
df1	DOF of the F-statistic numerator. Estimated by fitting a Chi-square distribution to (RSS0-RSS1)/Chi_sq_scaling_factor
df2	DOF of the F-statistic denominator. Estimated by fitting a Chi-square distribution to RSS1/Chi_sq_scaling_factor
rssNull	Sum of squared residuals of the null model fit
rssAlt	Sum of squared residuals of the alternative models fit
nFittedNull	Number of observations used to fit temperature points for null model
nFittedAlt	Number of observations used to fit temperature points for alternative models
nCoeffsNull	Number of coefficient for null model
nCoeffsAlt	Number of coefficient for alternative models
significant_shift	Significantly shiffted proteins (pAdj smaller or equal to 0.01)
TM_shift_abs	Absolute TM shift larger or equal to 1 °C

## Sheet: TIC_normalized_input
Supplementary Table 5. Thermal proteome profiling in intact KBM7 cells
Gene_Symbol	UniProtKB	PSMs_1	Unique_Peptides_per_Protein_1	rel_fc_126_37_°C_Compound_1	rel_fc_127C_42_°C_Compound_1	rel_fc_128C_46_°C_Compound_1	rel_fc_129C_49_°C_Compound_1	rel_fc_130C_52_°C_Compound_1	rel_fc_131C_55_°C_Compound_1	rel_fc_132C_59_°C_Compound_1	rel_fc_133C_62_°C_Compound_1	rel_fc_126_37_°C_Vehicle_1	rel_fc_127C_42_°C_Vehicle_1	rel_fc_128C_46_°C_Vehicle_1	rel_fc_129C_49_°C_Vehicle_1	rel_fc_130C_52_°C_Vehicle_1	rel_fc_131C_55_°C_Vehicle_1	rel_fc_132C_59_°C_Vehicle_1	rel_fc_133C_62_°C_Vehicle_1	PSMs_2	Unique_Peptides_per_Protein_2	rel_fc_126_37_°C_Compound_2	rel_fc_127C_42_°C_Compound_2	rel_fc_128C_46_°C_Compound_2	rel_fc_129C_49_°C_Compound_2	rel_fc_130C_52_°C_Compound_2	rel_fc_131C_55_°C_Compound_2	rel_fc_132C_59_°C_Compound_2	rel_fc_133C_62_°C_Compound_2	rel_fc_126_37_°C_Vehicle_2	rel_fc_127C_42_°C_Vehicle_2	rel_fc_128C_46_°C_Vehicle_2	rel_fc_129C_49_°C_Vehicle_2	rel_fc_130C_52_°C_Vehicle_2	rel_fc_131C_55_°C_Vehicle_2	rel_fc_132C_59_°C_Vehicle_2	rel_fc_133C_62_°C_Vehicle_2
AAAS	Q9NRG9	11	10	271.054	218.508	262.043	257.897	170.857	56.254	21.0145	12.611	303.219	279.145	315.893	210.635	142.401	46.6902	13.0752	14.3151
AACS	Q86V21	8	8	1407.65	1222.25	665.026	197.485	96.4388	52.8326	50.5389	36.1167	1378.63	1213.69	562.349	160.552	83.5619	58.6684	43.044	40.0338	7	7	1208.86	1062.8	628.63	217.56	90.1749	55.8493	36.0109	21.264	1112.77	1020.2	488.528	125.79	83.0366	53.9928	35.3058	28.8584
AAGAB	Q6PD74	5	5	865.352	731.958	519.504	151.852	30.5885	7.71802	9.63886	8.13372	875.515	867.226	585.753	106.863	8.40564	6.47796	13.7695	32.1483	8	5	486.946	424.639	336.775	88.4809	27.8753	9.30822	7.21978	8.16537	461.888	440.723	302.518	64.8245	11.0802	12.2413	8.55487	11.5719
AAK1	Q2M2I8	11	9	546.382	525.865	511.916	329.458	210.367	67.3139	67.6457	52.1603	498.942	480.059	484.636	339.757	222.997	58.1795	61.6733	54.8342
AAMDC	Q9H7C9	10	8	1363.82	1221.6	1431.25	1214.03	1330.32	1021.88	1129.05	753.376	1440.15	1405.46	1495.29	1269.37	1424.63	1062.02	1145.41	839.618	18	8	801.129	721.775	792.166	663.753	680.845	486.976	456.519	296.42	828.127	785.523	864.835	672.499	718	535.228	499.441	330.586
AAMP	Q13685	10	10	2252.67	1939.47	2053	1658.09	1602.29	1299.81	948.516	253.115	2355.1	2006.32	2060.09	1701.88	1705.97	1270.9	1089.52	278.295	7	6	1810.38	1609.31	1683.14	1242.91	1484.36	1050.91	747.072	171.473	1844.93	1629.06	1638.87	1367.38	1415.92	1026.63	748.891	127.72
AAR2	Q9Y312	5	5	191.473	180.075	169.938	105.786	40.9263	15.0382	11.3756	8.58145	187.498	187.895	168.097	91.0965	35.2295	14.3004	9.6039	13.5872	4	4	65.8371	53.8404	54.7839	33.5081	16.8763	13.2711	6.95565	4.76314	58.6275	68.6104	50.7545	37.7041	14.9909	8.08799	7.19695	3.28586
AARS1	P49588	80	41	4135.22	4127.14	3257.21	3160.19	2321.97	534.135	130.95	112.529	4267.04	3956.59	4236.17	3585.12	2989.81	813.901	104.949	118.403	76	40	2283.08	2061.15	2333.7	1855.09	1291.83	362.467	168.873	117.207	2241.17	2005.43	2241.36	1894.35	1540.02	413.252	129.953	148.864
AARS2	Q5JTZ9	12	11	735.912	624.971	481.941	132.578	47.1573	30.0764	29.3508	22.6102	733.089	688.245	504.161	134.584	50.1866	37.7678	27.5389	20.7448	13	13	1027.78	939.811	682.843	168.9	37.7828	22.4872	14.7037	11.4826	1059.49	922.963	677.485	158.423	16.6855	25.2476	20.7761	18.2865
AARSD1	Q9BTE6	12	12	1464.25	1332.69	1421.86	700.833	154.359	53.4692	53.665	37.236	1463.47	1401.82	1338.96	567.601	134.614	48.6458	53.6893	49.9816	11	11	1548.37	1483.01	1384.44	752.816	177.579	66.6321	55.7332	32.7466	1396.78	1446.28	1394.48	603.045	117.451	46.342	44.6754	25.144
AASDHPPT	Q9NRN7	24	16	1062.39	981.611	1241.93	890.885	530.909	58.2432	54.186	42.9072	1040.59	1030.02	1150.3	827.082	437.464	32.512	32.8615	37.6075	15	12	320.394	356.601	356.992	202.603	86.1447	23.9617	16.0244	7.22976	582.499	492.727	464.557	257.755	85.9045	18.9084	15.8876	9.85758
AASS	Q9UDR5	25	21	1927.29	1770.35	1986.29	1493.11	1102.39	191.28	190.867	134.841	1989.8	1848.22	2031.9	1538.34	1094.09	170.505	149.497	109.304	23	18	467.548	443.815	490.854	447.747	268.174	30.6895	23.7725	25.3467	481.081	436.244	525.088	391.924	261.624	30.4939	16.295	11.2862
AATF	Q9NY61	2	2	163.953	172.463	99.9191	37.682	42.13	27.5303	21.9697	16.4167	158.764	130.659	90.3844	36.5829	45.4893	31.0453	19.7864	11.2822
ABCB10	Q9NRK6	18	16	916.054	853.141	976.803	773.086	682.152	223.982	131.731	115.514	901.205	836.496	947.42	804.926	732.156	223.673	111.197	90.8646	17	14	1339.2	1257.97	1383.21	1195.9	971.941	307.079	115.693	59.3691	1347.28	1301.19	1407.47	1204.66	1010.65	272.696	100.486	56.7168
ABCB7	O75027	19	17	3078.2	2475.65	1783.37	2349.42	938.331	151.655	108.198	101.485	2827.9	2690.93	2923.08	2459.19	906.944	89.7137	117.561	179.06	21	16	4823.4	4233.02	4421.93	3886.56	1355.56	173.262	78.4491	72.2125	4842.17	4559.09	4807.21	3818.36	1164.08	87.4377	63.9578	110.862
ABCC1	P33527	29	27	806.751	780.917	852.618	731.083	714.936	409.055	117.75	63.8012	767.23	729.061	789.28	735.264	780.118	415.69	127.049	44.4011	27	24	1631.31	1536.94	1595.17	1443.28	1421.89	718.944	169.225	90.0743	1533.44	1514.89	1664.45	1461.31	1458.55	749.013	127.916	69.5745
ABCC4	O15439	27	25	1603.01	1465.75	1748.28	1503.22	1573.96	1218.25	1176.81	276.099	1607.25	1444.4	1637.65	1444.97	1559.86	1252.81	1223.4	359.819	22	19	1900.48	1775.9	1964.31	1810.22	1845.23	1349.88	1199.63	286.894	1897.48	1871.38	2102.76	1754.12	1846.36	1378.24	1263.68	355.873
ABCD1	P33897	3	3	159.615	141.695	151.306	31.2864	5.73535	3.97836	5.2102	4.47728	149.074	138.634	139.52	37.9225	4.94449	4.64458	10.6453	8.61333
ABCD3	P28288	15	14	490.306	476.798	511.39	399.982	353.75	149.109	21.275	13.9542	512.689	507.152	503.127	429.411	393.087	177.961	20.9434	20.7448
ABCD4	O14678	3	3	89.9412	87.6082	90.5282	70.697	60.4689	41.4545	24.4011	10.3724	87.2134	93.2438	105.255	76.9786	75.2799	46.9347	35.9857	10.1904
ABCE1	P61221	47	25	6426.17	6021.81	6748.3	5590.85	6778.54	5276.9	5919.65	3792.7	6543.15	5810.09	6635.3	6007.63	7063.21	5649.76	6182.02	3901.47	43	25	6477.45	6064.15	6865.11	5866.84	6952.7	5494.06	5860	3692.28	6537.33	5929.55	6670.66	6107.73	7025.66	5480.27	5764.76	3648.3
ABCF1	Q8NE71	22	18	1616.93	1525.67	1679.24	1333.74	952.563	125.159	72.0744	47.4591	1448.82	1289.34	1452.49	1237.74	979.999	114.526	37.2585	40.0338	26	20	1978.36	1912.72	2152.96	1816.24	1136.17	140.821	81.4427	53.5853	1805.92	1598.69	1810.42	1522.27	1094.73	148.098	51.7366	59.8598
ABCF2	Q9UG63	22	19	1687.39	1731.87	2109.5	1561.99	795.938	183.88	97.6043	59.9209	1700.32	1581.51	2003.46	1755.05	1173.2	231.496	124.041	105.786	22	20	1290.18	1495.09	1656.15	1157.25	568.421	120.73	61.7204	39.3809	1322.42	1214.88	1447.37	1275.43	696.752	153.453	44.947	43.4305
ABCF3	Q9NUQ8	10	9	1137.12	891.358	433.934	143.641	73.285	54.5035	48.1075	47.5337	1085.32	921.647	413.389	125.412	78.2466	54.7571	49.9866	49.375	11	11	615.562	569.842	315.497	111.305	57.094	35.6661	19.9865	15.225	619.417	519.822	240.381	88.5274	51.8816	30.7125	18.3319	13.2863
ABHD10	Q9NUJ1	18	11	1879.7	1728.63	1963.22	1682.99	1958.87	1624.21	1883.4	1184.46	1826.19	1649.07	1879.45	1807.5	2057.53	1720.82	1951.67	1209.26	12	10	3019.52	2789.19	3055.1	2459.21	2923.55	2281.34	2327.59	1454.54	3379.11	3058.41	3314.57	2700.36	2997.66	2443.56	2454.3	1527.92
ABHD11	Q8NFV4	3	3	563.411	514.691	470.446	114.083	80.8613	43.0459	56.4438	36.1167	532.858	518.295	428.776	95.1155	76.8869	48.1569	41.4241	22.3219
ABHD12	Q8N2K0	8	8	585.622	579.196	679.525	557.279	474.405	205.681	98.0385	43.5042	622.325	610.248	623.381	555.544	457.984	174.783	83.7738	28.9942	3	3	395.214	354.572	415.69	348.582	348.441	101.008	43.6709	25.857	366.134	368.835	407.777	321.256	306.988	86.454	22.813	17.7151
ABHD14B	Q96IU4	8	6	1042.97	923.584	961.177	865.476	611.629	239.099	87.0971	58.6523	1098.39	1025.68	1109.96	857.173	698.533	230.884	95.2291	78.7331	10	6	968.445	918.883	972.171	867.035	606.203	159.53	32.6651	20.4985	922.099	899.91	1075.89	822.103	567.308	163.727	20.2329	37.4302
ABHD16A	O95870	11	10	405.739	357.882	409.668	293.245	173.335	96.1968	77.2846	42.6087	384.122	356.32	408.734	260.511	177.013	91.5471	73.7071	32.391	6	6	225.031	215.823	202.586	171.231	85.557	35.7583	20.3387	11.5676	197.907	182.56	222.971	148.832	68.0457	37.2703	13.3076	19.0008
ABHD17A	Q96GS6	3	2	272.673	260.665	313.055	240.18	273.031	165.659	62.8697	6.19357	265.809	271.521	302.574	268.137	231.155	142.882	43.6225	6.6723
ABI1	Q8IZP0	11	11	1468.33	1369.29	1443.12	751.479	402.465	92.8549	66.3431	47.2353	1409.05	1312.92	1403.74	807.812	398.526	75.4133	25.5718	28.0236	10	7	853.206	761.141	864.967	512.335	238.619	70.4107	53.356	45.2498	787.748	773.178	798.278	460.386	200.487	43.1724	41.9596	45.002
ABL1	P00519	4	4	288.472	182.396	98.6419	34.7435	15.7191	10.9803	5.81805	5.67122	351.22	233.051	105.255	23.8046	16.3168	6.23351	7.75255	9.58385
ABL2	P42684	4	4	307.769	284.416	178.727	58.7701	32.9959	19.2553	9.63886	7.46213	307.501	278.089	171.847	59.1509	29.1725	18.0894	12.0338	6.06572	3	3	79.9791	71.357	56.659	24.5726	12.5943	9.40038	7.13174	1.95629	65.7593	78.6616	53.8345	17.4188	13.0356	8.19729	4.20954	3.85731
ABR	Q12979	15	13	1899.19	1688.95	1196.63	333.607	120.938	53.3896	51.8414	25.3712	1926.36	1694.46	1116.55	283.388	91.7204	48.1569	31.1259	32.9975	12	11	984.881	868.822	651.538	214.161	81.5268	34.8367	28.2628	13.609	961.953	875.219	592.314	165.479	62.1797	31.9148	31.6394	10.0004
ABRACL	Q9P1F3	4	3	571.829	605.646	634.9	529.104	671.035	430.22	352.47	175.285	582.775	486.041	622.347	548.743	660.214	433.412	304.201	136.479	5	2	660.091	628.569	729.556	625.777	830.717	490.018	381.944	206.261	838.09	734.393	881.172	645.93	959.81	630.317	431.138	163.007
ABRAXAS1	Q6UWZ7	4	4	151.909	154.326	174.671	147.184	170.432	157.623	190.172	110.066	168.23	145.554	147.537	123.351	134.49	146.304	202.26	110.032	6	5	476.435	445.659	495.827	443.376	544.408	476.194	594.4	331.378	425.076	456.674	513.303	346.503	475.277	430.194	547.783	321.871
ABRAXAS2	Q15018	14	11	1306.9	1234.23	1463.48	1193.55	1366.43	1083.63	1016.68	800.462	1300.99	1245.13	1378.65	1218.57	1363.69	1107	1212.64	824.817	13	10	1023.2	968.943	1066.49	935.12	1012.91	774.056	809.144	588.843	1023.1	956.066	1066.78	925.734	964.894	785.081	844.488	630.885
ACAA1	P09110	16	11	999.261	913.166	1034.43	891.922	864.196	712.286	512.249	134.542	985.489	911.326	989.315	921.167	933.644	674.319	603.889	125.075	11	10	568.358	552.325	610.45	479.021	544.492	416.75	303.319	64.0472	603.895	509.334	561.513	570.522	532.243	408.99	355.774	70.5746
ACAA2	P42765	30	17	2947.34	2664.25	3014.85	2553.39	2960.36	2422.9	2836.69	2525.03	2922.1	2635.57	3001.31	2686.11	3032.09	2593.14	3079.96	2542.27	27	15	3090.62	2815.47	3220.68	2767.58	3399.27	2685.93	3076.95	2489.76	3138.62	2891.58	3323.14	2895.72	3361.09	2665.98	3078.8	2504.97
ACACA	Q13085	70	51	8049.77	7323.52	6422.09	1805.11	729.947	406.509	402.488	282.367	7823.4	7128.17	6357.55	1524.01	633.884	396.256	361.13	337.376	69	49	5537.58	5094.84	4738.65	1468.24	647.345	397.212	339.682	224.888	5394.05	5138.02	4580.62	1207.85	543.323	363.522	326.307	242.582
ACAD10	Q6JQN1	5	5	169.587	165.824	182.859	127.825	154.429	69.5417	39.9448	11.9394	179.835	168.308	176.114	141.076	145.863	65.513	32.5144	12.1314	5	5	117.723	111.461	107.774	83.0419	93.2814	36.5877	30.0237	8.42054	107.606	88.6035	107.535	89.5196	96.9847	47.2164	27.5657	7.4289
ACAD11	Q709F0																			4	4	217.004	207.986	232.098	205.419	183.792	124.417	83.4677	70.6815	200.319	193.376	208.375	185.544	173.504	103.177	83.7834	76.432
ACAD8	Q9UKU7	12	10	753.395	671.879	823.769	716.304	729.734	472.072	323.9	210.432	768.695	720.264	785.271	725.474	759.227	500.392	390.057	240.688	15	12	1188.32	1101.06	1203.29	1117.62	1132.81	692.771	486.719	313.516	1162.17	1098.53	1256.94	1077.98	1131.23	730.105	564.621	383.446
ACAD9	Q9H845	33	24	5049.53	4629.58	5093.32	3997.23	3162.51	1241.41	1338.67	657.115	4844.4	4681.66	4995.45	4315.03	3450.39	1133.4	1262.74	625.983	26	23	4783.65	4296.08	4741.83	3673.85	3048.31	1174.68	1104.36	494.26	4897.23	4323	4845.78	3993.54	3355.88	1145.54	1098.96	433.876
ACADM	P11310	21	15	2033.36	1821.9	2110.77	1815.22	1953.2	1128.82	184.354	32.0125	2048.39	1859.95	2130.95	1829.86	2068.28	1109.93	140.356	22.8071	22	13	1345.5	1222.56	1345.14	1270.88	1394.6	741.985	147.565	40.5717	1324.73	1303.38	1488.75	1233.98	1416.97	730.651	114.065	29.1441
ACADS	P16219	10	8	1044	962.233	1072.52	839.894	777.175	404.758	296.026	98.6493	1011.63	965.396	1060.05	902.927	854.409	429.868	350.6	127.259	8	7	1465.14	1308.03	1454.3	1196.1	1085.04	534.163	437.501	131.156	1470.51	1350.9	1439.07	1285.8	1121.58	592.172	493.467	135.006
ACADSB	P45954	12	10	1276.53	1152.46	1224.87	977.139	800.187	276.496	141.457	84.8444	1237.55	1131.48	1279.99	1013.19	869.118	261.441	135.612	71.6969	8	8	950.003	857.759	946.083	826.049	743.565	209.112	103.278	45.0797	939.089	894.011	1028.35	837.758	733.903	209.195	72.2411	53.1452
ACADVL	P49748	40	27	6597.5	5977.76	6906.21	6271.29	6770.19	4991.65	4090.09	1713.68	6682.76	6155.85	7010.03	6365.01	7121.06	5312.18	4307.41	1951.83	34	27	6308.22	5613.51	6241.86	5570.61	6486.29	4430.25	3398.85	1317.09	6120.65	5866.84	6704.14	5817.23	6687.9	4625.45	3630.8	1445.92
ACAP1	Q15027	4	4	442.195	380.715	396.972	195.151	61.7435	37.6353	26.051	13.8796	453.645	426.576	396.321	174.052	61.0645	29.7009	22.7948	14.1938
ACAP2	Q15057	27	25	3675.22	3404.84	3476.81	1657.92	450.331	252.546	191.127	102.38	3685.5	3390.67	3297.03	1699.09	488.145	219.151	165.118	130.898	21	20	1304.89	1254.46	1312.12	709.207	199.829	89.9487	70.7891	50.098	1277.74	1174.57	1185.03	588.933	180.673	91.3724	86.635	55.431
ACAT1	P24752	69	20	6470.98	5766.05	6794.42	5901.81	6842.05	4842.78	3179.17	297.142	6752.17	6285.92	7100.93	6094.09	7332.07	5358.99	3333.83	217.396	72	22	3685.92	3312.39	3680.31	3197.26	3960.05	2928.86	1696.74	156.333	3879.27	3538.68	3876.35	3558.62	4255.99	2970.91	1766.65	105.148
ACAT2	Q9BWD1	20	14	1691.59	1465.37	1743.02	1538.48	1738.02	1440.01	1744.89	1289.83	1668.66	1564.97	1789.07	1595.94	1916.36	1527.58	1817.34	1418.89	16	9	1701.44	1512.33	1649.8	1462.51	1785.03	1437.8	1568.54	1205.16	1680.9	1605.68	1795.29	1547.74	1816.12	1427.75	1664.26	1357.49
ACBD3	Q9H3P7	13	12	1245.51	1099.39	1071.54	643.446	128.089	27.0529	30.9138	23.9534	1290.17	1208.18	1153.14	692.189	117.803	19.0672	43.6225	38.4567	12	11	1770.15	1659.93	1711.02	924.339	184.884	33.4543	32.2249	20.0732	1959.35	1761.25	1779.62	1049.76	168.68	17.9247	37.3427	31.2871
ACBD6	Q9BR61	3	3	203.323	180.83	126.739	46.1518	54.4504	38.1127	23.9669	12.014	221.189	172.296	119.866	70.5895	67.616	42.4123	21.522	8.73464
ACBD7	Q8N6N7	3	3	238.548	220.613	262.945	197.571	165.9	103.278	117.75	87.2323	240.119	212.643	242.577	202.494	170.956	101.57	113.858	92.0777
ACE	P12821	2	2	66.6951	78.8096	88.8003	52.9795	37.5276	27.2916	25.6168	21.7894	60.1705	71.1937	84.9536	50.7008	27.8128	31.1676	26.9604	15.043
ACIN1	Q9UKV3	18	17	1116.85	1133.29	1465.88	1238.84	975.646	453.294	464.576	330.124	1103.35	1132.77	1289.56	1069.97	939.33	469.102	422.572	309.352	19	16	2051.65	2381.98	2506.12	2180.94	1403.5	559.875	428.433	343.201	1888.77	1855.32	2321.85	1798.33	1287.78	579.493	448.791	335.586
ACLY	P53396	89	48	1281.71	1110.51	1338.84	1144.63	749.206	106.302	103.857	76.3376	1247.35	1173.93	1362.23	1192.91	711.513	98.3917	94.1877	103.117	91	47	2632.05	2503.4	2616.02	2247.18	1605.43	589.09	614.914	458.282	2610.97	2574.42	2717.71	2354.41	1660.73	552.278	675.02	573.025
ACO1	P21399	57	35	1937.2	1847.49	2168.47	1798.88	1911.43	720.481	132.773	82.5311	1939.54	1842.24	2082.72	1861.81	1968.28	592.917	101.362	86.2546	41	30	794.345	719.378	770.073	726.01	716.781	287.817	95.5301	70.2562	813.863	715.602	852.112	670.184	787.219	291.168	98.7205	61.5742
ACO2	Q99798	43	29	1035.59	981.341	1045.92	749.059	164.767	45.592	20.9276	22.3118	1018.62	983.106	1071.81	740.829	159.213	39.3567	15.9679	9.46253	44	28	1331.65	1270.87	1399.35	996.697	184.968	47.647	36.3631	30.7052	1273.65	1210.41	1314.39	934.554	132.441	33.5542	47.2555	22.4296
ACOT11	Q8WXI4																			4	4	17.1998	12.1694	17.9352	11.1694	14.6093	8.84741	5.98714	2.38157	20.9759	14.6398	9.77592	18.0803	11.2106	4.80907	6.24641	5.14309
ACOT13	Q9NPJ3	4	3	1768.2	1639.02	1837.91	1580.92	1978.48	1574.4	1987.17	1588.46	1786.19	1620.68	1895.36	1681.68	2063.21	1751.74	2050.49	1773.98	4	3	1665.13	1454.24	1683.06	1510.39	1793.42	1371.44	1549.35	1183.89	1666.85	1571.59	1892.91	1555.79	1823.42	1385.56	1625.7	1374.63
ACOT7	O00154	36	17	2195.24	1970.19	2338.03	1966.38	2356.52	1870.94	2167.53	1821.36	2106.08	1926.1	2270.08	2032.15	2412.05	1935.57	2322.87	1780.53	44	16	3162.19	3023.45	3350.14	2891.51	3378.03	2696.06	2942.68	2367.19	3939.48	3677.32	4090.09	3050.94	3311.04	2637.12	2984.02	2326.1
ACOT8	O14734																			2	2	124.221	122.155	138.916	104.312	122.5	81.6543	71.8457	18.4571	120.821	120.068	136.327	120.829	140.784	110.171	91.2519	19.5723
ACOT9	Q9Y305	21	16	1052.16	977.995	1201.36	1111.1	1047.94	498.011	122.005	73.5766	1075.29	1074	1263.05	1012.26	1072.71	511.881	83.6581	61.9917	20	15	1139.01	1079.39	943.23	817.016	775.554	345.141	53.356	37.5947	1117.07	963.932	885.859	758.16	748.894	431.724	44.6754	26.4297
ACOX1	Q15067	24	17	2052.01	1852.73	2223.01	1989.28	1909.23	1572.17	1645.81	1330.27	2024.05	1876.84	2154.49	2031.95	2066.43	1598.71	1737.38	1511.21	22	17	2044.39	1932.72	2227.96	1850.23	2007.86	1668.11	1603.32	1300.08	2149.08	2024.88	2145.21	2139.21	2220.74	1741.43	1890.9	1570.64
ACOX3	O15254	8	7	377.054	370.999	417.857	341.904	381.082	278.247	237.151	67.383	346.487	329.813	372.787	359.543	390.739	314.976	230.841	81.8873	8	7	100.046	78.8246	85.926	85.0816	83.8777	63.13	45.2557	13.9492	90.4059	92.6459	103.116	83.1253	83.0366	61.2064	36.1206	11.2862
ACP1	P24666	11	7	1170.34	1083.25	1060.65	564.366	267.012	134.628	105.333	80.8148	1182.9	1082.33	1078.67	557.811	284.679	138.726	148.803	119.859	11	6	1092.09	1079.76	1052.31	554.973	210.828	45.0665	30.3759	22.4548	1049.63	1012.77	1108.83	504.705	195.925	50.6046	25.9362	14.2863
ACP2	P11117	9	8	487.133	459.309	569.614	493.064	498.267	389.163	415.947	285.426	446.659	448.391	556.659	456.719	486.662	363.744	377.792	306.804
ACSF2	Q96CM8	10	9	523.848	471.238	397.498	119.96	146.57	124.602	48.0206	198.642	537.478	478.065	329.211	104.184	62.3006	60.9906	26.9604	22.8071	6	6	597.311	548.361	410.88	85.0816	40.9733	23.6853	14.7037	9.44121	653.713	496.879	323.677	84.1176	35.3264	17.7061	12.7644	4.2859
ACSF3	Q4G176	4	4	646.554	562.787	378.19	98.9584	33.704	13.606	12.0703	8.20834	639.002	627.372	357.012	71.3108	20.8905	7.08909	7.98397	24.6268	4	4	522.683	487.33	405.418	161.228	121.241	93.7273	54.6767	5.69875	489.157	459.515	330.507	148.17	106.24	86.5633	48.4776	11.4291
ACSL1	P33121	26	18	3232.9	3018.52	3087.73	2413.03	1322.03	232.734	139.72	87.68	3215.07	3050.66	3313.06	2488.97	1303.74	158.649	113.974	120.829	17	15	2981.78	2764.58	3051.76	2361.89	1123.49	125.246	68.8521	49.0773	3155.92	2905.02	3180.39	2423.31	1188.32	100.444	49.6997	47.0021
ACSL3	O95573	22	16	799.434	683.106	747.515	545.265	149.119	38.3514	30.827	22.6102	767.005	693.054	733.42	511.336	158.1	21.5117	17.4722	18.5611	24	16	1627.01	1525.33	1606.26	1126.17	298.484	70.5028	47.3688	34.4477	1560.29	1493.26	1656.15	1128.59	262.928	49.1837	53.9093	33.2872
ACSL4	O60488	24	21	2401.54	1991.89	1203.39	355.991	99.0586	50.923	35.9503	21.3417	2417.86	2152.58	1214.69	297.3	68.3576	35.0788	48.1352	17.2267	30	21	11465.7	9592.54	5068.58	1911.42	523.165	165.244	114.108	71.5321	11788.2	9596.6	5396.58	1875.17	385.984	136.731	137.15	177.008
ACSL5	Q9ULC5	11	8	798.204	758.245	738.124	238.278	104.015	43.6028	33.6058	23.8042	832.697	740.203	701.869	253.607	84.4272	44.3679	35.2914	33.4828
ACSS1	Q9NUB1	6	6	481.046	455.314	504.028	310.531	187.001	51.1617	22.317	13.4318	496.238	469.034	463.818	328.937	180.227	42.2901	17.5879	8.97727	11	11	899.359	815.627	876.462	634.227	383.705	122.205	65.2422	33.5121	869.764	862.655	921.347	599.627	340.098	136.949	49.0208	28.4298
ACSS2	Q9NR19	11	11	442.842	379.366	475.63	430.318	211.783	14.9586	12.1571	11.8648	487.674	438.422	537.522	333.78	162.056	5.50016	8.3311	9.82647	13	12	423.689	385.088	418.706	353.341	204.279	22.3029	16.9049	18.1169	408.295	387.19	425.454	377.482	196.055	13.225	9.36962	9.42899
ACTB	P60709																			757	1	52285.2	50560.9	56711.8	46709.8	55793.1	42239.1	36602.3	31345	55321.7	49099.1	55344.6	53191	59193	42532.8	37419.7	29593.6
ACTBL2	Q562R1	259	3	17.0299	16.5176	19.3828	15.2975	16.0023	9.2298	4.94969	4.10417	22.5358	15.8339	19.913	15.2514	10.507	7.21132	7.52113	6.55098	250	2	115.43	100.398	121.96	121.018	125.271	77.6913	78.6252	73.9137	116.206	128.918	140.077	115.097	123.708	88.9679	88.5361	65.5743
ACTC1	P68032	531	5	3161.86	2907.05	3523.39	3508.83	3507.77	2261.54	2990.13	2019.77	3321.66	3228.46	3847.61	2903.55	3120.47	2509.05	2510.32	2540.45	514	5	4626.27	4397.58	5090.51	4537.2	4222.1	2682.79	2780.59	2280.44	4825.39	4751.49	5734.85	4464.4	4561.15	3495.87	2870.36	2148.38
ACTG1	P63261	825	8	43628.2	41042.1	46396.9	38924.5	42912.1	32636.2	27642.8	26488.5	46122.3	42104.1	47315.5	43649.8	45338.5	35370.7	31478.7	26532.6	757	1	164.163	154.054	189.706	161.713	169.771	130.592	107.416	108.787	179.448	178.409	196.724	170.55	183.671	119.79	109.855	113.576
ACTL6A	O96019	17	13	2836.42	2520.5	2709.39	1819.97	1178.37	157.702	145.451	91.1872	2794.44	2446.04	2575.5	1783.9	1062.2	101.203	87.5922	84.4349	20	14	3357.5	3033.87	3192.14	2254.18	1315.09	156.12	143.779	87.2674	3517.97	3083.21	3063.21	2310.64	1365.87	122.631	110.534	95.8614
ACTN1	P12814	98	28	3111.88	2847.35	3189.45	2794.43	3029.18	2285.89	951.382	109.768	3020.36	2773.5	3134.88	2922.4	3120.1	2419.95	891.543	115.734	87	28	1048.71	968.575	1066	915.404	1053.89	751.293	340.034	53.9255	1034.42	988.077	1126.11	961.013	1048.84	746.609	285.162	39.4303
ACTN4	O43707	105	36	9992.35	8738.47	10246.4	9555.76	10092.2	7140.04	3706.79	316.693	10596.1	9807.72	11196.5	9824.51	11080.7	7305.8	3639.99	307.654	96	33	3180.72	2937.16	3529.57	2811.28	3272.57	2072.05	996.418	143.064	3507.48	3235.39	3547.72	3399.65	3782.01	2225.07	1065.96	70.4317
ACTR10	Q9NZ32	9	7	986.763	931.303	1003.62	757.961	608.442	446.133	499.571	294.456	1032.81	902.999	1029.92	768.034	616.702	457.002	491.303	260.584	10	9	2027.76	1878.33	2075.59	1642.38	1270.17	923.172	888.033	556.521	2027.74	1957.47	2245.65	1630.09	1230.56	916.675	894.323	548.31
ACTR1A	P61163	20	9	3825.9	3597.33	3894.07	2915.6	2278.42	1715.31	1801.6	794.866	3762.91	3364.75	3799.9	2940.34	2210.07	1648.95	1882.83	868.49	17	7	6534.5	5889.17	6598.53	4717.95	3740.66	2801.77	2882.98	1285.96	6834.25	5941.03	6495.77	5097.55	3789.44	2742.27	3081.11	1376.06
ACTR1B	P42025	10	4	243.793	216.78	232.819	192.991	124.266	107.575	78.5003	31.6394	222.653	205.254	231.715	168.281	135.85	100.958	81.691	36.637	15	6	988.129	852.596	922.36	801.476	570.94	362.56	360.197	174.535	896.403	887.565	992.189	787.817	511.386	286.468	308.926	152.435
ACTR2	P61160	28	11	4525.68	4197.85	4384.8	3707.44	3918.73	2737.67	2754.98	1622.12	4539.15	4150.35	4421.47	3918.28	3987.98	2834.17	2809.66	1689.18	23	9	3657.16	3505.62	3667.35	2968.82	3020.35	2166.69	2019.69	1247.18	3779.53	3487.99	3625.93	3117.2	3215.75	2296	2142.66	1239.91
ACTR3	P61158	43	16	5140.12	4824.82	5489.84	4533.77	5382.59	3732.82	3868.57	2481.53	5021.08	4706.88	5353.5	4879.23	5250.81	3958.89	4034.22	2348.04	48	15	5562.99	5143.61	5888.46	5087.02	6078.74	4271.64	4056.73	2456.5	5764.27	5361.33	6109.42	5189.49	6085.66	4211.66	4026.9	2325.39
ACTR3B	Q9P1U1	8	1	51.7372	44.155	58.5992	46.8432	40.2182	35.487	26.6588	20.8193	53.7478	56.7673	59.8684	49.8764	52.9061	37.4011	35.06	21.7153
ACTR6	Q9GZN1																			2	2	18.9198	15.2118	17.5276	18.1624	11.9226	12.9946	13.4711	13.0986	16.5709	18.0266	15.2665	9.81188	13.6874	10.0553	15.8876	5.57168
ACY1	Q03154	20	14	1949.44	1801.99	2055.1	1794.22	1910.15	1440.48	1574	1364.15	2002.87	1863.35	2064.75	1869.44	1972.48	1479.05	1632.32	1364.55	13	12	1213.83	1119.22	1288.24	1121.02	1203.76	909.256	914.271	772.819	1269.88	1155.45	1271	1226.15	1264.58	928.042	957.602	775.892
ACYP1	P07311	3	3	780.786	711.553	762.991	669.374	612.053	279.52	65.9958	32.6095	731.962	668.071	800.917	706.719	608.296	268.041	64.9131	33.2402	3	3	1089.8	1079.48	1155.03	892.094	958.087	373.711	85.5809	28.6639	1067.46	938.913	1018.44	994.307	974.67	371.938	78.0802	23.5725
ADA	P00813	23	16	2323.45	2119.49	2454.25	2062.14	2322.39	1869.11	2043.87	1662.04	2343.38	2170.18	2379.48	2120.36	2305	1883.62	2312.34	1808.19	22	17	2006.45	1874.27	2191.68	1740.48	2121.29	1607.93	1748.6	1340.57	2039.59	1836.86	2035.13	1978.03	2076.57	1671.04	1867.54	1400.78
ADAM10	O14672	30	25	4206.39	3844.02	4323.57	3734.49	3360.35	1594.92	931.322	579.285	4041.45	3701.72	4119.15	3619.85	3255.21	1440.31	991.285	594.077	28	21	4398.47	4199.09	4563.05	3863.83	3475.17	1505.72	784.579	416.179	4192.13	3960.17	4393.81	3737.88	3166.21	1358.89	716.436	420.733
ADAM15	Q13444	12	11	589.118	569.048	638.506	456.419	449.694	248.17	189.391	111.559	590.437	506.449	572.693	549.361	459.838	256.185	166.506	102.632	11	10	487.615	450.084	516.371	428.516	432.906	257.773	208.405	122.481	436.717	440.833	464.959	404.382	413.098	238.705	201.786	114.148
ADAM17	P78536	9	6	177.94	149.468	177.601	163.865	153.863	83.466	54.707	31.714	176.004	153.764	192.018	174.567	165.146	95.2139	54.3835	39.6698	8	8	579.634	552.141	570.829	530.206	552.048	385.415	295.395	195.629	496.184	507.586	559.37	498.311	568.482	372.047	285.298	177.436
ADAM9	Q13443	9	8	174.573	157.835	181.507	154.444	127.665	111.474	73.0296	69.9948	163.722	135.702	167.709	151.381	124.601	100.714	107.379	85.8907	3	3	17.7731	15.2118	13.2068	12.5291	11.7546	11.9809	8.0122	4.93325	15.627	14.9676	11.7847	14.7729	11.8624	13.99	7.87591	8.00035
ADAR	P55265	25	21	2753.73	2582.47	2195.89	791.495	434.47	270.608	208.495	133.721	2790.15	2233.39	2085.57	737.634	390.739	263.763	226.328	134.902	23	21	2349.69	2512.15	2036.79	505.73	158.1	89.4879	90.7756	51.714	2364.5	1851.61	1479.91	464.025	134.266	94.4327	78.0802	61.1456
ADD1	P35611	16	12	1077.42	1054.32	1215.71	1057.26	1042.56	724.3	494.274	229.311	1152.03	1098.63	1180.17	1053.48	1075.06	774.667	537.703	227.343	30	13	1864.36	1723.54	1950.54	1700.66	1716.6	1228.87	810.201	369.653	1830.46	1683.9	2086.02	1732.29	1691.5	1220.85	862.684	351.158
ADD2	P35612	16	12	1290.19	1236.66	1404.65	1157.86	1272.47	862.906	729.08	288.635	1352.37	1293.1	1354.47	1205.17	1307.08	935.516	725.847	314.568	19	15	3101.8	2929.33	3226.14	2697.45	2805.16	2032.42	1456.72	595.392	3107.68	2866.34	3179.32	2928.68	2842.8	2143.32	1561.06	609.027
ADD3	Q9UEY8	18	13	2150.69	1995.5	2243.07	1827.92	2087.1	1475.81	987.419	496.381	2172.22	1993.31	2234.65	1964.96	2103.63	1525.26	1043.12	525.534	18	14	2763.34	2600.2	2995.35	2643.55	2673.68	1842.2	1246.73	655.952	2702.53	2521.65	3033.75	2567.85	2567.1	1872.15	1190.48	560.739
ADGRE2	Q9UHX3																			4	1	99.3767	86.0156	97.8285	80.7109	71.1155	44.6057	42.9665	27.0478	82.1205	119.522	102.045	65.5963	67.5243	31.1497	27.2941	23.8582
ADGRE5	P48960	12	11	878.497	755.978	949.682	872.304	912.132	700.351	850.217	597.642	882.839	833.799	953.756	781.225	834.136	677.62	823.39	711.51	18	13	1745.11	1604.61	1878.39	1691.72	1634.99	1207.86	1347.63	1100.96	1727.78	1670.47	1918.49	1707.27	1737.51	1386.98	1460.3	1193.48
ADGRL3	Q9HAR2	2	2	45.9095	40.0525	44.0996	33.8792	37.4568	23.8702	23.0117	12.611	50.9308	30.6121	51.3342	37.8195	42.2754	30.4342	22.2163	20.2595
ADH5	P11766	17	10	3872.59	3574.23	3805.79	3149.47	3667.93	2568.43	1672.65	308.634	4057.9	3645.3	3973.42	3422.3	3887.11	2691.78	1591.36	259.128	16	10	4592.92	4205.91	4725.36	3846.35	4394.56	2976.51	1828.19	336.226	4789.31	4284.98	4818.33	4149.54	4411.37	2983.81	1706.49	208.724
ADI1	Q9BV57	13	9	2307.71	2308.2	2652.36	2131.37	1369.69	368.794	125.566	53.8019	2212	2109.89	2495.59	2045.34	1326.85	348.71	79.724	58.3523	8	7	907.481	862.092	907.441	697.941	471.109	125.431	49.658	26.1972	933.95	880.464	912.911	676.138	475.408	146.567	18.7392	23.7153
ADIPOR2	Q86V24	2	2	81.8472	70.9826	86.246	74.759	74.9135	62.699	58.8752	40.3701	71.6637	64.391	59.7391	56.4716	69.2229	44.8568	49.2923	39.6698
ADK	P55263	22	14	3055.15	2671.75	3099.6	2610.34	2970.27	2285.17	1944.97	352.138	3040.53	2768.81	3141.73	2756.91	3176.34	2412.86	2050.84	399.974	19	16	3872.25	3525.17	3959.04	3504.56	4136.37	3083.23	2419.51	362.168	3855.57	3708.35	4139.23	3661.26	4176.86	3044.36	2482.13	314.728
ADNP	Q9H2P0	3	3	508.501	436.691	321.544	100.341	73.639	48.0586	48.7153	35.4451	486.998	432.323	248.654	94.085	65.8854	51.8237	44.4325	45.8569	2	2	220.54	196.554	155.058	48.5625	33.5847	26.4501	22.892	11.3124	227.903	161.693	109.544	37.5938	25.5497	24.264	23.8993	22.4296
ADO	Q96SZ5	9	8	479.492	450.132	528.895	460.481	423.778	321.452	266.415	149.84	480.688	465.633	522.523	423.64	416.574	300.92	278.397	139.269	10	9	404.673	390.988	425.146	356.546	353.815	254.64	219.939	108.446	393.507	352.338	411.794	370.205	359.782	250.4	225.957	115.719
ADPGK	Q9BRR6	19	11	2891.2	2695.5	3042.95	2729.18	2977.92	1950.83	1551.6	587.568	2911.85	2603.09	3019.8	2799.98	3167.32	2037.63	1455.16	579.762	16	11	2807.77	2562.95	2807.68	2573.04	2772.08	1913.53	1357.67	507.529	2809.82	2849.63	3227.13	2775.55	2937.7	1878.71	1240.18	490.879
ADPRH	P54922	3	3	393.112	371.97	431.681	351.497	370.248	125.955	14.0675	11.4171	389.305	358.314	421.147	367.787	380.973	132.982	3.35558	10.433	3	3	279.019	271.138	282.806	257.77	254.908	94.0038	13.0308	9.2711	279.294	283.182	290.465	250.368	243.114	100.116	5.83904	16.8579
ADPRS	Q9NX46	10	8	1325.55	1235.15	1354.47	1060.54	769.032	136.299	65.2143	54.6228	1290.51	1271.99	1430.76	1146.23	797.918	116.97	62.5989	71.3329	9	7	1918.16	1783.1	1881.24	1658.7	1123.24	227.544	114.636	77.4009	1865.07	1758.09	1949.29	1530.21	1110.37	189.849	79.7097	82.8608
ADRM1	Q16186	10	7	917.931	953.002	1035.55	776.024	463.005	87.2057	28.8297	25.222	820.865	805.533	909.404	735.676	502.855	88.247	18.8607	20.1382	10	8	1147.51	1044.91	1143.37	768.356	526.608	110.869	38.7403	19.0525	1273.86	1042.48	1069.06	820.449	586.34	98.0395	19.1466	40.4304
ADSL	P30566	35	19	2045.98	1886.46	2210.84	1921.35	2242.1	1795.28	2182.38	1463.47	2054.14	1916.13	2163.41	1894.99	2264.58	1868.95	2258.54	1376.43	27	17	2493.97	2358.75	2667.29	2251.26	2549.24	2143.84	2511.43	1762.19	2543.64	2350.67	2531.03	2339.2	2744.9	2232.61	2673.6	1648.07
ADSS2	P30520	27	16	2960.48	2742.79	3297.93	2808.86	3346.68	2778.01	2971.98	866.726	2773.36	2639.21	3085.74	2878.61	3282.4	2784.3	2799.83	670.263	39	19	5927.82	5428.11	6123.66	5277.58	6319.38	5226.79	5126.75	1420.78	5843.24	5297.31	5883.9	5602.14	6784.24	5383.21	5287.72	1435.92
AFDN	P55196	42	38	5079.83	4704.23	5232.53	3190.18	1005.88	446.531	357.419	208.044	4960.46	4602.26	5057.78	3166.22	952.557	391.245	275.968	223.219	36	35	1940.14	1790.1	1950.21	1245.05	346.594	132.988	112.523	63.7069	1853.43	1716.79	1952.37	1146.34	287.826	98.9139	73.1917	69.7174
AFG3L2	Q9Y4W6	39	28	6492.02	6067.53	6622.53	4573.78	2578.99	565.484	274.49	166.853	6590.92	6162.3	6685.47	4772.47	2811.81	609.54	241.717	200.533	34	29	3974.02	3603.34	3950.31	2863.93	1525	332.054	119.567	66.3437	3895.43	3696.55	4029.02	2787.68	1486.32	306.797	80.6602	81.1465
AFTPH	Q6ULP2	9	9	786.29	744.265	855.848	588.824	234.583	58.5615	51.7546	47.1606	797.879	776.562	849.665	545.548	189.498	54.7571	44.0854	16.7414	5	5	47.3951	38.7209	46.9577	31.4685	14.0216	7.83365	4.66645	2.63674	50.1323	48.1802	38.568	26.9	18.1195	8.08799	11.5423	11.4291
AGA	P20933	7	6	977.245	972.003	1094.15	898.059	997.03	798.855	1012.95	996.492	1023.69	990.613	1059.92	961.769	983.089	827.835	1006.56	853.447	8	7	924.49	821.343	953.991	920.94	1058.84	863.637	1001.44	984.353	894.83	895.759	1080.98	881.084	1094.99	904.325	1000.92	900.897
AGAP2	Q99490	6	5	75.9547	68.2836	58.0733	31.7186	19.9675	19.494	12.8518	6.71591	80.9034	72.4839	67.1095	39.1591	26.7003	21.3895	15.6208	3.27549
AGAP3	Q96P47																			4	4	347.723	290.775	194.923	99.0676	92.106	72.899	59.7833	14.3745	311.596	287.006	186.412	104.734	99.7222	65.6876	49.1566	23.1439
AGFG1	P52594	13	11	1268.11	1169.67	1401.57	988.893	563.976	92.1388	65.4748	53.5781	1328.71	1266.94	1374.26	954.761	471.581	64.413	61.4418	50.2242	10	7	2261.58	2040.87	2141.22	1695.12	930.883	130.96	43.2307	37.4246	2178.87	2166.25	2242.17	1623.37	849.398	85.9075	32.0468	52.8595
AGK	Q53H12	18	14	4687.5	4300.41	3591.38	3265.11	3026.56	1406.75	357.246	137.229	4418.25	4038.57	4118.5	3083.58	2884.25	1309.89	318.549	127.744	17	14	4682.08	4147	4133.33	3120.53	2958.89	1229.79	272.855	104.534	4904.57	4553.85	4584.91	3434.71	3453.78	1524.37	247.684	70.8603
AGL	P35573	30	29	1534.76	1477.36	1786	1385.33	320.4	153.485	197.293	135.214	1568.15	1510.67	1728.55	1264.94	302.356	139.337	155.745	110.275	27	26	1566.43	1506.43	1741.75	1331.88	290.759	108.289	81.5307	47.5463	1463.38	1420.93	1611.42	1179.52	245.721	73.1198	81.0676	49.145
AGO2	Q9UKV8	13	12	1140.68	1048.17	949.607	562.896	449.977	244.987	233.069	126.931	1131.18	1042.92	801.434	485.985	421.147	213.895	157.712	101.783	8	7	1330.31	1264.79	1119.16	743.492	504.61	249.663	250.403	109.722	1274.81	1218.6	1059.95	575.042	439.299	259.69	202.329	94.7185
AGPAT1	Q99943																			4	4	87.4324	75.5979	85.1108	77.9914	32.5771	15.9438	14.8798	6.46425	69.9545	68.8289	98.2949	64.9348	27.7658	9.39955	6.78958	6.00027
AGPAT2	O15120	4	4	1337.33	1139.45	1216.91	1165.38	528.077	62.0624	48.9758	20.4462	1467.87	1318.43	1461.54	1210.84	686.049	51.9459	23.1419	37.2435	3	3	1061.04	963.596	1001.03	840.812	352.723	42.486	34.1619	19.5629	1123.99	1260.88	1186.77	995.52	434.737	21.3129	26.3436	21.0009
AGPAT3	Q9NRZ7	6	6	1333.45	1252.48	1413.07	1043.69	661.335	223.663	91.2652	133.721	1312.15	1293.57	1386.15	1121.7	727.953	199.717	132.372	73.274	6	6	955.163	881.268	968.42	767.482	439.707	35.574	23.4203	17.3514	956.604	925.366	1057.94	823.536	465.11	27.7615	18.875	11.5719
AGPAT5	Q9NUQ2	8	7	945.71	890.116	971.92	788.556	541.955	84.9778	23.1854	14.178	1013.55	917.073	1011.68	825.536	538.208	69.9131	19.2078	16.4988	9	7	526.506	485.025	541.97	445.998	353.731	101.1	28.527	6.54931	503.735	498.736	521.338	438.007	363.823	86.5633	14.6655	13.2863
AGPS	O00116	22	18	2230.53	2007.97	2364.33	1790.5	1249.88	336.808	238.366	126.782	2354.65	2085.38	2406.76	1862.53	1162.45	221.962	192.657	150.43	24	19	1497.91	1442.26	1552.54	1311.19	697.806	124.232	55.7332	23.9858	1634.65	1511.29	1701.68	1345.44	747.069	98.2581	31.3679	36.8588
AGTPBP1	Q9UPW5	5	5	60.0256	58.5134	67.6896	44.5097	30.5177	18.1413	17.6278	12.014	62.3114	58.6439	56.3771	39.2622	24.1044	18.8228	14.4637	9.09859
AHCY	P23526	78	23	6793.77	6360.15	7539.08	6166.8	7658.88	6131.29	6676.95	5082.16	6812.9	6498.56	7278.21	6622.43	7753.34	6388.98	7255.34	4953.51	93	22	12720.5	11596.5	13258.2	11555.3	13902.6	11066.4	12547.2	9021.63	12886.5	12103.7	13373.5	12232.8	14460.5	11238.9	12962.9	8955.4
AHCYL1	O43865	21	10	2594.7	2395.43	2754.46	2380.71	2390.72	1658.5	1073.65	890.754	2584.29	2408.04	2737.39	2381.8	2410.19	1631.47	1151.66	864.123	17	8	2956.08	2917.71	3302.61	2702.02	2783.58	1652.16	1131.66	794.423	3289.01	3023.88	3265.69	2894.28	3158.91	2031.51	1306.04	817.608
AHCYL2	Q96HN2	16	5	328.554	295.698	347.989	334.298	317.993	249.364	221.433	213.342	369.361	313.862	366.71	329.967	349.081	238.707	248.313	205.749	14	5	401.138	347.013	392.211	423.66	428.121	345.418	363.455	308.923	363.197	393.854	463.084	342.423	383.898	308.983	325.085	275.012
AHNAK	Q09666	193	167	34957.5	32330.5	33516.9	24428.7	22063.6	14523.2	14625.6	15634.1	35315.7	33451.5	33203.3	24466.2	21617.1	14698.4	14437.3	15162.1	185	160	37194.9	33034.5	35075.7	25355.2	22335.3	14991.2	14088.8	15079.8	36678.3	33708.6	35221.3	25094.3	21744.9	14424.6	13813.9	14295.2
AHSA1	O95433	41	18	2222.44	2285.15	1144.41	1412.04	405.439	46.2286	54.4465	52.8319	2328.85	2077.52	2159.27	1350.58	349.823	35.8121	82.9638	77.6413	30	18	702.135	608.747	680.805	466.2	172.961	30.9659	22.5398	16.671	670.913	617.712	711.5	453.551	155.514	14.4272	19.9614	26.4297
AHSG	P12763	8	7	1081.69	1007.2	1005.8	793.396	904.202	703.454	761.817	748.675	1056.59	935.839	927.507	763.191	821.033	648.408	759.403	597.231	6	6	1324	1299.73	1162.04	811.286	936.761	692.679	766.882	681.724	1480.48	1239.79	1096.91	945.248	1077.13	862.792	910.483	698.174
AIDA	Q96BJ3	8	8	423.611	384.71	444.828	249.773	111.025	23.5519	20.3198	16.0436	381.643	419.656	398.648	219.394	103.958	27.623	16.1994	16.3775	6	6	199.996	173.138	216.119	148.407	83.1221	42.8547	32.7532	14.7997	182.7	172.4	201.411	114.986	65.4386	42.4073	19.9614	11.0005
AIF1	P55008	3	2	538.87	526.567	581.559	456.246	479.645	253.342	205.716	175.285	540.07	558.173	616.657	522.156	465.4	291.875	205.616	168.627
AIFM1	O95831	48	25	7691.75	7076.45	7721.12	6226.69	6618.73	4609.33	3992.57	1697.86	7529.09	6834.24	7602.77	6322.45	6634.27	4699.7	4549.94	1867.39	55	22	9415.66	8827.53	9671.98	7623.54	8463.25	5594.15	4978.92	1899.22	9945.49	8760.72	9680.98	8511.42	9107.7	6079.11	5284.19	2307.39
AIFM2	Q9BRQ8	5	5	227.864	197.726	223.053	186.422	136.02	69.2235	23.8801	5.74584	240.344	217.1	214.13	153.442	141.536	61.2351	9.02535	5.21652	8	8	328.134	304.788	294.708	220.571	200.584	91.0546	34.338	17.2664	311.282	300.225	297.295	233.611	179.761	79.1311	23.4919	13.2863
AIMP1	Q12904	13	11	1251.99	1167.41	963.355	378.981	81.1445	20.6079	25.8773	24.2519	1380.88	1276.33	1009.75	255.153	63.4131	15.4004	23.0262	28.9942	16	12	1986.2	1970.43	1693.9	618.687	153.062	48.2921	53.356	44.2291	2133.77	1912.35	1643.96	486.074	102.981	47.3257	32.7258	41.859
AIMP2	Q13155	13	9	999.39	942.584	784.478	255.909	80.6489	27.5303	37.5134	28.2068	1066.84	1019.58	821.347	241.447	67.9868	32.1454	20.712	18.3185	13	10	1086.26	1122.63	978.448	425.214	110.158	82.1151	56.9659	38.7005	1123.15	1099.95	930.989	316.516	120.579	76.0708	79.1665	74.7176
AIP	O00170	20	15	2381.34	2078.14	1624.25	783.716	158.819	64.4494	54.0992	41.7879	2402.31	2182.26	2003.84	691.983	122.747	49.7459	57.9705	62.113	23	15	1429.4	1227.17	1182.5	529.914	163.222	86.2623	101.517	83.7801	1422.48	1347.41	1103.61	466.119	122.534	64.4853	95.3257	77.432
AK2	P54819	66	17	6962.25	6418.39	7539.99	6069.05	7822.73	6363.71	7418.88	4497.2	6952.4	6604.48	7328.12	6630.77	8148.9	6680.49	7877.05	5013.2	62	15	7120.34	6488.69	7535.89	6544.97	8029	6394.93	7108.14	4175.31	7233.21	6726.55	7657.9	6750.9	8144.24	6338.14	7259.28	4529.34
AK3	Q9UIJ7	19	12	1966.02	1794.7	2017.69	1753.68	2013.18	1302.99	356.117	129.02	2039.83	1930.09	2193.02	1875.72	2212.41	1438.6	339.029	112.095	21	14	2378.73	2134.44	2294.08	2068.57	2116.09	1369.97	340.298	93.8168	2262.25	2233.12	2433.94	2131.49	2267.93	1400.97	287.063	102.005
AK4	P27144	8	6	1358.38	1251.45	1456.94	1122.51	805.568	183.8	50.3652	37.3106	1346.85	1298.26	1459.6	1144.06	854.903	199.228	40.9612	48.5258	5	5	1392.42	1177.76	1237.37	1116.36	809.475	196.486	42.8785	23.0502	1282.46	1243.07	1361.53	1027.71	847.834	164.164	13.715	36.8588
AK6	Q9Y3D8	6	5	858.489	752.739	418.083	93.6864	43.7586	22.3584	19.9724	15.8197	803.964	729.295	423.863	62.5516	34.2406	21.1451	10.5296	13.5872	5	4	1352.67	1192.69	637.026	131.799	50.2091	31.6111	22.3637	16.2457	1253.83	1171.4	592.582	84.4483	31.5461	24.8105	24.7141	19.0008
AKAP1	Q92667	13	13	1472.08	1399.84	1354.92	581.478	279.333	191.916	174.628	150.81	1422.57	1461.41	1251.03	535.759	278.746	208.762	182.358	140.24
AKAP11	Q9UKA4	8	8	253.053	235.457	218.545	91.1801	36.9611	19.1757	17.2805	13.5064	252.175	240.44	209.863	95.3216	48.7033	17.7227	15.0423	22.2006	7	7	167.029	144.373	143.889	95.3768	61.8798	44.6057	33.1054	25.9421	173.365	149.676	149.719	62.0684	41.9746	30.6032	27.2941	13.572
AKAP12	Q02952	2	2	33.9303	33.4671	39.8925	21.4338	20.1091	20.6079	28.7429	25.0727	40.2263	29.4392	35.9469	20.1979	20.2724	22.3673	24.8776	16.0135	2	2	26.8508	28.0265	25.7615	21.9503	27.0357	23.0401	23.2442	20.4985	26.954	25.3465	30.1313	21.7184	27.7658	25.5755	30.5531	22.4296
AKAP13	Q12802	27	24	1215.4	1167.19	1062.37	572.49	314.382	152.53	136.507	84.9936	1209.49	1144.26	1051.51	522.98	290.365	136.282	110.387	83.1004	24	24	1895.32	1710.54	1586.7	857.517	507.884	240.355	183.488	137.365	1726.94	1581.75	1471.08	789.139	479.709	200.014	140.952	100.147
AKAP17A	Q02040	3	2	28.3616	25.856	25.0925	11.2355	11.9663	7.71802	9.031	3.43258	27.1556	28.7355	28.9644	8.86233	10.507	7.94467	7.86826	4.48864
AKAP2	Q9Y2D5	12	11	1125.2	1080.07	1266.72	1029.69	933.304	609.485	662.737	610.402	1183.92	1124.79	1364.56	1132.94	984.943	614.918	627.146	557.44	13	11	822.342	841.81	903.691	789.918	666.32	481.17	449.3	391.938	897.032	861.672	1056.87	802.7	697.534	470.087	432.089	336.872
AKAP8	O43823	5	5	811.349	731.202	663.523	365.066	233.025	100.016	111.759	131.483	782.78	666.664	558.858	324.505	196.173	82.5024	113.28	113.672	9	8	1555.34	1493.7	1276.58	778.554	403.856	177.593	171.426	162.032	1540.36	1358.33	1151.01	665.003	356.002	156.841	141.495	140.721
AKAP8L	Q9ULX6	8	6	197.884	144.502	94.2846	33.7928	26.7649	13.2877	8.50999	4.77576	179.835	123.621	72.0231	31.3273	20.2724	8.31135	7.28971	10.5544	11	9	586.323	440.035	252.887	70.9013	32.4932	17.0497	9.86117	12.2481	510.343	402.267	210.651	42.4446	27.114	12.7878	15.8876	20.0009
AKAP9	Q99996	14	13	654.842	580.222	470.146	222.116	138.144	55.8562	36.124	23.1326	670.552	582.451	426.708	204.967	117.061	49.9903	41.5398	20.6235
AKR1A1	P14550	22	14	1060.32	995.916	1090.85	924.16	529.634	168.285	144.757	100.589	1100.87	1001.52	1207.58	888.912	538.332	140.926	143.596	108.576	22	16	781.732	746.483	817.602	678.613	332.069	47.8313	35.3065	27.6432	942.026	869.975	980.539	651.442	308.552	53.6649	25.5288	24.2868
AKR1B1	P15121	21	12	1881.58	1684.37	1904.02	1726.8	1854.64	605.427	56.7911	39.6985	1879.37	1786.76	1986.39	1712.49	1871	555.149	37.9528	45.0077	19	11	1381.72	1187.9	1354.76	1082.85	1292	432.233	44.6394	56.3071	1410.52	1287.97	1357.92	1280.62	1432.22	424.073	32.9974	61.0027
AKR1B15	C9JRZ8	3	1	244.505	229.25	342.054	267.836	389.225	144.335	24.4879	12.1633	251.499	319.727	366.322	328.215	451.556	159.749	19.2078	14.8004	4	2	590.527	476.912	579.063	525.932	709.896	311.503	42.5263	28.834	549.463	439.849	495.358	545.055	791.52	302.207	29.331	22.001
AKR1C3	P42330	14	13	1391.53	1270.08	1313.45	567.65	309.284	206.556	141.63	100.515	1402.4	1234.57	1246.63	544.93	304.828	181.383	154.357	113.672	6	6	614.702	598.237	626.918	299.534	206.126	126.629	96.6747	61.5805	620.256	628.528	642.533	283.993	181.195	130.501	100.35	62.2885
AKR7A2	O43488	11	10	445.173	387.247	490.731	446.134	343.696	80.2833	95.2597	54.3243	490.153	460.355	568.685	391.385	289.995	57.3239	86.088	69.0279	18	9	296.219	292.342	297.072	301.573	243.573	101.284	103.102	78.8469	290.516	252.7	336.667	293.474	264.492	132.796	120.855	76.1462
AKT1	P31749	10	5	987.735	880.022	800.705	374.832	117.681	76.4641	56.5306	49.0262	1053.77	930.679	783.073	313.788	122.253	80.1801	64.9131	75.3363	16	9	1655.2	1405.29	1235.41	564.297	161.626	66.1713	56.3495	34.6178	1574.45	1424.76	1210.74	431.392	97.3758	48.7465	47.6629	41.0018
AKT1S1	Q96B36	4	4	461.75	417.421	514.997	493.15	367.629	270.767	311.656	233.565	489.252	494.251	532.35	420.961	367.623	247.629	292.283	284.968	3	3	284.084	268.741	296.094	258.256	188.998	139.255	119.391	86.6721	276.357	273.131	320.463	217.515	176.893	135.31	126.422	96.4328
AKT2	P31751	15	9	860.949	787.988	815.28	496.089	232.246	104.87	79.8897	69.6216	867.064	820.897	831.304	498.351	217.434	102.181	76.137	62.113	9	4	470.415	418.831	401.341	259.518	75.8174	8.20229	7.39588	3.65741	461.259	442.034	423.311	229.091	56.9655	4.80907	5.97483	20.0009
ALAD	P13716	5	5	35.0959	31.3079	41.7707	25.4094	25.9153	17.4252	20.2329	11.8648	26.9302	35.5382	37.1106	28.648	31.0267	20.045	20.8277	16.0135	3	3	165.692	162.351	150.656	140.346	106.128	77.6913	55.2049	38.7005	141.063	135.473	162.173	117.522	108.977	81.3171	60.5631	38.1445
ALB	P02769	34	29	4128.88	3986.79	4767.57	3609.43	4580.2	3633.68	4365.19	4780.61	4812.06	4349.38	4867.05	4439.31	4897.77	4235.86	5242.11	4067.07	37	31	20288.7	9962.97	4083.52	3560.22	4656.52	3969.54	4198.92	3664.81	4497.75	3880.86	4547.41	4178.1	5209.15	4126.08	4646.11	3063.85
ALCAM	Q13740	21	15	2470.24	2333.63	2591.29	2267.06	2499.69	2053.63	2340.77	1932.69	2226.65	2009.96	2415.55	2340.58	2491.53	2072.34	2342.2	1883.65	14	11	2559.52	2457.94	2800.34	2305.55	2871.83	2243.28	2361.93	1862.3	2579.51	2292.22	2567.32	2540.95	2748.29	2288.14	2597.29	2084.24
ALDH16A1	Q8IZ83	17	15	1458.03	1309.32	1555.96	1473.83	1592.8	1325.67	1555.42	781.882	1504.49	1415.31	1564.08	1398.81	1630.69	1318.45	1491.38	772.409	17	15	1748.17	1667.3	1716.24	1635.68	1552.03	1177.81	1292.17	648.212	1643.77	1601.31	1853.41	1622.49	1682.89	1281.51	1420.38	807.75
ALDH18A1	P54886	62	36	2102.9	1887.33	2199.2	1700.44	980.815	205.045	183.659	138.348	2088.5	2003.16	2193.54	1741.24	992.854	181.383	156.555	158.558	51	35	1428.83	1319.64	1456.83	1173.27	631.392	110.593	73.7827	42.6981	1423.74	1350.25	1425.14	1169.49	619.06	75.7429	49.6997	40.4304
ALDH1B1	P30837	18	14	1670.81	1524.48	1569.56	1218.44	690.366	98.5838	74.5926	55.8913	1674.63	1565.44	1624.07	1257.52	649.583	84.7024	81.4596	76.9134	15	13	686.846	609.3	723.849	616.453	310.154	70.8715	47.8971	37.6798	659.481	665.892	731.052	559.938	322.109	56.7252	38.7006	39.1446
ALDH3A2	P51648	14	13	1419.5	1297.98	1327.2	729.44	343.554	120.465	68.7746	52.9065	1435.3	1365.46	1265.64	679.205	283.443	97.6584	72.6657	75.7002	9	8	358.138	338.254	340.525	166.861	65.4062	27.2795	15.5842	15.3101	334.355	315.083	295.019	154.565	71.1743	26.5592	15.616	8.00035
ALDH4A1	P30038	11	9	156.054	142.937	173.393	110.28	121.929	69.7009	104.899	45.8175	152.004	160.45	163.701	110.573	121.758	82.0135	57.392	34.9386	8	7	153.078	154.146	151.227	99.5532	38.3705	13.6398	11.2699	7.1447	152.494	156.121	171.547	91.063	33.7622	14.2086	13.715	10.1433
ALDH5A1	P51649	23	17	4016.14	3712.15	4253.77	3666.39	4016.16	3124.52	2814.29	189.837	3992.77	3956.94	4198.67	3692.09	4167.59	3271.37	2911.72	172.873	22	15	4467.08	3988.71	4419.4	3861.21	4528.73	3354.55	2804.89	167.56	4380.39	4161.2	4696.86	4129.26	4794.75	3472.59	3002.08	136.577
ALDH6A1	Q02252	16	15	1804.65	1654.52	1317.66	364.634	143.596	63.8925	51.8414	26.8637	1776.83	1686.36	1364.56	326.463	110.88	66.8575	45.5896	57.5031	14	13	2629.95	2381.15	1861.84	563.034	198.066	120.73	71.1413	43.3786	2680.29	2517.72	1997.77	450.354	117.06	98.2581	78.7591	64.7172
ALDH9A1	P49189	30	18	4647.09	4236.99	4775.16	4092.82	4754.03	3591.74	3185.95	1417.65	4677.64	4304.81	4721.97	4309.05	4905.68	3772.13	3501.49	1631.92	29	17	4485.52	4173.46	4791.31	3956	4730.82	3545.23	3029.32	1332.83	4662.72	4191.9	4891.44	4308.74	4880.78	3551.17	3191.65	1373.63
ALDOA	P04075	226	19	8943.03	8675.96	10302.9	8213.55	10443.9	9238.79	8666.2	7628.76	9406.32	8398.63	9672.17	9480.53	10700.5	9540.7	9521.4	6075.07	214	17	8212.15	7582.47	8166.48	7429.1	8630	7507.31	7866.48	5225.92	7749.32	7225.61	8435.02	7275.89	8546	6950.97	7723.15	4994.51
ALDOC	P09972	77	16	3635.92	3311.57	3861.23	3412.04	3767.63	3097.95	2940.81	1184.84	3639.41	3392.9	3772.48	3568.53	3947.81	3231.28	3152.97	1187.3	74	18	7208.83	6647.36	7455.59	6800.7	8220.1	6546.16	6556.71	3234.59	7282.19	6908.24	8301.5	6917.15	8219.59	6490.5	6507.54	2736.41
ALG1	Q9BT22	10	10	934.055	882.883	1018.5	807.052	673.938	242.998	102.988	90.5902	896.811	875.436	992.936	787.511	610.892	222.451	101.94	78.4905	5	5	635.055	590.585	637.353	574.203	472.536	207.638	154.873	94.5823	626.549	612.796	637.578	513.635	476.581	228.431	103.473	75.5748
ALG10	Q5BKT4	4	3	294.948	284.254	341.228	298.085	203.145	61.1076	17.8883	8.80531	312.346	318.554	325.591	254.534	207.298	34.9566	4.16555	5.70178	2	2	275.77	253.437	265.197	262.723	154.657	33.6386	14.8798	6.12403	220.561	211.512	238.908	222.697	143.522	25.2476	10.7275	6.42886
ALG11	Q2TAA5	3	3	444.137	417.961	433.484	284.084	192.028	30.6334	9.37835	8.35758	397.306	327.116	384.295	296.27	195.308	23.1007	13.538	10.9183	3	3	170.087	154.238	186.037	156.08	129.805	65.1575	78.9774	66.0034	170.953	167.156	185.743	157.1	122.926	66.8898	65.0442	64.2886
ALG13	Q9NP73																			2	2	90.299	77.8105	74.2681	63.5198	51.6364	20.9204	11.0938	5.27347	84.4278	77.7876	92.9382	58.5405	51.4905	25.3569	15.616	13.7149
ALG3	Q92685	6	4	819.054	766.45	883.495	789.766	641.084	215.627	155.959	115.364	784.47	708.418	821.865	621.394	554.649	155.593	115.363	119.495	4	4	882.16	800.231	860.32	760.295	574.382	113.818	35.8348	10.4619	843.02	799.617	921.615	712.849	556.098	96.5094	7.19695	14.7149
ALG5	Q9Y673	9	9	849.618	726.668	900.173	787.346	593.431	67.5526	27.5272	15.372	864.585	840.25	926.99	718.158	580.236	32.3898	15.7365	27.9023
ALG6	Q9Y672	5	4	561.404	513.126	590.8	561.6	477.804	233.848	51.6678	17.9091	558.774	534.011	543.47	508.863	517.441	195.439	26.6132	15.8922
ALG8	Q9BVK2	4	3	649.079	615.47	712.356	585.108	569.286	183.164	42.8104	18.2822	679.003	640.86	680.793	588.52	536.972	159.505	21.9848	16.6201
ALG9	Q9H6U8	4	4	207.985	201.018	213.586	193.163	174.255	83.8638	67.8194	24.1773	202.822	197.513	212.966	193.013	200.994	72.3576	26.8446	29.1155	4	3	324.025	276.762	327.807	281.371	300.499	88.2898	32.9293	12.3331	327.853	309.075	354.612	264.039	308.161	82.7379	19.8256	10.8576
ALKBH3	Q96Q83	2	2	24.2174	21.4837	26.8204	16.1618	15.0818	8.91153	8.33631	5.9697	21.9724	23.3403	21.3354	17.7247	11.9904	6.84464	7.75255	12.4954
ALKBH4	Q9NXW9																			2	2	103.772	123.63	136.96	71.6783	83.374	51.4256	21.8355	7.7401	116.731	98.9825	114.767	95.9138	75.0849	59.8948	29.7384	10.1433
ALKBH5	Q6P6C2	5	5	140.124	123.18	124.861	70.9562	36.0406	19.1757	18.583	21.4163	143.327	126.671	120.254	55.6472	30.5322	24.8118	26.2661	15.043	2	2	148.301	124.736	117.068	77.6029	41.9808	20.8283	26.5899	25.0065	122.919	123.455	121.73	58.9815	28.5479	20.3293	27.4299	23.001
ALKBH6	Q3KRA9																			3	3	185.662	151.565	166.716	111.402	89.5871	65.8026	61.8964	50.3531	182.175	172.4	173.824	102.749	95.6812	64.4853	67.2168	56.4311
ALKBH8	Q96BT7	4	4	245.347	229.25	227.936	104.23	105.431	46.2286	149.619	67.8307	257.471	252.99	203.268	81.6159	93.3273	66.613	60.8633	31.5418
ALYREF	Q86V81	12	7	1177.98	1183.55	1420.13	1288.1	1278.98	889.482	439.393	68.2785	1110.34	1123.97	1222.84	1120.67	1172.09	780.778	341.344	84.4349	12	9	1388.69	1507.07	1554.82	1354.6	1352.29	836.357	389.252	58.0932	1200.45	1142.56	1389.79	1195.95	1162.9	741.362	301.186	34.2872
AMD1	P17707	2	2	109.432	103.532	116.071	86.1673	80.0824	44.5576	25.3563	12.014	113.017	101.923	122.064	94.188	70.7063	43.7568	31.2416	15.1643
AMDHD2	Q9Y303	5	5	227.346	209.007	214.789	168.705	141.967	114.02	96.3886	30.5947	232.569	217.686	230.681	162.098	154.021	115.381	91.7578	20.9874	2	2	125.654	127.871	116.416	111.5	132.072	108.473	81.4427	25.2616	120.926	107.395	138.872	117.743	140.654	92.7933	73.3275	17.2865
AMFR	Q9UKV5	4	4	214.914	194.919	218.845	134.912	63.4428	28.3259	18.2357	15.8197	226.597	203.963	194.087	140.767	81.3369	34.5899	23.4891	15.1643	3	3	161.105	145.664	149.759	106.352	58.2694	35.9426	24.3888	13.4388	138.86	152.516	149.987	78.1643	53.3155	19.0177	12.6286	2.85727
AMMECR1	Q9Y4X0	4	4	215.82	187.901	128.392	38.5463	28.2519	17.8231	17.6278	6.64129	224.344	195.519	115.728	36.2737	33.3753	16.6227	12.7281	7.64281
AMMECR1L	Q6DCA0																			2	2	421.109	344.616	217.098	78.5742	60.2005	41.9331	35.3946	12.6733	401.688	326.446	183.734	56.2254	48.6227	34.5379	47.7986	30.5728
AMOTL1	Q8IY63	4	4	295.142	250.949	235.223	120.479	99.6251	47.1038	40.2922	28.1322	340.966	271.756	207.535	124.897	83.5619	55.3683	43.044	25.5974
AMPD2	Q01433	32	24	3835.55	3620.54	4065.43	3477.11	4002.56	2905.24	2507.93	975.972	3817.11	3523.79	4063.68	3679.31	4069.81	3060.17	2341.85	679.482	31	24	4361.97	4183.97	4612.29	4194.73	4718.82	3504.87	2711.91	1035.3	4364.24	4329.56	5044.78	4238.4	4855.23	3730.42	2703.07	849.466
AMPD3	Q01432	10	10	677.246	647.804	713.708	613.715	606.672	356.859	115.579	62.6819	646.326	633.237	685.318	670.445	648.223	377.433	95.4605	51.316
ANAPC1	Q9H1A4	26	22	1284.24	1101.82	1127.43	757.27	422.787	115.611	98.9937	52.608	1286.45	1100.75	1072.59	668.178	418.181	107.436	71.74	43.7945	23	21	818.902	756.532	723.116	482.42	283.623	103.404	81.971	62.8564	812.5	740.621	694.76	463.584	261.103	102.084	81.7465	69.7174
ANAPC10	Q9UM13	2	2	89.5527	83.02	92.5566	75.0183	42.0592	16.3908	10.5941	8.13372	100.171	92.0709	109.134	56.1624	46.3546	17.7227	7.98397	8.12807
ANAPC16	Q96DE5	3	2	146.988	167.389	185.339	135.949	66.0627	27.3711	68.7746	45.0712	152.004	129.72	176.372	120.672	50.1866	30.312	60.5162	45.0077	2	2	214.902	169.265	173.319	124.029	67.841	36.7721	70.1728	56.7323	218.673	209.873	186.814	117.853	73.3903	41.6422	63.8221	51.7166
ANAPC2	Q9UJX6	10	10	566.973	525.433	560.599	387.969	195.993	77.2598	61.0461	36.2659	546.943	514.307	531.574	345.116	192.341	68.6909	55.1935	17.1053	9	8	403.049	347.566	374.357	284.674	149.452	60.9181	45.9601	25.5168	409.554	355.397	367.2	223.468	137.786	47.435	38.9722	17.5722
ANAPC4	Q9UJX5	14	13	626.157	585.242	613.789	435.417	239.185	46.9447	38.6423	30.3709	647.903	597.347	583.684	392.931	218.299	44.1235	28.5803	42.5814
ANAPC5	Q9UJX4	11	10	574.29	505.137	502.075	321.075	199.179	76.1458	69.4693	40.0716	568.577	515.011	470.283	305.235	172.192	72.6021	66.0702	52.8931	12	12	743.797	641.568	582.406	433.178	253.396	134.37	75.5436	43.4636	696.923	630.276	650.166	401.184	269.837	116.729	69.6611	50.2879
ANAPC7	Q9UJX3	15	13	780.073	700.164	715.661	521.325	330.03	151.019	48.2811	30.0724	759.455	724.135	733.42	501.237	313.975	144.226	41.8869	32.027	12	11	1064.76	950.228	943.393	698.523	388.827	164.23	51.3309	26.1122	989.851	941.536	931.525	675.586	390.285	172.034	38.5648	40.1446
ANGPTL6	Q8NI99	3	3	215.043	223.258	254.08	217.881	157.333	53.5487	29.3508	18.4315	208.569	209.828	223.569	209.707	150.189	43.6346	30.0845	16.7414
ANKFY1	Q9P2R3	23	21	1617.26	1409.67	1142.76	480.186	326.136	230.029	167.942	106.559	1662.01	1552.19	1023.84	416.323	290.86	220.984	151.233	104.33	20	18	996.729	886.062	634.581	223.97	113.432	61.3789	42.5263	32.0661	1065.15	991.464	607.045	143.099	80.0385	79.5683	46.5765	40.2875
ANKHD1	Q8IWZ3	32	19	1962.65	1674.06	1110.38	383.993	283.723	168.364	167.16	133.721	1859.31	1575.17	957.635	353.566	264.16	188.105	151.464	100.206	30	20	3189.23	2787.53	1814.88	759.809	542.812	369.011	235.259	112.784	3028.18	2605.56	1649.99	580.003	443.21	274.445	205.045	109.862
ANKLE2	Q86XL3	6	5	287.242	227.468	109.009	33.1014	22.5873	14.4017	12.5045	11.0439	274.373	238.798	86.5053	37.5103	22.2502	15.7671	7.05829	8.3707	7	7	347.723	248.92	129.46	50.3108	30.2262	15.8516	10.5655	6.80448	329.74	262.642	87.8494	31.861	28.939	14.3179	12.2212	5.8574
ANKMY2	Q8IV38	12	11	633.085	597.981	666.453	398.513	125.257	67.5526	70.3376	44.6981	603.733	595.118	600.882	374.176	127.073	55.8572	45.4739	37.1222	10	10	1108.62	1002.69	1034.7	546.62	133.667	22.5793	21.2191	13.3538	1044.7	1016.81	1032.77	520.691	95.1597	6.01134	21.8624	15.4293
ANKRD13A	Q8IZ07	6	5	99.2008	97.2165	104.201	77.4382	43.4045	10.5029	12.8518	7.0144	108.059	92.5401	105.901	66.9827	36.4656	19.3117	9.37248	6.06572	7	7	335.683	317.05	314.6	209.207	58.2694	17.4183	15.8483	8.84582	338.131	312.134	301.714	176.173	53.5762	14.3179	22.2698	7.71463
ANKRD13D	Q6ZTN6	3	2	121.152	111.305	101.196	31.805	16.4272	9.15023	9.81253	4.10417	118.425	112.127	99.3065	29.9876	16.4404	4.15568	6.36403	3.76075
ANKRD17	O75179	24	11	738.049	670.421	600.792	213.992	129.222	88.5583	97.1701	39.1762	720.131	626.317	490.584	196.62	125.837	85.0691	68.7315	64.1754	23	13	960.896	942.115	823.553	314.2	184.464	125.891	91.568	46.5256	900.808	752.966	640.524	277.489	188.755	134.763	121.941	40.5732
ANKRD27	Q96NW4	4	4	258.168	207.766	99.6186	28.0022	14.7986	4.69447	6.51274	4.47728	233.921	210.062	76.2901	26.2778	8.0348	3.42232	13.0752	6.18704
ANKRD28	O15084	12	10	640.791	608.561	622.804	408.539	225.803	87.2852	70.5981	39.6985	651.058	576.352	597.779	389.839	196.667	81.6468	66.5331	30.2073	13	10	734.623	640.277	637.842	396.173	131.484	20.9204	17.4331	10.1217	684.023	716.476	706.813	353.448	107.022	7.32291	27.4299	12.8577
ANKRD40	Q6AI12	2	2	204.747	201.18	177.075	47.9668	14.0905	9.9459	8.68366	7.38751	194.596	172.061	139.779	31.6365	12.6085	8.43358	6.13261	4.73127
ANKRD44	Q8N8A2	4	4	160.975	148.767	134.628	60.4986	20.6756	11.7759	12.1571	9.99925	170.821	149.542	126.202	47.9184	22.6211	3.3001	4.7441	9.70516	8	5	92.9746	82.4201	84.6216	60.8003	52.8959	34.1916	20.0745	16.8411	99.1109	94.2847	82.091	50.6028	44.321	30.3846	26.4794	20.5723
ANKRD46	Q86W74	2	2	556.807	546.485	614.014	534.376	405.298	153.326	72.7691	46.2652	511.337	500.584	528.6	458.265	360.454	133.104	52.0694	31.1778	3	3	961.47	859.326	997.361	815.948	678.998	226.346	101.077	54.2657	925.56	874.673	974.378	807.11	646.043	198.046	64.0936	49.5736
ANKRD49	Q8WVL7																			2	2	123.743	116.624	129.46	101.496	62.8873	26.4501	10.2134	2.38157	145.782	129.136	124.141	109.254	77.5617	27.4336	4.61691	6.85745
ANKRD50	Q9ULJ7	4	4	40.7941	35.3024	27.196	27.3108	12.7452	7.87715	12.3308	7.23826	51.2689	36.7111	36.852	19.3735	22.4974	11.367	9.25677	9.82647	4	4	33.8263	32.8205	25.3539	13.209	9.82352	7.28068	7.57197	3.14707	28.1076	27.9686	24.9085	14.0012	9.38562	3.9347	5.97483	3.143
ANKRD52	Q8NB46	5	5	172.695	161.722	141.84	56.6958	64.1509	44.7963	36.0372	28.3561	170.145	144.147	151.675	78.4213	61.9298	47.9125	26.4975	19.7743
ANKS1A	Q92625	5	5	381.457	326.25	185.264	69.2277	34.058	14.163	20.2329	14.7004	349.755	297.559	152.968	56.8838	39.3087	11.0003	17.935	23.4137
ANKZF1	Q9H8Y5	7	7	246.772	265.47	281.952	93.6	30.1637	17.7435	21.0145	14.178	271.669	255.336	251.887	80.3793	34.4878	21.5117	13.6537	7.40018
ANLN	Q9NQW6	13	12	1413.09	1334.26	1056.81	132.924	89.4997	64.9268	73.8111	49.1008	1429.11	1299.67	931.645	124.073	77.2577	67.1019	52.995	47.6766	8	7	449.202	367.756	327.481	86.9269	67.4212	46.2646	54.5006	39.551	419.832	363.264	300.241	76.5106	63.3529	42.9538	50.6503	42.0019
ANO10	Q9NW15	5	5	175.674	179.643	197.66	155.827	144.021	53.3896	48.368	43.1311	181.188	152.122	166.157	178.895	125.714	64.1685	60.7476	54.4702
ANO6	Q4KMQ2	9	9	610.228	566.619	645.793	558.575	582.385	357.734	67.6457	34.1765	673.819	591.013	680.922	582.337	580.113	373.4	60.5162	22.2006	8	7	434.486	444.46	548.329	421.62	376.82	265.607	50.9787	30.6202	476.676	910.726	513.169	430.069	437.213	248.651	39.2438	20.5723
ANP32A	P39687	51	9	4890.63	4640.43	5045.54	4149.34	4585.73	2539.71	1822.53	1203.04	4936.12	4433.24	4960.28	4315.34	4496.03	2422.39	1661.59	1157.7	55	9	5503.27	5102.58	5786.39	4762.14	5227.71	2916.42	1847.12	1229.06	5531.54	5248.15	5914.3	4843.21	5351.24	2852	1749	1081.33
ANP32B	Q92688	46	6	3992.19	3764.62	4045.67	3037.72	2703.33	596.675	391.286	202.895	3983.65	3699.14	4036.01	3265.97	2706.12	502.226	239.288	216.91	44	6	4464.12	3579.93	3740.96	3348.29	2790.38	552.318	237.372	156.248	4473.31	4126.46	4297.39	3524.01	2900.68	547.469	160.506	185.437
ANP32E	Q9BTT0	14	7	2188.31	1829.14	404.334	101.465	138.64	80.3629	125.305	74.5466	2063.71	1657.51	442.354	80.9976	114.465	70.7687	76.3684	25.2334	14	6	1084.35	938.889	396.776	150.738	136.942	65.8948	59.9594	52.3094	1187.65	998.565	320.195	137.256	124.099	74.2128	57.983	40.7161
ANPEP	P15144	44	28	3025.5	2784.46	3070.52	2648.89	3289.96	2507.08	2960.61	2287.07	2924.02	2694.45	3031.82	2595.01	3187.22	2637.88	2826.79	2220.78	33	23	3996.95	3892.55	4474.19	3805.17	4544.68	3350.31	3565.61	2876	4152.59	3907.73	4162.27	3746.15	4361.31	3319.03	3495.68	2762.41
ANTXR2	P58335	7	7	922.27	836.407	935.558	762.542	829.997	631.366	611.156	467.055	779.4	685.664	821.089	757.214	791.49	634.718	578.317	422.174	7	7	729.654	721.038	763.633	706.196	726.772	571.395	427.376	283.577	670.179	570.843	672.664	665.223	642.784	498.941	433.854	295.013
ANXA1	P04083	12	12	1061.81	965.471	956.894	391.34	85.9594	47.7403	38.6423	27.2368	932.079	877.547	950.136	403.751	66.6271	33.9788	46.3996	42.4601	12	10	1239.06	1147.98	1238.67	554.973	109.654	57.2317	53.7082	31.7259	1271.14	1146.27	1302.21	469.427	77.5617	36.3959	54.5882	32.8586
ANXA11	P50995	22	17	2221.4	1934.99	2118.36	1163.47	156.058	69.9396	74.419	53.205	2167.94	2038.11	2166.38	1121.81	121.511	43.3901	47.2095	49.9816	24	17	3218.47	2923.79	3105.48	1812.74	240.382	122.113	137.44	91.7754	3232.38	3041.91	3298.1	1574.75	174.937	97.8209	112.707	114.291
ANXA2	P07355	23	19	3260.81	3052.04	3288.99	2881.72	2692.99	280.236	89.5285	90.3664	3140.81	3041.27	3388.45	2987.33	2596.23	184.561	45.821	117.068	23	18	497.839	469.444	531.372	482.614	399.826	60.5495	36.8033	37.6798	484.018	486.5	626.864	508.564	370.602	63.3923	35.17	20.5723
ANXA4	P09525	27	18	3578.03	3220.56	3348.57	1735.79	284.006	139.481	125.132	99.2463	3529.44	3271.39	3504.43	1703.22	230.661	106.703	95.6919	76.3068	26	18	3200.79	2789.93	2981.65	1626.75	217.545	115.754	131.981	85.3962	3017.06	2946.75	3200.74	1273.56	140.915	79.6776	115.015	85.4324
ANXA5	P08758	29	18	4455.68	4108.68	4147.32	1724.47	260.781	91.5023	95.5202	85.7398	4396.5	3887.15	4091.48	1517.73	188.756	71.5021	92.452	93.0482	21	17	1789.26	1569.02	1456.67	857.711	109.738	38.5231	35.5706	26.9627	2072.94	1820.25	1771.18	742.836	59.9637	17.4875	47.3913	50.8594
ANXA6	P08133	57	38	5860.88	5245.59	5656.62	3428.28	974.159	245.704	263.983	194.687	5682.62	5246.75	5475.95	3329.04	894.706	184.316	192.541	182.7	59	41	5972.16	5444.34	5613.97	3658.31	1082.43	271.229	251.548	171.218	6252.9	6114.85	6310.02	3453.12	894.893	211.162	188.071	173.151
ANXA7	P20073	25	13	650.568	576.875	707.022	522.622	146.003	32.0656	33.7794	27.0129	685.651	613.298	681.051	502.68	136.468	17.845	31.2416	15.6496	23	14	655.313	543.198	579.552	486.014	105.372	14.8378	15.32	11.3975	597.497	548.009	585.752	409.673	82.7759	6.88572	10.8633	25.144
AP1AR	Q63HQ0	5	5	390.328	373.644	451.439	320.297	357.362	262.89	293.681	301.321	399.108	424.582	411.32	359.13	360.083	296.52	323.64	270.774	3	3	22.4553	25.5373	30.4084	22.2416	27.3715	18.9851	16.4646	15.7354	28.0028	21.7412	20.4893	28.2229	27.3747	17.4875	17.5171	14.4292
AP1B1	Q10567	44	21	7400.17	6940.26	7135.88	3998.53	2158.33	1097.87	531.006	171.853	7362.55	6903.32	6964.26	3888.6	2132.44	1062.26	504.494	184.398	41	19	3594.95	3442.84	3485.95	1879.66	901.329	581.994	313.092	77.486	3876.86	3516.39	3531.25	1848.82	885.246	656.439	300.778	87.2896
AP1G1	O43747	27	23	7180.08	6265.36	4743.53	2719.41	829.926	244.192	175.67	124.692	7172.35	6576.8	6227.34	2570.38	696.926	189.694	156.439	219.094	33	23	5012.03	4127.46	3745.36	2015.64	516.532	154.738	119.567	94.242	4905.41	4689.21	4144.19	1707.82	409.708	114.762	110.399	189.008
AP1G2	O75843	3	3	363.974	311.244	275.416	153.494	74.7011	31.5882	24.1406	14.9989	344.121	332.042	290.549	138.087	67.2451	25.3007	21.522	11.2822	4	4	220.349	169.265	113.726	67.6962	56.0864	36.2191	34.1619	29.0041	189.412	183.653	103.25	54.4614	41.3228	35.6309	37.8859	24.4297
AP1M1	Q9BXS5	19	15	2105.82	1957.12	2058.86	1002.46	459.606	323.282	207.539	58.0553	2091.77	2019.46	2012.51	930.545	456.5	356.655	154.935	50.5881	13	11	1293.9	1196.57	1260.11	557.983	241.474	213.352	89.631	13.1837	1283.2	1104.65	1048.97	540.976	211.437	174.766	94.2394	24.8582
AP1S1	P61966	7	4	281.609	255.321	261.442	132.924	54.238	54.5831	25.6168	7.38751	294.204	252.051	272.834	106.245	45.1185	30.6787	30.7788	9.82647	9	5	842.313	816.18	787.193	374.126	89.7551	31.4267	25.1812	18.1169	843.229	821.686	772.566	289.946	60.8762	29.1823	15.7518	10.2862
AP1S2	P56377	6	4	776.253	695.36	730.912	284.689	85.0389	21.7218	17.9752	17.536	792.245	712.875	708.464	264.118	64.0312	20.9006	13.538	8.61333	6	2	424.453	395.598	378.922	176.865	42.9884	7.55717	8.45243	6.71942	395.395	382.71	353.005	121.05	34.9354	7.5415	13.3076	12.2863
AP2A1	O95782	53	27	8005.35	7367.29	7177.5	4693.74	3165.7	688.972	390.33	149.466	8262.63	7507.36	7418.38	4909.11	3396.25	620.54	344.699	192.162	48	23	7713.54	7203.55	6913.62	4594.5	3157.72	763.827	391.013	149.954	8380.48	7588.66	7400.37	4675.75	3212.1	743.221	273.62	160.436
AP2A2	O94973	41	20	2526.12	2301.24	2259.97	1589.82	903.494	155.156	74.94	58.4285	2424.62	2176.27	2301.38	1574.82	878.142	99.614	44.0854	74.1232	37	18	1671.25	1541.09	1603.57	1033.41	658.26	156.581	103.894	47.9716	1645.03	1414.82	1388.98	1104.11	659.079	95.4164	53.9093	61.8599
AP2B1	P63010	49	20	2149.33	1976.02	1945.94	1463.03	853.575	123.647	63.4775	40.6686	2244.45	1974.07	2115.05	1434.67	837.226	69.9131	52.6479	58.4736	50	21	7447.9	6903.56	7180.2	4248.93	2682.24	635.171	281.396	92.626	8085.67	6852.95	6656.73	4573.66	2810.73	608.129	238.722	110.862
AP2M1	Q96CW1	20	16	2775.36	2525.96	2696.91	1897.24	1132.2	245.385	120.877	72.5319	2884.24	2574.94	2660.97	1838.11	1195.95	217.562	91.4106	74.1232	17	13	2295.98	2061.98	2173.75	1357.52	921.144	153.263	50.9787	17.9468	2607.93	2194.55	2091.11	1637.81	1078.95	173.127	44.5396	25.4297
AP2S1	P53680	8	6	899.801	796.786	744.66	504.04	325.711	87.7626	56.9648	29.8485	911.234	738.444	797.943	524.114	351.306	75.4133	41.0769	38.0928	3	3	558.707	493.414	461.75	330.128	202.348	50.1353	33.5456	28.2386	571.802	465.524	454.246	317.949	197.75	56.288	33.2689	32.7157
AP3B1	O00203	26	21	2418.44	2256.49	2405.2	1448.51	469.732	192.155	206.15	147.004	2382.82	2164.08	2307.97	1470.84	426.092	166.227	204.69	142.666	30	24	1186.69	1091.1	1144.19	667.443	309.735	186.902	101.693	56.6473	1179.05	1080.61	1139.36	590.587	269.445	86.6726	87.4498	43.0019
AP3D1	O14617	36	28	2879.16	2640.5	2916.59	2304.57	847.486	310.073	227.078	112.38	2768.63	2610.59	2859.72	2234.03	870.849	301.286	275.273	165.958	30	27	1987.34	1941.76	1892.74	1414.43	414.603	95.6627	77.7448	38.3603	1884.68	1803.54	1889.83	1382.15	355.741	63.6109	67.081	35.8587
AP3M1	Q9Y2T2	9	6	863.41	833.924	888.379	576.379	163.705	46.0694	37.6871	23.8042	884.98	871.214	875.138	549.258	141.042	22.0006	38.0685	25.476	7	5	866.871	811.202	810.427	544.483	129.721	26.9109	31.5205	24.5812	806.941	773.287	872.602	537.228	83.2974	21.4222	12.6286	18.1437
AP3M2	P53677	8	5	256.679	251.867	280.45	170.26	82.9855	43.6824	45.155	30.9678	255.443	237.625	266.498	180.544	77.1341	40.5789	45.2425	22.4432	7	6	1385.73	1201.73	1173.21	767.871	198.15	55.0198	39.7088	29.3443	1352	1227.56	1265.38	797.408	182.759	26.7778	33.9479	28.1441
AP3S1	Q92572	7	6	1121.25	956.295	586.593	594.183	233.875	42.648	32.4769	21.5655	1058.51	972.668	938.11	625.825	163.416	19.0672	32.6301	36.1517	8	7	813.265	742.98	734.692	508.061	185.807	53.6374	25.9736	13.9492	811.136	773.615	746.318	491.917	164.639	37.161	25.6646	20.4295
AP4E1	Q9UPM8	2	2	219.64	197.726	186.315	70.4377	51.8305	24.5863	22.317	12.9095	225.47	211.235	181.157	74.4023	54.2658	25.9119	21.1749	5.94441
APAF1	O14727																			9	7	259.24	243.48	211.962	110.82	76.9089	69.3047	41.998	30.2799	241.747	247.784	238.104	108.041	70.6528	41.5329	41.688	11.4291
APBB1	O00213	2	1	126.267	110.711	98.4917	28.4343	21.5961	12.0942	4.77601	5.5966	118.651	98.5217	78.359	31.5334	23.61	7.45577	7.52113	2.42629
APBB1IP	Q7Z5R6	17	12	616.12	615.902	743.609	551.488	344.475	54.9809	34.7346	29.2515	601.367	587.846	665.535	526.999	343.148	36.7899	32.3987	28.5089	17	14	558.23	524.114	591.21	467.074	313.597	31.8876	30.1118	23.3053	547.47	535.336	659.138	487.286	277.136	31.259	22.134	16.4293
APEH	P13798	37	21	3228.24	2939.6	3289.82	2883.45	3466.13	2760.82	3433.78	2777.55	3203.12	2873.9	3314.74	2981.86	3424.31	2817.91	3459.37	2886.07	31	20	4711.79	4344.57	4860.45	4243.88	4931.32	3864.38	4622.16	3799.2	4865.14	4571.44	5356.27	4493.62	5177.34	4027.27	4838.53	4038.61
APEX1	P27695	16	12	394.861	383.738	457.825	300.505	144.446	46.8651	48.1075	39.9224	389.531	385.29	410.674	274.217	138.569	49.3792	40.3827	26.3252	21	12	170.183	161.798	173.238	120.532	48.194	18.2478	14.1754	7.91021	146.726	152.735	157.218	109.474	41.7139	17.5968	20.2329	3.57159
APH1A	Q96BI3	2	2	175.738	167.767	209.755	170.952	172.768	143.539	142.759	144.094	151.44	140.042	173.011	143.755	130.535	103.281	136.769	113.186
API5	Q9BZZ5	30	19	2612.44	2434.19	2384.39	2435.5	2416.28	329.249	89.0943	69.7709	2415.95	2216.04	2660.33	2600.06	2450.74	231.984	53.4579	114.4	24	15	447.195	452.757	461.424	494.367	413.763	68.4753	36.0989	27.8133	467.237	470.331	534.194	423.895	434.476	75.5243	24.7141	27.1441
APIP	Q96GX9	20	14	2797.7	2606.06	3014.55	2549.5	3075.77	2410.73	3040.06	2803.37	2773.7	2680.26	2971.31	2652	3104.15	2652.67	3213.14	2735.4	18	13	3081.06	2942.42	3230.95	2910.74	3386.09	2732.01	3261.23	2853.2	3204.8	2962.48	3461.21	2978.84	3437.48	2863.69	3335.18	3001.99
APLP2	Q06481	20	16	2570.03	2341.89	2702.7	2122.9	1978.84	1261.78	1031.53	704.574	1994.98	1874.49	1969.19	1479.8	1349.72	910.337	892.469	582.067	21	18	2611.79	2469.93	2760.72	2321.29	2215.41	1346.28	1158.69	752.66	1842.41	1675.82	1826.22	1663.06	1631.14	1095.05	955.701	622.599
APMAP	Q9HDC9	17	12	1397.16	1312.67	1491.42	1303.05	1453.45	1209.26	1130	393.105	1478.35	1344.12	1457.53	1344.7	1530.82	1244.38	1033.4	256.216	17	11	1894.27	1824.58	2044.86	1854.89	2105	1712.9	1448.36	435.827	1880.8	1795.34	2064.73	1923.46	2193.76	1654.54	1347.32	355.159
APOA1	P15497	9	9	1154.93	1052.97	1420.35	1187.24	1385.97	1157.23	1516.51	1377.73	1146.17	1023.22	1303.01	1130.67	1222.28	1071.68	1355.54	1286.18	10	9	1088.08	996.232	1018.07	856.06	952.126	745.302	925.805	808.627	1022.26	856.974	964.335	821.882	896.326	775.026	950.541	764.605
APOA2	P81644	2	2	165.443	152.383	201.942	170.347	201.941	183.721	202.503	181.404	133.975	126.436	157.106	118.508	145.615	137.993	188.491	150.915
APOB	P04114	5	2	145.758	136.081	187.668	156.086	185.938	140.914	171.242	131.483	151.666	145.437	173.786	153.339	189.992	149.849	161.068	131.384
APOBEC3C	Q9NRW3	4	4	223.202	226.659	221.7	131.023	80.4364	9.62763	6.68642	5.52197	195.723	179.333	165.382	111.5	71.8188	7.82245	3.35558	4.73127
APOBR	Q0VD83	18	17	669.606	651.097	774.561	674.387	749.277	639.482	786.653	709.424	679.566	658.571	741.695	663.129	728.942	596.584	767.734	683.85	18	17	1071.93	942.392	1067.15	911.13	936.425	705.12	773.75	686.912	1078.89	1043.25	1136.82	1065.31	1125.23	721.908	882.51	798.321
APOE	Q03247	12	11	769.13	731.904	843.152	796.248	861.86	736.156	907.355	761.062	784.47	744.777	868.802	698.99	799.277	689.475	855.094	748.874	11	9	686.082	675.034	773.742	705.419	771.356	612.776	681.741	597.008	703.425	623.065	772.03	691.572	806.642	652.941	771.296	623.028
APOO	Q9BUR5	5	4	671.678	610.774	732.415	635.408	672.381	529.361	564.698	472.278	699.51	592.655	718.42	585.635	690.746	556.616	686.274	604.631	7	5	1284.54	1259.72	1488.3	1034.28	1416.52	1031.92	996.33	832.783	1441.99	1114.92	1208.73	1378.95	1498.44	1159.97	1257.02	1065.05
APOOL	Q6UXV4	8	7	1286.44	1152.46	1275.36	971.608	1098.71	768.938	822.429	626.147	1225.5	1125.14	1270.94	1062.86	1101.39	789.212	861.227	597.838	7	5	1061.13	962.951	1061.36	822.552	896.963	597.845	553.194	367.272	1171.4	1163.54	1263.37	903.354	1001.39	673.817	670.946	448.877
APP	P05067	15	13	2295.02	2083.81	2378.45	2003.11	1992.5	1188.26	930.628	618.312	1715.87	1597.69	1749.63	1487.02	1383.59	835.78	659.892	431.152	11	9	1355.54	1258.98	1388.59	1208.24	1167.4	674.892	512.341	303.395	1055.92	1044.12	1142.04	910.41	864.52	504.843	358.218	203.152
APPL1	Q9UKG1	18	18	2073.63	1896.18	1976.9	931.765	234.724	77.3393	61.3066	56.2644	2095.83	1907.57	1975.27	832.853	189.251	58.9128	52.8793	93.1695	15	15	1291.71	1255.29	1279.6	661.907	135.598	34.7445	29.4955	13.2687	1311.52	1199.48	1275.29	531.385	91.9008	22.8431	19.1466	17.4293
APRT	P07741	28	11	1821.1	1695.65	1981.4	1732.77	1951.86	1534.06	1377.66	530.184	1827.2	1713.46	1921.61	1738.87	1989.17	1559.23	1453.43	604.874	18	10	1904.69	1701.6	1872.84	1667.83	1967.98	1596.04	1376.25	493.92	1829.83	1766.5	1945.94	1687.75	2109.03	1548.19	1460.71	581.026
APTX	Q7Z2E3																			2	2	286.759	274.918	273.431	171.523	123.676	65.0653	46.8406	19.9031	230.734	237.951	253.906	117.853	88.5116	62.0808	23.0846	22.2867
AQR	O60306	21	19	1501.87	1227.32	613.789	319.519	255.966	111.474	77.5451	59.3239	1465.84	1208.53	566.099	300.907	239.437	92.5249	37.8371	53.2571	16	13	2008.94	1552.98	789.802	413.656	317.795	136.582	78.3611	54.9462	1976.45	1528.88	659.138	355.763	323.413	127.987	70.7474	70.4317
ARAF	P10398	19	10	2325.39	2075.5	1746.11	801.52	319.48	124.204	76.503	48.8023	2434.31	2209.7	1905.96	849.856	317.066	110.614	101.015	58.231	16	6	2552.36	2191.42	1392.51	773.31	225.773	58.7984	65.5944	49.2474	2661.63	2278.45	1672.62	806.999	199.444	43.7189	76.3149	50.7165
ARAP1	Q96P48	11	9	588.989	499.091	334.241	115.725	85.1805	71.6105	48.4548	35.2959	580.634	499.763	295.851	106.142	74.0438	66.8575	49.8709	38.2141	9	8	368.841	326.915	253.62	87.8011	55.8345	42.0252	33.7217	27.1329	374.419	346.22	208.508	62.7299	50.9691	39.6749	30.5531	22.1438
ARCN1	P48444	40	25	6828.22	6280.48	6741.53	4811.28	2970.34	477.96	205.89	148.571	6821.24	6356.88	6679.91	4885.31	2847.78	344.554	220.658	222.006	36	24	4550.21	4099.16	4407.25	3147.63	1886.45	210.771	65.6824	43.8038	4577.56	4137.38	4492.1	3270.77	1865.26	167.334	47.7986	68.4316
ARF1	P84077	58	2	8622.25	7905.57	8165.87	6934.7	8708.94	5833.07	5809.71	3014.92	8347.47	7424.2	8480.36	7732.38	8942.74	6438.85	5886.5	3367.93
ARF3	P61204																			56	5	8515.15	7823.83	8521.59	7739.99	8903.38	6495.94	5773.36	3136.27	8484.42	8203.09	9488.54	7872.1	9130.64	6569.3	5890.77	3298.29
ARF4	P18085	52	6	293.394	247.225	289.315	220.388	166.396	40.6588	13.1123	11.3424	272.57	270.348	330.246	271.641	187.273	31.7787	15.6208	14.4364	46	6	642.413	568.275	596.265	462.995	315.696	87.0917	47.3688	25.4317	611.341	608.972	642.801	435.471	329.279	75.9615	39.6511	28.1441
ARF5	P84085	49	6	545.54	516.257	555.49	439.306	514.128	263.367	152.225	34.8481	531.844	434.317	517.739	479.081	523.993	319.865	128.438	3.76075	38	4	629.991	565.878	658.304	529.137	608.722	344.588	126.434	13.2687	630.115	569.641	632.355	522.234	633.66	370.627	143.396	3.71445
ARF6	P62330	10	7	3429.36	2785.11	2407.9	2666.69	2013.04	516.869	222.736	108.798	3214.39	2818.07	3302.46	2700.54	2118.84	575.439	200.756	165.352	9	6	2588.86	2309.33	2521.69	1975.91	1446.16	350.579	127.667	59.199	2577.62	2405.73	2657.98	2158.94	1617.59	410.739	143.668	71.8603
ARFGAP1	Q8N6T3	10	9	1511.52	1346.29	1261.23	336.891	175.459	142.584	92.3941	73.8004	1513.95	1457.54	1137.76	241.962	118.421	96.8028	86.2037	49.8603	14	11	1197.2	1121.43	1275.11	444.93	225.773	190.957	134.358	50.7784	1163.53	1256.95	1011.74	316.185	265.404	137.496	127.101	36.2873
ARFGAP2	Q8N6H7	25	19	1941.99	1762.31	1765.26	826.325	230.193	118.316	120.356	96.1868	2011.43	1786.64	1616.32	718.158	246.359	115.626	97.7747	109.547	17	17	1169.87	1060.67	1077.58	533.702	177.327	85.6172	96.8508	65.1529	1127.03	1081.82	1015.09	417.28	157.079	82.9565	84.734	79.7178
ARFGAP3	Q9NP61	10	10	618.063	564.46	650.751	564.193	337.111	240.532	198.856	113.648	639.452	653.293	645.492	481.863	388.39	199.717	224.361	224.917	10	9	429.995	393.478	425.228	294.483	175.48	43.6841	29.5835	21.7743	416.371	354.305	375.369	277.048	172.591	42.4073	27.2941	15.1435
ARFGEF1	Q9Y6D6	64	39	6669.44	6223.64	6343.74	3209.88	1166.89	468.094	364.453	243.489	6588.11	6113.27	6392.73	3467.33	1311.77	462.38	340.996	287.273	56	38	4854.55	4627.7	4631.04	2465.62	735.756	319.613	319.872	217.913	4726.8	4525.88	4791.41	2412.84	663.381	268.215	276.336	219.295
ARFGEF2	Q9Y6D5	29	13	666.756	649.153	700.035	314.939	97.5009	33.2591	27.9614	21.7894	645.086	636.873	693.077	348.825	89.0009	19.6783	21.9848	19.0464	26	13	1170.16	1006.19	1132.36	590.423	253.312	169.391	175.476	178.873	1133.01	1073.18	1033.03	529.18	193.318	135.31	170.962	169.579
ARFIP1	P53367	9	9	1491.64	1404.16	1470.01	853.635	343.908	58.9593	41.0737	29.9978	1419.19	1416.84	1408.78	987.634	471.21	46.2013	38.7627	53.2571	6	6	1055.11	1037.63	1111.25	708.624	286.981	44.9743	33.6336	23.7306	1155.56	1044.67	1169.5	737.765	383.246	54.43	21.8624	18.4294
ARFIP2	P53365	3	3	175.803	164.367	187.367	128.603	74.9843	13.4469	12.765	9.77539	170.596	162.913	178.959	118.611	82.2022	16.3782	9.02535	4.00338	4	3	50.835	41.8554	43.6152	35.2564	17.3801	4.42371	3.52185	3.99763	43.6298	41.8436	46.3352	24.2541	19.6837	4.48118	6.78958	5.57168
ARFRP1	Q13795	4	4	54.0036	46.53	59.4256	42.1762	29.5264	8.75239	5.99172	5.29811	61.9734	51.1375	76.6781	46.4757	24.7225	5.37793	6.59545	3.76075
ARG2	P78540	2	2	22.5339	21.0519	26.2945	19.7917	22.0917	13.3673	14.1544	7.53675	19.1554	18.0623	24.9559	17.1064	17.8002	9.90029	8.21539	8.12807
ARGLU1	Q9NWB6	7	6	612.364	602.354	648.272	472.148	532.608	454.17	378.347	198.791	666.495	622.094	548.901	416.632	450.196	388.922	302.581	138.662	8	8	832.758	795.621	770.644	591.103	364.142	294.637	218.266	104.704	782.924	724.561	731.453	518.817	321.848	231.601	191.466	110.862
ARHGAP1	Q07960	20	13	453.332	395.937	499.746	345.879	213.057	46.5468	60.8724	9.32766	459.955	459.416	505.713	388.088	216.569	31.1676	17.0093	4.24601	12	8	1344.07	1169	1276.17	1052.35	559.185	251.875	168.696	79.9526	1286.97	1229.31	1473.35	1015.14	523.509	66.6713	90.9804	103.005
ARHGAP11A	Q6P4F7	2	2	60.0903	43.3453	27.4965	13.6554	13.3117	4.29663	5.12336	4.17879	60.5085	43.1619	27.542	16.4881	11.7432	5.01126	9.02535	2.79023
ARHGAP12	Q8IWW6	4	4	285.235	285.01	283.755	158.939	113.786	55.5379	30.306	23.7296	271.556	239.267	272.317	176.216	144.75	45.1013	21.2906	30.6926
ARHGAP15	Q53QZ3	19	15	7109.05	5946.08	2192.66	1026.14	426.894	167.25	171.85	128.572	7247.5	6405.79	3557.45	825.639	325.595	154.127	190.342	174.329	18	14	5401.12	4677.94	2230.57	712.607	252.557	108.934	74.1349	40.2315	5611.46	4724.94	1836.13	565.781	214.826	82.8472	79.7097	71.8603
ARHGAP17	Q68EM7	19	15	1371.13	1241.52	1138.1	376.82	194.152	79.3285	79.3686	59.5478	1371.86	1306.47	1038.71	317.189	141.536	84.2135	73.1285	63.3262	18	17	1267.15	1134.15	1039.02	345.959	130.56	66.6321	77.3926	49.5026	1230.65	1140.81	947.193	234.383	91.6401	60.9878	56.8967	68.003
ARHGAP18	Q8N392	13	11	1022.7	922.234	948.105	321.853	74.8427	41.6137	37.0792	26.4159	954.953	800.372	836.347	272.774	60.3228	31.2898	25.919	35.6665	10	8	530.614	467.139	473.001	187.451	39.7978	21.8421	17.257	8.59065	580.297	529.545	525.891	166.692	16.9463	13.99	15.0729	8.71467
ARHGAP25	P42331	16	15	4271.07	3796.3	1911.91	602.912	301.07	140.993	121.311	84.3967	4039.31	3769.39	2444.65	493.817	259.462	143.004	100.436	94.3827	9	9	2534.3	2384.01	1699.12	434.732	167.336	90.9625	81.0905	56.3071	2560.73	2426.05	1538.7	293.585	110.02	89.0772	75.5001	80.1464
ARHGAP30	Q7Z6I6	8	7	864.77	787.124	908.287	691.672	632.8	258.514	74.7663	45.1459	858.5	811.983	1031.34	723.826	729.436	330.376	148.224	71.3329
ARHGAP35	Q9NRY4	15	14	1474.28	1331.29	825.272	348.731	189.62	108.53	80.1502	56.2644	1423.7	1311.28	752.557	305.544	170.091	91.9138	61.9047	58.7162	8	8	823.776	785.48	485.718	171.231	89.5032	41.7487	33.1054	19.9882	775.268	698.559	390.635	103.521	61.5279	34.9751	25.5288	16.715
ARHGAP4	P98171	19	17	500.213	463.303	341.228	95.2421	48.9275	35.6461	32.2164	16.5659	497.477	449.095	302.962	92.5392	39.556	24.9341	24.4147	17.1053	19	16	1900.29	1707.5	1302.26	364.996	165.069	107.828	108.121	81.8239	1851.33	1733.94	1158.11	233.17	134.918	84.596	100.622	80.575
ARHGAP45	Q92619	19	16	2716.11	2491.89	2315.27	1848.58	947.961	274.029	295.071	273.188	2770.21	2620.56	2682.96	1817.91	742.045	199.106	267.636	235.229	24	19	1609.62	1479.32	1605.2	1137.04	467.583	91.1468	109.882	79.6124	1588.71	1508.66	1682.8	1085.7	387.939	85.9075	98.8563	58.0026
ARHGAP5	Q13017	6	6	506.17	412.671	432.732	145.456	84.5432	61.7442	54.186	33.6542	532.07	550.549	452.698	108.821	94.3162	58.6684	46.3996	37.3649	9	9	412.891	377.436	341.911	97.4164	59.9486	47.5548	63.2171	43.2084	426.334	395.821	343.363	70.8881	61.3976	37.0517	51.6008	38.4303
ARHGDIA	P52565	20	7	793.607	751.93	896.567	661.509	416.414	89.0357	44.9814	40.9671	829.767	825.941	849.019	676.01	415.214	61.6018	41.1926	52.5292	32	9	1120.66	1028.59	1118.91	919.774	547.094	89.3957	52.3875	30.8753	1075.43	1040.19	1200.3	850.657	493.006	71.5896	44.4039	36.5731
ARHGDIB	P52566	32	12	1609.36	1459.06	1565.35	1107.56	784.68	176.957	113.843	77.3823	1577.17	1500.58	1582.57	1184.25	792.108	134.693	75.327	64.2967	43	13	2314.62	2017.08	2207.01	1655.79	1142.55	201.924	73.4305	54.8611	2249.66	2127.91	2299.89	1593.93	1161.99	197.281	68.8463	63.0028
ARHGEF1	Q92888	21	20	2380.82	2209.69	1893.81	549.587	179.07	74.1566	142.238	67.3084	2371.1	2281.95	1673.73	371.084	153.897	72.9688	69.0787	76.7921	21	18	906.144	840.243	695.642	212.121	75.7334	40.6428	42.1741	29.9397	877.63	799.289	591.778	147.288	71.6957	31.6962	23.4919	31.7157
ARHGEF10	O15013	17	16	1090.63	970.437	645.117	249.859	178.645	60.3915	155.698	55.8913	964.756	858.429	581.227	205.895	131.4	67.4686	48.9452	46.8274	12	12	1946.54	1733.59	1265.09	449.786	148.948	44.6979	34.338	25.9421	1909.22	1689.04	1109.23	396.885	121.361	24.8105	31.7752	39.0017
ARHGEF2	Q92974	33	30	4887.78	4577.54	3218.22	1005.57	464.775	268.539	216.136	153.272	4861.42	4506.2	3005.19	787.098	422.631	257.53	202.376	194.225	30	25	2701.42	2697.83	1983.64	532.44	168.427	88.8428	88.7505	70.1712	2614.43	2416.44	1550.62	407.799	155.906	87.9842	96.0047	70.0031
ARHGEF6	Q15052	30	22	3633.72	3302.5	1830.25	431.442	164.413	88.3992	106.548	71.2633	3414.85	3099.92	1679.03	356.039	132.76	85.6802	82.1539	57.2604	20	18	3879.99	3246.1	2106.82	539.044	161.878	84.6034	71.7576	46.6957	3990.45	3609.47	1826.62	321.697	107.544	88.64	66.2663	59.1455
ARHGEF7	Q14155	8	7	230.13	202.422	161.749	57.0416	29.5264	12.4125	9.89937	2.4625	219.724	200.679	141.589	47.6093	19.9016	11.2448	3.00845	3.51812	9	6	371.134	311.611	282.643	81.1965	22.9215	7.37284	5.89909	4.67808	376.412	296.838	230.739	64.9348	15.6427	13.0064	9.36962	9.57185
ARID1A	O14497	20	15	2480.86	1918.31	1872.09	608.011	529.28	394.256	341.268	107.38	2218.2	1873.79	1581.02	612.119	564.043	483.281	322.83	92.9269	12	9	1183.63	955.207	875.076	278.069	169.267	104.879	80.5622	43.0383	1119.9	925.912	803.233	257.644	188.234	115.308	77.2654	36.7159
ARID1B	Q8NFD5	7	3	19.6848	12.901	13.5229	6.48199	8.28439	1.98918	7.55478	3.95493	16.2258	17.4759	13.1891	8.65623	2.71947	4.40013	4.97552	7.03624	6	5	83.0369	80.7606	68.7245	39.2385	29.5545	22.2107	18.5777	10.1217	83.4839	82.9224	74.7256	37.9246	30.3729	18.3619	10.7275	12.4291
ARID2	Q68CP9	2	2	356.527	319.557	186.991	63.005	43.4045	26.4959	13.7202	10.3724	361.812	306.238	161.373	45.6513	35.1059	25.7896	18.2821	20.6235	2	2	162.347	139.579	116.253	78.5742	66.9175	47.647	31.5205	10.8872	145.782	135.363	109.008	77.1721	58.5298	41.7515	29.8742	9.85758
ARID3A	Q99856	4	4	291.127	205.607	69.0418	24.718	27.7562	19.7327	12.6781	9.62614	249.809	168.66	49.3946	25.9687	23.61	17.2338	8.56252	5.8231	5	5	96.0323	65.1801	21.1962	6.41025	6.96882	2.48833	2.72943	3.40224	86.2108	57.0297	11.1151	3.30737	4.69281	6.44853	5.56746	5.57168
ARID4B	Q4LE39	4	3	319.942	293.377	250.85	78.7346	52.6094	35.3278	36.9924	26.4159	347.164	299.201	255.507	97.4856	48.7033	37.1566	33.9029	25.3547
ARIH1	Q9Y4X5	23	18	3894.28	3738.49	4262.64	3756.19	4049.79	2459.74	695.648	164.316	3742.29	3613.64	4230.09	3837.49	4026.67	2260.69	528.793	131.02	23	18	2310.8	2133.24	2507.1	2075.27	2259.16	1334.48	367.329	100.111	2464.87	2291.57	2381.04	2241.74	2472.72	1472.89	297.112	59.7169
ARL1	P40616	8	6	2648.05	2503.12	2259.52	1306.68	587.696	175.923	156.306	88.7247	2452.79	2161.73	2332.41	1594.6	685.183	127.97	152.737	116.947	6	6	1750.37	1619.45	1614.09	882.77	337.946	79.2581	69.0282	39.9763	2015.78	1881.43	1860.1	986.259	384.55	76.8359	61.5136	53.8595
ARL13B	Q3SXY8	3	3	157.672	156.054	173.919	110.972	70.5943	18.2209	14.0675	13.5064	156.286	149.777	144.951	107.069	55.3783	20.7784	22.2163	9.82647
ARL14EP	Q8N8R7																			3	3	128.616	106.482	81.1976	38.7529	29.9743	23.7774	17.3451	7.65504	113.06	112.093	62.2713	30.7586	29.5908	22.078	20.7761	10.5719
ARL15	Q9NXU5	2	2	533.496	489.429	513.719	375.956	261.631	96.3559	78.8476	65.9652	541.422	521.579	558.987	423.64	283.443	98.3917	97.659	75.4576	5	5	775.33	726.016	773.008	573.135	364.142	130.407	81.1786	54.3508	752.089	747.285	816.089	614.951	385.853	118.478	74.4138	44.4305
ARL2	P36404																			5	5	547.145	460.409	494.36	447.941	313.177	61.2868	24.9171	16.5009	572.536	539.269	617.356	425.328	351.961	67.9828	15.7518	14.8578
ARL2BP	Q9Y2Y0	5	3	1951.45	1688.04	1380.99	739.639	307.868	89.8314	75.2873	55.5182	1918.24	1640.15	1505.76	761.13	280.353	85.9247	92.9149	80.5528	5	3	994.723	865.135	811.406	409.771	180.014	62.9457	52.0353	33.7672	968.036	909.306	832.293	399.862	156.818	53.2277	52.4156	45.1449
ARL3	P36405	8	8	1736.66	1637.73	1855.57	1535.45	1585.22	834.978	537.953	234.535	1649.62	1482.17	1796.18	1659.42	1659.99	886.626	489.105	229.891	11	10	2335.35	2134.9	2443.18	2102.95	2078.56	1034.69	544.477	234.755	2308.08	2252.45	2540.27	2114.07	2136.01	1095.81	520.897	216.295
ARL5B	Q96KC2																			2	1	587.374	549.928	501.371	312.743	203.775	74.5579	16.8168	7.05965	624.241	637.705	580.395	342.423	226.95	83.2844	16.4308	15.1435
ARL6	Q9H0F7	3	3	575.52	552.693	545.949	245.624	87.5171	39.2266	31.0875	21.2671	576.24	549.141	564.935	270.919	93.0801	49.257	35.2914	12.9807	3	3	811.067	718.641	729.8	329.837	70.2759	29.3071	22.804	11.6527	800.229	782.137	740.024	304.499	57.0958	26.0127	22.2698	19.858
ARL6IP1	Q15041	3	3	977.698	857.513	741.58	732.898	746.586	554.106	579.634	361.615	959.911	802.952	907.465	746.703	766.273	567.616	644.619	572.119
ARL6IP4	Q66PJ3	4	3	939.429	848.067	1016.17	871.612	936.985	719.526	654.314	495.112	850.951	828.521	888.457	832.853	912.012	650.241	581.21	438.431	6	6	131.005	126.027	139.895	122.378	83.6258	54.7434	61.3682	39.8913	123.338	127.279	124.543	113.002	100.244	83.1751	57.4398	44.7163
ARL6IP5	O75915	13	4	844.114	765.155	888.003	736.873	797.567	650.78	575.727	440.191	862.106	741.376	830.269	768.962	781.848	663.564	683.497	524.321	10	4	1021.96	998.537	1170.68	836.441	1036.68	846.771	731.752	530.749	1089.17	858.722	901.394	1067.62	1105.16	880.388	872.868	641.6
ARL6IP6	Q8N6S5	3	2	111.569	100.779	126.214	111.145	85.8178	44.9555	40.1185	22.6102	132.961	143.795	125.297	97.8978	91.2259	39.7234	38.0685	33.6041
ARL8A	Q96BM9	6	1	206.625	193.947	254.155	162.223	189.974	124.523	117.837	126.931	212.738	196.34	198.354	187.346	206.309	137.748	152.852	121.072	13	2	1392.04	1315.31	1418.43	1125.1	1069.5	621.807	606.902	547.335	1410.42	1238.59	1414.03	1254.38	1103.46	735.023	724.991	709.174
ARL8B	Q9NVJ2	9	4	654.648	588.373	712.806	662.114	557.957	377.706	426.975	386.389	690.045	645.669	761.867	569.044	555.267	409.701	488.642	485.743	12	2	507.872	418.37	478.87	435.217	491.26	297.863	399.906	440.42	466.398	485.517	546.514	437.125	465.761	346.363	400.993	395.16
ARMC1	Q9NVT9	6	5	2886.6	2596.18	2466.35	1613.15	448.207	107.814	72.5954	77.1584	2812.01	2583.85	2742.82	1593.36	338.451	67.7131	94.6505	144.971	9	7	2238.37	1988.5	2046.08	1324.2	317.711	46.7254	28.7911	20.0732	2098	2063.34	2252.88	1199.47	225.124	17.8154	47.9344	44.7163
ARMC6	Q6NXE6	11	10	1984.6	1410.48	719.493	284.343	127.452	61.6646	70.5113	38.7284	1996.89	1474.54	617.045	214.86	130.905	55.1238	50.7965	39.7912	14	9	665.537	460.87	272.697	157.731	93.5333	61.9319	54.7647	29.2593	576.521	446.295	271.315	97.5675	75.476	51.1511	57.7114	36.5731
ARMC8	Q8IUR7	19	14	1381.3	1320.38	1605.92	1038.5	483.61	172.422	109.414	51.4887	1352.6	1425.52	1593.56	978.669	494.326	171.605	66.1859	35.5451	17	17	1362.32	1240.17	1309.11	831.39	309.399	106.814	41.2056	17.4365	1272.92	1246.68	1328.32	752.869	268.272	71.5896	32.0468	25.2868
ARMCX3	Q9UH62	10	8	935.026	844.45	779.745	223.931	107.272	84.7391	77.8056	38.5792	967.348	903.585	815.141	209.295	97.6538	83.7246	65.7231	54.4702	8	8	3092.05	2624.54	1978.01	635.004	150.543	88.1976	72.1098	53.3301	3068.98	2875.41	2244.85	495.555	85.1223	73.3384	62.7357	86.4324
ARMCX5	Q6P1M9	2	2	183.25	142.181	142.666	131.368	80.4364	78.3737	67.1247	55.5928	211.498	185.784	172.235	115.726	111.869	86.2914	78.5669	88.9235
ARMH3	Q5T2E6	12	7	646.359	593.663	692.071	561.686	570.207	436.028	273.101	61.0402	701.313	623.854	674.198	613.871	610.274	431.579	272.381	54.8342	5	5	19.302	17.0556	24.7017	11.9464	17.0442	15.5751	14.1754	5.95392	16.6758	24.4725	20.7571	13.6705	20.3355	15.9574	8.55487	4.71449
ARMT1	Q9H993	11	10	440.382	440.902	462.332	196.016	27.0482	17.107	15.8043	16.939	444.405	398.075	451.017	178.689	32.3864	16.5005	14.0009	13.8299	9	8	489.43	493.414	526.562	233.1	69.1005	44.1449	47.0166	39.3809	568.026	548.118	543.568	224.791	55.5316	39.347	46.1691	33.8586
ARNT	P27540																			2	2	111.99	101.504	109.649	76.4374	40.5535	14.6535	12.0623	6.97459	104.879	112.093	133.113	78.3848	38.455	13.6621	8.41908	12.7149
ARPC1A	Q92747	20	13	1980.2	1757.56	2051.35	1880.21	1741.99	1352.72	1626.8	1123.35	1980.78	1797.55	2103.41	1830.79	1780.02	1371.25	1694.92	1356.66	22	14	2385.52	2281.67	2520.63	2089.74	2077.04	1443.97	1613.27	1183.47	2582.23	2374.49	2636.42	2259.05	2248.9	1645.14	1782.67	1389.63
ARPC1B	O15143	16	11	2466.29	2233.17	2395.05	2140.44	2120.45	1485.12	1835.9	933.736	2525.13	2248.52	2614.3	2080.38	2114.64	1517.19	1698.16	933.272	13	9	2082.13	1931.62	2180.92	1622.38	1751.78	1179.01	1214.42	652.294	2452.29	2299.1	2458.71	1780.14	1796.43	1164.01	1238.15	702.174
ARPC2	O15144	37	17	4491.3	4193.53	4666.22	3823.69	4405.67	3063.89	3184.12	1948.66	4492.17	4117.62	4687.58	4089.04	4448.44	3293.25	3201.22	1843.13	34	17	6256.72	5814.95	6633.34	5614.41	6802.66	5074.08	4794.02	3095.61	6460.77	5995.76	6570.22	5854.16	6863.36	5030.07	4747.14	2785.12
ARPC3	O15145	10	7	1670.94	1534.47	1754.37	1572.7	1637.83	1144.89	1028.58	557.645	1718.69	1690.47	1802	1543.18	1720.56	1158.09	976.011	552.102	14	7	2834.53	2525.25	2862.3	2409.58	2795.67	1886.16	1552.96	807.947	2965.88	2595.29	3004.82	2530.58	2919.71	1931.94	1576.54	778.892
ARPC4	P59998	11	8	1144.5	1041.91	1213.68	1045.24	1254.48	931.175	933.406	585.031	1146.85	1051.25	1189.74	1031.84	1228.46	930.382	950.324	539.364	14	6	1597	1493.24	1642.46	1479.02	1698.13	1247.02	1133.07	658.248	1620.91	1485.39	1739.04	1492.73	1753.02	1224.24	1168.89	668.601
ARPC5	O15511	16	8	2665.28	2531.19	2887.81	2241.73	2594.78	1856.3	2205.22	1488.55	2851.79	2688.24	2931.87	2350.78	2566.81	1938.99	2303.09	1349.62	24	9	3557.4	3529.5	3907.51	3250.1	3325.97	2433.68	2703.02	1835.59	3847.92	3471.05	3831.22	3290.29	3518.69	2652.75	2871.31	1742.93
ARPC5L	Q9BPX5	9	7	715.968	681.433	825.197	672.14	735.894	543.126	637.815	489.217	710.102	689.066	768.979	670.136	725.481	524.104	625.411	456.749	11	9	1004.56	921.925	1074.24	947.358	985.626	767.052	920.611	775.03	1060.43	1003.26	1041.6	925.293	1067.74	762.348	902.335	617.456
ARPP19	P56211	9	4	717.458	693.956	940.291	733.589	1019.48	814.37	1166.48	1104.17	714.384	754.395	844.364	743.096	948.23	841.769	1080.96	940.066	12	2	1780.37	1726.12	2043.8	2019.72	2169.07	1922.84	2503.94	2474.11	1806.02	1826.37	2132.76	1885.75	2430.61	2087.9	2586.56	2084.09
ARRB1	P49407	27	15	927.061	855.624	989.425	769.715	830.138	442.553	46.8918	23.6549	899.515	830.984	904.103	808.739	825.607	446.124	36.5643	32.1483	21	12	363.203	336.779	388.216	333.722	334.335	162.663	15.7603	7.1447	385.641	336.169	379.386	340.549	373.73	152.797	7.06116	4.71449
ARRB2	P32121	5	4	186.746	168.955	173.619	117.972	63.9385	25.8593	22.0565	13.6557	188.061	164.672	163.83	119.538	51.2991	22.6118	21.6377	14.5577	5	4	181.936	200.611	208.945	137.82	36.0196	11.1514	7.57197	7.1447	211.541	206.814	213.329	137.146	35.5871	10.4925	6.518	3.71445
ARRDC1	Q8N5I2	3	3	142.196	126.959	275.04	121.689	154.075	30.156	13.8939	7.23826	333.867	179.685	151.546	129.431	84.9217	19.9228	16.5465	11.8888
ARSA	P15289	5	4	71.2277	81.1307	86.3962	67.7584	79.3035	59.9937	71.6402	62.9804	78.5372	69.5517	95.298	79.6579	61.9298	57.8128	77.8726	57.2604	4	4	91.7324	95.1427	93.6708	82.5563	81.191	76.4933	74.5751	71.6171	96.3841	78.9893	91.0634	84.0073	96.4633	70.4967	84.055	78.2892
ARSB	P15848	11	9	1785.87	1649.98	2010.78	1740.03	1962.2	1548.3	1926.12	1567.35	1886.69	1825.82	1991.56	1791.84	2039.85	1686.1	1966.72	1746.69	9	9	1786.68	1594.75	1828.5	1603.92	1896.53	1427.29	1672.35	1391.01	1806.86	1734.71	2061.78	1752.8	2000.44	1538.47	1770.59	1503.78
ASAH1	Q13510	18	9	1545.45	1464.89	1684.95	1477.38	1609.86	1314.45	1577.73	1357.73	1579.31	1395.37	1645.67	1459.4	1673.83	1398.02	1715.51	1453.11	21	10	1502.79	1434.79	1620.85	1412.1	1546.74	1254.12	1497.22	1372.29	1580.64	1470.97	1704.63	1511.8	1751.2	1329.16	1608.45	1389.78
ASAP1	Q9ULH1	10	9	231.62	220.937	247.018	127.22	41.9884	21.0057	19.8856	16.3421	231.33	211.353	249.301	128.298	44.6241	25.9119	20.9434	13.5872
ASB3	Q9Y575	5	5	344.613	294.402	159.871	43.9047	28.3935	23.5519	19.3646	13.5064	348.516	320.665	138.615	36.892	32.1392	18.945	10.6453	12.1314	3	3	366.261	338.9	203.891	66.045	41.3931	25.7128	25.2692	18.9675	363.616	327.647	165.387	41.7832	38.0639	26.8871	19.6898	14.1435
ASB9	Q96DX5	7	4	350.635	332.836	350.318	268.527	288.679	228.517	184.441	31.714	326.881	307.998	328.565	261.851	293.085	206.439	154.82	26.8105	5	4	203.053	194.434	185.548	148.796	171.87	121.099	70.8772	10.8872	220.351	197.309	190.697	150.816	185.105	135.638	75.7717	12.1434
ASCC1	Q8N9N2	4	3	125.555	115.407	120.729	70.4377	28.3227	7.71802	9.29151	3.5072	124.172	102.744	127.236	78.0091	31.2739	5.37793	6.82687	8.49201
ASCC2	Q9H1I8																			6	5	284.466	285.52	276.773	84.4017	37.279	22.948	28.0867	17.7767	283.908	254.121	213.463	67.9114	38.7157	23.171	22.9488	16.8579
ASCC3	Q8N3C0	14	14	389.681	418.069	401.104	104.922	70.9483	50.6047	44.9814	28.9531	407.109	373.562	364.9	101.917	64.402	50.7237	46.631	27.0531	18	18	1260.08	1321.03	1201.82	371.6	153.818	105.063	64.802	41.8475	1261.8	1155.89	1023.26	290.939	132.05	91.0445	70.8832	35.0016
ASDURF	L0R819	4	4	203.711	176.458	210.506	142.69	166.325	155.793	279.527	239.534	204.061	191.062	230.034	151.072	179.238	182.483	264.512	243.236	3	2	89.2479	79.7465	98.8068	75.5633	70.108	78.9816	114.724	108.021	90.4059	88.0573	89.4564	59.9737	66.6118	78.5846	108.497	114.719
ASF1A	Q9Y294	7	4	370.125	315.184	400.428	300.246	200.95	36.9192	25.8773	16.1182	365.192	328.875	379.64	260.511	165.764	30.6787	13.7695	13.8299	6	3	437.926	410.165	474.387	352.37	185.471	46.2646	16.9929	17.5215	439.13	439.849	420.097	310.783	198.923	38.8005	20.3687	33.8586
ASF1B	Q9NVP2	11	6	254.089	213.542	236.125	135.949	77.6042	27.3711	18.062	14.3273	231.668	240.909	255.249	139.736	81.5841	28.4786	14.8108	16.2561	7	5	631.902	582.472	575.395	232.032	92.4418	17.1419	16.1124	11.4826	666.088	556.859	501.652	222.256	68.8279	10.4925	10.1844	8.57181
ASH2L	Q9UBL3	17	16	2535.45	2351.49	2547.56	1340.91	454.154	168.126	175.67	90.2171	2636.01	2446.62	2410.64	1214.86	421.889	105.725	138.852	111.973	13	12	1370.54	1361.59	1348.16	643.259	230.811	71.7009	67.6194	49.5876	1509.53	1248.86	1220.25	607.013	192.666	58.474	76.1791	58.4312
ASL	P04424	10	10	620.523	570.29	623.18	524.869	533.883	427.674	253.389	50.9663	601.48	631.595	651.57	541.323	533.387	428.768	262.198	44.4011	7	7	540.17	526.88	533.573	501.554	544.156	417.303	236.316	22.6249	553.238	476.995	535.265	510.989	570.176	427.789	239.401	19.5723
ASMTL	O95671	23	17	1697.88	1589.69	1692.99	1074.8	278.341	74.5545	70.7718	48.3546	1734.01	1732.34	1777.95	1015.15	214.838	42.1679	45.4739	47.6766	21	19	2376.35	2169.75	2241.58	1525.06	341.052	69.8577	49.2178	45.1647	2362.72	2297.9	2359.88	1324.38	284.176	44.3746	66.8095	70.146
ASNS	P08243	23	20	1104.74	1124.55	1287.9	992.437	748.994	138.527	62.7828	41.8625	1054.67	1019.35	1161.03	962.696	810.65	147.771	43.854	31.0565	29	16	688.47	618.243	654.799	578.477	459.942	65.434	37.8598	22.3697	647	648.193	691.68	559.387	478.145	61.0971	22.6772	25.5726
ASPH	Q12797	26	23	2729.84	2743.76	3332.19	3072.21	3012.33	1270.05	757.91	431.833	2581.13	2491.19	2928.51	3020.3	2807.36	1070.21	581.094	302.073	19	18	3804.6	3869.5	4402.12	4062.74	4021.68	1482.31	802.365	429.363	3649.38	3520.65	4210.34	4225.61	3892.29	1432.12	652.479	296.156
ASPSCR1	Q9BZE9	9	8	315.992	306.656	370.527	271.725	149.685	17.7435	12.765	10.3724	336.684	326.646	320.807	271.125	137.828	20.1672	9.14106	9.2199
ASS1	P00966	6	6	762.784	724.131	815.054	660.645	574.384	160.169	128.084	77.3823	756.075	689.535	785.788	709.708	648.718	210.473	109.114	70.7264	6	5	700.797	649.312	738.85	637.432	532.569	160.083	128.9	68.8103	735.728	705.66	759.576	640.308	617.626	206.244	139.865	82.5751
ASXL1	Q8IXJ9																			5	5	140.847	134.97	150.656	109.751	84.0457	31.2424	19.7223	10.0366	139.28	128.59	137.399	99.8827	89.9455	38.1447	23.6277	19.858
ATAD1	Q8NBU5	11	9	622.595	579.466	599.74	299.122	159.74	104.313	96.5623	65.219	650.382	606.612	610.321	312.139	146.11	104.992	79.4925	68.664	8	7	435.633	412.838	382.183	193.376	46.6827	19.0772	15.8483	21.9444	428.012	405.326	376.038	176.504	52.2727	26.9964	17.3813	31.43
ATAD3A	Q9NVI7	20	6	2616.91	2391.92	2278.23	1083.44	436.594	195.974	161.69	100.44	2641.42	2376.49	2175.56	1050.91	471.087	176.372	161.299	139.997	19	6	556.032	552.049	506.099	274.961	141.14	93.2665	131.805	74.9343	641.651	603.4	630.48	212.333	95.5508	83.8309	84.055	49.7165
ATAD3B	Q5T9A4	19	5	489.658	509.833	476.757	220.474	102.741	33.1795	43.2446	28.9531	483.73	449.095	421.406	216.921	88.3828	37.4011	25.8033	31.9057	23	10	2120.93	2186.71	1987.71	913.267	336.518	101.837	88.5744	52.8198	2361.78	2021.28	1753.91	904.236	292.909	95.5257	63.2789	58.8598
ATF1	P18846	4	2	294.365	243.014	303.213	229.376	230.193	158.339	141.457	103.873	244.288	224.02	256.8	186.109	209.152	137.137	126.934	95.5958	5	2	508.637	383.429	424.331	374.708	374.133	269.938	211.135	176.406	393.717	402.267	374.967	313.429	317.025	318.383	265.337	137.149
ATF2	P15336	4	1	21.4978	18.083	23.1392	15.6432	15.5067	13.2877	11.3756	7.38751	23.0992	26.507	16.5511	18.7552	24.3516	13.9337	8.09968	12.0101	7	4	546.381	521.994	589.091	457.265	448.859	262.105	222.052	189.42	477.725	441.707	455.853	391.483	325.759	219.469	184.677	131.006
ATF7	P17544	6	3	1169.04	1042.23	1155.68	800.31	749.631	427.037	338.055	217.446	1065.15	996.477	1024.36	731.554	605.453	355.799	287.886	190.464	6	3	123.265	118.467	103.454	87.4126	50.7968	22.7637	13.1189	10.8021	108.55	81.5021	94.1435	67.8012	43.5388	21.2036	11.4065	5.57168
ATF7IP	Q6VMQ6	12	12	1580.35	1413.88	1027.21	237.327	139.985	87.5239	77.1977	65.2936	1562.4	1379.89	822.253	196.929	108.161	81.8912	63.2932	61.3851	7	7	1424.24	1254.65	925.131	211.733	92.6937	59.3514	47.1927	42.528	1437.58	1114.81	647.755	157.872	88.1205	43.5003	37.3427	29.1441
ATG101	Q9BSB4																			4	4	221.018	204.022	169.243	99.8446	64.3986	64.4202	74.8392	76.6354	222.239	194.469	180.118	91.063	52.2727	54.43	74.957	83.8609
ATG12	O94817																			2	2	236.498	223.936	214.489	174.534	113.264	48.2	37.6838	32.0661	230.839	250.515	272.387	168.456	119.667	59.4576	35.17	22.1438
ATG13	O75143	6	5	419.531	414.56	415.002	262.564	167.529	151.655	211.881	168.122	453.87	449.33	427.225	230.317	186.037	150.093	203.302	168.263	2	2	43.0951	28.7641	33.3432	21.1733	14.2735	14.0084	15.7603	11.8228	34.4004	33.4312	27.319	21.3877	13.557	11.8041	13.715	11.0005
ATG16L1	Q676U5	14	13	755.856	702.809	791.465	704.982	675.709	338.638	161.95	98.0523	717.764	680.973	770.401	654.267	641.795	340.276	146.026	72.4248	8	8	483.124	439.39	453.027	419.774	359.692	217.683	78.273	69.5758	471.957	450.993	490.939	426.1	439.82	207.446	124.928	138.863
ATG2A	Q2TAZ0	5	4	220.029	221.315	268.279	176.742	104.015	41.8524	33.8663	11.3424	213.864	209.476	229.388	180.029	108.408	40.7012	13.6537	12.2528	2	2	162.347	139.119	151.716	88.9666	75.9853	36.7721	9.42094	4.67808	179.973	126.733	120.391	131.082	82.2545	34.3193	4.48112	3.143
ATG3	Q9NT62	13	11	2237.65	2071.94	2382.43	1907.35	1816.05	956.239	549.849	162.301	2308	2141.56	2434.17	1990.52	1859.62	1028.16	522.198	144.243	11	8	2664.63	2409.73	2614.55	2101.79	2054.37	1040.49	550.817	165.774	2632.89	2457.63	2779.71	2233.58	2199.88	1095.92	532.846	147.149
ATG4A	Q8WYN0	2	2	124.001	127.769	119.602	73.6355	59.7609	28.6442	16.1516	8.87993	119.778	111.189	111.073	66.8797	50.3102	28.8453	14.5794	4.36732
ATG4B	Q9Y4P1	10	8	27.2608	20.674	23.2143	10.1983	8.63842	6.20624	6.68642	4.62652	26.3668	28.1491	19.913	16.4881	11.4959	4.64458	5.43835	6.55098
ATG7	O95352	18	16	1646.46	1520.59	1684.58	1243.42	596.618	87.5239	81.8001	56.4137	1618.74	1484.04	1674.89	1336.05	634.255	51.7015	48.1352	70.4837	15	14	948.665	841.533	844.994	668.997	298.232	52.7158	52.3875	31.5558	963.106	901.221	961.924	773.815	392.762	34.8658	41.4164	38.5731
ATG9A	Q7Z3C6	6	6	597.148	568.347	603.872	426.429	245.275	82.4316	60.5251	39.7731	616.466	579.636	608.769	463.52	240.55	75.1688	59.4748	35.9091	4	4	86.8591	73.8462	75.7355	65.268	36.0196	7.0042	5.19472	2.04134	87.5742	73.199	94.0096	56.4459	33.3711	10.1646	3.259	3.28586
ATIC	P31939	63	33	6432.12	5869.21	6719.75	5927.31	6349.59	4343.26	2070.27	156.033	6436.89	6085.12	6761.63	6239.29	6805.11	4494.85	1779.96	130.292	66	32	2494.36	2259.92	2469.76	2114.51	2251.77	1465.81	629.882	86.0767	2837.19	2906.87	3142.09	2451.21	2498.14	1558.25	662.256	89.1468
ATL2	Q8NHH9	12	8	731.638	685.859	738.049	572.49	268.712	16.2317	6.51274	12.3125	744.582	697.041	754.367	605.936	302.603	8.31135	5.09123	19.7743
ATL3	Q6DD88	19	16	1740.35	1624.18	1975.84	1558.27	659.848	75.5093	73.5506	58.0553	1664.04	1735.51	2032.94	1672.61	787.658	40.3345	48.0195	78.8544	16	14	802.849	708.776	815.319	691.045	341.892	54.4669	26.8541	19.818	859.276	721.174	831.221	667.759	371.514	31.5869	18.3319	14.5721
ATM	Q13315	34	33	1158.88	1079.04	1191.29	899.874	530.272	183.8	140.067	88.4262	1081.38	1110.01	1145.65	835.223	486.785	162.927	120.338	71.5756	25	24	1224.91	1134.24	1211.93	1062.45	537.439	133.264	89.631	83.3549	1078.68	1115.25	1318.41	904.898	502.913	114.325	94.7825	58.4312
ATN1	P54259	4	3	271.378	214.135	259.264	183.311	197.976	142.982	197.553	178.046	271.331	227.069	250.076	194.559	204.949	166.471	198.442	182.7
ATOX1	O00244	8	4	1101.7	1036.18	1232.31	948.1	1204.99	1030.55	1259.22	1207.67	1117.55	997.063	1146.94	1076.26	1205.84	1070.09	1354.61	1189.73	8	5	1177.23	1024.81	1237.04	993.492	1321.14	1151.18	1295.78	1143.07	1186.92	1015.5	1145.52	1180.84	1413.84	1112.54	1406.8	1255.2
ATP11A	P98196	6	4	18.2602	15.1681	19.8336	21.9524	17.9849	17.0274	10.8546	6.11894	23.3245	21.1118	28.5765	19.0643	14.2154	17.6005	10.1825	3.15418
ATP11C	Q8NB49	25	21	2025.78	1888.68	2105.51	1796.03	2007.72	1370.78	366.537	98.9478	1956.1	1783.36	2071.21	1832.34	2045.41	1419.04	291.82	79.0971	23	20	1208.96	1108.52	1289.05	1141.51	1235.33	803.456	171.866	46.6957	1158.29	1122.35	1246.5	1140.93	1185.19	751.746	129.681	29.287
ATP12A	P54707	12	1	157.154	145.474	158.143	144.678	180.77	156.907	133.902	20.2224	161.131	161.857	160.339	153.236	198.769	159.994	124.851	20.5021
ATP13A1	Q9HD20	32	29	2452.95	2294.33	2369.44	2080.98	1700.64	296.706	41.9421	54.3989	2453.81	2297.43	2563.74	2214.96	1854.43	285.275	22.5634	87.5891	34	29	2784.08	2688.15	2900.37	2467.56	2022.97	535.545	211.663	74.424	2784.44	2731.52	2894.61	2636.42	2063.01	466.152	135.927	91.4326
ATP13A3	Q9H7F0	11	10	899.088	836.353	948.48	807.916	779.299	314.768	64.5196	38.43	839.457	818.903	877.466	837.902	762.194	311.676	46.8624	31.6631	10	10	421.682	370.706	432.891	384.712	373.126	145.798	30.1118	10.2918	427.593	382.601	460.004	375.166	387.417	161.65	19.1466	6.00027
ATP1A1	P05023	66	24	10786.6	10192.6	11805.9	9921.77	11917.2	9003.59	8767.28	1549.96	10790.8	10086.7	11374	10171.8	11875.3	9397.57	8660.75	1184.27	75	28	12276.4	11396	13025.6	11176.8	13130.6	10164.5	9013.2	1471.81	12330.1	11542.5	13184.8	12022.4	13774.3	10445.5	9238.58	1125.91
ATP1A3	P13637	34	7	515.948	491.318	563.078	441.553	461.66	223.743	83.45	42.4595	511.675	464.694	528.212	521.022	550.693	222.818	74.1699	32.027	35	7	429.327	420.398	468.925	388.694	432.571	259.432	70.3489	24.1559	439.549	420.84	446.077	442.416	428.088	223.513	63.6863	8.14322
ATP1B1	P05026	4	4	633.474	585.566	682.68	552.007	642.5	496.977	452.245	165.659	643.284	616.699	673.034	612.428	684.936	541.216	492.46	145.577	3	3	253.124	253.622	301.23	239.608	274.639	213.075	176.004	55.7117	271.428	242.103	291.135	269.992	283.133	210.834	173.134	48.2879
ATP1B3	P54709	10	8	1546.68	1336.63	1690.44	1425.26	1756.08	1284.61	1675.86	1041.86	1593.62	1454.02	1713.17	1350.06	1681.38	1281.29	1626.99	1141.69	13	8	2211.8	2021.14	2166.57	2063.32	2001.23	1417.61	1665.13	1072.64	2229.42	2144.95	2430.86	2009.45	2076.96	1661.43	1796.52	1318.34
ATP2A2	P16615	73	33	3567.09	3362.74	3693.48	2874.72	1910.44	283.737	214.921	168.196	3539.69	3328.04	3591.97	3002.78	1904	210.473	203.649	168.385	62	32	3179.2	2838.7	3174.29	2612.08	1628.44	226.715	169.049	98.9201	3100.97	2957.68	3293.28	2586.37	1620.71	160.557	127.916	96.29
ATP2B1	P20020	21	6	132.419	117.729	137.408	147.098	118.46	70.5761	17.6278	12.0886	128.905	134.177	154.003	122.836	144.132	63.4352	19.6706	21.3514
ATP2B2	Q01814	9	1	190.567	220.343	232.143	178.644	214.898	77.0211	7.29427	3.13409	187.61	168.073	216.069	191.261	190.61	95.5805	9.71961	2.91155
ATP2B4	P23634	28	16	2475.1	2280.3	2719.68	2367.74	2455.37	1440.25	342.136	112.23	2436.57	2270.93	2602.01	2238.97	2406.61	1547.62	367.262	124.347	27	15	893.244	836.094	909.234	834.207	842.556	491.216	115.429	38.7005	826.763	788.692	940.765	806.999	827.759	514.024	109.176	28.0012
ATP2C1	P98194	15	15	784.412	728.125	771.105	596.776	647.032	330.681	97.3438	40.9671	1001.04	1007.5	1078.28	906.946	913.124	523.004	129.016	35.1812	17	16	215.953	202.27	217.505	175.991	190.593	123.772	39.7088	14.6296	259.681	262.97	275.735	258.196	257.583	156.514	43.5891	15.4293
ATP5F1A	P25705	147	28	13160	12248	13763.8	11480.6	13804.1	10886.2	12087	9538.99	13324.9	11978.7	13541.9	12156	13919.2	11390.1	13213.6	9588.45	213	27	16014.1	15300.1	17514	13788.2	17540.4	13873.8	14592.8	11239.2	16840.5	14315.9	16093.2	15385.4	17884.7	13927.2	15524.4	11278.4
ATP5F1B	P06576	234	25	8262.42	7670.01	8673.2	7702.94	8768.35	7174.66	8493.05	6213.94	8298.23	7568.23	8453.85	7782.57	9128.52	7432.79	8249.41	6302.53	202	25	8668.9	7990.14	8821.36	7865.38	9017.07	7293.95	7733.53	5825.74	8866.39	8180.04	9295.56	8190.82	9342.6	7214.7	7901.98	5744.83
ATP5F1C	P36542	39	11	4020.22	3666.8	4091.8	3367.53	4182.41	3375.16	3878.73	2785.69	4140.5	3680.73	3976.4	3674.88	4394.91	3519.37	4023.11	2937.27	39	11	6463.4	5717.5	6251.81	5457.75	6701.74	5443.28	5905.34	4153.79	6399.63	6033.78	6574.78	5734.44	6926.06	5406.16	6027.11	4276.76
ATP5F1D	P30049	4	2	316.51	267.683	326.728	274.837	332.508	263.686	334.321	249.608	320.459	266.126	329.858	265.252	354.026	260.219	322.02	229.648	4	3	518.766	484.564	541.236	472.902	572.535	480.617	532.943	418.22	531.948	478.088	525.623	472.955	598.855	430.084	509.083	437.734
ATP5F1E	P56381	9	3	844.243	760.459	890.332	732.898	862.851	681.095	754.263	645.101	923.967	854.324	924.404	767.21	931.913	773.567	853.59	605.481	6	3	580.78	556.382	637.76	516.22	596.296	461.909	545.446	408.864	620.151	589.416	659.272	572.837	640.568	525.938	605.631	454.449
ATP5IF1	Q9UII2	8	5	810.507	778.811	887.853	681.474	935.853	677.037	772.585	724.573	815.569	755.802	862.208	773.908	845.879	668.33	815.637	656.19	6	3	870.597	752.014	879.07	822.455	943.142	769.356	887.329	724.252	809.983	818.518	955.362	745.482	954.204	771.201	870.153	717.175
ATP5MC1	P05496	8	1	798.204	781.726	872.151	607.406	865.117	705.682	681.233	646.892	864.134	780.668	858.846	735.779	875.052	725.41	770.511	531.479	9	1	849.002	817.471	922.196	721.251	1115.1	880.133	1055.32	883.647	853.193	713.963	847.827	835.112	1072.83	814.154	927.728	606.313
ATP5ME	P56385	10	2	1861.44	1791.3	2027.16	1613.24	1908.52	1493.08	1593.1	907.992	1907.99	1778.32	1926.52	1648.81	1930.95	1537.36	1465.12	939.095	14	2	2218.87	1985.37	2120.27	1783.99	1886.12	1348.49	1420.98	914.352	2108.91	2123.86	2398.45	1751.14	1952.21	1381.95	1432.87	993.615
ATP5MF	P56134	4	2	156.118	163.881	200.965	162.655	168.166	136.378	151.704	82.3073	142.764	142.27	162.537	145.816	156.493	126.259	129.016	98.1434	10	2	198.18	163.642	182.042	148.504	173.633	114.556	104.599	69.6609	213.22	202.444	203.152	149.934	168.68	114.762	142.989	80.575
ATP5MG	O75964	6	3	675.757	619.303	691.545	587.355	661.547	519.096	608.898	368.405	679.003	698.918	684.284	631.286	696.679	502.837	591.624	439.886	9	5	1978.65	1903.41	1944.91	1801.28	1937.92	1564.52	1571.54	997.877	2208.23	2233.12	2349.17	1787.75	2066.27	1569.4	1730.66	1192.77
ATP5MJ	P56378	6	2	902.456	823.344	932.704	606.801	550.947	400.382	424.37	336.393	931.178	925.987	885.224	618.817	577.393	389.289	459.02	388.085	6	2	1577.89	1377.45	1486.01	1219.21	1264.71	958.931	976.168	696.523	1548.65	1426.07	1586.78	1292.41	1412.01	967.826	1095.3	867.324
ATP5PB	P24539	26	13	4182.82	3834.57	4399.6	3578.58	3716.29	2802.76	3170.23	1810.61	4221.96	3817.83	4294.49	3490.01	3632.23	2815.35	3209.09	2030.68	22	11	3777.84	3451.13	3961.56	2841.88	3095.42	2123.19	2317.02	1400.53	4001.46	3584.89	3794.13	3203.63	3353.66	2467.49	2773.54	1564.5
ATP5PD	O75947	31	10	3179.02	2879.73	3316.64	2785.79	3163.01	2458.79	3177.44	2176.33	3119.74	3026.38	3336.21	2484.03	2860.27	2408.46	3036.68	2269.31	23	10	3331.8	3010.82	3262.74	2593.14	2764.86	1976.01	2307.6	1599.56	3462.69	3232.77	3327.56	2851.07	2952.3	2346.94	2518.8	1872.37
ATP5PF	P18859	12	4	1401.44	1267.7	1492.85	1173.93	1484.6	1176.32	1472.14	1409.52	1447.59	1359.37	1505.24	1177.76	1423.15	1182.05	1558.03	1283.99	10	4	1643.92	1595.48	1859.47	1502.04	2053.95	1611.7	1980.51	1767.97	1777.6	1641.84	1876.84	1632.08	2192.32	1758.7	2142.38	1578.64
ATP5PO	P48047	21	8	3527.33	3222.88	3515.73	2742.06	3270.99	2449.24	2881.5	1664.73	3565.05	3311.86	3551.5	2805.34	3320.35	2617.95	2918.08	1909.85	21	8	1564.04	1485.5	1594.28	1283.02	1345.07	1056.71	1084.29	667.009	2007.39	1926.12	1996.7	1330.67	1432.09	1095.49	1079.54	705.46
ATP6AP1	Q15904	15	11	2103.68	1942.39	2184.32	1961.54	1676.77	1022.44	695.474	483.098	2115.88	1935.01	2195.22	1946.72	1740.21	987.217	797.008	566.417	12	10	1880.04	1658.08	1921.43	1601.88	1397.63	577.478	282.628	157.609	1873.67	1749.13	1984.78	1625.35	1357.79	510.746	269.275	134.72
ATP6AP2	O75787	8	8	1098.07	1047.03	1006.93	932.543	847.344	329.01	171.329	99.9925	1095.24	1034.83	1129.22	951.979	792.108	318.765	146.373	87.2251	10	9	753.448	678.168	748.469	644.619	551.292	202.2	116.485	68.5551	820.366	806.609	879.967	650.671	517.643	197.391	85.0055	50.2879
ATP6V0A1	Q93050	20	15	1722.29	1716.97	1867.21	1696.04	1817.33	1490.37	1471.36	1166.26	1687.93	1597.58	1803.81	1662	1695.59	1469.4	1585.22	1131.14	16	13	1200.74	1160.52	1238.75	1054	1176.39	997.638	1031.72	725.017	1210.2	1120.93	1316.67	1071.26	1191.71	995.806	1036.36	700.174
ATP6V0A2	Q9Y487	16	12	1001.98	942.854	1016.77	779.654	900.237	682.368	696.256	380.718	985.489	926.222	967.075	761.439	882.098	700.598	722.491	390.511	17	14	1483.1	1427.79	1583.11	1352.76	1350.61	1011.09	930.296	524.88	1517.71	1383.46	1551.43	1376.31	1386.07	1087.29	1069.49	526.023
ATP6V0D1	P61421	12	11	1400.66	1252.8	1274.38	1023.64	1160.88	942.712	943.914	603.686	1397.22	1241.49	1214.18	1094.29	1154.17	996.018	938.868	581.096	14	11	2717.76	2479.61	2478.65	2007.67	2375.95	1879.43	1921.87	1164.25	2710.19	2458.94	2493.8	2042.63	2297.65	1830.73	1890.76	1119.91
ATP6V1A	P38606	47	27	6404.41	5831.42	6028.05	5100.12	3839.5	2530.71	2401.03	1286.4	6394.75	6024.14	6679.01	5217.54	3736.92	2591.31	2640.26	1241.05	50	26	9112.56	8463.46	9095.52	7350.91	5194.37	3263.68	3038.03	1492.82	9397.08	8781.8	9299.05	7353.4	5132.76	3214.76	3083.69	1476.78
ATP6V1B2	P21281	53	22	4098.7	3657.95	4112.01	3443.49	2819.45	1380.09	1503.75	706.663	4130.47	3763.41	4088.51	3507.01	2810.82	1411.22	1493.23	727.644	51	24	6471.81	5821.87	6528.58	5560.41	4561.22	2269.45	2289.11	1097.48	6292.44	6193.62	6779.13	5580.09	4443.44	2091.18	2169.13	1106.19
ATP6V1C1	P21283	20	16	2594.24	2325.37	2372.37	1600.1	594.989	145.29	78.5003	41.564	2659.56	2449.67	2527.01	1397.05	437.711	70.7687	80.6496	69.9985	30	20	4290.59	3769.48	3727.1	2484.65	968.582	220.817	101.869	51.714	4320.29	3905.77	3803.1	2335.56	819.547	173.236	98.8563	69.8602
ATP6V1C2	Q8NEY4	2	1	59.4428	45.8283	56.4205	56.0044	32.3587	27.1324	23.0985	15.2974	76.5089	74.7123	77.7125	52.0404	42.2754	33.6121	26.2661	17.9545
ATP6V1D	Q9Y5K8	12	10	1281.32	1186.79	1303.38	1095.37	1253.42	954.09	894.59	408.551	1252.43	1197.39	1236.16	1136.23	1303.62	988.684	898.023	407.131	10	8	1495.33	1376.8	1593.87	1395.3	1644.39	1363.98	1404.42	772.649	1556.62	1418.42	1605.26	1456.57	1738.16	1281.4	1308.62	700.031
ATP6V1E1	P36543	17	12	3918.24	3709.77	4124.86	3004.97	2371.88	774.189	259.728	169.166	3827.48	3672.28	3882.65	3214.45	2220.7	665.397	216.956	192.89	21	12	2509.17	2487.54	2601.91	2021.95	1525.58	470.48	215.449	126.138	2641.7	2463.86	2569.6	2070.31	1544.72	454.239	127.78	99.5758
ATP6V1F	Q16864	12	7	2184.81	2078.95	2028.43	1719.63	1918.3	1498.01	1201.91	784.717	2099.54	1889.39	2118.41	1996.39	1920.69	1541.63	1385.74	729.343	6	6	1744.54	1656.05	1794.09	1577.31	1722.64	1256.61	1065.71	559.668	1802.66	1645.99	1677.98	1648.62	1715.74	1279	1086.74	598.027
ATP6V1G1	O75348	6	5	433.324	387.786	453.167	382.092	341.076	162.397	87.0971	57.4584	429.532	408.161	437.311	367.787	341.417	135.304	77.1783	54.3489	7	5	973.032	902.841	1037.72	847.805	741.382	343.39	190.708	105.725	982.194	936.947	1001.16	824.969	737.162	328.656	182.775	114.719
ATP6V1H	Q9UI12	25	21	2225.54	2049	2274.32	1607.53	1101.97	262.254	166.987	64.4728	2390.71	2337.78	2369.26	1500.52	1092.73	223.673	72.2028	76.6708	26	18	1329.64	1203.85	1314.57	876.651	638.948	155.567	110.498	50.2681	1403.18	1402.14	1289.22	926.726	676.025	151.267	47.6629	62.4313
ATP7A	Q04656	7	6	700.169	667.83	723.024	455.987	319.197	116.805	83.5368	47.3845	701.088	641.916	673.422	461.769	293.579	125.77	61.9047	34.4533
ATP7B	P35670	2	1	163.241	167.066	208.929	125.059	56.5746	14.7199	17.6278	11.8648	148.398	160.215	195.51	105.627	45.1185	15.0338	10.2982	6.6723
ATP8A1	Q9Y2Q0	6	6	167.126	152.059	163.552	132.578	155.846	102.323	103.336	41.9372	160.342	136.288	173.657	140.252	139.558	101.692	91.7578	41.9748	6	6	139.987	127.963	149.841	127.914	143.742	116.86	98.1715	38.1051	153.019	129.464	149.183	130.531	131.529	101.209	101.708	31.2871
ATP8B4	Q8TF62	9	9	1250.63	1188.62	1344.63	1085	1063.16	393.301	206.671	62.9057	1233.5	1123.15	1285.81	1185.9	1099.16	384.644	144.521	47.3127	10	10	1165.57	1070.08	1187.47	1102.47	1010.56	389.931	163.942	41.5073	1159.65	1092.41	1245.29	1100.8	1046.5	334.121	103.745	18.7151
ATP9B	O43861	5	5	112.41	98.7819	118.25	110.194	94.6686	68.9848	33.1716	13.9542	108.622	106.028	142.236	113.252	101.362	71.8687	29.1588	11.4036	3	3	45.8662	40.1959	39.4575	40.9868	36.6913	29.3071	15.0559	6.80448	38.5956	36.2717	53.2989	34.3967	34.2836	26.0127	18.3319	7.00031
ATPAF1	Q5TC12																			7	5	526.505	489.358	495.42	315.948	193.868	40.0898	11.0058	7.91021	562.677	484.534	461.879	308.247	174.938	35.8495	6.92537	3.85731
ATPAF2	Q8N5M1	9	8	475.283	472.318	518.377	435.331	485.168	335.535	274.317	86.7845	490.491	413.557	489.033	435.594	475.289	346.632	252.594	87.7104	7	7	849.384	788.891	864.07	663.753	737.184	496.469	357.555	131.837	849.103	783.885	863.629	725.417	721.91	531.949	360.119	94.147
ATR	Q13535	18	18	1111.48	1022.47	1054.33	587.096	160.944	51.4004	48.7153	27.1621	1068.2	962.346	979.229	572.238	151.302	43.6346	21.6377	15.1643	15	15	652.924	573.345	592.841	353.147	151.635	65.2497	46.3123	28.834	652.139	619.132	609.455	353.558	153.429	65.469	43.4533	28.287
ATRIP	Q8WXE1	6	6	497.688	449.754	464.436	318.482	122.354	75.4297	54.3597	31.4902	485.871	420.125	480.111	316.777	141.66	63.3129	65.8388	65.5098	4	4	276.248	267.45	286.311	194.25	84.5494	27.2795	31.5205	14.3745	254.962	254.011	285.511	202.522	67.1332	29.5102	26.072	22.5724
ATRN	O75882	3	2	21.8863	19.8643	23.2143	22.9895	19.8259	12.4125	13.9807	13.5811	21.0709	25.2169	21.8526	21.7436	22.1266	14.6671	15.158	8.00676
ATXN10	Q9UBB4	33	22	1173.44	1104.95	1259.81	981.893	681.373	71.0535	62.9565	39.1015	1134.68	1091.83	1224.39	1063.58	676.901	49.257	45.1268	29.3581	29	22	2324.84	2000.76	2259.43	1762.33	1231.3	55.3885	37.8598	31.7259	2210.86	2049.46	2289.84	1785.87	1216.35	23.7175	15.4802	37.4302
ATXN2	Q99700	15	13	1766.12	1643.88	1718.31	1282.31	801.391	350.255	268.151	180.285	1818.3	1669.59	1684.2	1152.41	852.925	302.631	223.667	191.798	13	10	412.604	417.54	422.864	293.026	195.967	65.6183	50.1863	44.059	407.246	347.859	375.235	269.441	164.77	53.5556	47.5271	33.1443
ATXN2L	Q8WWM7	39	26	4055	3886.5	4111.03	2857.26	2173.63	837.206	367.753	273.86	4167.43	3884.34	3961.01	2830.17	2281.02	776.256	320.053	279.023	29	21	3470.45	3381.53	3307.58	2394.04	1808.79	708.53	344.084	283.236	3338.31	3113.8	3324.08	2371.06	1840.88	663.652	327.394	300.299
ATXN3	P54252																			3	3	238.504	212.873	187.912	88.8694	63.643	37.6015	33.1054	20.4985	225.805	208.453	163.111	86.2122	70.0011	34.9751	26.6151	34.8587
ATXN7L3B	Q96GX2																			2	2	291.346	273.904	316.557	239.51	243.825	71.9774	13.383	5.18841	274.259	245.49	269.976	266.574	196.577	65.6876	7.33275	4.85736
AUP1	Q9Y679	12	10	343.188	338.233	390.736	234.043	50.4144	13.049	12.3308	9.4769	379.953	361.246	367.227	196.002	34.117	13.8115	10.6453	4.85258	11	9	503.19	460.502	495.42	265.928	81.3589	32.0719	27.5584	19.9882	504.05	443.564	452.773	223.909	66.8725	29.073	15.616	5.71454
AURKA	O14965	8	8	728.725	677.115	732.264	533.339	333.571	92.2184	28.7429	21.4163	714.497	682.263	660.75	461.356	372.691	71.6243	18.3978	22.3219	8	7	243.377	256.295	290.551	212.315	151.383	31.7032	12.6786	8.42054	274.259	256.306	275.333	190.725	139.872	35.4123	8.82645	10.5719
AURKB	Q96GD4																			2	2	27.8064	26.6436	25.3539	23.6985	16.5404	10.6906	7.66001	2.97696	26.7442	25.7835	23.5694	14.4422	12.3838	10.6018	5.02429	2.85727
AVEN	Q9NQS1	8	8	708.457	659.356	724	522.967	428.31	162.397	134.597	116.111	755.85	678.041	715.576	528.545	441.172	147.038	141.976	123.983	10	9	827.789	776.169	767.301	683.275	616.615	295.651	262.994	221.146	763.941	746.739	819.169	605.911	607.719	261.657	221.069	163.007
AVL9	Q8NBF6	9	8	471.916	452.723	502	385.635	391.49	187.938	81.7132	24.3265	446.546	414.612	466.792	392.003	388.884	190.428	44.3168	27.5384	9	9	622.347	586.252	588.764	538.364	481.352	246.898	56.3495	18.287	613.649	629.73	654.719	520.911	479.058	254.99	46.1691	16.0007
AZGP1	P25311	2	2	55.3634	51.2802	70.92	80.7224	52.5386	40.6588	38.2949	39.6239	35.4938	57.5883	89.6086	30.5029	41.2865	31.7787	78.914	40.1551
B2M	P61769	8	4	1677.74	1430.18	1530.64	1386.71	1548.12	1070.82	1231.78	795.463	1530.29	1414.73	1535.76	1357.69	1531.56	1090.62	1236.01	903.308	7	4	1645.93	1451.11	1654.04	1368.39	1518.87	1012.2	1012.09	616.826	1571.62	1402.91	1599.77	1392.85	1462.59	965.422	1060.12	724.175
B3GAT3	O94766	4	4	194.646	203.717	270.533	208.634	125.54	27.9281	16.4121	11.7155	208.456	216.748	207.794	196.311	126.703	8.80025	4.7441	8.00676
B3GLCT	Q6Y288	3	3	383.076	351.027	440.47	380.363	338.527	186.585	127.563	47.5337	394.827	367.228	440.673	384.378	328.685	197.395	120.222	50.3455	2	2	38.5085	48.6777	39.539	34.0909	29.8904	18.4321	8.27634	5.6137	43.1054	43.2639	50.6205	34.066	19.9444	18.6898	13.036	5.71454
B3GNT2	Q9NY97	3	3	524.948	482.088	559.397	431.442	348.582	136.219	84.4052	41.6387	541.196	490.849	532.997	462.593	323.494	99.3695	52.6479	26.0826	2	2	605.434	572.331	588.683	487.956	397.139	128.656	78.6252	47.8865	629.485	587.231	649.229	490.263	371.514	103.286	47.2555	29.7156
B4GALT1	P15291	3	3	84.6315	76.2186	87.5983	89.0194	58.4864	28.4055	18.3225	8.87993	106.482	102.861	132.279	100.886	83.3147	34.8343	16.6622	8.3707
B4GALT3	O60512																			2	2	123.265	116.808	103.454	113.345	84.6334	43.6841	29.3194	17.4365	123.023	117.665	143.693	99.7725	96.0722	39.4563	21.4551	17.7151
BAALC	Q8WXS3																			2	2	248.155	207.341	246.12	203.477	207.469	170.497	186.922	167.9	240.908	225.497	257.924	192.93	201.791	173.673	166.752	155.721
BABAM1	Q9NWV8	15	12	555.447	512.91	543.32	463.074	506.481	443.03	458.497	275.352	539.619	514.072	538.298	460.532	528.196	415.69	439.465	297.584	11	10	568.741	515.817	546.78	489.122	467.835	397.304	376.573	226.589	553.763	503.871	588.698	458.512	485.836	407.132	393.252	274.012
BABAM2	Q9NXR7	13	8	709.428	661.461	657.137	571.798	609.858	485.519	494.534	290.351	728.018	636.638	675.103	617.581	608.296	497.214	540.711	326.215	6	5	950.959	835.449	879.07	755.633	926.853	784.931	829.923	530.324	974.328	861.235	921.213	773.374	997.352	783.551	848.833	554.882
BACH1	O14867	5	5	350.764	308.221	341.453	244.414	187.213	102.96	87.9655	62.2341	317.304	317.029	337.875	222.28	182.946	94.725	65.376	47.6766	3	3	35.5463	29.686	28.6964	18.9394	15.7848	11.7966	6.25128	3.57235	26.5345	27.2038	37.3628	19.5135	16.1641	12.5692	6.11062	3.85731
BAG1	Q99933	6	6	164.795	163.719	187.142	150.987	154.288	101.209	27.5272	20.8193	159.103	151.888	181.933	157.358	150.683	109.148	35.7543	23.4137	4	4	653.689	610.499	665.723	561.966	608.135	324.682	110.146	66.3437	625.29	562.758	664.495	571.294	612.672	321.443	107.547	63.7171
BAG2	O95816	17	13	1932.47	1795.72	1758.43	989.239	799.125	247.136	115.493	88.7993	1953.63	1710.99	1555.93	915.396	745.753	189.939	85.6252	70.605	13	10	2745.66	2526.26	2475.47	1448.72	1101.33	355.648	142.635	98.2397	2672.01	2391.09	2206.28	1320.08	1023.42	304.939	114.88	67.5744
BAG3	O95817	17	13	1672.69	1577.54	1885.39	1552.14	1835.66	1409.93	1687.84	1428.1	1732.89	1683.2	1864.97	1634.58	1862.22	1476.12	1606.4	1343.19	17	14	1442.4	1304.89	1567.46	1474.55	1438.26	1083.07	1117.57	1032.92	1402.87	1358.88	1536.03	1412.36	1465.72	1135.05	1163.33	1062.76
BAG4	O95429	11	8	2475.94	2547.28	1316.3	2003.97	1452.67	643.54	347.086	261.398	2467.44	2335.67	2280.69	1776.9	1680.39	669.064	347.013	206.356	5	5	1524.38	1353.85	1264.27	1018.65	834.075	374.172	190.004	133.283	1450.17	1395.48	1340.64	978.652	855.525	364.943	166.209	147.721
BAG5	Q9UL15	5	5	331.08	323.119	290.967	114.515	38.9437	23.5519	16.2384	7.31288	303.557	276.213	265.464	98.207	29.0489	22.0006	19.9021	3.88206	5	5	629.896	523.746	458.571	165.015	36.4394	27.1874	15.5842	14.1193	665.459	550.413	413.401	144.753	30.2425	13.7714	27.9731	21.5724
BAG6	P46379	27	19	4751.28	4161.31	3795.65	2319.34	908.875	261.776	189.391	116.26	4789.3	4202.77	4187.68	2311.32	913.866	192.994	171.135	175.299	21	17	2371.28	2091.85	2035.81	1185.9	486.642	127.735	52.4755	41.9326	2395.13	2090.54	2076.51	1178.75	457.94	127.113	67.2168	59.0026
BAIAP2	Q9UQB8	6	6	512.127	486.136	475.78	268.009	168.166	108.291	104.03	74.9198	533.985	492.022	475.714	262.778	180.968	112.692	96.6176	74.0018	5	5	827.502	794.884	784.584	478.341	236.688	116.307	75.3675	47.2911	782.399	746.957	769.754	433.927	213.784	84.7053	73.7348	54.0024
BAIAP2L1	Q9UHR4	5	5	401.142	401.497	457.524	348.386	314.736	186.267	98.82	42.3103	459.504	404.526	466.792	375.825	342.159	185.172	105.18	39.7912	6	6	466.402	417.448	452.131	436.674	334.923	191.325	120.975	61.1553	423.712	419.747	516.785	389.278	326.932	204.167	105.917	65.7172
BAK1	Q16611	3	3	104.834	85.3411	100.67	86.7723	103.661	92.6162	95.4334	92.0826	88.7909	88.6696	89.2207	91.9209	102.845	85.1913	94.1877	75.0937	3	2	100.141	99.5679	113.726	114.025	108.646	90.133	87.694	84.1204	105.089	106.412	132.444	106.938	117.581	100.553	109.72	70.2888
BANF1	O75531	7	4	412.473	574.662	1491.05	1130.63	484.885	204.647	74.419	39.9224	530.717	635.113	1462.83	1287.2	632.895	257.774	58.202	41.4896	3	2	293.066	372.366	942.333	603.049	276.654	116.122	22.892	13.1837	336.348	355.834	856.13	660.262	328.106	114.762	15.4802	17.4293
BAP1	Q92560	5	4	243.858	240.909	268.054	200.855	143.596	53.7874	54.3597	44.2504	232.682	227.421	243.741	200.536	132.636	48.7681	47.7881	37.0009	2	2	257.328	214.993	265.115	218.434	230.055	153.908	133.038	63.2817	243.739	216.866	259.531	222.035	213.001	152.36	135.248	47.1449
BAP18	Q8IXM2	7	5	821.321	776.922	800.33	630.568	605.398	321.611	274.664	157.6	770.611	667.25	726.825	674.877	637.222	352.621	244.379	166.08	7	4	1432.36	1288.57	1412.97	1181.62	1083.61	563.377	374.989	183.381	1461.6	1486.05	1567.76	1332.87	1163.69	621.791	429.509	230.725
BASP1	P80723	16	12	2242.96	2220.27	2580.02	2056.43	2572.2	2157.46	2655.81	2522.27	2194.53	1991.31	2279.14	2065.44	2375.21	2123.31	2824.13	2175.41	11	7	1330.21	1207.72	1483.24	1245.63	1627.51	1422.41	1731.87	1543.34	1381.36	1202.98	1274.62	1242.14	1574.31	1298.12	1584.82	1389.63
BAX	Q07812	10	6	823.717	730.284	886.125	756.924	900.662	693.269	875.921	717.185	757.54	780.316	812.555	748.867	882.839	707.809	854.516	694.04	13	5	926.688	829.825	965.486	872.28	990.412	808.893	952.747	759.805	874.379	860.689	988.975	853.192	957.203	794.372	892.558	723.746
BBC3	Q9BXH1	2	2	54.6511	49.6608	76.9302	66.8942	77.0377	67.1547	88.3996	69.2485	59.7198	67.5578	78.6176	61.418	64.1548	60.3795	85.0466	76.4281
BBX	Q8WY36	2	2	98.9418	70.7127	49.659	23.8537	16.852	10.8211	8.0758	5.9697	75.2695	66.9713	44.481	18.6521	14.2154	7.08909	6.36403	5.45915
BCAM	P50895	16	14	767.188	700.056	850.59	795.816	778.308	583.705	572.6	453.921	791.907	775.507	820.701	742.684	807.189	572.016	569.292	525.049	22	16	1076.8	1016.05	1146.71	1054.2	1111.99	822.256	744.958	627.033	1003.59	953.226	1090.75	1010.95	1036.2	732.837	675.835	606.884
BCAP29	Q9UHQ4	7	7	872.022	806.611	955.768	784.408	743.187	595.004	672.202	560.182	961.263	906.517	983.496	829.555	854.779	631.052	848.73	648.426	7	6	646.618	588.926	717.164	592.366	530.47	418.04	432.835	385.559	628.437	640.983	708.688	615.723	547.885	414.236	486.134	408.304
BCAP31	P51572	51	17	4243.81	4052.27	4860.58	3889.02	4724.72	3910.49	4825.6	4635.7	4318.98	4128.88	4581.03	4114.7	4698.75	4182.2	5085.79	4286.41	48	16	4987.56	4620.23	5406.74	4459.5	5712	4663.42	5244.65	4962.68	5146.85	4567.07	5159.28	4836.15	5912.29	4582.72	5409.8	4754.07
BCAS2	O75934	6	5	1355.72	1239.9	1236.82	667.991	364.017	160.089	138.504	112.081	1299.41	1172.64	1124.96	594.703	301.491	123.937	136.537	110.881	5	5	1100.69	1105.76	1016.27	578.865	236.1	80.8248	53.356	26.0271	1043.02	961.966	917.999	521.132	217.955	81.0985	46.1691	32.0014
BCAS3	Q9H6U6	2	2	81.2644	70.8207	80.4612	66.9806	50.4852	14.5608	13.4597	9.40228	79.4386	75.1815	76.8074	59.9753	43.5115	13.2004	11.1081	8.00676
BCAT1	P54687	32	12	3407.47	3216.35	3761.92	3260.53	3833.76	3052.52	3306.74	2403.92	3398.84	3252.39	3634.51	3343.98	3911.47	3103.19	3327.81	2067.81	28	12	3292.14	3217.15	3801.45	3152.29	3832.18	2852.92	2904.99	1844.61	3585.51	3238.78	3543.17	3428.64	4034.77	3138.69	3195.99	1965.66
BCAT2	O15382	12	9	854.603	786.099	937.136	835.918	860.939	656.827	589.447	282.068	884.416	821.132	950.136	803.071	862.073	633.863	495.469	231.104	12	10	1770.34	1636.33	1788.47	1495.24	1701.9	1211.17	940.245	406.057	1888.46	1653.75	1809.62	1688.64	1865	1291.45	981.502	458.735
BCCIP	Q9P287	14	11	898.117	835.436	929.398	583.38	225.165	52.1961	33.6926	24.1773	906.051	860.423	948.584	601.196	205.938	27.623	19.9021	20.2595	18	11	1773.01	1627.38	1719.74	1101.69	448.523	96.5843	64.0096	46.6957	1754.21	1611.69	1786.45	1071.7	349.745	75.415	57.1683	35.1444
BCHE	P06276	2	2	240.102	217.266	202.618	75.8825	41.7052	21.7218	15.9779	8.87993	220.4	238.094	175.597	53.4831	44.7477	18.7005	10.0667	7.64281
BCKDHA	P12694	5	5	621.041	557.551	579.305	386.673	283.156	66.5978	26.7457	26.7144	586.268	539.172	549.16	387.675	248.214	52.9237	39.3413	43.188
BCKDHB	P21953	9	7	497.752	472.102	554.814	401.624	340.156	61.1872	19.7119	16.3421	506.153	502.578	542.824	456.41	345.744	45.3458	15.6208	21.23	9	8	503.955	447.318	489.142	405.886	315.108	38.0623	8.98071	8.5056	514.538	477.323	505.67	382.553	318.85	44.4839	12.357	10.429
BCKDK	O14874	3	3	331.015	280.152	323.723	248.736	193.09	160.805	92.7415	3.20871	331.727	301.078	274.645	256.492	218.547	182.727	114.321	5.58047
BCL10	O95999	4	4	933.537	833.546	751.046	269.565	110.671	53.6283	46.9786	41.4148	931.065	846.818	720.877	243.611	90.4842	43.879	42.5812	28.3876	6	6	865.82	781.885	724.583	263.015	118.386	43.039	37.2435	31.4707	843.02	717.241	577.717	252.463	105.327	32.5705	31.0963	33.1443
BCL2	P10415	4	2	361.707	340.177	405.161	295.752	233.308	152.928	144.67	80.7402	357.192	389.747	389.985	246.599	229.425	145.815	117.792	94.2614	4	2	303.003	320.646	309.627	246.309	156.001	94.3724	88.7505	61.8357	304.045	323.277	341.622	228.099	151.865	84.596	79.0307	50.4308
BCL2L1	Q07817	4	2	394.861	372.618	402.531	301.542	366.283	297.9	385.207	312.588	386.376	322.659	356.495	355.008	374.175	303.975	351.41	336.648	4	3	365.401	353.466	397.917	317.308	278.081	191.51	272.063	220.975	390.885	399.645	397.733	304.278	288.086	218.594	279.323	238.011
BCL2L11	O43521																			2	1	138.267	133.403	151.634	127.137	105.456	79.9954	86.7255	54.0106	123.023	128.808	138.872	121.601	114.844	73.1198	84.4624	52.4309
BCL2L13	Q9BXK5	21	17	1572.06	1524.43	1806.36	1449.29	1442.76	524.984	374.439	308.41	1473.28	1429.5	1558.52	1463.83	1393.23	518.115	324.45	292.853	15	13	973.701	863.106	1006.25	954.351	873.454	290.214	190.708	169.176	945.592	922.853	1046.29	861.461	821.633	254.99	143.26	153.007
BCL7A	Q4VC05	3	1	71.2277	61.1044	47.856	27.3972	30.1637	22.7562	45.676	61.5625	60.2832	54.187	40.3433	18.5491	22.4974	23.9562	38.7627	42.7027	3	1	185.758	151.841	117.476	47.5913	59.277	69.3047	140.698	162.372	173.261	143.994	95.7505	42.8856	52.403	64.376	122.348	155.15
BCL7B	Q9BQE9	3	1	594.687	497.256	463.309	179.767	209.517	241.805	443.214	519.663	614.325	511.257	357.271	177.968	197.903	258.385	461.103	518.256	3	1	302.239	281.187	226.799	106.546	92.1899	101.653	175.212	178.618	301.213	267.122	194.179	91.504	95.0294	101.865	191.195	206.009
BCL9L	Q86UU0	2	2	92.7903	70.8207	86.847	66.9806	82.2066	56.6519	66.951	61.4879	92.7347	73.0703	89.4793	67.3949	66.8743	55.246	63.1775	57.1391	2	2	42.044	46.0963	56.659	60.8003	51.7204	39.8134	34.6902	35.2132	45.5176	52.0041	66.1549	42.3344	46.6674	34.3193	43.5891	27.2869
BCLAF1	Q9NYF8	21	18	2600.98	2434.68	2388.29	1781.25	1290.1	549.889	440.782	222.67	2460.57	2322.42	2302.54	1547.92	1253.68	523.126	296.332	193.739	18	13	2094.46	2170.67	2183.29	1618.88	1139.95	477.76	390.485	252.531	2062.35	1868.98	1943.4	1334.97	937.389	492.602	329.702	208.295
BCORL1	Q5H9F3	2	2	81.3291	53.0075	33.8072	16.9396	18.3389	11.9351	11.7229	13.4318	84.0584	43.5138	26.7662	19.3735	15.946	12.5893	14.1166	10.797
BCR	P11274																			3	3	47.9684	40.0115	31.3051	21.2704	16.3725	8.11013	7.13174	4.42291	43.42	41.9528	33.0774	21.1672	12.5142	7.6508	6.92537	5.14309
BCS1L	Q9Y276	15	13	1619.59	1496.68	1603.29	1444.19	1489.42	806.414	116.014	57.0107	1598.91	1471.84	1573.26	1473	1534.28	743.988	88.4022	83.5857	14	13	1481.57	1411.01	1440.85	1320.12	1272.94	621.715	68.3238	31.896	1407.79	1409.68	1495.58	1364.95	1344.36	645.072	41.688	28.7156
BDH1	Q02338	13	10	253.765	217.536	242.51	154.617	35.3326	22.1197	18.9304	12.8349	230.766	212.291	234.043	160.243	31.6448	14.5449	18.1664	18.9251	13	12	352.692	314.745	339.628	237.665	21.83	12.9946	12.5906	7.82515	344.948	335.077	350.728	214.649	20.0748	5.24626	17.6529	14.0006
BDH2	Q9BUT1	3	3	78.8685	84.2615	101.497	71.7341	28.1103	7.00191	10.1599	5.37273	93.4108	77.6445	94.6515	73.4749	31.3975	5.25571	5.55406	4.12469	3	3	196.938	171.478	197.043	155.012	64.0628	16.4046	8.18829	8.33549	187.314	189.88	211.722	151.919	65.8297	11.6948	5.83904	10.5719
BECN1	Q14457	9	8	1068.35	987.603	1078.53	896.157	581.819	66.9956	42.3763	31.1171	1052.2	1004.34	1074.79	774.217	494.326	51.7015	24.299	28.3876
BET1	O15155	3	2	551.173	545.082	604.698	447.863	530.059	321.531	474.562	385.643	557.873	510.788	578.641	498.97	504.338	371.933	400.471	354.481
BET1L	Q9NYM9	5	4	91.6895	86.3667	100.22	85.1302	95.5891	78.8511	95.9544	84.0982	102.087	95.9414	101.634	90.9934	107.419	80.1801	102.519	89.2875	4	4	225.413	208.816	253.457	215.521	218.636	185.704	183.4	155.482	249.088	246.801	284.305	232.288	221.996	179.357	213.193	217.01
BICD2	Q8TD16	12	11	1461.72	1356.82	1309.39	363.078	157.474	92.1388	69.2088	57.8315	1493.45	1367.58	1323.18	279.885	112.858	80.5468	78.7983	87.4678	17	14	321.063	300.087	306.692	171.814	124.683	100.455	71.3174	20.4985	296.808	291.157	271.851	132.185	119.927	85.4704	58.2546	15.715
BID	P55957	13	8	774.828	729.313	938.263	840.412	850.672	690.564	799.678	520.558	804.076	762.019	851.734	813.788	919.058	687.153	745.402	627.681	13	8	1009.63	941.747	1027.69	986.208	998.472	815.068	848.853	632.731	990.165	1043.9	1063.7	983.393	1065.53	850.66	839.192	656.601
BIN2	Q9UBW5	18	14	811.478	737.247	783.651	626.42	244.283	113.622	116.622	82.3073	785.372	705.955	887.293	648.702	325.348	154.004	115.247	89.1662	11	11	216.909	199.136	244.979	170.357	54.0713	10.6906	8.18829	4.50797	201.368	206.924	236.765	162.502	52.403	8.30658	5.16008	7.14317
BIRC2	Q13490	3	2	131.642	109.902	130.571	88.8465	85.3929	58.4023	63.0434	58.2046	136.003	112.596	125.426	79.2457	72.066	66.1241	63.1775	47.1913
BIRC6	Q9NR09	61	56	2754.7	2609.68	2860.99	2165.42	839.06	208.625	170.808	131.035	2771.56	2615.4	2775.41	2132.73	765.902	142.271	156.439	145.82	53	50	2370.33	2207.92	2392.48	1959.3	735.42	187.27	152.76	104.874	2322.66	2222.41	2397.11	1750.81	652.822	127.003	116.645	90.004
BLM	P54132	5	5	82.7537	76.3805	55.2185	10.0255	6.65583	3.97836	2.25775	1.86553	78.8752	72.8357	53.6617	7.41962	4.20282	4.03345	7.40542	4.24601	5	5	154.989	155.16	111.688	32.634	24.181	9.5847	8.10025	6.80448	126.38	127.607	96.554	35.4991	25.9408	12.0227	14.8013	10.5719
BLMH	Q13867	30	20	3858.28	3562.19	4119.97	3517.74	4150.19	3367.13	3970.34	3504.14	3821.5	3536.58	3996.18	3532.05	3950.4	3378.93	4325.69	3652.29	32	17	4415.96	3876.7	4460.16	3891.02	4663.32	3655.55	4169.25	3526.59	4350.29	4147.65	5107.05	4058.15	4771.15	3757.96	4300.66	3528.3
BLOC1S1	P78537	4	4	241.462	213.056	229.288	208.115	197.409	124.682	82.6684	35.4451	240.795	218.859	237.405	199.196	196.667	152.904	83.0795	28.0236	4	3	300.232	268.649	291.121	231.061	223.842	142.665	97.6432	38.1051	299.221	284.821	315.91	261.834	240.637	151.595	96.5478	36.1445
BLOC1S2	Q6QNY1	4	4	383.788	381.795	427.624	342.681	357.432	231.859	230.291	123.498	403.39	384.469	382.614	368.302	324.73	260.341	187.45	123.013	4	4	537.208	477.465	536.752	415.501	463.553	302.194	237.637	132.517	535.933	500.812	526.293	451.677	443.079	270.51	215.773	121.863
BLOC1S3	Q6QNY0	7	6	414.222	381.363	417.256	395.834	399.138	299.968	248.787	152.377	416.686	404.408	422.44	364.695	404.212	310.576	259.768	150.915	7	6	917.897	803.55	865.537	786.422	729.291	473.797	371.467	227.355	854.556	820.921	887.6	709.652	677.981	472.054	353.194	223.438
BLOC1S4	Q9NUP1	2	2	40.0818	42.5896	50.786	35.9535	42.0592	25.2228	14.5017	6.04432	53.7478	41.8717	53.6617	41.014	44.1296	26.6452	14.1166	7.64281	2	2	67.5571	70.2507	69.9474	57.6923	52.1402	40.6428	13.7352	7.48493	70.5838	68.2826	76.7343	62.2889	56.5744	41.8608	24.5783	4.14304
BLOC1S5	Q8TDH9	4	4	121.67	108.39	119.828	111.663	99.5543	72.5653	60.7856	32.7587	121.242	125.029	134.607	105.214	106.801	80.1801	54.3835	35.9091	2	2	187.956	169.726	180.167	158.799	158.268	102.667	73.5185	52.9899	165.185	163.332	194.715	174.299	156.818	92.1375	82.1539	60.8598
BLOC1S6	Q9UL45	2	1	56.3994	52.1979	60.7779	58.4244	42.9089	35.3278	18.583	4.99963	52.0576	44.9212	60.5149	42.4567	45.8602	29.3342	15.5051	7.15756	3	2	73.8637	73.3852	77.1215	50.1165	59.3609	33.4543	19.8104	5.0183	70.8984	68.5011	63.4765	67.8012	69.8707	37.4889	19.4182	5.00022
BLVRA	P53004	20	14	2235.84	2003.38	2342.61	2142.77	1848.69	940.882	170.373	88.7247	2283.55	2122.21	2508.78	2200.43	2161.98	1033.3	165.233	119.252	18	11	1643.63	1478.12	1552.21	1412.3	1088.56	482.921	81.4427	46.3555	1856.15	1893.45	1838.95	1620.17	1391.68	646.383	90.4372	69.4317
BLVRB	P30043	8	6	1774.22	1279.63	471.348	730.132	130.072	32.543	37.5134	32.7587	1747.65	1649.54	1710.84	766.694	61.3117	26.4008	20.3649	47.1913	7	7	2135.64	1931.34	1886.21	957.265	143.574	43.9606	43.5828	31.6408	2126.32	1785.62	1867.2	885.605	81.8634	30.4939	30.8247	61.2884
BMP2K	Q9NSY1	11	9	450.354	427.839	394.568	233.957	121.009	30.8721	37.3397	19.1777	438.997	408.396	354.426	228.256	128.186	36.0566	33.093	12.4954	8	6	80.7436	74.1228	63.1809	31.3714	21.1583	5.62179	4.66645	7.65504	77.8204	58.0129	41.3803	44.7598	18.3802	5.68345	5.43166	4.2859
BMS1	Q14692	10	10	487.651	569.75	1128.41	1039.63	368.478	69.4622	47.5864	51.3394	537.027	518.06	976.514	929.205	345.62	57.0794	44.4325	40.6404	8	8	114.952	123.999	197.287	184.343	74.8099	17.0497	12.7667	12.7584	137.182	131.103	206.901	174.96	63.4833	14.8644	12.6286	8.71467
BMX	P51813	6	5	1218.64	1067.55	633.322	119.528	52.6802	30.7925	31.5217	27.8337	1235.64	1032.37	624.933	110.882	49.4449	33.6121	33.6715	32.5123	7	7	368.554	323.227	230.305	55.7498	25.6923	12.4417	13.295	8.25043	343.689	334.421	199.67	31.5303	12.6445	8.30658	8.82645	15.1435
BNIP1	Q12981	12	12	1478.3	1403.84	1585.41	1174.36	899.245	330.045	122.787	76.3376	1552.94	1436.42	1505.5	1173.64	891.616	302.875	129.826	86.4972	10	8	1273.93	1245.24	1340.01	1044.97	889.238	284.223	122.736	74.3389	1322.84	1177.96	1393.94	1042.26	847.313	286.796	84.734	51.7166
BNIP2	Q12982	5	5	281.091	259.586	276.243	218.832	216.739	106.461	64.5196	38.2807	243.724	221.908	227.448	191.158	199.139	114.892	67.2273	27.6597	2	2	119.921	101.412	99.0513	115.482	54.4911	58.9828	31.8727	12.7584	97.7475	96.579	110.347	84.5585	70.3921	49.4023	53.3661	32.8586
BNIP3	Q12983	5	4	775.929	717.005	828.878	679.918	687.321	575.589	596.046	612.715	699.172	660.213	706.654	622.115	644.886	523.737	646.47	529.416	5	3	416.236	352.36	416.505	360.334	331.061	270.583	282.716	238.327	363.616	375.5	408.848	347.495	328.627	257.067	303.223	266.155
BNIP3L	O60238	3	2	136.239	115.138	155.889	180.804	117.044	108.689	92.8283	58.9508	180.173	171.827	187.881	178.998	163.786	110.003	123.925	124.226	2	1	98.4212	94.1286	88.3717	90.2292	53.1478	66.4478	42.9665	28.3236	103.306	108.815	115.704	113.994	95.5508	65.469	92.3383	71.7175
BOD1	Q96IK1	4	3	239.778	199.399	211.558	168.791	163.564	160.408	208.408	162.077	229.978	211.118	203.785	170.548	191.723	171.727	212.327	190.221	5	3	204.964	172.308	159.623	135.101	160.703	152.249	152.496	145.191	204.724	163.66	156.817	127.775	168.289	163.509	206.132	153.864
BOD1L1	Q8NFC6	46	44	3477.99	3149.63	2782.56	2429.02	2306.18	1353.68	896.24	480.561	3190.5	2859.59	2520.16	2296.68	2207.22	1276.16	823.274	437.46	42	37	1906.41	1689.7	1555.88	1385	1332.56	758.021	584.45	357.745	1815.46	1674.84	1463.44	1259.78	1245.16	855.141	611.062	313.871
BOLA2; BOLA2B	Q9H3K6	8	4	2318.33	2031.18	2046.39	1450.32	907.884	235.837	145.625	104.022	2256.39	2087.84	2218.62	1496.91	826.225	170.872	118.371	108.576	5	4	1724.85	1494.16	1535.25	1063.71	604.44	147.549	69.3804	42.7832	1701.14	1556.19	1705.97	1066.74	606.285	132.577	48.6134	49.8594
BOLA3	Q53S33	2	2	390.199	364.143	436.564	332.742	318.559	191.757	157.608	83.0535	400.573	378.136	402.01	380.977	329.674	220.251	132.488	72.91	2	2	487.806	447.226	525.094	431.915	427.869	277.403	180.847	102.152	480.662	457.658	475.137	432.053	428.088	255.974	157.926	94.147
BOP1	Q14137	17	14	814.586	706.479	316.135	165.075	112.795	56.4927	56.2701	32.6095	797.766	671.707	255.766	131.492	94.4398	48.8903	28.9274	28.0236	12	11	1614.49	1352.1	504.958	256.41	170.778	81.1934	73.6946	37.7649	1528.51	1271.59	400.545	191.828	128.27	81.7543	61.1062	58.7169
BORCS5	Q969J3	5	5	561.08	538.172	603.872	471.63	484.672	336.331	220.999	90.2917	549.76	509.615	605.537	534.007	516.576	393.811	264.049	87.2251	4	4	141.994	139.211	159.379	129.079	141.727	113.45	85.3167	59.8794	143.685	124.875	146.103	141.886	147.693	107.22	83.9192	24.5725
BORCS6	Q96GS4	6	6	325.381	306.008	340.251	287.973	301.991	196.77	122.353	35.8928	300.965	286.886	333.996	297.815	326.955	207.662	133.645	44.0372	5	5	335.97	287.733	335.633	310.509	316.452	207.73	123.353	50.7784	292.718	292.905	340.149	274.292	287.435	203.621	120.04	42.4305
BPGM	P07738																			2	2	86.1902	76.7042	90.9805	68.0847	67.925	29.6757	16.0244	11.9929	85.0571	72.325	92.0008	83.6766	70.9136	41.205	14.9371	6.42886
BPHL	Q86WA6	8	8	403.473	397.611	461.431	333.52	231.963	32.7021	16.0648	12.0886	388.967	399.717	412.872	337.49	227.941	25.3007	11.8024	10.797	5	4	636.68	545.964	638.983	587.995	329.214	65.1575	59.3431	43.9739	602.846	634.974	734.667	550.898	332.016	55.9601	33.6763	49.5736
BPNT1	O95861	17	14	1838.78	1700.07	1895.01	1550.49	1786.03	1400.22	1587.63	1218.42	1832.72	1616.46	1921.48	1627.37	1844.05	1488.22	1632.55	1087.58	15	13	2279.74	2097.84	2416.53	2105.48	2479.72	1980.81	2212.78	1579.4	2517	2365.64	2572.41	2193.78	2504.66	2062.98	2223.32	1490.21
BPNT2	Q9NX62	17	13	1818.25	1664.07	1950.9	1636.4	1847.28	1408.66	1544.74	928.587	3347.91	3079.39	3517.62	3104.19	3569.92	2904.45	3096.74	2088.79	19	12	2173.58	2045.2	2350.17	1971.25	2297.19	1740.45	1703.69	1065.92	4286	4275.91	4399.03	4143.81	4641.84	3660.47	3811.81	2510.68
BPTF	Q12830	2	2	34.0598	32.0636	42.1463	24.8909	21.4544	8.75239	12.244	3.95493	38.6488	55.4771	30.3868	18.6521	19.778	7.94467	4.7441	5.21652	2	2	105.683	96.6178	87.638	47.4942	25.6083	10.322	11.0058	6.54931	86.3156	91.2256	84.6354	33.7352	17.4677	8.96237	17.1097	11.4291
BRAF	P15056	11	4	1275.17	1232.51	1218.19	832.72	322.525	66.5182	64.8669	46.2652	1227.19	1146.61	1215.86	905.606	396.796	41.5568	47.7881	66.359	8	2	485.035	436.347	501.126	295.649	132.072	17.5105	16.5527	11.9929	459.476	395.274	423.713	329.525	144.434	12.8971	9.23383	12.8577
BRAP	Q7Z569	6	6	930.429	903.071	914.147	386.154	130.638	67.7117	53.8387	42.758	957.094	911.326	846.821	328.215	117.185	46.568	47.7881	46.3421	8	7	173.431	180.697	179.841	68.7645	26.8677	17.234	9.86117	8.08032	187.314	137.767	125.078	60.3045	32.4586	17.9247	13.5792	15.715
BRAT1	Q6PJG6	15	12	759.417	591.72	459.928	301.542	187.001	107.575	57.4858	22.0133	720.243	554.654	449.724	269.58	178.125	90.0804	48.5981	17.5906	17	17	1200.74	894.821	651.701	420.163	273.715	135.292	68.1477	25.6019	1174.02	906.029	640.256	390.38	288.086	150.174	75.6359	33.5729
BRAWNIN	Q69YU5	2	2	155.341	144.34	177.15	155.049	185.584	125.796	161.256	155.809	164.06	156.462	168.356	161.068	164.034	146.671	165.812	147.761	2	2	169.609	140.594	160.683	145.785	153.734	140.913	130.572	123.842	127.533	149.676	188.019	164.156	148.866	123.724	144.618	124.577
BRCA1	P38398																			3	3	137.694	108.05	93.6708	44.0948	25.1045	10.5985	11.0058	10.5469	156.165	135.363	95.0809	26.2385	17.207	15.7388	11.5423	13.572
BRCC3	P46736	12	11	1578.47	1460.73	1634.47	1288.02	1427.68	1125.32	1270.59	888.217	1567.14	1419.65	1495.03	1292.97	1471.98	1191.7	1345.12	925.994	11	8	987.174	832.222	980.975	817.793	976.642	845.297	945.616	715.831	948.528	799.945	840.328	818.355	948.599	796.448	955.022	699.602
BRD2	P25440	7	6	361.772	347.086	226.133	49.3496	41.9176	25.6206	22.5775	21.2671	341.868	314.566	177.278	54.1014	42.2754	33.4899	24.8776	15.8922	11	8	1521.23	1336.79	789.313	108.877	79.4278	51.7942	31.2564	19.5629	1343.29	1278.03	600.885	73.9749	54.7494	46.0141	39.2438	19.4294
BRD3	Q15059																			9	5	181.458	173.138	181.146	103.924	82.0306	57.5082	43.847	7.39987	163.192	164.097	171.146	60.084	39.7585	47.2164	37.3427	4.57163
BRD4	O60885	21	13	5224.68	4524.48	2076.44	449.418	336.686	209.421	170.808	153.496	5172.52	4419.4	1852.56	433.533	282.331	194.094	171.135	158.558	18	13	5642.78	4887.13	2418.65	696.872	473.208	333.806	261.761	258.485	5445.86	4556.47	2080.66	617.707	470.845	352.155	208.847	228.867
BRD7	Q9NPI1	4	3	98.5533	92.4123	52.2885	18.7546	11.4707	8.03629	20.4066	5.07425	106.482	151.419	44.0931	16.6942	29.7906	18.8228	4.51268	4.12469
BRD8	Q9H0E9	3	3	138.247	128.74	137.408	108.811	78.0998	35.487	26.9193	16.0436	144.004	119.868	105.255	89.9629	65.5145	42.6568	16.4308	11.6462	4	3	73.1948	75.0447	69.3767	44.8718	36.0196	18.2478	6.25128	6.63437	77.296	66.5346	55.0398	47.6262	28.1569	18.034	11.6781	6.14313
BRI3BP	Q8WY22																			5	3	404.673	363.331	390.988	461.83	423.251	286.988	227.247	147.402	323.762	417.78	528.436	357.748	378.032	263.515	202.329	178.579
BRIX1	Q8TDN6	5	5	291.257	288.033	332.438	229.549	165.405	13.049	11.1151	5.74584	274.711	250.409	292.23	218.673	163.416	7.94467	5.66977	6.79361	8	8	860.373	1017.07	1025.65	759.032	482.948	59.2592	37.4196	30.0248	881.51	866.261	955.094	750.664	463.415	45.4676	24.0351	29.0013
BRK1	Q8WUW1	6	4	1359.61	1230.08	1386.25	966.163	686.117	479.87	597.088	563.614	1340.2	1254.28	1384.08	900.351	640.683	447.957	657.347	658.859	7	6	2378.07	2156.84	2295.38	1619.75	1096.37	745.855	890.851	843.415	2279.55	2061.59	2238.82	1566.37	1103.98	764.971	962.898	934.327
BROX	Q5VW32	11	10	813.421	752.308	798.226	301.888	114.565	55.2196	65.909	29.3262	791.456	730.116	775.444	259.378	87.6412	40.09	50.9123	24.5055	7	6	845.944	761.049	833.173	316.239	74.2221	33.27	27.4704	16.4158	849.837	773.069	824.124	262.826	47.3192	28.1987	16.9739	18.858
BSDC1	Q9NW68	4	4	137.47	134.138	153.785	125.924	86.5966	38.1923	32.1295	19.2523	132.172	145.554	140.813	118.096	84.3036	40.3345	28.5803	24.2629	4	4	311.603	280.634	307.181	228.827	202.516	104.602	60.7518	40.4866	292.194	290.283	297.027	231.406	192.666	76.3987	59.8841	37.8588
BSG	P35613	27	10	2435.79	2219.03	2637.34	2235.86	2463.72	2048.7	2512.88	2138.05	2343.49	2210.29	2493.91	2171.68	2500.68	2135.41	2664.1	2259.12	23	9	1670.77	1536.66	1814.07	1594.5	1712.99	1461.39	1562.82	1281.28	1610.32	1528.66	1670.08	1630.2	1753.68	1407.53	1644.57	1395.92
BST1	Q10588	3	3	98.359	90.5231	93.3079	100.946	93.8897	106.222	114.364	53.4288	107.834	101.102	121.03	83.0586	102.598	105.725	113.974	81.1594	5	4	223.407	259.706	216.201	219.988	164.397	169.299	145.716	88.8835	213.534	203.865	214.133	188.079	206.614	161.432	189.293	115.148
BST2	Q10589	4	3	343.965	333.105	371.353	322.717	359.061	335.376	313.133	319.379	356.178	325.825	348.607	335.223	345.126	318.643	414.009	323.182	4	4	188.242	209.185	244.734	151.321	220.987	206.9	185.689	166.029	252.864	156.558	165.253	209.247	237.769	180.887	222.427	179.151
BTAF1	O14981	25	23	2524.18	2338.38	2387.77	1383.34	459.111	328.135	373.484	224.983	2477.36	2303.53	2411.8	1402.72	521.891	364.11	380.685	248.816	20	20	1334.04	1219.34	1218.29	724.164	147.521	70.2263	64.0976	42.2728	1314.45	1214.78	1247.43	647.804	136.613	49.1837	57.4398	54.1453
BTD	P43251	4	4	39.1105	41.402	43.0479	35.6942	45.3163	32.7817	33.7794	27.8337	36.9587	34.4826	34.9124	38.1286	46.9727	34.4677	33.4401	20.3808	3	3	64.2127	60.7549	74.6757	64.1025	54.4072	56.0336	57.9344	44.7394	70.1642	56.5926	68.4315	64.4938	65.1779	48.2	51.465	40.859
BTF3	P20290	34	8	1930.27	1836.64	2217.9	1865.35	2404.38	1907.39	2039.53	1288.11	1989.12	1833.44	2045.09	1861.91	2356.17	1838.89	1850.66	1177.72	38	10	2252.98	2188.65	2394.84	2152.29	2473.6	1876.57	1773.95	1021.95	2444.42	2188.98	2523.13	2157.51	2337.28	1939.37	1721.84	1029.9
BTF3L4	Q96K17	9	5	1010.27	925.095	1175.74	991.313	1239.54	993.158	1096.14	909.484	946.164	894.789	1021.77	1002.27	1112.26	953.116	1076.22	862.303	4	3	146.963	152.855	188.564	176.67	191.181	167.179	176.709	122.481	156.48	145.087	161.504	169.007	176.111	133.452	170.962	127.434
BTK	Q06187	31	24	4163.59	3864.69	2035.8	565.23	311.196	167.887	129.387	86.6353	4194.36	3698.2	1892.9	482.379	273.554	185.172	147.993	91.4711	31	24	4901.85	4350.29	2275.57	542.346	173.633	62.3927	50.2744	33.6822	5123.77	4422.2	1919.16	297.884	88.7723	66.4527	62.3283	56.2882
BUB1	O43683	8	8	638.654	534.124	407.264	224.623	150.889	122.772	83.1026	72.5319	668.411	569.08	409.381	198.99	178.373	126.748	109.23	79.3397	5	5	626.36	525.866	366.938	122.378	36.7752	27.556	21.3072	15.225	609.663	455.145	303.723	92.9372	29.4604	18.4712	21.5909	23.8582
BUB1B	O60566	30	28	3557.24	3284.69	2796.91	866.859	408.342	202.658	233.764	156.406	3457.1	3461.87	2557.01	708.986	356.745	204.973	171.019	133.446	30	26	2592.39	2355.24	2141.95	734.751	282.447	134.739	117.277	62.4311	2514.17	2337.23	1927.06	518.707	219.65	123.724	115.83	79.4321
BUB3	O43684	23	13	2115.27	2062.54	2168.92	1599.67	1728.68	1123.73	653.532	143.795	2237.46	2089.95	2125.78	1554.31	1716.85	1114.09	643.693	152.492	21	13	1831.68	1751.29	1845.21	1280.4	1323.82	832.21	394.887	69.5758	1916.67	1576.4	1697.66	1469.36	1395.07	912.522	469.703	59.2883
BUD13	Q9BRD0	4	4	377.378	389.136	466.389	334.384	287.405	152.769	116.187	79.8448	402.038	354.796	386.623	303.998	271.576	155.593	92.1049	60.2933	6	6	558.612	531.582	557.622	463.578	323.253	206.716	181.551	130.051	506.986	459.187	540.22	401.625	320.023	207.446	174.628	134.292
BUD23	O43709	4	4	506.559	480.037	557.669	463.765	409.9	211.967	117.316	76.1137	503.224	480.763	525.885	435.8	417.192	218.54	118.371	76.9134
BUD31	P41223	9	7	1224.28	1277.47	1363.56	1285.68	797.284	167.171	47.3259	32.311	1147.52	1114.35	1337.79	1130.46	672.575	111.348	32.3987	51.4373	10	8	465.733	452.85	495.012	411.033	284.798	54.0982	24.2127	12.163	467.027	397.46	473.664	423.564	235.553	54.2114	24.9857	12.572
BYSL	Q13895	13	12	1470.14	1420.79	1293.61	446.825	133.966	36.0439	41.3342	29.7739	1492.54	1330.4	1243.92	423.64	95.676	25.7896	47.441	36.5157	9	9	1097.63	1088.7	1057.53	356.837	84.1296	34.7445	30.1998	27.6432	1026.24	1034.73	948.934	259.298	58.0083	31.4776	21.4551	32.5729
BZW1	Q7L1Q6	27	14	3085.52	2779.28	2929.06	778.531	135.595	43.1254	51.2336	31.8633	3198.05	2899.82	2978.16	687.964	89.1245	38.6233	32.283	39.5485	28	16	2984.84	2780.53	2691.83	976.884	223.002	76.0325	75.1034	43.6337	2935.05	2893.76	2818.01	760.476	121.622	67.2177	69.7969	63.0028
BZW2	Q9Y6E2	32	19	1268.83	1227.86	1263.79	605.505	169.582	55.2992	56.2701	38.6538	1243.97	1166.54	1175.51	632.214	174.046	37.2789	44.8954	52.5292	29	20	2758.95	2667.22	2915.7	1886.17	505.617	112.067	129.252	91.6053	2774.37	2623.91	2719.85	1951.9	425.612	75.5243	115.966	108.433
C11orf54	Q9H0W9	18	13	1542.86	1469.15	1721.01	1426.13	1626.01	1235.92	1081.98	434.445	1558.8	1432.08	1661.44	1531.12	1708.08	1345.09	1096.58	474.946	19	9	2217.92	2088.44	2365.49	1978.34	2494.17	1859.06	1467.29	582.719	2498.12	2246.88	2364.7	2252.87	2686.37	2053.15	1712.47	572.311
C11orf68	Q9H3H3	5	4	166.479	145.69	147.475	117.972	107.131	44.3189	27.9614	10.5962	155.159	166.901	164.218	119.641	100.002	36.301	20.9434	25.3547
C11orf98	E9PRG8	5	5	451.908	501.089	703.265	792.878	949.589	837.365	624.876	78.0538	426.264	433.496	583.814	722.383	947.859	759.633	505.073	61.1425	7	4	549.534	667.935	782.628	783.993	1004.94	824.1	700.583	179.468	518.104	499.392	631.016	832.356	913.142	804.427	618.667	136.006
C12orf29	Q8N999	5	4	334.447	344.819	362.639	268.182	313.603	237.588	206.15	99.9179	331.501	307.646	337.875	329.967	314.717	226.729	195.434	74.3658	3	3	678.915	654.29	733.877	690.656	713.758	508.818	456.431	243.005	777.89	786.507	855.059	688.044	782.787	606.49	484.776	203.295
C12orf57	Q99622	7	4	1126.3	1018.75	880.415	338.014	156.695	70.0191	77.8924	49.4739	1124.99	1009.14	857.036	356.039	129.051	68.0797	55.6564	38.4567	3	3	513.128	480.139	433.706	151.709	66.3297	24.3304	19.3702	16.0756	550.511	440.177	338.542	148.611	42.1049	19.3456	19.0108	25.7154
C15orf39	Q6ZRI6	5	4	84.243	35.1404	14.0488	9.4205	6.65583	5.49014	7.90213	3.35796	92.3967	40.2297	7.49971	3.19456	4.69727	6.23351	6.36403	6.79361	2	2	305.201	136.353	58.2895	31.1771	26.6159	21.4734	13.4711	12.8435	292.194	134.926	51.9597	36.8221	22.0301	16.6132	11.9497	10.0004
C15orf40	Q8WUR7	3	3	528.057	499.361	579.305	503.348	584.368	463.161	582.066	493.023	511.9	493.547	577.865	481.554	555.637	463.48	546.381	495.812	3	3	249.206	226.701	274.246	228.73	275.814	236.853	239.574	233.989	258.213	225.06	252.969	255.44	266.708	211.818	243.067	211.295
C17orf75	Q9HAS0	9	8	419.661	385.249	416.881	358.843	244.85	84.4208	50.6257	26.0428	438.771	388.809	415.458	340.581	255.383	79.2023	51.7222	25.84
C18orf25	Q96B23	7	7	452.62	427.083	483.669	367.054	462.651	379.615	489.15	564.883	393.475	405.112	406.407	365.313	421.394	382.2	523.123	489.747	7	6	205.347	188.257	204.543	159.285	190.593	150.775	177.677	166.625	196.754	188.242	193.376	165.038	176.111	149.737	157.382	158.436
C18orf32	Q8TCD1	2	2	75.3719	72.7639	92.0308	74.4133	75.6924	68.5074	78.4134	83.2027	72.4525	80.8113	97.6255	80.3793	75.6508	63.5574	82.6167	74.6084	3	2	240.702	227.255	274.164	243.978	278.753	234.18	261.585	259.846	253.074	250.952	256.049	253.235	266.317	227.119	285.57	262.012
C19orf12	Q9NSK7																			2	2	65.4549	65.6411	69.2952	46.8143	47.2704	27.4638	19.4582	5.61369	66.3886	50.693	62.6731	52.036	44.9727	24.4826	19.554	9.42899
C19orf25	Q9UFG5	6	4	517.631	480.792	448.885	311.481	406.289	380.49	437.396	384.076	512.689	507.622	398.131	294.621	400.628	364.477	417.48	362.002	6	5	557.37	481.522	419.277	301.088	389.666	370.67	405.012	348.134	519.257	480.71	371.083	258.196	346.095	322.317	402.622	349.158
C19orf53	Q9UNZ5	5	5	1248.56	1225.17	1525.08	1398.38	1561.78	1085.69	630.868	106.41	1202.17	1103.09	1334.69	1280.09	1525.99	1032.2	518.032	98.3861	6	5	688.853	679.09	774.475	727.272	798.224	531.859	301.382	61.1553	597.602	539.706	643.738	610.541	716.957	482.656	277.694	47.5735
C1D	Q13901	2	2	719.335	633.176	352.196	436.022	323.728	139.322	134.944	92.2319	777.146	720.851	347.314	392.931	276.768	118.559	130.173	81.766	2	2	685.126	723.343	324.383	390.54	316.032	132.25	108.737	76.2102	748.733	642.731	305.464	379.246	294.083	133.343	96.9552	81.575
C1GALT1C1	Q96EU7	4	3	242.174	234.593	268.204	217.449	201.162	91.184	44.634	28.1322	330.938	326.177	358.822	307.605	229.301	84.9469	29.3903	12.3741	2	2	201.333	198.03	218.321	191.336	183.204	108.473	95.5301	51.0336	242.271	228.883	299.572	230.303	226.949	85.7983	83.2402	35.0016
C1orf122	Q6ZSJ8	2	2	90.006	98.35	101.797	95.5014	89.1457	63.6538	62.3487	57.4584	100.51	93.5957	103.056	89.5507	88.2592	65.3908	78.3354	50.5881	4	3	117.819	125.566	130.356	106.158	118.386	73.6363	66.4748	60.4748	117.255	110.454	119.856	109.915	114.843	71.0431	70.0685	66.8601
C1orf167	Q5SNV9	2	1	1012.21	1010.11	701.237	127.393	74.3471	37.9536	25.3563	17.6106	1250.17	1236.92	923.887	125.412	37.7018	25.9119	21.6377	12.1314
C1orf174	Q8IYL3	2	2	332.31	287.763	330.184	285.899	276.925	174.013	151.009	88.277	294.881	274.688	292.489	259.275	275.161	182.116	136.885	88.1956
C1orf198	Q9H425	3	3	214.201	202.098	211.558	134.739	122.212	68.7461	91.5258	81.4864	206.54	220.384	206.242	137.057	111.375	70.0354	88.0551	70.605	2	2	106.257	95.3271	97.0948	58.4693	33.9205	21.1969	20.5148	19.6479	99.2158	101.058	77.8056	54.4614	32.7193	15.6295	22.9488	16.8579
C1orf21	Q9H246																			3	3	227.898	192.775	176.417	302.545	179.426	137.319	118.422	83.0146	158.053	274.988	367.468	134.61	178.587	133.889	114.337	83.2894
C1orf50	Q9BV19	5	5	526.762	482.898	561.876	445.616	376.479	224.141	227.512	77.6061	553.478	487.565	541.919	420.239	362.431	206.684	175.069	84.4349	5	4	1413.63	1302.13	1472.24	1203.57	1027.02	643.834	557.332	216.638	1361.12	1328.29	1547.81	1184.48	1033.07	638.951	539.228	191.437
C1orf52	Q8N6N3	5	5	725.875	690.124	810.772	674.905	784.185	620.783	808.362	662.264	717.426	697.862	849.148	653.339	752.552	696.931	793.653	634.596	10	7	904.041	830.101	1025.81	914.432	1139.19	989.159	1178.15	1123.93	883.608	831.409	961.79	846.467	1074.91	942.688	1157.49	992.187
C1QBP	Q07021	28	9	1754.86	1655.65	1699.83	1363.9	666.15	167.33	140.154	92.6796	1641.84	1522.16	1604.68	1213.83	571.954	125.893	132.603	114.521	27	9	1313.49	1264.05	1458.87	1064.39	444.073	80.917	88.9266	63.0265	1377.06	1212.48	1289.89	1117.67	476.19	84.3774	78.216	52.0023
C20orf27	Q9GZN8	9	7	1058.12	940.209	1130.29	919.838	890.182	580.92	223.691	33.505	1110.22	988.15	1120.95	940.746	965.536	607.218	193.351	39.0633	6	6	197.32	182.08	199.489	175.699	193.616	115.846	36.8033	6.12403	195.914	186.494	239.577	165.479	184.975	129.408	39.6511	9.71472
C2CD2L	O14523	4	4	207.597	192.274	224.029	176.915	149.544	84.6595	63.6512	26.789	205.414	195.284	212.837	144.374	124.601	91.7915	60.169	22.0792	5	5	30.3863	30.2391	33.5063	32.7311	19.3952	11.8887	9.68508	8.93088	27.3735	21.0857	31.8722	24.4746	28.939	18.2526	14.9371	15.4293
C2CD5	Q86YS7	11	11	356.074	331.648	400.653	293.764	198.967	65.4042	30.4796	10.8201	358.769	332.042	352.486	307.399	199.387	65.3908	31.7044	14.3151	16	15	901.748	838.583	931.083	755.633	510.907	139.531	96.4986	50.6934	846.795	790.44	881.708	712.739	532.895	140.119	66.5379	45.8592
C2orf49	Q9BVC5	4	4	211.87	204.851	222.602	116.762	34.4121	13.6856	17.9752	18.2822	216.794	197.161	181.415	98.1039	30.5322	16.9894	22.4477	15.043	5	5	783.643	776.077	769.339	489.219	186.143	97.598	91.3919	82.1641	679.618	700.088	738.149	371.308	147.432	85.689	93.4246	80.4321
C3orf33	Q6P1S2																			3	3	275.101	240.161	257.207	167.152	72.7108	42.6703	24.2127	14.7997	261.464	242.54	235.827	151.147	84.0795	35.0844	19.2824	10.7148
C3orf38	Q5JPI3	2	2	42.6719	31.3079	36.662	26.2737	13.0284	8.59326	8.42315	3.05947	50.8182	35.3036	45.1276	21.7436	10.2598	11.367	3.93413	6.79361
C4BPA	Q28065	5	5	255.708	220.127	289.089	259.885	216.527	175.127	175.149	70.8902	248.006	234.224	278.394	209.295	202.353	149.482	157.134	76.9134
C5orf22	Q49AR2	10	9	640.855	618.223	689.066	517.436	500.462	214.911	112.714	34.0273	567.901	551.253	630.234	598.929	479.369	222.451	99.8574	19.6529	10	9	378.874	384.812	413.733	364.607	347.266	150.222	56.8778	18.3721	427.698	427.613	460.406	415.737	361.607	167.662	66.2663	11.4291
C5orf51	A6NDU8	3	3	139.542	137.107	149.052	74.154	18.3389	12.3329	7.98897	7.53675	156.962	153.53	136.288	69.9712	19.1599	11.6114	11.2238	10.1904	5	5	586.036	540.156	583.221	269.036	56.7581	20.3675	16.7288	8.08032	536.038	509.006	521.472	261.834	53.8369	17.9247	10.456	4.2859
C6orf89	Q6UWU4	6	6	417.071	391.295	486.448	446.048	444.666	333.546	331.021	236.549	393.362	394.556	451.017	431.06	465.03	360.566	313.11	227.101	2	2	173.145	152.947	170.466	155.789	134.003	108.012	99.0519	74.2539	177.351	159.18	174.895	164.487	160.207	107.767	119.225	92.1469
C7orf50	Q9BRJ6	6	5	963.841	960.289	983.264	423.145	163.493	59.1184	46.6312	17.7599	920.699	835.91	759.152	284.625	106.801	48.6458	44.0854	44.765	6	5	469.937	486.131	454.169	195.707	77.1608	30.9659	31.2564	15.225	620.046	576.305	595.662	255.219	92.8133	33.4449	30.2815	9.71472
C8orf33	Q9H7E9	7	5	352.901	346.924	417.932	278.034	205.056	73.361	33.4321	19.9239	341.53	334.036	352.745	248.351	178.125	40.5789	25.2247	18.4398	4	3	514.752	488.344	510.176	401.709	270.357	79.5346	47.3688	24.9214	449.093	408.494	440.318	302.184	193.709	72.0268	42.5028	31.1442
C8orf82	Q6P1X6	4	4	205.33	171.87	180.305	176.656	140.622	100.812	31.4348	6.41743	216.118	178.864	208.828	175.804	165.022	82.1357	24.299	11.1609
C9orf40	Q8IXQ3	2	2	147.506	143.207	164.528	138.801	140.551	100.096	133.642	121.707	150.426	140.276	172.493	129.637	133.501	106.581	117.908	103.481	2	2	238.695	238.779	232.832	220.571	171.198	103.865	88.8386	65.4081	228.427	213.042	227.659	193.371	188.364	113.013	79.0307	63.0028
C9orf78	Q9NZ63	10	8	1817.86	1679.18	1895.91	1345.49	1606.68	1604	1818.88	1739.5	1888.05	1746.65	1790.23	1449.3	1600.53	1622.79	2089.95	1784.66	13	12	2770.89	2540.73	2757.54	2169.09	2462.93	2440.96	2673.87	2394.67	2749.83	2400.27	2538.93	2103.38	2408.84	2325.95	2681.61	2382.96
CA13	Q8N1Q1	4	4	718.04	665.023	764.644	559.094	262.551	17.4252	5.12336	11.1932	704.355	667.719	715.317	558.121	238.201	5.25571	8.09968	9.46253	5	5	475.288	484.472	562.595	379.759	216.789	19.7224	13.9113	11.9929	519.887	426.739	477.815	461.82	206.484	21.7501	10.0486	9.57185
CA2	P00918	9	8	377.054	346.816	370.828	242.081	105.785	9.86633	15.2832	12.1633	362.262	336.851	393.605	246.393	84.6745	7.08909	8.09968	8.12807	10	7	592.056	567.814	597.814	478.147	190.257	32.717	29.3194	26.2823	553.972	525.503	596.331	461.709	194.752	50.7139	35.17	21.1438
CA8	P35219	11	9	1424.81	1279.09	1254.4	816.04	223.112	71.6901	53.144	24.9235	1369.84	1241.02	1372.71	827.597	174.911	65.2685	40.6141	21.23	13	10	954.685	890.488	943.393	645.008	85.2211	25.805	22.4518	18.202	881.825	910.18	928.579	611.644	62.0494	15.4109	41.1449	46.2878
CAAP1	Q9H8G2	4	4	68.9614	68.6615	58.4489	34.8299	38.5189	27.212	28.3956	19.6254	70.875	55.3598	59.0925	28.2358	33.9934	20.045	19.7864	17.5906	2	2	41.2796	52.4575	44.1859	29.3318	30.73	18.1556	17.6092	15.9905	56.5299	46.9785	49.951	24.5848	36.8907	25.029	19.2824	9.42899
CAB39	Q9Y376	37	21	3654.83	3371.05	3864.99	3215.67	3844.52	2771.33	1247.67	135.363	3472.87	3091	3690.89	3492.27	4014.68	2986.71	1226.06	77.156	33	16	1702.59	1533.81	1730.91	1495.63	1855.64	1411.9	656.032	77.5711	1727.68	1586.34	1776.27	1603.53	1964.72	1324.46	665.515	45.1449
CABP7	Q86V35	2	1	393.177	389.298	463.535	365.671	383.843	163.749	105.333	67.8307	391.559	412.618	431.621	375.309	353.16	152.782	82.9638	57.867
CACTIN	Q8WUQ7																			3	3	289.53	265.146	282.724	165.792	48.7817	26.5422	17.3451	12.7584	260.205	284.82	308.41	142.658	32.98	12.5692	10.8633	5.00022
CACYBP	Q9HB71	21	11	1045.17	912.032	1056.21	891.577	638.11	119.51	34.0399	19.2523	1028.87	969.384	1086.81	752.474	542.905	93.0138	24.0676	37.6075	23	9	464.682	410.902	493.463	348.485	342.648	67.2772	12.3265	7.65504	491.359	428.159	485.18	370.867	316.634	59.7855	7.06116	10.429
CAD	P27708	99	77	3157.46	2905.37	2736.36	1457.84	523.97	184.516	126.695	97.4554	3014.61	2657.51	2713.08	1653.85	581.349	167.816	108.536	78.1265	88	63	7948.8	7286.62	7047.16	3790.79	949.439	198.514	198.984	106.83	7991.91	7452.64	7128.12	3730.39	839.752	110.499	128.187	137.863
CADM4	Q8NFZ8																			5	4	222.164	186.782	200.956	204.351	199.577	167.364	160.86	110.403	196.649	180.485	201.679	176.504	192.014	150.065	164.172	135.577
CALCOCO1	Q9P1Z2																			2	2	163.112	128.885	130.193	47.4941	22.8376	9.12389	10.1253	5.69875	178.924	143.448	146.237	53.6897	13.8177	6.88572	8.28329	4.57163
CALCOCO2	Q13137	3	3	176.256	164.636	189.17	117.454	67.408	10.5824	7.64162	4.925	256.457	231.526	266.369	175.701	82.3258	11.9781	2.89274	4.48864	2	2	257.233	218.957	232.506	210.179	114.776	55.665	62.5128	51.0336	332.572	357.692	391.573	237.69	125.793	39.347	34.0837	35.8587
CALM3	P0DP25	52	9	2772.57	2546.2	2999.08	2543.53	3100.41	2631.92	3012.45	3028.8	2514.2	2370.15	2708.17	2620.57	2912.8	2535.82	3062.6	2729.58	42	8	1612.96	1564.14	1899.58	1517	1987.54	1576.96	1701.49	1433.79	1616.82	1387.07	1635.66	1542.12	1789	1507.54	1604.38	1314.92
CALR	P27797	104	24	11600.9	10509.1	10350.3	9343.58	8209.62	3367.92	2019.56	1152	11216.2	9889.47	11249.8	9145.3	7545.17	2877.56	1804.72	958.021	77	22	8575.26	8280.09	8874.51	6917.15	5879.84	2142.27	1332.05	736.84	10220.1	9623.15	10131.5	7840.57	6128.55	2318.85	1199.18	592.026
CALU	O43852	26	16	2452.89	2318.41	2659.88	2222.46	2626.72	1961.01	2315.32	2416.46	2341.13	2099.69	2464.69	2192.91	2348.76	1898.65	2334.79	2106.02	27	13	2959.8	2792.33	3205.76	2733.29	3303.39	2441.06	2726.44	2496.73	2994.62	2689.35	3178.11	2828.69	3081.48	2325.08	2572.03	2132.52
CAMK2G	Q13555																			3	3	92.1146	93.0222	89.35	36.3248	18.9753	6.72772	2.64139	3.4873	114.318	91.5533	72.1811	35.0582	14.2088	5.02767	6.65379	4.14304
CAMKK2	Q96RR4	3	3	464.923	413.534	408.767	202.67	69.603	14.8791	12.9387	12.6856	542.887	446.397	440.285	237.016	67.616	16.256	13.0752	4.60995
CAMLG	P49069	2	2	107.295	77.838	95.4866	101.897	98.3506	89.911	93.7835	65.9652	98.256	94.4167	111.461	77.7	97.6538	73.2132	104.37	77.6413	6	4	454.457	422.887	486.615	500.971	456.836	386.061	408.974	371.354	416.371	411.225	469.378	431.061	464.197	377.731	440.644	364.73
CAMSAP1	Q5T5Y3	5	5	197.884	179.751	179.479	73.0305	31.7922	17.107	19.6251	7.68599	197.526	157.048	165.252	71.1047	22.4974	20.2895	14.9265	8.00676	3	3	120.685	116.624	101.823	56.4297	26.4479	15.8516	12.5026	4.59302	121.136	112.748	103.518	52.918	27.5051	14.9737	11.1349	4.57163
CAND1	Q86VP6	98	51	15994.3	14856	16627.6	13711.6	16957.4	12898.6	7458.74	854.488	15895.9	14666	16458.6	15229.2	18003	13947.7	7643.09	627.803	107	48	12846.2	11895.5	13236.4	11492.6	14167.8	10954.8	5980.71	568.174	13133.5	12242.7	13723.5	12234	14679.1	11036.4	5990.99	300.87
CAND2	O75155	6	2	186.422	175.432	130.346	47.0161	31.5798	19.1757	28.0482	16.4167	163.159	170.302	114.823	44.6208	31.6448	14.6671	23.9519	13.102	10	3	610.211	551.403	394.819	65.7537	22.5017	15.8516	10.2134	8.42054	592.778	540.361	323.543	45.2008	10.2981	8.41588	13.9865	13.2863
CANT1	Q8WVQ1	6	6	573.578	539.576	658.79	537.401	547.832	268.142	169.592	71.711	598.212	575.062	618.726	599.444	635.12	297.742	155.861	41.1256	6	6	1016.41	961.66	1034.62	924.339	894.444	407.626	178.734	71.6171	1138.88	1079.96	1344.93	1043.81	1032.03	478.503	137.828	27.4298
CANX	P27824	77	28	7851.69	7344.14	7984.51	6834.36	6392.22	2747.22	1784.06	1021.04	7607.74	7069.76	7989.26	6137.06	5410.64	2310.43	1502.49	837.798	61	22	7136.4	6584.67	7417.76	6042.64	5315.78	2114.16	1360.93	714.981	7872.24	7262.54	7833.19	6234.51	5341.72	2237.42	1060.53	553.025
CAP1	Q01518	48	21	1968.35	1718.59	2062.01	1695.6	1878.93	173.616	51.3204	63.7266	2127.26	1979.35	2166.9	1802.56	1915.87	104.992	31.5887	74.9724	71	24	2526.18	2619.47	2837.43	2350.52	2387.03	322.009	185.161	117.292	2720.99	2462.44	2709.67	2710.06	2435.31	257.832	96.9552	125.577
CAPG	P40121	6	5	99.9131	83.9916	111.714	50.2139	25.632	10.1846	58.1805	16.8644	98.8193	105.207	100.47	47.6093	24.7225	12.467	13.1909	16.1348
CAPN1	P07384	50	30	3663.76	3477.66	3938.62	3374.7	3759.06	3025.07	3034.76	906.051	3678.06	3484.03	3794.72	3383.35	3852.38	2987.32	3117.22	1011.16	51	33	3258.6	3028.34	3425.06	3013.98	3263.68	2565.93	2500.33	744.92	3227.55	3087.25	3481.17	2922.51	3267.24	2487.38	2510.38	754.176
CAPN2	P17655	30	24	949.336	884.233	1055.61	900.997	950.934	629.377	271.104	29.6246	956.418	917.308	1052.16	906.534	935.004	654.152	283.257	40.3977	22	18	112.468	109.617	111.932	116.939	118.722	89.7644	41.5578	5.78381	106.138	108.269	133.783	103.521	117.451	73.1198	50.1071	4.71449
CAPN5	O15484	4	4	164.795	152.113	158.593	119.787	118.389	81.1586	46.8918	9.70077	152.454	154.703	151.287	119.744	127.321	83.8469	36.3328	4.73127	5	5	189.676	181.711	197.043	141.22	174.221	105.8	35.9228	5.69875	195.705	173.82	180.922	175.842	196.316	121.648	43.4533	5.14309
CAPN7	Q9Y6W3	5	5	208.503	180.83	223.654	127.911	39.2269	18.6187	19.7119	15.8943	217.132	214.871	218.009	105.524	45.1185	22.3673	18.9764	12.1314	2	2	96.2234	95.8802	88.8609	47.8827	17.632	12.073	13.383	14.3745	96.3841	93.0829	115.168	48.2877	16.4248	10.2739	10.456	8.85754
CAPNS1	P04632	17	9	1177.65	1062.9	1302.4	1151.81	1272.68	1054.03	993.324	271.472	1210.4	1142.03	1322.28	1115	1391.63	1077.66	1016.51	323.788	15	9	1690.26	1566.72	1674.99	1530.21	1679.65	1228.96	1130.25	303.225	1697.37	1587.65	1690.16	1600.66	1809.73	1389.49	1296.95	357.587
CAPRIN1	Q14444	17	11	2516.74	2790.88	3519.11	3365.11	3864.42	2488.94	1099.79	635.773	2086.25	1937.59	2639.25	2885.31	3447.3	2160.95	1003.09	586.07	19	12	3089.95	3980.5	4723.16	4687.55	4872.97	3079.82	1499.07	779.963	2193.76	2260.32	3258.2	3965.76	4077.92	3060.1	1445.91	664.029
CAPZA1	P52907	24	10	2812.27	2606.17	2856.11	2400.5	2228.85	1062.54	501.047	230.132	3033.31	2632.41	3111.34	2515.46	2320.95	1115.19	479.269	206.841	27	10	4169.43	3719.32	4208.01	3454.93	3338.82	1584.06	731.047	304.756	4192.97	3873.65	4441.75	3630.95	3451.3	1534.53	569.374	258.44
CAPZA2	P47755	12	7	1743.14	1590.17	1622.52	1449.63	1394.26	627.785	270.756	85.9637	1699.2	1569.43	1770.84	1544.62	1475.56	625.918	236.163	101.055	11	8	1908.22	1713.95	1967.25	1574.2	1534.99	663.372	249.083	74.7642	1966.49	1818.94	2150.17	1704.4	1617.19	664.199	205.045	53.4309
CAPZB	P47756	43	15	4010.38	3672.85	4069.04	3412.29	2928.85	1434.04	639.378	274.308	3977.34	3636.39	4100.14	3497.43	3180.55	1425.15	603.773	313.962	37	14	3485.54	3190.78	3564.3	2901.03	2700.63	1302.41	569.659	221.996	3450.42	3202.73	3576.52	3066.82	2882.69	1245.22	480.838	218.438
CARD8	Q9Y2G2	7	7	631.984	589.345	605.525	435.936	381.082	216.741	201.721	92.008	568.803	563.92	530.669	428.38	392.346	238.096	166.738	66.4803	5	4	990.423	858.312	873.608	645.59	563.215	354.542	274.264	120.95	1028.66	981.522	956.032	620.574	575.521	360.134	232.611	93.5756
CARHSP1	Q9Y2V2	9	4	1584.17	1454.74	1589.62	1355.26	1407.43	836.251	351.254	203.641	1454.91	1298.49	1608.69	1474.96	1451.33	862.669	360.898	189.008	6	4	1203.6	1115.25	1278.46	1009.91	1114.26	647.52	302.35	174.195	1245.13	1126.17	1136.82	1166.18	1200.84	628.786	284.619	156.721
CARM1	Q86X55	16	13	1363.23	1273.96	1439.44	1294.07	1394.82	1007.24	476.82	43.8027	1485.78	1391.97	1515.33	1371.91	1454.18	1048.45	378.949	25.9613	16	13	109.219	112.475	106.307	106.935	95.4644	60.6416	29.6716	4.42291	102.362	110.563	128.024	105.064	110.542	80.6613	23.0846	3.28586
CARMIL2	Q6F5E8	4	4	45.1325	41.564	48.9078	33.1014	20.6048	13.8447	10.6809	10.447	49.0153	48.7917	40.214	21.4345	22.2502	15.5227	15.158	10.5544	3	3	66.7926	76.2432	58.7786	29.9145	13.6018	5.52963	8.36438	4.50797	71.5277	65.6606	57.986	14.7729	11.9927	7.7601	6.518	7.00031
CARNMT1	Q8N4J0	6	5	375.305	376.181	473.001	385.722	293.919	41.0567	33.3452	30.2216	384.235	353.74	400.459	385.82	308.907	35.3232	30.6631	28.3876	8	7	914.552	817.932	885.429	791.084	651.123	131.882	110.498	80.6331	961.428	907.449	941.971	802.92	662.859	104.269	98.7205	73.0032
CARS1	P49589	31	25	1789.24	1671.25	1876.38	1499.5	1396.59	313.415	135.378	80.3671	1804.89	1698.33	1865.62	1607.17	1469.38	363.377	114.553	72.7887	25	22	717.997	735.881	790.617	618.104	455.072	139.9	51.7711	31.9811	820.471	759.74	860.683	706.676	517.121	144.054	84.8697	72.0032
CARS2	Q9HA77	9	9	578.693	493.693	585.541	497.471	431.355	299.73	192.43	74.3974	574.887	550.666	577.865	471.043	469.727	279.53	240.213	94.7466	9	8	682.451	631.611	717.164	529.04	516.784	314.083	212.455	75.6998	690.84	572.591	603.295	560.49	540.846	325.05	241.437	83.0037
CASC3	O15234	3	3	103.345	83.0739	96.6886	71.8205	52.2554	37.4762	46.1971	80.6656	95.5517	80.1076	100.858	72.3413	76.1452	50.6015	54.3835	76.5494
CASK	O14936																			6	6	499.846	476.451	511.643	420.066	337.19	110.869	68.1477	58.3484	543.904	485.954	548.121	481.223	341.793	76.7266	61.242	75.2891
CASKIN2	Q8WXE0	2	1	77.3792	81.0767	81.7383	29.9036	12.816	11.1394	11.4624	5.37273	83.2697	91.6018	77.8418	15.3545	13.1029	7.33354	7.98397	5.94441	2	1	140.37	117.545	126.606	56.4297	25.0206	10.9671	15.7603	5.95392	115.996	122.581	112.624	37.5938	21.3784	21.4222	21.4551	22.2867
CASP10	Q92851																			4	4	58.2883	56.6984	46.224	23.31	16.7923	8.93957	14.2635	14.7147	57.6836	53.2058	42.3177	11.6861	12.3838	11.2576	11.6781	13.8578
CASP2	P42575	4	4	584.845	480.792	364.292	169.05	102.599	49.2521	23.359	14.2527	587.169	492.14	349.383	165.19	105.565	44.3679	30.4316	21.594	3	3	664.773	581.458	429.141	250.68	158.184	95.847	64.802	36.8292	807.885	704.677	455.585	222.697	158.382	78.8032	61.7852	34.0015
CASP3	P42574	18	10	797.038	740.972	897.168	778.617	910.221	736.872	969.791	802.776	758.441	708.418	825.873	751.649	901.505	798.867	913.065	723.884	18	9	1808.08	1617.06	1879.2	1621.7	1800.73	1427.84	1562.2	1273.71	1848.18	1738.97	1906.57	1828.1	1909.32	1490.38	1757.41	1380.49
CASP4	P49662	14	13	280.702	231.733	270.232	155.136	55.8665	21.5627	31.7822	23.5803	284.514	262.138	272.576	151.896	55.5019	23.4673	31.1259	16.2561	16	12	77.7814	61.769	69.8658	57.2067	25.4404	17.6027	13.295	12.3331	65.13	71.7787	71.5116	37.8143	20.8569	13.5528	9.09804	11.8577
CASP6	P55212	16	12	1804	1710.44	1985.61	1715.22	1972.04	1561.9	1704.95	1341.69	1753.51	1674.28	1887.6	1762.57	1976.44	1585.15	1643.89	1329.73	11	8	1478.8	1310.98	1430.99	1306.14	1488.81	1234.03	1342.62	1237.48	1475.23	1412.3	1492.23	1319.31	1534.94	1238.99	1400.42	1223.48
CASP7	P55210	8	7	1123.39	1054.48	1165.52	902.639	939.605	638.606	554.973	277.89	1106.62	1077.76	1112.93	913.747	906.202	632.396	501.254	248.209	8	7	1021.1	914.919	982.279	790.889	808.131	581.533	523.963	300.928	994.465	977.043	1043.48	790.132	798.56	544.846	506.638	279.584
CASP8	Q14790	8	8	1345.36	1205.62	1023.23	287.973	147.207	102.403	63.0434	28.0576	1253.78	1149.42	949.618	257.111	158.965	85.3136	53.6893	26.0826	11	11	2138.7	1808.63	1534.36	407.925	158.688	103.496	67.4434	35.9787	2003.09	1887.55	1430.37	252.573	98.4186	82.0821	55.8103	51.5737
CASP9	P55211	2	2	129.052	118.484	91.5049	27.2244	19.8967	16.3113	9.89937	7.76061	127.89	120.924	77.7125	20.404	23.1155	11.4892	6.71116	3.03286	2	2	98.8034	102.242	78.4258	31.1771	17.7159	16.3124	17.169	7.99526	93.8669	81.3929	77.4039	17.8598	21.248	12.4599	11.6781	9.85758
CAST	P20810	36	28	3281.2	3095.49	3744.64	2981.11	3590.96	3012.81	3715.13	3670.1	3321.32	3096.98	3431.76	3092.03	3513.68	2913.01	3688.82	3353.38	30	25	3666.91	3424.4	3994.26	3406.47	4218.91	3498.41	4189.94	3974.07	3827.46	3407.69	3943.18	3556.31	4258.33	3395.97	4370.18	3849.74
CASTOR2	A6NHX0	6	6	282.58	283.175	318.314	289.183	316.86	248.329	203.198	77.0838	303.106	291.812	338.133	291.735	301.738	231.373	209.087	78.6118	4	4	397.507	388.96	427.184	349.844	376.652	242.474	194.23	64.7276	427.488	442.799	489.868	414.745	398.107	253.788	188.207	61.2884
CAT	P04040	48	24	6662	6052.2	7045.57	6003.88	7092.36	5736.88	6747.12	5521.82	6977.98	6390.43	7121.49	6397.26	7401.54	5937.48	7425.21	6171.15	66	25	9781.34	8939.91	10032.4	8712.41	10265.7	8463.2	9319.51	7624.08	9837.68	8951.25	10058.5	9315.66	10957.1	8577.97	10081.2	8406.09
CBFB	Q13951	10	8	1480.37	1340.41	1267.09	460.999	186.434	81.7155	57.7463	35.2212	1445.44	1358.78	1216.25	393.858	146.604	61.6018	47.7881	33.6041	9	7	1447.17	1295.77	1223.67	459.207	148.444	63.5908	44.9916	30.1949	1420.48	1274.21	1172.17	401.074	128.531	70.3874	50.6503	29.7156
CBL	P22681	28	21	2054.14	1886.46	2137.74	1862.15	1917.8	1028.17	188.956	74.6213	2069.01	1876.96	2153.45	1860.57	1947.14	1026.82	121.032	69.9985	26	19	797.689	804.933	808.634	759.906	690.249	365.601	78.8894	28.0685	772.436	766.076	887.199	745.262	714.871	377.512	76.9938	24.2868
CBR1	P16152	22	14	1689.72	1501	1523.2	1204.35	1034.56	232.416	103.336	59.6224	1551.14	1424.58	1562.91	1273.19	970.851	207.539	65.9545	91.3498	26	15	1147.23	1070.08	1097.23	950.272	788.988	216.301	80.4742	34.6178	1052.78	1019.1	1203.24	818.906	718.782	175.75	54.1808	53.8595
CBR3	O75828																			10	5	273.955	273.166	288.675	217.172	120.737	30.8738	23.1561	16.9261	280.132	250.515	301.982	217.736	106.24	24.5919	27.4299	16.8579
CBR4	Q8N4T8	10	8	1224.08	1129.51	1202.71	970.743	956.599	843.412	850.304	711.812	1209.72	1057.58	1128.96	974.959	1000.89	836.391	987.698	748.025	7	6	732.521	651.064	697.191	552.447	598.143	456.01	475.185	367.017	724.506	636.066	681.101	620.794	662.729	519.052	541.265	388.16
CBS	P0DN79	30	18	2522.17	2363.86	2733.2	2362.82	2436.46	1434.92	487.24	122.603	2546.32	2412.14	2680.76	2250.31	2364.7	1343.87	405.794	118.646	29	18	1120.19	1058.74	1161.71	1089.94	1014.51	591.026	232.794	91.7754	1081.72	1021.62	1168.42	1008.2	1038.54	579.056	216.588	91.2898
CBWD3	Q5JTY5	2	2	268.27	256.941	207.501	94.205	28.4643	5.72884	9.20468	8.28296	247.33	209.476	204.432	85.6348	19.6544	7.70022	2.77703	6.18704
CBX1	P83916	11	4	297.084	241.989	333.339	230.154	266.021	105.108	55.2281	36.9375	224.456	208.655	251.37	225.886	230.537	82.6246	40.9612	22.8071	16	3	1178.09	1070.17	1418.27	1209.11	1347.33	500.616	211.135	137.45	1187.13	1025.99	1273.41	938.192	1169.03	465.934	164.172	97.1472
CBX3	Q13185	15	4	1768.97	1614.03	2014.76	1063.13	520.359	194.224	184.441	136.557	1565.22	1488.26	1554.12	976.299	452.792	142.393	158.407	96.6877	19	5	2546.34	2214.74	2706.67	1713.29	807.124	280.445	255.862	214.341	2481.23	2259.66	2668.56	1377.41	673.939	238.268	176.665	169.579
CBX5	P45973	10	6	1560.15	1419.71	1904.1	1266.75	728.106	541.375	352.296	266.995	1529.16	1460.58	1743.68	1162.41	768.992	446.613	408.687	417.564	7	6	1473.07	1418.84	1798.33	1213.58	472.033	117.413	88.6625	72.7229	1380.63	1223.41	1592.4	952.083	401.105	116.292	64.501	53.1452
CC2D1A	Q6P1N0	8	8	165.313	156.971	182.484	88.5008	56.7162	42.8867	27.1799	13.6557	153.131	151.184	162.666	92.0239	62.9187	33.7343	23.1419	9.34122	8	7	177.063	154.699	164.678	87.7039	26.1121	14.2849	12.0623	6.46426	155.116	158.853	170.61	64.8245	26.5926	9.29026	4.48112	5.8574
CC2D1B	Q5T0F9																			5	4	627.124	589.202	579.226	336.441	93.8692	28.8463	27.6465	18.9675	629.695	603.509	553.21	281.568	84.992	19.5642	21.8624	23.7153
CCAR1	Q8IX12	32	23	1726.17	1674.92	1955.94	1387.92	393.898	93.1732	122.613	83.2027	1728.61	1697.86	1855.92	1362.94	356.251	86.4136	95.6919	61.3851	28	25	3285.36	3059.5	3604.16	2481.84	639.788	167.456	166.407	154.207	3161.38	2982.04	3362.78	2513.94	584.124	110.39	158.469	134.006
CCAR2	Q8N163	48	37	4209.62	3527.16	2298.44	516.226	269.207	190.245	188.001	114.618	4140.16	3583.14	2214.35	454.452	266.137	180.039	150.654	147.033	47	37	10006.3	8682.97	5640.63	1226.01	491.596	238.696	180.847	117.462	9802.44	8054.51	4924.66	910.079	350.918	209.632	172.32	129.72
CCDC102A	Q96A19	5	5	122.253	118.16	139.511	102.675	82.7023	31.8269	41.1605	28.6546	118.989	109.899	129.952	85.944	61.6826	32.0231	25.6875	27.5384
CCDC115	Q96NT0	5	3	503.904	419.04	490.58	425.392	420.946	246.977	193.298	98.3508	487.449	462.231	517.48	373.454	386.165	252.641	165.696	104.694	3	3	353.456	329.588	368.161	324.301	299.995	181.648	122.296	66.1736	316.211	330.925	358.361	279.363	296.951	172.252	112.3	63.1457
CCDC117	Q8IWD4	7	6	608.803	580.87	687.639	481.483	299.725	137.492	239.408	283.561	577.704	568.611	634.372	501.34	339.687	128.948	308.366	273.807	5	4	133.585	123.261	126.443	109.751	61.2081	25.1598	51.3309	50.098	105.509	106.084	114.633	105.175	54.3584	22.078	53.3661	62.0027
CCDC12	Q8WUD4	6	6	535.697	486.028	458.576	429.886	630.322	508.275	631.302	586.896	507.055	464.577	425.802	441.468	604.959	540.727	661.744	477.251	7	6	547.719	537.298	499.088	506.119	739.199	720.696	814.691	809.053	574.948	529.108	421.704	526.975	721.128	660.92	737.213	644.314
CCDC124	Q96CT7	17	10	1303.79	1408.42	1902.14	2070.87	2473.35	2039.86	1789.96	424.297	1432.37	1436.07	1817	1833.68	2436.28	1871.77	1612.41	386.265	18	11	1955.05	2306.93	2565.8	2671.81	3074.85	2302.72	2025.06	499.619	1975.19	1988.94	2402.47	2437.76	2685.07	2407.16	1917.92	501.737
CCDC134	Q9H6E4	8	7	1161.27	1087.41	1292.71	1027.18	1043.2	460.058	306.359	159.615	1115.07	1041.28	1211.85	1091.92	886.795	381.955	241.023	130.777	9	7	1292.28	1162.73	1380.44	1186.19	1114.76	413.524	275.849	170.452	1317.39	1214.45	1381.08	1200.36	1056.4	375.654	220.661	97.5758
CCDC137	Q6PK04																			3	3	102.434	129.53	127.992	120.824	99.9984	66.4478	47.8971	11.4826	82.9595	99.5288	112.892	76.1799	75.7367	63.9388	39.3796	2.85727
CCDC167	Q9P0B6	3	3	583.938	551.667	642.863	539.302	416.273	161.044	73.8979	44.0265	581.648	535.771	592.606	499.382	358.476	139.582	60.169	33.1189	3	2	422.829	423.256	507.485	392.871	338.785	114.556	52.7396	36.3189	458.008	396.695	457.594	403.72	285.61	99.2418	31.5037	30.1442
CCDC174	Q6PII3																			3	3	34.3041	32.3596	30.0823	26.8065	28.0432	19.538	19.7223	14.2043	29.576	28.4056	29.1939	29.7664	26.9837	17.7061	20.7761	12.4291
CCDC22	O60826	21	17	1848.55	1600.48	1553.55	1000.82	371.098	201.385	117.49	81.1879	1873.62	1666.19	1503.95	871.497	413.607	237.851	131.33	76.9134	24	18	3471.21	3048.07	2661.51	1570.22	328.542	164.783	178.822	135.579	3503.39	3027.16	2598.65	1370.8	212.871	105.581	149.778	136.292
CCDC25	Q86WR0	14	10	523.33	458.661	555.49	362.3	96.6512	34.7709	23.4459	26.3413	515.055	503.399	569.59	362.531	82.6967	34.3454	44.8954	45.2503	15	10	1974.44	1749.35	1938.47	1278.94	320.734	68.1066	79.1535	58.7737	1965.54	1841.66	2003.39	1222.52	238.812	36.8331	69.5253	64.2886
CCDC43	Q96MW1	7	6	746.273	676.467	806.189	632.816	639.314	347.788	268.412	146.929	770.836	710.999	771.048	603.772	555.019	338.565	230.609	123.377	11	6	527.748	507.243	568.628	437.451	481.52	271.136	197.84	120.269	537.506	473.499	530.578	456.197	464.067	275.975	191.874	120.005
CCDC47	Q96A33	15	13	656.331	669.612	719.267	632.816	512.57	196.531	127.302	59.0254	644.974	625.027	701.74	579.967	468.614	157.305	122.768	80.0676
CCDC50	Q8IVM0	15	12	827.731	801.429	954.791	784.408	942.933	777.849	912.218	871.502	863.007	793.569	896.345	821.929	970.975	808.157	972.54	833.188	19	14	2417.05	2194.74	2420.2	2097.42	2469.57	1985.6	2225.01	1894.96	2342.16	2147.68	2362.96	2094.67	2449.78	2009.32	2268.67	1921.66
CCDC51	Q96ER9	13	12	973.554	893.625	1014.14	951.384	977.912	291.534	97.5175	60.1447	927.46	880.949	997.72	952.494	1000.89	226.362	75.4427	80.1889	10	9	957.934	878.226	948.936	883.158	878.743	262.289	99.7563	61.7506	885.81	862.218	943.578	874.911	895.675	237.503	90.573	82.2894
CCDC57	Q2TAC2	2	1	94.4739	60.8345	62.5809	96.3657	71.0192	76.8619	63.9117	39.5493	104.904	73.6567	109.522	71.5169	74.4146	74.8022	75.327	69.9985
CCDC6	Q16204	28	20	3547.14	3293.22	3805.34	2949.74	2967.72	1681.57	1811.67	1046.12	3531.24	3430.9	3633.35	3033.7	3006.5	1652.49	1909.09	1010.06	22	19	2585.23	2375.43	2659.39	2170.84	2102.82	1254.03	1188.89	617.421	2483.23	2372.3	2666.82	2161.81	2106.42	1139.86	1168.35	633.028
CCDC85C	A6NKD9	3	3	294.559	277.669	220.724	104.317	58.8404	36.1235	23.7064	27.6099	300.965	258.033	190.725	88.5202	57.1089	35.5677	36.7957	27.5384	4	4	239.842	217.482	170.548	82.4592	37.363	18.3399	22.5398	16.756	233.356	186.166	168.333	72.4315	36.8907	20.8758	17.7887	15.1435
CCDC86	Q9H6F5	7	7	378.155	371.215	470.146	427.38	478.937	350.732	191.127	38.43	425.137	379.426	422.828	412.717	441.42	290.164	149.265	14.9217	6	6	295.072	292.803	355.525	342.657	407.55	313.438	188.155	29.3443	252.34	231.505	297.161	239.013	296.82	238.049	122.077	21.0009
CCDC88A	Q3V6T2	23	23	2595.73	2341.4	1967.13	539.648	230.901	121.977	140.675	99.9925	2522.77	2380.36	2072.64	431.472	170.091	93.8694	115.015	104.209	20	19	1618.6	1517.86	1429.52	531.274	241.726	135.292	114.372	45.6751	1533.75	1517.19	1456.88	340.439	170.636	110.609	82.9687	41.1447
CCDC88C	Q9P219	3	3	40.8588	35.7882	26.9706	18.9274	9.62972	2.78485	3.5603	2.38788	39.8883	35.6555	22.7577	13.2935	8.52925	2.44451	4.28126	4.36732
CCDC90B	Q9GZT6	8	8	1237.94	1148.46	1288.51	1069.01	1241.88	934.756	737.764	334.303	1198.68	1193.17	1264.35	1117.17	1309.92	1006.9	689.977	306.076	8	7	979.721	849.277	978.203	854.312	976.81	753.689	528.893	237.731	939.194	875.766	1043.61	852.641	962.287	720.377	489.8	238.582
CCDC91	Q7Z6B0	4	4	187.135	176.674	191.724	146.493	93.8189	27.212	24.3142	15.372	183.779	198.099	194.992	146.641	99.1371	24.5674	10.9924	14.4364
CCDC93	Q567U6	23	20	1199.73	1104.52	1142.46	728.144	168.803	121.26	99.9489	83.2027	1250.85	1180.97	1224.13	715.272	209.152	107.559	84.0052	108.213	18	17	1521.61	1391.74	1424.22	894.813	263.808	123.679	151.351	121.29	1488.24	1349.7	1424.2	809.866	213.653	121.32	134.569	92.2898
CCM2	Q9BSQ5	10	9	954.258	882.829	701.612	271.293	121.717	52.2757	40.5527	27.6845	951.798	851.275	667.862	249.794	114.094	48.7681	47.3253	34.0894	6	6	150.021	132.296	119.677	45.843	26.0281	15.2065	10.4775	6.03898	159.416	132.523	93.34	48.0672	33.6318	16.3946	5.97483	6.42886
CCNA2	P20248	13	10	924.148	861.346	904.381	753.553	923.886	698.202	714.752	578.763	981.32	836.614	834.407	730.936	888.649	660.752	723.07	526.141	13	10	897.257	870.851	869.94	783.799	827.191	650.561	636.221	484.649	909.933	863.748	874.61	712.078	846.922	693.818	679.23	452.591
CCNB1	P14635	13	10	1887.21	1768.2	1729.13	1261.66	1200.39	668.762	324.856	64.025	1818.41	1689.88	1675.02	1235.78	1167.52	641.563	265.554	66.6017	15	7	2530.09	2258.26	2303.05	1888.69	1558.58	875.341	449.388	151.655	2264.45	2108.24	2250.74	1689.96	1579.13	874.596	428.015	125.434
CCNB2	O95067	15	12	1352.74	1194.61	1169.5	681.819	490.974	245.942	137.289	65.7413	1421.33	1233.75	1041.04	660.759	480.234	217.195	118.024	61.9917	10	9	1609.43	1397.18	1356.8	986.985	823.664	417.764	295.923	292.508	1455.93	1352.76	1347.34	865.209	711.091	374.889	260.72	268.44
CCNC	P24863	3	3	156.183	145.96	148	108.293	97.076	28.7238	24.7484	9.32766	155.609	160.215	138.874	86.047	77.2577	25.423	12.8438	8.49201
CCND2	P30279	9	6	823.263	715.332	799.278	604.035	506.693	304.902	272.146	201.701	843.965	792.396	820.184	649.835	521.026	307.398	289.158	208.176	9	7	1410.1	1253.45	1313.35	973.873	881.682	515.546	441.904	303.905	1462.54	1288.3	1331.67	1058.69	895.153	536.758	406.288	285.584
CCND3	P30281	10	8	1129.02	999.64	1056.51	807.397	705.589	409.453	311.57	202.671	1115.3	983.224	997.073	862.325	775.173	430.357	362.056	181.729	11	9	1267.91	1160.43	1242.42	838.675	816.695	455.181	354.826	192.056	1290.54	1073.73	1078.57	1004.56	892.285	466.48	380.488	211.152
CCNDBP1	O95273	4	4	328.684	283.93	221.024	91.6986	31.6506	13.049	10.8546	7.16364	319.783	300.139	221.629	83.0586	28.5545	5.50016	6.71116	2.66892
CCNH	P51946	14	12	1285.6	1209.57	1276.11	962.792	817.18	358.53	174.194	92.6796	1252.88	1164.9	1193.62	898.702	762.688	359.833	143.711	113.672	12	11	649.962	647.745	592.759	422.106	341.556	156.028	68.588	35.2982	675.213	630.167	667.575	423.675	336.188	163.509	52.5513	34.1444
CCNK	O75909	5	5	491.73	479.929	550.381	466.617	472.068	176.48	38.4686	17.3868	495.336	491.436	548.255	480.008	511.879	187.494	19.6706	14.1938	6	5	797.594	739.937	855.102	744.075	759.098	268.003	31.7847	12.9285	776.841	719.535	812.205	700.392	677.72	258.816	12.2212	6.14313
CCNL1	Q9UK58	5	4	673.555	600.68	575.774	294.11	139.985	43.3641	42.3763	22.0879	634.833	569.432	498.343	253.195	110.139	40.4567	28.2332	17.348
CCNL2	Q96S94																			2	1	117.245	122.708	84.214	16.317	19.815	18.34	17.257	12.0779	101.313	126.623	65.3514	27.1205	17.7284	10.7111	17.6529	13.8578
CCNT1	O60563	8	6	789.009	705.994	640.083	330.755	129.576	30.2355	33.8663	25.3712	820.302	725.894	704.843	357.997	133.749	25.5452	28.4646	28.5089	6	6	230.095	203.285	200.711	86.8298	41.2252	9.12389	9.94922	7.82515	242.376	209.327	210.785	83.8971	25.1587	5.68345	3.93796	9.0004
CCNY	Q8ND76	8	7	539.065	480.037	505.531	378.376	156.908	33.0204	22.838	18.6553	518.548	497.183	521.1	387.16	184.306	41.8012	22.1005	18.4398
CCP110	O43303																			5	5	580.207	501.066	392.129	213.675	90.0909	52.0707	37.2435	25.9421	580.402	491.744	342.961	144.863	78.3438	25.5755	43.8607	28.0012
CCS	O14618	12	9	2045.14	1893.64	1905.83	1456.46	807.834	323.52	250.697	127.975	2127.26	2005.62	2168.58	1435.7	784.815	295.053	215.451	125.682	10	9	1562.22	1498.68	1547.81	1068.38	562.963	172.801	114.108	48.3118	1539.1	1423.56	1465.85	1084.27	566.135	162.962	107.275	54.1453
CCT2	P78371	136	32	14553.6	13376.8	14547.5	12527.5	14035.9	6853.76	3394.53	1470.49	13937.7	12912.9	14215.1	12527.6	14148.8	6792.33	2875.27	1457.47	140	30	18234	16515.8	18014.1	15688.6	17163.7	8422.09	3775.33	1714.64	18088.9	16895.3	18598	15516.5	17177.9	8303.85	3447.88	1640.93
CCT3	P49368	127	31	12357.2	11542.1	12706.9	11002.6	12155.1	6027.46	2533.54	994.179	12098.9	11437.2	12766.8	10926.4	12204.5	5756.83	2311.65	941.4	110	32	12096.7	11170.3	12240.3	10381	11281.1	5224.77	1999.18	705.199	12715.4	11812.3	13164.7	10965	11944.5	5524.86	1761.22	628.885
CCT4	P50991	115	30	7190.96	6595.66	7413.55	6499.28	6913.36	3465.55	1266.42	499.291	7248.18	6632.62	7572.51	6692.09	7246.65	3495.29	1239.02	514.252	88	28	11350.4	10460.2	11403.9	9543.51	10782.1	4890.5	1589.14	489.922	11672.1	10512.9	12019.2	10581.1	11362.6	5143.41	1365.93	417.018
CCT5	P48643	166	36	14329.9	13262.8	14782.9	12332.8	14242.6	7394.42	5620.76	4990.67	14328.2	13013.2	14572.5	13200.9	14603.3	7500.87	5662.37	4762.56	149	33	17245.3	15775	17865.6	14872.7	17260.7	8801.42	6359.13	5516.31	17124.1	15905	17923.7	15794.8	17868.7	8598.62	6066.9	5356.95
CCT6A	P40227	89	27	9774.97	8936.63	9787.56	8383.9	9663.56	5010.03	3282.86	1734.35	9649.37	8938.74	10030.7	8989.8	10036.5	5028.24	3087.13	1695.49	83	29	10630.9	9876.12	10997	9526.03	10787.4	5419.22	2997	1549.46	10472.4	9797.41	11289.7	9800.41	11078.5	5258.5	2768.93	1419.21
CCT7	Q99832	105	34	11475.4	10750.5	11566.8	9752.55	10858.8	5537.56	4624.57	4045.29	11163.4	10056	11566	10269.9	10836	5424.99	4507.59	4103.22	88	31	14603.6	13395.6	14842.5	12602.2	14373.2	7174.61	5547.61	5014.39	14667.5	13556.5	15928.3	13128.6	14722.9	7160.71	5273.47	5006.36
CCT8	P50990	117	35	22468	20374.8	21589.7	18714.1	20247.1	10526.6	7831.7	5152.37	22216.1	20618.6	22672.1	19830.7	21058.6	10535.6	7720.96	5293.8	123	38	21871.5	19850.8	22366.2	18267	20018.9	9729.48	6962.43	4309.28	21893.2	20125	22531.1	19500.2	20775.1	9828.11	6615.09	4520.91
CCZ1B	P86790	6	6	356.333	308.221	330.935	243.896	179.778	145.21	99.7752	30.2216	365.192	331.573	286.929	212.181	174.911	130.415	94.8819	35.5451	7	7	438.5	379.096	365.634	234.169	170.946	107.091	50.2744	15.4802	448.359	402.267	378.181	238.131	169.463	98.4767	38.9722	5.28595
CD109	Q6YHK3	15	14	1668.41	1572.9	1692.99	1468.56	1768.26	1403.17	1436.71	875.457	1628.43	1542.1	1589.03	1538.23	1714.63	1438.6	1341.31	872.494	16	15	1699.06	1714.87	1867.14	1686.29	1998.79	1545.53	1526.81	943.781	1782.32	1741.92	1862.51	1538.04	1875.3	1504.8	1476.46	891.754
CD151	P48509	11	7	1338.76	1198.72	1523.43	1310.14	1295.06	1162	1252.97	1080.44	1459.08	1371.09	1428.82	1355.63	1402.38	1192.43	1400.09	1286.66	6	5	1793.27	1724.74	1914.26	1907.44	1582.51	1330.98	1361.11	1094.08	1834.34	1808.67	1883.54	1924.23	1862.91	1406.76	1752.93	1344.35
CD244	Q9BZW8	2	2	209.28	191.248	190.372	139.665	127.098	57.7658	57.3121	38.8777	183.441	150.48	171.717	150.247	134.614	58.5461	51.3751	39.6698
CD276	Q5ZPR3	9	7	324.604	324.091	363.165	329.026	356.229	267.903	353.338	291.396	320.797	327.937	363.607	328.215	342.653	300.553	320.4	283.512	6	6	347.341	333.184	376.069	359.266	388.071	319.336	383.177	324.148	361.414	339.337	409.651	345.731	373.078	297.616	364.6	302.728
CD2AP	Q9Y5K6	22	21	2339.51	2209.53	2456.43	1743.83	1206.12	183.323	96.3018	82.0834	2241.07	2085.02	2259.61	1788.85	1141.81	126.626	91.6421	79.2184	18	17	3320.33	3073.61	3306.52	2480.48	1689.81	238.512	111.026	86.587	3266.99	3085.72	3469.65	2512.5	1572.22	178.154	90.1656	73.1461
CD2BP2	O95400	7	7	692.269	518.794	456.322	139.406	46.0244	45.8307	47.4996	46.9368	736.131	527.795	433.431	101.298	41.6574	40.7012	43.5068	54.2276	7	5	946.181	758.099	626.999	160.159	42.8205	49.3059	50.0983	60.9851	968.77	608.863	462.95	117.743	29.0693	45.249	60.9704	60.2884
CD300A	Q9UGN4	3	2	83.5955	81.9404	97.2897	82.0188	58.6988	29.6786	20.3198	17.8345	91.0445	81.6323	90.9016	78.5244	59.5812	17.2338	18.5135	11.7675	3	3	77.017	72.4633	78.4258	60.7032	61.9637	32.717	26.1497	22.7099	71.9472	64.0218	64.0122	56.9971	53.3155	25.3569	14.8013	23.2867
CD302	Q8IX05	4	3	491.018	478.687	543.996	491.076	533.812	422.263	422.026	292.217	468.969	434.317	515.152	491.653	508.665	432.924	454.623	273.443	5	3	558.516	492.4	604.988	502.525	550.705	447.716	392.158	264.524	547.47	485.626	556.826	530.723	582.951	435.003	430.052	285.584
CD33	P20138	3	3	69.6737	77.622	91.5049	73.9812	76.0464	45.035	54.8807	41.7133	77.7484	87.3794	89.4793	74.2993	66.5034	54.2682	47.6724	41.2469	3	3	380.88	336.411	383.08	347.125	353.311	252.981	221.524	175.726	376.726	354.196	435.497	358.85	361.086	222.092	234.784	166.579
CD34	P28906	2	1	21.2388	20.0263	23.8153	23.5945	26.4817	19.9714	28.2219	24.7743	22.7611	18.1796	24.9559	19.8887	23.9808	19.3117	26.0347	25.5974
CD37	P11049																			3	3	93.739	77.4417	81.6053	77.9914	75.9853	57.7847	65.2422	57.3277	64.3959	89.4776	95.6166	66.9192	65.569	46.4513	47.6628	37.716
CD3D	P04234	2	2	135.915	114.49	144.169	121.084	90.0662	38.1127	34.3873	21.864	129.581	127.844	146.632	119.023	92.2148	56.7127	37.8371	30.086	2	2	115.239	98.646	120.655	97.9021	74.1382	37.1407	29.0552	22.0295	116.626	99.8565	101.777	94.2602	71.9564	35.8495	25.6646	20.0009
CD4	P01730	8	7	624.408	586.862	660.067	583.293	577.783	352.324	254.605	157.526	467.505	407.692	474.551	365.623	393.705	269.386	187.45	119.131	6	6	739.401	684.529	805.291	635.198	729.207	443.753	280.515	176.661	521.879	475.903	578.52	461.048	490.138	301.769	178.973	142.006
CD40	P25942	8	6	787.131	719.11	826.474	758.566	839.06	680.3	831.113	731.214	835.626	762.722	898.284	732.07	769.734	648.53	898.717	743.415	5	4	622.156	644.61	729.23	644.425	682.441	499.142	629.97	538.489	672.591	658.135	715.116	677.681	744.853	602.227	706.795	529.309
CD44	P16070	12	8	1779.33	1655.27	1875.7	1654.21	2072.8	1565.25	2003.58	1720.99	1709.68	1576.47	1852.95	1712.18	2107.71	1682.44	1994.95	1668.56	12	8	1933.74	1820.71	2043.88	1982.03	2213.31	1815.38	2063.45	1784.3	1932.19	1897.6	2173.47	1880.68	2195.58	1811.6	2071.91	1730.93
CD46	P15529	2	2	307.445	304.604	352.872	307.506	365.504	282.702	327.982	265.129	327.895	304.362	344.469	337.593	357.487	288.575	351.873	273.807	3	2	380.02	355.31	409.412	385.975	423.083	336.386	317.759	261.802	354.492	384.24	445.139	345.951	394.066	290.512	324.949	252.44
CD47	Q08722	11	6	2099.53	1992.53	2288.15	1827.14	2583.45	2029.2	2603.36	2427.95	2079.71	1969.97	2129.27	1909.21	2513.66	2042.03	2537.4	2240.68	10	6	3172.7	2870.78	3306.03	2886.95	3593.64	2911.81	3456.43	3132.95	3132.43	2959.53	3365.19	2909.83	3479.59	2749.81	3417.33	3250.72
CD48	P09326	3	3	605.76	549.454	567.135	563.329	634.853	494.669	505.736	285.725	585.029	562.278	602.951	479.287	619.545	487.925	523.933	348.051	2	2	223.693	247.629	280.849	239.51	265.067	206.993	182.256	106.065	266.184	257.726	264.352	216.854	245.981	220.671	189.022	104.433
CD53	P19397	6	4	981.389	856.811	1018.8	970.052	945.553	896.882	911.003	818.819	1031.12	950.031	1077.89	895.92	993.349	900.07	1109.54	980.342	2	2	376.198	327.007	363.596	303.127	341.136	288.923	294.69	242.41	312.33	303.066	338.408	321.697	363.693	286.686	350.478	332.872
CD55	P08174	6	6	469.197	447.433	502.601	427.38	492.461	397.677	457.542	283.635	467.955	469.151	477.525	386.027	474.548	397.356	446.176	285.089	7	5	364.254	354.019	421.559	368.104	483.619	408.548	424.382	265.63	375.153	339.337	376.708	332.391	428.349	367.02	394.61	242.154
CD58	P19256	2	2	188.43	171.438	199.613	164.211	207.818	157.861	203.719	170.51	169.92	175.228	191.113	143.446	196.173	165.983	200.756	153.584	4	3	272.808	249.842	307.508	253.982	329.466	271.966	289.232	233.224	272.162	254.776	284.037	241.99	307.509	248.432	281.768	228.153
CD59	P13987	3	3	624.538	581.248	527.693	454.517	486.584	445.099	290.989	239.982	639.114	582.334	577.219	489.489	469.727	414.345	495.932	284.968	4	3	338.55	394.768	412.999	358.197	437.944	338.874	338.537	226.844	412.91	360.969	396.661	359.732	373.469	359.588	374.106	237.296
CD63	P08962	6	4	409.495	414.29	472.324	361.782	456.066	376.83	439.393	440.489	517.083	483.812	519.419	423.64	504.833	427.423	534.694	435.762	7	4	431.907	426.851	481.805	412.49	483.116	399.977	427.992	402.57	445.003	392.106	460.004	460.166	505.781	427.789	471.468	376.445
CD69	Q07108	5	4	322.014	281.717	383.825	390.302	341.997	293.683	399.882	281.695	284.401	288.997	343.306	260.202	256.125	229.907	324.218	332.402	2	1	37.3618	28.0265	28.4518	25.1554	27.5394	20.3675	19.9865	26.0271	24.332	29.3888	33.3453	22.2697	25.6801	13.8807	24.1709	20.1438
CD74	P04233	7	5	135.786	126.365	151.456	120.479	110.813	75.748	53.144	46.6383	127.778	120.806	138.874	113.046	109.026	65.3908	60.169	29.9647	6	5	413.942	387.762	446.016	376.748	338.282	156.857	155.137	121.375	433.571	380.525	435.765	373.072	333.189	204.386	159.555	120.005
CD81	P60033	4	3	199.308	200.155	263.321	207.337	252.284	216.343	258.513	309.828	210.484	185.432	204.302	201.876	201.859	197.15	266.711	224.796	5	4	365.687	313.362	377.373	330.808	446.005	372.605	448.155	453.604	383.019	318.361	357.692	368.001	443.862	386.584	492.652	415.59
CD82	P27701	4	4	225.08	209.925	266.476	250.724	243.009	212.842	259.034	226.923	237.076	212.995	265.205	204.658	225.716	201.672	246.23	214.605	5	5	387.569	388.868	432.565	363.733	336.938	247.912	311.419	283.407	372.846	358.457	393.447	368.993	337.491	287.779	333.776	305.728
CD86	P42081	5	4	622.401	560.304	739.552	643.878	608.442	518.301	658.134	499.216	702.665	690.825	713.377	643.137	667.136	595.239	704.325	609.848	4	3	293.544	276.67	322.752	287.393	272.708	203.122	238.429	181.68	343.48	317.268	372.958	295.569	280.135	233.896	241.302	204.295
CD8B	P10966																			2	2	809.634	738.831	892.196	750.582	628.117	277.772	147.301	73.0631	740.972	698.559	808.723	707.558	580.474	224.387	125.607	71.5746
CD99	P14209	6	3	425.489	388.218	445.053	404.736	441.905	387.174	390.591	408.029	411.165	374.734	432.914	380.565	412.371	364.722	464.343	376.682	4	2	298.321	282.847	333.024	292.735	337.19	299.706	354.386	332.229	281.706	280.341	314.704	269.441	325.629	272.587	329.566	295.156
CD99L2	Q8TCZ2	4	3	537.769	519.064	552.26	462.123	507.684	393.937	420.723	447.28	533.647	448.274	538.945	526.381	549.828	429.257	527.868	455.779	5	5	344.283	313.455	359.764	294.872	338.701	294.637	295.659	221.741	339.284	307.873	355.415	334.045	373.6	259.909	304.173	236.582
CDC123	O75794	11	10	1375.86	1256.1	1227.05	720.106	352.618	89.1153	74.6795	41.9372	1385.84	1279.38	1183.79	820.384	424.979	52.4348	65.4917	58.7162	10	9	1692.18	1443.73	1371.56	899.087	404.527	120.546	91.8321	59.9645	1669.68	1570.06	1524.78	917.025	424.569	105.253	93.2888	81.4322
CDC16	Q13042	10	10	993.239	931.734	1038.93	657.361	377.471	138.527	26.1378	15.5212	954.841	881.183	952.592	615.829	342.406	157.427	25.8033	14.8004	11	11	1440.2	1377.63	1511.86	854.798	558.345	202.477	56.3495	25.4317	1476.49	1188.12	1120.08	967.297	483.62	206.899	52.2798	22.5724
CDC20	Q12834	5	4	319.618	285.82	259.264	137.937	76.6129	36.6009	25.8773	26.1921	317.642	280.201	210.25	123.248	79.6064	26.0341	21.4063	11.6462	5	5	492.393	465.111	381.042	260.101	80.5193	35.1132	28.0867	28.7489	513.908	473.062	408.178	175.732	78.4742	33.0077	23.0846	18.1437
CDC23	Q9UJX2	10	10	1168.59	1026.85	1046	702.735	343.129	72.6449	72.1612	34.9228	1177.04	984.045	959.833	624.897	312.492	57.3239	55.7721	56.8965	8	8	247.964	237.765	242.37	172.397	119.142	50.4118	40.4132	14.6296	267.862	219.051	232.346	173.747	109.89	49.0744	37.3427	16.715
CDC25C	P30307	6	6	503.71	407.489	190.447	56.0909	21.3836	6.60408	9.031	8.4322	518.21	422.471	159.563	39.5713	22.4974	7.578	10.9924	13.9512	4	4	757.556	543.936	287.453	86.7327	15.7008	7.83365	5.19472	5.0183	780.512	607.879	235.961	42.5549	14.0784	4.48118	13.5792	5.71454
CDC26	Q8NHZ8	2	2	75.8899	72.602	84.4429	71.7341	58.9112	53.31	62.3487	62.458	77.6357	75.7679	85.8587	53.4831	56.4908	52.3126	78.7983	62.2343	4	4	306.061	283.676	320.388	278.36	226.361	218.881	384.057	354.258	304.15	250.843	280.288	264.039	222.257	206.244	379.538	363.016
CDC27	P30260	14	13	2304.99	2150.58	2303.32	1415.15	715.29	163.988	107.156	71.6364	2274.42	1995.3	2161.47	1395.51	661.944	138.971	81.5753	71.4542	10	10	941.594	918.145	950.73	607.42	279.592	55.0198	32.489	20.4134	874.483	804.752	876.619	578.35	255.106	47.8721	31.5037	28.0012
CDC37	Q16543	16	9	3017.34	2808.21	2979.84	2289.79	2342.5	444.622	118.185	88.7247	3003.34	2788.63	3047.21	2467.23	2160.37	330.865	70.93	96.0811	20	10	2427.47	2228.29	2482.07	2115.68	1659.75	313.346	79.8579	60.2196	2403.62	2237.49	2568.79	2105.03	1708.96	316.852	49.5639	65.0029
CDC37L1	Q7L3B6																			2	2	312.654	282.201	323.486	205.031	52.7279	10.875	14.1754	8.16537	289.152	294.544	328.23	200.868	46.4067	3.9347	7.46854	9.0004
CDC40	O60508	9	9	169.652	194.433	204.045	197.053	167.529	66.1204	54.6202	50.7425	164.624	158.808	158.916	170.136	142.031	50.7237	46.0524	52.6505	4	4	76.157	69.9741	66.6864	65.5594	51.8883	11.5201	11.1819	7.1447	62.508	69.9214	79.1448	51.3745	49.9263	14.4272	7.60433	12.7148
CDC42	P60953	29	6	3271.81	2906.02	2834.55	2370.25	2571.2	1788.35	1854.4	1428.77	2986.55	2452.84	3025.74	2504.43	2706.86	1898.53	2028.85	1571.39	19	7	2237.89	2130.75	2380.98	2049.24	2337.91	1715.02	1891.76	1644.3	2336.4	2218.8	2423.89	2194.44	2288.14	1822.75	1972.1	1610.36
CDC42BPB	Q9Y5S2																			4	3	62.6838	65.3645	71.6594	41.2781	18.1357	7.92581	7.30783	8.25043	65.3398	60.9627	65.8871	41.2319	17.0766	3.8254	9.91279	15.0007
CDC42EP4	Q9H3Q1	2	2	60.3493	45.8283	59.2002	42.5219	30.7301	23.0745	21.1881	17.1629	61.0719	59.6995	57.153	35.5524	43.5115	17.2338	18.8607	15.4069	2	2	55.8994	53.7482	60.5721	51.1849	37.4469	15.5751	15.4961	15.6503	63.5568	52.0041	71.6455	46.5237	33.8925	16.6132	15.7518	16.715
CDC45	O75419	3	3	1121.38	914.785	465.338	51.7695	47.5113	28.7238	24.2274	18.9538	1123.52	911.795	473.387	70.7956	43.2643	28.6008	28.2332	19.6529	4	4	459.044	394.861	238.375	47.4942	28.7989	23.3166	11.446	11.7377	431.578	373.533	207.035	46.0827	23.7248	19.2363	10.5917	7.00031
CDC5L	Q99459	31	23	3394.91	3385.74	2640.34	339.397	284.147	220.56	124.958	100.142	3218.22	2885.75	2194.05	348.722	244.876	219.517	126.818	83.8283	21	19	2952.54	3054.43	2309.16	311.383	202.012	119.809	90.2473	62.1759	2861	2416.88	1722.71	262.606	161.641	119.571	70.7474	68.1459
CDC73	Q6P1J9	14	14	1647.63	1511.96	941.719	145.024	116.194	78.692	71.4665	41.7879	1525.11	1347.05	750.359	105.42	104.329	85.0691	55.7721	54.4702	12	11	1024.63	831.761	606.292	173.271	202.432	183.952	145.54	60.0495	938.355	823.762	449.826	153.683	193.448	154.655	140.137	66.4315
CDCA2	Q69YH5	4	4	403.408	377.314	404.485	249.427	122.991	53.0713	39.7712	38.3553	395.841	374.852	363.089	207.749	107.543	46.2013	43.2754	34.5746	4	4	92.3057	85.1859	96.5241	54.6814	52.1402	31.9797	23.2442	12.6733	114.843	105.21	87.4477	59.4225	46.146	30.6032	19.0108	12.1434
CDCA3	Q99618	10	9	588.859	560.142	661.419	552.525	705.235	520.688	670.726	593.463	594.043	548.672	596.485	554.823	680.98	533.149	619.741	524.928	9	8	665.251	605.705	718.795	673.077	772.867	572.594	646.875	586.886	662.837	642.84	726.365	656.183	753.065	596.216	649.763	513.737
CDIN1	Q9Y2V0																			2	2	48.255	50.7981	34.24	29.8174	16.7923	14.3771	9.94922	12.163	41.742	37.8013	48.21	25.2463	14.2088	11.2576	15.2087	13.4292
CDIPT	O14735	4	4	284.458	274.97	333.489	283.393	301.212	213.558	212.229	119.916	297.81	290.053	313.953	268.961	288.758	223.673	197.864	123.498	5	4	182.605	171.662	180.738	172.688	164.985	116.583	98.2595	54.9462	175.568	176.442	210.249	165.479	177.675	132.905	106.732	57.574
CDK1	P06493	24	12	3678.85	3260.72	2978.49	1431.05	1117.9	628.82	425.586	222.297	3638.51	3370.03	3021.87	1335.02	1089.02	585.828	370.618	203.93	22	11	3030.03	2707.79	2568.98	1244.37	927.945	503.104	315.029	166.965	2948.79	2651.55	2475.05	1124.18	908.45	493.039	271.991	126.863
CDK11A	Q9UQ88																			12	11	1718.17	1367.77	1092.17	581.196	188.83	40.2742	45.4318	25.857	1489.29	1231.16	905.545	412.54	144.565	35.7402	36.5279	35.2873
CDK11B	P21127	17	15	1603.21	1342.52	1166.35	538.697	250.727	100.334	75.8083	51.2648	1377.84	1250.41	918.068	489.592	233.504	76.6355	65.2603	53.8636
CDK12	Q9NYV4	26	20	1735.69	1644.1	1774.28	1395.88	1193.16	481.859	226.296	167.599	1823.82	1675.57	1753.25	1411.07	1243.54	537.182	207.93	189.008	18	14	1420.04	1294.38	1385.09	1036.52	905.611	348.09	128.988	84.5457	1358.4	1237.83	1370.77	1056.15	855.004	364.178	110.127	90.1469
CDK13	Q14004	12	6	107.036	100.077	117.499	92.995	78.9495	56.0949	25.53	16.1928	100.96	104.738	113.789	76.4633	87.6412	48.2792	25.3404	20.5021
CDK16	Q00536																			6	4	197.129	180.697	236.908	114.413	37.8667	26.5422	26.5019	16.4158	198.956	447.606	200.072	93.7089	42.1049	26.3406	25.6646	4.14304
CDK19	Q9BWU1	4	1	825.076	729.582	654.658	476.297	393.544	136.935	48.1943	33.8034	885.543	745.598	756.178	463.623	431.283	124.059	45.1268	45.3716
CDK2	P24941	14	7	2097.59	2048.19	2157.2	1644.78	1851.1	1331.64	905.706	1125.51	2111.04	1860.54	1975.66	1828.73	1805.11	1387.14	1048.1	853.205	14	10	2338.41	2114.71	2263.42	1728.83	1901.73	1238.82	1042.29	844.266	2332.52	1959.33	2042.5	1978.69	2075.39	1269.7	1125.71	881.325
CDK4	P11802	14	9	1881.64	1712.27	1773.83	1296.57	1352.98	903.486	824.34	485.411	1903.03	1692.23	1692.22	1434.77	1399.04	901.17	778.263	483.196	14	11	2664.06	2309.33	2345.85	1826.34	1738.17	1175.23	999.94	605.429	2675.26	2536.95	2468.49	1825.34	1846.36	1171.45	959.503	632.599
CDK5	Q00535	12	8	603.817	526.675	492.909	300.592	100.404	31.8269	21.3618	15.1481	547.619	585.149	580.452	307.708	99.7552	24.5674	17.3565	20.9874	9	6	1151.43	1068.88	994.753	527.001	174.976	30.413	14.7918	10.3768	1086.34	994.741	913.982	544.504	144.825	13.1157	18.875	25.0011
CDK5RAP1	Q96SZ6	5	5	218.216	183.853	172.717	73.8947	47.5821	27.4507	25.8773	18.8046	212.963	163.499	128.012	71.2078	57.727	27.3786	28.8117	20.7448	4	3	403.622	358.076	287.208	188.52	118.134	147.641	52.0353	19.5629	358.792	321.201	287.118	155.998	146.39	77.7103	80.3886	50.1451
CDK5RAP3	Q96JB5	17	14	2123.75	1943.36	1821.38	689.598	181.832	66.8365	74.5058	42.0864	2110.14	1869.45	1787.39	617.065	128.062	64.6574	51.4908	41.7322	12	12	1656.25	1476.09	1387.86	612.471	188.998	77.0462	47.1047	27.1329	1641.57	1508.55	1377.87	480.451	110.672	53.9928	35.0342	24.1439
CDK6	Q00534	16	13	1326.2	1180.42	1284.07	941.791	811.304	386.697	180.62	66.0398	1298.29	1207.24	1198.14	957.338	851.442	384.156	107.263	76.9134	21	12	1143.5	1027.76	956.436	789.238	587.396	241.553	60.3997	15.5652	1120.11	1143.54	1003.3	745.813	615.67	248.105	48.3418	31.1442
CDK7	P50613	12	8	495.357	477.716	504.704	336.891	282.306	145.767	46.9786	28.0576	567.563	506.566	525.238	356.76	272.194	143.004	51.028	26.0826
CDK8	P49336																			3	2	329.377	294.924	282.072	199.106	179.762	51.1491	11.446	5.95392	339.18	283.728	286.18	200.206	178.327	50.9325	6.518	6.00027
CDK9	P50750																			11	9	1102.89	957.327	918.691	586.344	264.479	99.902	78.6252	44.9946	1049.74	994.851	912.375	476.041	237.769	89.1865	68.0316	37.4302
CDKAL1	Q5VV42	15	10	696.802	639.491	629.716	393.587	316.577	147.518	81.3659	33.1318	722.159	748.648	586.27	432.09	343.024	156.082	50.1023	27.2958	14	12	1097.54	1060.95	1003.15	621.212	454.737	179.621	50.1863	18.7123	1221.84	1110.77	1037.45	658.057	471.888	218.048	49.9713	10.0004
CDKN1A	P38936	6	5	341.505	306.062	329.658	277.516	269.136	180.618	180.794	109.171	347.502	333.918	322.875	256.801	290.365	173.194	157.712	116.341	7	5	305.01	284.045	304.247	229.312	264.395	174.46	149.59	98.0696	342.745	292.577	312.16	283.332	297.863	173.236	150.864	92.4327
CDKN1B	P46527	8	7	515.43	496.608	574.572	469.037	544.575	448.282	558.099	510.111	501.196	457.422	533.255	484.027	523.498	484.503	547.654	444.739	5	4	547.432	497.102	559.823	501.165	586.221	452.6	527.661	475.548	549.358	529.873	609.455	492.248	552.187	441.67	520.897	418.876
CDKN2A	Q8N726	3	2	478.845	389.514	325.977	250.378	168.166	57.2884	17.3673	7.08902	411.165	308.819	277.489	209.604	169.72	47.1791	16.0836	18.0759	4	4	672.417	638.525	460.283	320.513	215.278	71.7009	18.8419	7.56998	649.937	563.304	414.874	266.023	199.966	70.0595	16.7024	11.0005
CDKN2AIP	Q9NXV6	17	15	327.518	321.284	338.147	199.905	140.339	42.8867	34.9951	25.2966	348.178	319.14	296.885	195.899	116.196	37.2789	32.0516	21.23	17	14	1639.14	1584.79	1466.2	904.526	539.118	126.444	124.585	68.4701	1701.25	1477.75	1311.18	867.745	495.873	137.933	107.275	83.8609
CDKN2AIPNL	Q96HQ2	4	4	68.9614	65.5307	78.2825	76.8332	70.0987	69.0643	81.7132	64.622	69.0721	63.57	76.2901	65.6431	81.4605	73.7021	78.7983	73.3953	5	4	164.545	247.813	371.911	229.992	258.602	179.068	245.649	187.719	182.385	163.441	200.206	172.645	200.096	173.345	210.613	194.294
CDKN2B	P42772																			3	3	37.5529	36.9692	51.6045	157.634	35.3479	53.2688	9.77312	18.8824	36.0785	38.2383	37.4967	28.7742	156.948	10.0553	6.11062	4.42877
CDKN2C	P42773	7	6	604.141	568.239	611.234	527.375	623.241	380.65	220.912	77.9046	605.761	544.215	622.217	599.341	679.373	407.745	174.606	79.3397	9	6	1819.07	1695.05	1869.18	1723.87	1846.07	1143.16	556.188	245.387	1725.89	1686.31	1958.26	1638.03	1688.37	1097.12	491.701	190.723
CDS2	O95674	6	5	289.832	270.22	331.085	304.049	312.966	275.303	281.611	214.238	284.852	289.935	309.04	271.022	333.753	260.219	311.606	213.635	5	5	558.23	486.684	532.105	568.959	578.16	515.823	608.751	467.893	492.198	498.627	581.734	493.57	579.171	456.862	572.09	462.02
CDV3	Q9UKY7	24	15	2221.01	2040.3	2471.91	2289.79	2601.58	1912.48	2711.99	2162.52	2298.99	2040.69	2464.3	1862.33	2146.53	1745.14	2558.8	2138.17	26	15	2269.42	2203.68	2639.49	2284.09	2528	1840.91	2574.65	2293.62	2335.35	2144.4	2512.41	2306.34	2675.68	2187.25	2749.37	2342.39
CEBPZ	Q03701	15	14	2029.6	2083.76	2509.1	987.856	330.526	155.076	113.669	81.8595	2389.69	2262.13	2706.62	928.174	287.646	116.97	87.8236	66.4803	11	11	1047.28	1180.71	1347.83	489.51	96.388	59.0749	61.6323	40.1464	1256.56	1275.19	1557.72	436.132	51.0995	56.1787	59.0693	46.5735
CELF1	Q92879	10	8	297.602	258.614	197.96	49.436	23.5078	13.4469	9.98621	10.1485	289.697	234.341	196.156	46.3726	30.0378	17.845	14.4637	7.15756	10	7	641.744	581.827	451.478	115.19	47.0185	32.5327	27.2943	21.0939	690.525	586.466	355.147	94.3704	53.4459	30.4939	24.4425	18.858
CELF2	O95319	15	11	1366.73	1256.42	1237.95	815.003	386.392	151.814	192.517	118.946	1254.12	1108.84	1178.36	777.721	387.154	138.604	138.157	78.7331	15	6	328.612	312.533	288.512	190.851	71.0316	20.8283	15.4961	11.9078	286.74	305.688	260.602	172.755	65.569	10.4925	10.8633	9.28613
CENPE	Q02224	2	1	22.7281	22.5633	18.932	12.7047	7.50551	8.67283	5.2102	4.85038	25.5781	24.7477	12.8012	10.305	11.1251	9.16693	6.24832	2.79023
CENPF	P49454	11	11	469.974	398.798	315.459	211.054	150.11	63.8129	52.3625	39.2508	457.476	380.012	269.472	185.697	146.481	62.3351	40.0355	28.0236	9	9	79.788	76.9808	65.382	44.0948	38.7903	21.5656	13.295	9.86649	88.8327	77.0228	54.3702	48.8389	36.1086	16.6132	13.4434	14.4292
CENPH	Q9H3R5	2	2	415.776	372.942	342.805	184.866	142.534	94.128	86.4892	52.6826	407.334	379.661	320.936	177.247	138.199	111.47	84.3523	53.3784
CENPQ	Q7L2Z9																			2	2	46.1528	47.3869	40.4358	24.6698	20.4027	12.7182	5.723	2.97696	39.3297	40.6418	42.8534	24.5848	20.0748	15.7388	2.98741	4.00018
CENPS	Q8N2Z9																			4	4	145.53	136.353	150.982	101.787	45.9271	34.3759	25.0932	13.0136	141.167	116.9	147.442	101.867	46.2763	26.3406	25.393	16.5722
CENPX	A8MT69	2	2	132.03	129.874	158.969	117.799	104.794	65.5634	77.024	62.2341	124.848	112.831	142.365	116.756	94.4398	59.8906	73.1285	62.9622	2	2	214.424	203.192	221.989	203.38	180.434	161.557	116.925	74.6792	209.234	187.368	238.64	193.371	166.204	104.16	106.053	85.4324
CEP135	Q66GS9																			2	2	393.876	271.784	316.231	128.496	30.5621	12.073	13.383	11.1423	169.275	135.363	143.425	91.7245	29.9818	12.7878	13.4434	10.8576
CEP170	Q5SW79	33	31	3027.5	2757.47	2866.55	1808.91	1091.56	442.075	364.8	240.131	3279.52	2936.07	2863.08	1822.86	1045.27	384.4	339.029	233.652	33	29	5163.58	4585.01	4513.15	3013.69	1592.75	605.771	440.847	298.972	5145.38	4655.67	4668.61	2836.85	1517.47	594.576	409.955	310.014
CEP250	Q9BV73	4	4	169.457	157.295	158.969	87.723	57.7075	37.2375	27.093	15.5212	161.356	167.722	139.65	103.05	70.7063	29.5786	28.5803	20.1382
CEP41	Q9BYV8	9	7	259.528	282.257	286.911	142.431	38.4481	26.1776	39.2501	26.9383	268.852	225.427	276.843	129.843	36.4656	23.4673	33.7872	24.1416	8	6	430.664	400.023	408.434	215.618	36.9431	15.8516	17.169	13.2687	371.587	424.445	424.65	160.408	33.2407	12.5692	9.50541	11.8577
CEP43	O95684	6	6	314.309	272.811	305.918	189.015	121.363	70.8944	110.022	84.1728	296.458	275.392	255.249	184.666	113.353	75.9022	87.4765	68.5427	4	4	434.773	378.266	365.797	245.338	153.65	96.4921	110.322	94.157	425.81	375.172	375.503	229.201	143.131	93.7769	103.337	95.0042
CEP44	Q9C0F1	5	5	213.489	194.595	126.063	33.1878	18.8346	9.30936	10.4204	6.04432	204.625	157.987	116.245	41.014	21.5085	9.53361	20.1335	10.0691	5	5	194.453	182.541	133.128	38.85	21.914	12.626	11.7982	6.20909	199.585	175.896	114.365	42.0037	24.7676	8.30658	15.4802	7.71463
CEP55	Q53EZ4	10	9	1103.71	850.874	489.453	186.941	99.6959	60.1528	50.1047	36.7883	1081.83	814.446	395.933	163.644	100.62	45.2235	42.234	35.9091	8	7	871.075	668.765	390.091	147.047	59.9486	29.3992	26.8541	14.7147	862.003	667.203	346.309	144.532	69.8707	35.4123	23.4919	25.8583
CEP76	Q8TAP6	8	8	223.461	209.439	240.106	188.496	218.793	140.277	119.053	85.4414	225.921	214.285	241.542	226.711	191.228	143.982	124.735	86.2546	6	6	200.951	183.002	194.923	164.821	160.955	105.985	94.8257	55.1163	199.166	195.78	192.304	174.96	170.896	107.111	106.868	59.4312
CEP85	Q6P2H3	6	6	173.019	140.022	93.2328	72.6848	51.0517	36.8396	37.0792	25.2966	180.399	174.172	125.555	75.5359	65.3909	34.8343	31.7044	34.0894
CEP97	Q8IW35	5	5	407.099	354.967	280.9	106.045	38.4481	20.5283	17.8015	12.3871	352.347	299.905	261.585	88.6233	34.117	19.6783	9.14106	6.91493
CEPT1	Q9Y6K0	3	2	526.632	472.318	571.192	454.69	386.322	119.908	19.5382	10.8947	500.181	508.325	537.781	454.452	379.984	96.6806	12.7281	5.58047
CERS1	P27544																			2	2	253.793	238.963	251.582	212.607	229.719	128.103	36.3631	16.0756	230.105	212.714	247.88	193.261	246.373	137.387	27.2941	11.2862
CERS2	Q96G23	5	4	1142.04	1054.21	1136.97	996.239	613.47	168.444	93.002	44.6981	1169.94	1096.41	1210.17	966.406	620.04	153.393	70.93	41.0043	6	5	122.692	101.504	126.036	89.3551	53.3157	18.9851	11.1819	4.33786	119.038	121.488	125.212	110.136	48.7531	18.4712	4.75271	5.57168
CERS5	Q8N5B7	2	1	250.592	229.519	237.101	206.56	199.25	90.0701	51.1467	15.8943	243.837	208.538	253.826	237.531	208.287	106.459	42.234	6.42967	4	2	352.31	382.968	368.08	365.19	285.722	169.76	101.253	29.3443	324.077	303.175	382.065	304.278	275.311	172.143	105.646	22.2867
CERS6	Q6ZMG9	6	4	425.877	370.459	469.545	426.256	301.283	121.897	54.0992	24.7743	443.842	409.804	431.88	423.743	348.958	123.937	53.5736	22.3219
CERT1	Q9Y5P4	22	18	1056.05	982.097	1118.57	747.936	196.843	55.2196	59.3094	33.2065	1122.39	1040.58	1168.4	682.296	154.763	39.4789	34.0186	31.2991	22	19	596.547	550.113	614.77	451.632	148.948	59.9044	40.5012	25.5168	581.451	560.792	610.928	414.634	114.843	49.1837	36.7995	26.2869
CETN2	P41208	7	6	327.453	321.824	398.099	346.225	435.745	414.466	512.944	473.994	343.896	329.461	386.752	359.337	487.28	476.436	595.442	508.793	8	7	565.205	527.802	580.204	478.729	595.372	494.349	575.734	556.011	590.261	522.116	556.022	514.958	577.215	514.243	628.987	526.881
CFAP20	Q9Y6A4																			4	3	389.098	342.311	355.606	211.053	137.277	62.3005	35.6587	12.7584	376.622	322.185	293.278	187.418	131.529	51.1511	26.7509	11.8577
CFAP298	P57076																			6	5	597.598	597.684	342.4	74.3007	34.4243	24.4226	13.1189	13.3538	650.356	621.317	266.494	54.4614	26.9837	22.5152	26.6151	19.7152
CFAP36	Q96G28																			2	2	116.29	114.78	105.492	55.4584	26.0281	13.8241	12.1504	6.20909	109.599	107.504	96.9557	41.5627	28.8086	10.4925	9.6412	3.42872
CFDP1	Q9UEE9	10	8	1186.59	1082.93	1293.99	1193.9	1342.64	1190.88	1349.44	1292.07	1187.75	1176.51	1320.21	1115.52	1341.56	1164.93	1461.07	1399	15	12	1451.95	1323.88	1565.91	1348.29	1653.37	1454.39	1792.62	1745.35	1441.99	1272.13	1379.61	1339.16	1697.49	1403.81	1788.92	1662.65
CFH	P08603	7	7	318.194	304.604	364.066	292.208	284.147	164.943	96.1281	54.1004	256.344	221.205	279.558	254.947	219.288	128.948	84.8152	36.7583	9	9	659.709	619.073	701.756	637.723	583.282	305.236	191.941	110.913	516.426	567.784	685.118	495.886	481.534	266.248	185.084	98.4329
CFL1	P23528	56	11	6423.71	6134.68	6740.18	5237.71	5519.67	2123.49	695.214	458.921	6205.9	5589.11	6403.2	5566.16	5235.11	1794.76	542.216	381.049	82	12	10806.2	9829.47	10927	8857.32	9373.23	3412.98	912.598	419.496	11062.1	10140.4	11236.2	9332.53	9314.05	3098.03	624.777	346.587
CFL2	Q9Y281	22	7	946.099	856.002	966.886	853.895	936.065	458.228	97.5175	43.8027	963.742	885.054	1008.97	806.987	880.862	352.866	52.8793	31.7844	42	6	560.141	546.794	578.248	582.653	525.264	227.176	50.0102	28.4938	584.807	611.812	662.352	517.604	525.986	240.672	41.2806	26.7155
CGGBP1	Q9UFW8	8	7	432.741	405.06	494.186	403.18	288.608	122.534	84.0578	50.5932	374.319	356.789	391.924	313.273	276.274	114.159	62.8303	17.5906	4	4	651.204	621.285	671.266	497.086	360.028	151.604	77.2165	41.7625	556.175	489.887	589.234	475.711	319.502	145.365	67.6242	49.4308
CGN	Q9P2M7	16	15	934.573	862.101	990.627	771.962	615.523	303.072	185.83	141.109	963.855	936.074	983.884	793.178	675.665	333.065	198.095	143.879	17	16	821.291	807.791	897.087	727.467	608.219	266.344	178.91	178.873	837.881	824.089	951.88	708.881	623.361	305.048	182.775	106.005
CHAC2	Q8WUX2	4	4	429.503	418.608	511.39	386.932	328.26	136.299	60.5251	18.3568	485.082	458.713	490.972	400.969	325.719	111.103	43.3911	10.5544	4	4	205.92	199.505	203.157	178.419	139.125	48.2921	48.7776	40.4866	207.976	190.754	228.06	189.072	175.72	48.5279	44.6754	32.2871
CHAF1B	Q13112	22	18	881.67	884.341	1752.57	1968.8	2135.11	1504.62	773.367	83.1281	868.191	857.491	1640.63	1867.48	2080.77	1468.54	675.976	32.8762	14	12	948.379	958.249	1552.62	1698.04	1842.96	1300.66	657.441	117.547	938.774	943.939	1621.6	1715.76	1890.81	1227.73	580.781	45.7163
CHAMP1	Q96JM3	6	5	412.279	420.606	460.755	270.688	130.992	70.8148	71.2928	60.0701	363.277	378.37	380.158	255.565	116.814	41.4345	73.7071	45.0077
CHCHD1	Q96BP2	2	2	681.779	582.435	620.325	423.75	280.749	94.128	82.9289	63.4281	669.2	587.964	595.192	409.934	270.34	87.6359	85.5094	85.7693	2	2	483.124	431.83	447.158	351.884	197.31	60.0887	45.696	33.5971	469.964	410.461	461.209	340.77	172.721	48.7465	45.626	28.5727
CHCHD2	Q9Y6H1																			4	3	594.636	691.536	866.027	349.942	667.16	491.861	355.882	326.36	857.913	398.224	350.594	848.011	836.363	576.324	592.595	402.018
CHCHD2P9	Q5T1J5	2	1	411.437	372.834	446.706	322.198	497.488	323.441	350.733	344.153	460.631	401.593	415.07	358.306	469.48	315.831	404.174	266.043
CHCHD3	Q9NX63	15	10	2369.75	2161.76	2537.34	2298.77	2197.91	1561.67	1192.01	994.105	3196.02	2840.71	3039.84	2766.49	2516.75	1727.66	1621.44	1179.42	9	8	1685.96	1708.33	1960.08	1703.96	2039.51	1302.41	1238.63	958.071	1885.73	1767.48	1928.4	1827.88	2096.9	1360.86	1219.41	940.185
CHCHD4	Q8N4Q1	5	4	463.628	452.237	451.139	397.562	421.583	376.91	357.767	245.653	414.095	350.69	405.889	388.809	389.75	292.975	333.938	263.859	8	6	1208.19	1055.24	1283.92	1183.66	1324.24	1058.19	1368.5	1162.29	1097.77	1080.61	1308.9	1175.88	1336.15	1049.14	1219.54	1074.48
CHCHD5	Q9BSY4	4	4	284.976	247.063	298.405	269.219	266.304	177.037	193.038	133.721	286.092	246.422	289.773	252.164	258.597	157.671	176.457	130.049	7	6	772.845	768.517	855.836	733.003	681.181	435.643	401.314	294.124	763.626	716.476	807.786	778.335	744.462	455.441	438.064	301.299
CHCHD6	Q9BRQ6	6	5	410.272	394.318	466.99	394.192	418.326	281.111	315.564	251.25	480.35	457.422	532.867	458.059	415.832	303.609	284.53	219.094	8	6	597.789	590.124	682.109	574.592	540.629	381.729	363.807	261.717	629.905	601.324	630.748	622.779	535.502	400.902	354.144	235.439
CHCHD7	Q9BUK0																			3	2	53.1283	49.8762	51.523	56.3325	46.7667	35.6661	31.0803	18.1169	47.7201	45.4489	58.3877	51.4848	52.6637	40.8771	31.911	23.1439
CHD1L	Q86WJ1	18	16	1500.44	1380.73	902.277	202.93	221.483	110.758	83.7105	52.4588	1417.39	1349.98	811.65	204.349	214.962	99.9807	66.3016	64.7819	16	15	628.462	593.812	393.76	98.5819	75.0618	61.7476	47.5449	29.5995	578.304	534.134	354.344	76.9516	64.9172	55.3044	30.5531	23.2867
CHD3	Q12873	11	2	1854.45	1485.78	764.118	126.183	69.5322	35.6461	36.0372	18.133	1782.02	1550.78	765.1	96.7643	52.1644	32.0231	33.6715	33.7254	6	2	939.397	743.717	460.201	118.298	59.8647	30.6895	24.3007	13.0136	818.058	710.467	394.787	48.6184	51.8816	26.8871	16.295	12.8577
CHD4	Q14839	41	31	3589.1	2896.95	1641.15	379.24	218.085	141.232	112.888	81.4118	3464.31	2870.15	1537.83	336.253	207.916	133.348	138.504	91.2285	38	28	5332.99	4679.23	3021.11	662.296	369.347	220.448	180.671	94.9225	5151.57	4477.05	2386.4	420.367	310.247	151.704	164.172	86.0038
CHD8	Q9HCK8	6	5	204.553	139.914	72.8733	34.2249	43.971	33.7365	30.9138	10.7455	221.639	167.839	66.8509	33.2853	40.6685	31.1676	19.6706	6.91493
CHDH	Q8NE62	10	10	1693.02	1486.8	1341.17	623.309	421.088	198.202	98.0385	59.9209	1730.41	1562.51	1154.05	479.184	348.092	158.405	93.262	60.4146	11	10	714.175	657.609	540.828	232.906	137.361	62.4849	29.7596	17.9468	713.494	676.708	498.84	223.909	120.318	54.6486	28.9236	19.858
CHEK1	O14757	14	12	1908.64	1817.15	1988.84	1397.17	1013.32	214.195	102.554	55.4436	2047.71	1821.13	1964.15	1481.86	1004.35	160.36	64.9131	49.1324	20	16	2113.67	1897.97	2076.65	1460.86	1061.36	217.775	117.982	63.792	2039.59	1800.8	1940.99	1634.17	1062.92	209.851	108.362	86.1467
CHEK2	O96017	22	17	3212.76	2884.86	2849.87	1772.52	1000.36	233.212	196.511	150.362	3092.47	2883.87	2947.26	2011.54	1074.19	252.274	166.159	124.105	13	13	3186.36	3024.74	3038.23	2047.49	937.264	207.914	146.685	110.658	3188.12	2983.35	2958.62	2076.59	1030.72	166.35	125.879	152.007
CHERP	Q8IWX8	12	11	1615.19	1384.94	311.778	56.9551	55.0876	30.6334	28.3956	25.222	1611.87	1504.33	852.251	32.5639	11.3723	30.5564	26.7289	23.4137	13	10	4006.03	3838.44	2320.74	238.248	169.938	124.97	110.234	99.5155	3976.08	3597.68	2001.79	110.687	123.186	136.403	97.6342	123.577
CHID1	Q9BWS9	13	10	2515.63	2427.39	2827.71	2549.67	2271.41	912.159	495.75	245.056	2452.34	2369.92	2711.14	2586.15	2090.78	766.478	426.969	166.08	12	9	2305.92	2110.1	2370.14	2054.78	1880.24	747.883	425.351	196.82	2383.59	2253.55	2439.43	2269.96	1882.21	690.211	352.379	156.007
CHKA	P35790	6	6	671.354	642.568	736.697	588.997	510.092	240.532	189.13	117.603	706.046	665.96	774.022	612.634	538.332	264.741	196.706	143.515	9	8	1373.41	1230.49	1381.09	1194.06	946.416	459.881	323.922	215.447	1304.28	1268.2	1500.4	1131.67	941.299	476.317	306.21	231.01
CHKB	Q9Y259																			3	2	338.645	252.423	321.285	306.332	474.719	465.226	593.959	285.958	357.953	290.174	299.706	309.901	600.158	454.239	579.287	234.01
CHM	P24386	15	13	781.757	714.198	777.19	595.739	614.107	115.452	28.6561	26.5652	772.413	689.3	802.598	719.807	631.659	107.681	26.1504	36.1517	11	8	1075.66	984.985	1086.71	937.451	849.356	178.976	49.57	29.7696	1086.65	993.103	1072.27	1017.13	905.451	165.804	37.2069	56.8597
CHML	P26374	9	6	430.086	393.292	438.517	380.104	365.575	157.543	91.5258	74.472	399.221	383.531	413.001	354.699	332.517	156.693	87.3608	73.3953
CHMP1A	Q9HD42	5	4	393.177	344.657	449.861	358.93	395.526	230.347	148.317	49.9963	451.842	400.186	472.74	393.343	389.997	250.196	148.456	47.6766	9	7	1576.17	1434.88	1630.47	1504.37	1552.03	973.4	528.013	230.417	1644.72	1504.18	1771.45	1486	1563.75	974.384	526.057	194.294
CHMP1B	Q7LBR1	3	3	207.078	197.456	229.513	187.027	117.185	39.7836	31.0007	17.4614	224.344	229.18	241.413	191.88	121.016	23.3451	26.9604	24.9908
CHMP2A	O43633	7	7	608.414	538.496	682.38	528.931	547.761	338.081	104.985	58.8762	664.354	585.852	687.258	604.699	546.49	329.521	134.686	36.637	10	8	1237.14	1143.74	1349.95	1007.67	1230.46	655.63	248.026	83.3549	1349.27	1047.51	1160.39	1234.53	1363	741.035	233.697	31.7157
CHMP2B	Q9UQN3	11	8	800.211	736.06	884.998	681.647	734.053	504.536	522.322	331.244	853.655	832.626	896.862	732.585	762.07	554.172	499.981	330.461	8	7	1235.23	1097.37	1228.24	1094.21	1043.81	698.116	582.073	368.122	1177.69	1128.25	1351.89	1043.15	987.184	649.225	582.953	347.444
CHMP3	Q9Y3E7	4	4	1028.79	931.033	1088.07	802.989	516.11	84.8186	44.7208	32.908	1103.69	999.409	1160.13	820.487	470.592	53.1682	31.8202	28.145	7	5	667.353	597.039	668.821	534.479	325.855	103.496	78.8894	57.5829	636.827	615.527	746.586	551.78	335.666	77.7103	69.2537	54.1453
CHMP4A	Q9BY43	14	8	1365.69	1297.5	1556.33	1242.04	1456.21	1148.55	1386.87	1189.69	1327.36	1276.68	1436.71	1284.63	1417.09	1183.27	1406.91	1086.98	11	7	1671.25	1501.08	1789.36	1617.81	1674.78	1183.99	1173.21	976.188	1523.27	1482.44	1681.59	1505.96	1582.65	1115.38	1114.31	902.183
CHMP4B	Q9H444	16	12	1532.24	1392.28	1683	1322.24	1642.01	1270.53	1602.48	1488.55	1629.9	1593.12	1691.83	1438.38	1687.68	1406.57	1737.15	1476.52	19	13	1812.57	1650.8	1930.24	1695.22	1848.58	1484.8	1686.88	1500.64	1822.17	1836.42	2053.48	1662.07	2003.31	1502.94	1762.17	1502.78
CHMP5	Q9NZZ3	12	6	716.681	670.799	762.465	567.391	627.277	502.706	496.358	461.159	780.977	671.238	777.772	606.657	634.997	515.67	629.692	473.733	14	5	576.672	514.434	587.46	463.578	657.084	530.66	592.903	521.989	591.729	521.024	598.34	520.14	651.909	498.614	616.494	543.881
CHMP6	Q96FZ7	4	4	463.498	446.3	525.514	443.541	497.984	281.986	121.832	30.5201	471.786	468.33	520.971	453.009	485.055	259.485	69.1944	16.984	4	4	610.785	522.271	588.601	525.447	499.824	283.947	114.724	25.772	558.587	545.387	562.718	472.403	479.97	245.263	74.278	20.5723
CHMP7	Q8WUX9	12	10	501.961	474.639	453.993	131.455	66.7707	42.0911	33.6926	23.5057	503.562	477.713	404.208	116.035	56.9853	36.5455	38.9942	30.3286	11	11	501.184	489.266	428.978	174.242	96.472	60.5495	42.4382	38.5304	499.54	480.819	415.142	141.997	91.1187	52.8998	46.9839	39.0017
CHORDC1	Q9UHD1	28	16	2622.41	2350.09	2615.33	2165.25	1534.24	174.173	132.86	95.5898	2668.35	2429.5	2738.69	2045.55	1507.33	124.181	100.205	95.4745	23	14	1250.71	1192.88	1298.1	1060.8	709.98	64.1437	35.3065	23.3053	1208.42	1133.38	1285.2	1110.07	723.344	44.2653	27.0225	29.4299
CHP1	Q99653	8	8	689.549	644.079	730.987	558.748	401.757	98.0268	80.3238	61.861	712.018	669.479	673.81	530.194	405.819	90.3248	54.2678	60.2933	10	7	684.553	602.109	672.815	571.872	366.409	83.6818	53.7082	39.466	654.027	624.049	695.832	534.251	329.539	64.376	30.8247	29.0013
CHRDL1	Q9BU40	4	4	124.454	115.407	123.509	163.606	99.1294	80.2038	40.9	18.133	108.397	88.6696	125.038	99.1344	92.2148	57.3239	31.473	20.7448	2	2	24.8442	23.3247	26.4952	19.7164	23.5093	10.5063	7.74806	5.18842	20.1368	25.6743	18.8823	21.7184	18.3802	6.33923	4.75271	5.14309
CHST14	Q8NCH0																			5	5	235.064	220.156	246.609	182.207	119.561	66.3556	32.6651	12.3331	225.7	218.504	269.976	175.952	115.886	60.4413	27.7015	14.8578
CHTOP	Q9Y3Y2																			4	3	33.1574	39.6428	28.2887	21.9503	17.7159	9.03173	7.39588	3.40224	26.5345	23.5985	42.5855	18.852	17.4677	10.6018	5.29587	4.57163
CHUK	O15111																			9	8	961.183	861.816	661.158	143.551	47.5223	29.7679	18.4017	14.6296	992.158	962.512	663.959	105.285	35.5871	27.5429	30.1457	23.1439
CIAO1	O76071	11	8	1651.19	1420.14	1681.87	1438.22	1153.51	774.985	687.572	247.817	1808.04	1677.45	1790.36	1131.49	1123.14	738.121	631.428	311.414	14	12	1649.37	1579.81	1708.33	1359.17	1107.87	577.662	473.16	232.203	1672.3	1616.28	1791.81	1295.5	1108.68	722.235	495.911	234.868
CIAO2A	Q9H5X1	4	3	445.109	395.235	426.497	367.832	385.684	279.52	208.668	105.888	438.997	403.705	423.475	386.645	389.997	277.575	233.155	119.373	4	4	472.613	451.559	482.702	392.774	409.901	254.732	215.889	95.2627	464.405	465.305	466.7	379.797	420.006	266.466	221.476	111.719
CIAO2B	Q9Y3D0	6	5	339.497	290.408	223.879	56.1773	33.7748	15.6747	14.1544	9.17842	286.655	268.003	206.759	61.3149	28.8017	10.1447	7.28971	8.24939	4	4	544.852	477.465	403.461	132.964	61.7118	22.5793	26.5899	15.7354	521.04	440.614	346.978	98.8905	53.3155	26.5592	11.9497	19.0008
CIAO3	Q9H6Q4	8	6	158.061	139.914	178.051	130.85	104.865	64.7677	17.541	5.67122	161.581	151.536	171.33	141.488	115.701	74.191	15.2737	4.12469	9	7	209.169	169.819	157.422	115.093	90.6786	50.7805	23.1561	15.7354	203.256	168.248	165.923	99.4417	101.417	67.8735	11.1349	14.4292
CIAPIN1	Q6FI81	14	11	4251.07	3851.52	3993.38	2496.52	1066.21	242.76	200.766	166.331	4301.63	4041.62	4230.09	2537.2	985.808	181.016	209.55	193.375	17	11	3679.04	3264.63	3545.96	2218.82	979.497	162.663	148.534	114.57	3730.98	3245.77	3499.65	2206.68	847.704	136.731	143.124	132.292
CIB1	Q99828	4	4	411.826	361.175	379.617	283.998	274.234	137.97	56.0964	31.5648	392.573	340.017	344.599	284.934	244.505	129.559	51.3751	37.6075	3	3	518.766	454.601	471.452	318.667	349.616	178.699	68.3238	33.7672	512.965	447.825	450.764	361.276	340.098	167.662	61.242	25.2868
CINP	Q9BW66	2	2	110.662	112.385	132.825	118.75	98.6338	45.9898	35.8635	14.4019	104.115	102.158	99.0479	92.6422	79.8536	66.1241	62.4832	9.46253
CIP2A	Q8TCG1	4	4	374.982	344.549	250.624	101.292	75.1259	50.0478	58.3542	38.43	372.967	372.506	233.396	92.3331	62.9187	58.4239	46.631	28.9942	6	6	274.433	249.104	208.538	73.7179	53.5676	25.5285	13.5591	10.632	271.218	249.095	160.834	75.7389	56.5744	19.2363	9.36962	11.8577
CIR1	Q86X95	3	3	488.622	473.775	593.204	525.474	488.92	425.128	253.563	95.2167	516.182	490.849	531.703	437.552	518.801	377.678	233.502	96.0811	2	2	72.8126	80.2075	101.905	74.4949	82.6183	57.7847	40.4132	14.9699	79.918	71.5602	71.7794	74.9671	62.8315	56.8345	37.0711	6.71458
CIRBP	Q14011	5	4	327.194	330.568	353.999	248.563	196.064	91.6614	32.6506	12.3871	307.163	287.707	308.135	213.932	156.122	72.4799	33.093	12.2528
CISD1	Q9NZ45	11	5	2288.42	2107.02	2397.38	2087.55	2474.77	1982.89	2376.63	1791.88	2175.83	2055.59	2377.15	2196.21	2471.63	2058.89	2363.6	1707.26	11	4	3411.58	3102.83	3544.16	3083.04	3806.32	3066.27	3414.17	2469.18	3374.18	3320.28	3704.67	3154.68	3729.22	2979.77	3386.37	2445.11
CISD2	Q8N5K1	13	7	2737.48	2545.71	2885.03	2273.11	3088.45	2358.69	2969.9	2473.77	2595.44	2414.96	2691.1	2578.63	3050.75	2489.98	3058.44	2255.24	10	7	1164.81	1014.12	1145.98	974.359	1211.82	980.22	1158.69	882.286	1135.53	1023.26	1202.57	973.25	1170.33	963.782	1107.24	861.895
CIT	O14578	27	26	1954.36	1863.2	1970.89	880.341	303.478	114.259	112.54	87.7546	1928.39	1879.18	1856.05	881.08	270.587	116.97	99.1632	95.9598	21	20	1027.69	955.022	954.154	467.269	160.283	61.5632	49.3939	30.365	1015.02	897.944	964.335	426.982	134.918	51.2604	48.885	38.716
CIZ1	Q9ULV3																			2	2	42.2351	52.8263	55.6807	45.2603	31.4017	17.4183	13.4711	8.67571	51.1811	52.3318	70.4402	34.3967	37.6728	21.3129	12.0854	7.14317
CKAP2	Q8WWK9	3	3	129.634	126.473	131.773	56.0909	28.2519	18.0618	15.6306	7.90985	133.75	111.189	124.521	60.6966	30.7795	17.6005	8.3311	6.18704
CKAP4	Q07065	40	31	5315.79	5095.58	6099.2	4985.86	4315.1	1818.99	1045.25	603.761	5151	5391.02	5660.34	4885.62	3917.89	1543.22	886.452	537.666	41	31	7158.95	6820.59	7674.24	6993.2	5799.99	2290.56	1331.7	731.141	7010.45	7128.27	7998.58	6544.3	5366.23	2039.27	1007.44	539.452
CKAP5	Q14008	70	60	7985.73	7452.09	7943.87	3615.4	1029.18	341.9	345.175	286.471	6804.45	6531.87	6689.48	2882.83	818.808	271.097	345.509	282.056	57	50	8708.84	8304.52	8486.46	4018.74	917.282	231.415	219.499	125.543	7631.44	6905.18	7402.25	3071.67	592.206	192.691	215.23	180.151
CKB	P12277	20	11	2502.36	2243.59	2582.65	2188.67	1361.54	540.341	372.268	81.7849	2460.46	2283.24	2579.51	2037.31	1400.53	489.27	394.223	81.2807	16	9	2609.79	2516.95	2751.92	2064.59	1494.85	566.695	392.158	87.0123	2655.86	2362.03	2661.06	2348.79	1624.75	557.197	346.404	61.0027
CKMT1A; CKMT1B	P12532	3	2	145.758	146.823	199.538	185.039	113.999	60.6302	41.4211	18.0583	141.412	136.758	192.277	171.579	133.007	50.8459	36.7957	21.7153	3	3	145.721	124.736	144.46	133.547	120.905	79.9032	93.5931	77.486	161.514	156.668	178.645	135.602	143.391	89.5144	95.3257	78.432
CKS1B	P61024	6	4	1958.25	2060.33	566.759	776.284	757.915	501.512	615.498	692.336	2114.19	1809.63	1572.74	863.665	670.35	519.337	744.36	560.23	10	2	1559.16	1428.8	1254.81	667.249	372.706	199.804	302.35	297.101	1663.18	1486.27	1187.57	596.54	391.198	267.669	377.636	283.584
CKS2	P33552	2	1	89.4232	77.784	74.9769	23.6809	12.462	11.2985	8.16264	6.19357	100.171	81.515	62.3252	19.8887	18.9127	8.80025	7.28971	5.21652
CLASP1	Q7Z460	31	21	917.931	867.175	780.721	236.031	113.716	63.7333	57.3121	52.7572	942.221	858.312	740.661	182.09	102.351	75.5355	67.5744	58.3523	26	19	2728.37	2408.53	2077.96	536.519	189.669	74.0049	53.2679	41.6774	2762.42	2492.7	2024.96	433.376	121.492	80.9892	61.5136	40.7161
CLASP2	O75122	28	20	1728.89	1605.18	1441.39	391.167	218.368	104.949	145.538	72.4573	1674.29	1495.77	1314.65	341.2	181.463	91.1804	99.9732	64.9033	25	19	1766.42	1574.37	1421.45	461.83	184.716	97.6902	61.104	32.4063	1732.71	1657.36	1470.41	376.489	130.877	87.4377	66.5379	37.8588
CLCC1	Q96S66	17	16	2112.49	1997.82	2339.46	2040.19	2130.22	1592.22	1451.04	1211.77	2104.5	1977.59	2278.75	2063.69	2156.79	1572.31	1579.78	1232.56	15	14	2896.64	2655.79	3053.72	2556.23	2449.83	1619.35	1626.83	1295.66	2780.56	2637.02	2923.4	2644.58	2493.05	1621.97	1621.08	1157.91
CLCN3	P51790	2	1	36.9089	36.8138	39.592	28.8665	34.7661	13.8447	5.2102	2.76099	41.8039	36.3592	56.6357	40.3957	29.667	17.9672	6.13261	4.00338	2	2	430.282	384.535	435.255	363.83	301.003	105.616	42.0861	14.2043	431.473	426.521	465.896	383.655	342.054	115.964	26.6152	4.85736
CLCN5	P51795	4	3	375.37	365.439	418.308	334.125	260.073	88.0809	39.1633	16.5659	355.276	352.333	394.123	362.634	289.995	118.192	38.9942	16.1348
CLCN7	P51798	5	5	587.953	512.1	552.41	409.143	255.471	76.8619	32.3032	19.9985	544.577	507.035	573.34	455.173	290.365	71.6243	31.8202	18.0759	2	2	432.193	411.824	408.923	342.754	188.074	61.6554	39.3566	18.7974	407.141	400.3	486.654	317.287	218.085	43.5003	33.9479	19.4294
CLDND1	Q9NY35	3	3	325.381	306.116	371.654	320.124	359.769	258.753	340.139	272.442	313.585	294.275	285.765	278.133	304.334	261.563	305.242	262.403	4	3	527.27	506.782	589.906	517.968	539.454	441.633	484.254	441.611	460.315	456.565	525.891	402.287	475.408	384.617	417.016	359.73
CLEC11A	Q9Y240																			2	2	81.9858	81.0372	85.1923	83.8189	75.6495	41.1958	25.6214	10.9722	71.5277	80.8466	87.5816	63.5016	57.6173	31.3683	21.8624	8.57181
CLEC16A	Q2KHT3	8	8	232.008	211.005	257.01	224.018	185.938	127.785	76.0688	32.6095	267.387	260.027	280.334	215.581	205.938	126.259	70.3515	43.5519	10	10	200.951	188.257	194.923	179.876	150.291	91.0546	42.7024	20.6686	180.707	163.988	188.689	165.92	149.648	86.7819	32.3184	14.2863
CLEC2B	Q92478	4	4	423.611	356.047	465.713	429.454	334.491	161.283	168.376	90.2171	453.42	432.675	456.448	297.403	267.621	134.204	147.298	127.138	3	2	75.2014	66.102	73.4529	64.7824	52.56	32.9013	15.9364	13.3538	64.291	60.9627	66.1549	59.8635	51.3602	25.1383	21.8624	18.0008
CLGN	O14967	12	11	1005.99	973.244	1165.3	965.817	823.978	386.856	207.626	143.571	986.503	975.131	1093.92	917.766	739.82	344.799	205.5	95.2319	10	9	937.294	877.857	977.062	778.749	631.644	247.635	150.647	80.8032	1034	1001.73	1042.94	862.122	611.108	247.777	132.668	61.5742
CLIC1	O00299	45	13	864.77	864.8	832.634	769.283	431.85	40.8975	30.306	27.2368	807.457	755.333	839.192	760.511	412	32.512	32.1673	58.5949	56	13	454.362	410.441	442.918	442.987	284.378	38.6153	26.1497	12.4182	426.544	454.926	548.389	353.779	244.026	24.5919	11.1349	21.5724
CLIC4	Q9Y696	16	12	358.599	322.418	397.573	292.381	197.055	52.037	48.1075	32.4603	346.037	337.32	386.623	270.816	164.652	41.9234	42.3497	40.2764	11	10	2082.32	1855.74	1987.63	1498.64	983.107	122.758	33.9858	25.3467	1982.43	1919.67	1913.27	1529.66	1052.75	86.1261	28.9236	60.5741
CLINT1	Q14677	19	16	4297.3	3927.42	4277.14	2995.72	2187.36	928.709	577.029	400.492	4582.99	4112.23	4343.75	2998.56	2302.9	979.15	547.77	403.492	18	13	4520.59	4318.85	4407.17	3167.25	2314.49	969.805	560.326	415.839	4886.22	4413.24	4626.56	3225.79	2228.43	999.304	519.131	491.022
CLIP1	P30622	31	28	3925.88	3782.32	4164.37	3280.84	3202.16	1953.53	1213.19	580.852	3738.01	3596.28	3913.68	3391.18	3018.24	1949.62	1139.51	425.329	33	28	4188.54	3890.16	4272.33	3471.54	3217.92	2060.71	1203.5	548.866	4072.88	3955.59	4303.82	3445.84	3149.79	1915.54	1057.82	412.018
CLIP2	Q9UDT6	9	6	519.445	478.957	481.565	282.701	144.658	66.5182	59.3094	41.7879	521.027	499.646	443	253.71	128.928	57.6906	42.0026	44.0372	11	6	947.997	877.949	801.786	408.217	200.752	98.2431	82.2351	66.1736	926.504	876.749	727.972	373.182	176.762	95.3071	84.3266	63.1457
CLN5	O75503	6	6	1073.14	986.685	1142.61	929.259	1025.28	666.057	560.704	175.957	1076.98	1012.9	1134.78	983.512	1064.06	748.877	559.456	156.253	2	2	679.393	604.691	684.147	603.535	575.893	346.432	230.417	38.4453	624.871	617.712	696.769	609.659	612.542	330.187	231.389	18.858
CLN6	Q9NWW5	4	2	260.305	227.306	308.247	318.05	206.472	240.93	119.14	47.3099	278.542	254.163	281.756	271.022	258.721	162.438	117.677	63.8114	4	2	193.88	213.426	221.174	181.041	154.657	90.5938	69.3804	22.6249	262.408	252.373	255.915	226.335	212.61	145.584	86.4992	17.0008
CLNS1A	P54105	23	7	626.934	575.256	636.552	442.677	407.21	180.856	86.8366	61.4133	642.495	562.747	594.804	464.963	400.133	160.971	79.3768	45.9782	36	9	742.937	688.586	699.963	599.65	467.751	190.772	80.7383	52.0543	738.245	729.258	762.656	511.651	437.213	182.308	55.403	45.5734
CLP1	Q92989	3	3	540.554	413.966	160.096	56.6958	54.0255	36.7601	19.8856	5.89508	557.422	459.416	139.391	58.2234	48.8269	36.9122	15.2737	5.58047
CLPB	Q9H078	23	19	755.403	731.904	816.482	567.736	365.434	39.704	23.8801	23.2818	730.948	729.413	726.567	611.913	379.119	15.0338	9.48819	28.5089	22	19	1456.25	1339.65	1446.64	1071.48	628.705	104.879	89.8071	76.2102	1368.67	1220.13	1282.92	1096.73	626.751	98.586	75.3643	55.2882
CLPP	Q16740	13	7	1646.66	1489.45	1621.47	1381.01	1596.83	1171.23	1155.88	371.166	1606.69	1514.19	1569.38	1290.09	1581.87	1215.41	1143.67	408.83	11	7	1900.48	1717.27	1848.8	1604.7	1951.86	1404.99	1240.04	395.51	1872.41	1780.26	1846.44	1482.25	1827.46	1417.58	1294.09	429.019
CLPTM1	O96005	13	10	856.676	837.325	976.878	798.841	729.663	296.388	182.096	92.1573	870.557	828.286	919.619	764.737	651.066	258.263	126.586	56.0473	13	12	722.106	685.359	774.231	711.344	586.892	235.194	141.226	65.2379	714.752	694.735	780.467	638.985	532.634	216.518	118.546	53.2881
CLPTM1L	Q96KA5	7	6	865.741	641.542	839.471	957.693	445.587	118.396	69.9034	24.5504	895.684	888.69	1063.02	741.55	450.443	99.1251	41.8869	39.4272	9	7	768.45	687.664	786.541	634.907	527.951	108.565	41.2936	16.671	760.689	660.211	808.054	690.359	460.677	90.9352	40.1943	32.0014
CLPX	O76031	26	24	3900.37	3384.82	2921.09	1763.88	1472.78	808.244	323.727	119.245	3996.16	3387.04	2857	1807.71	1682.36	986.484	375.941	103.603	25	20	3823.52	3159.16	2756.48	1718.82	1380.08	765.946	267.572	86.1617	3895.01	3437.18	2951.93	1574.31	1314.25	788.907	261.67	87.7182
CLSPN	Q9HAW4	7	7	660.929	562.679	541.967	416.317	444.525	346.197	436.354	435.117	661.763	542.691	501.187	428.999	432.643	380.611	455.433	423.63	10	9	965.961	778.842	744.393	527.486	523.333	415.091	445.954	431.319	912.974	794.373	716.455	518.155	483.881	353.467	427.472	418.733
CLTA	P09496	10	6	1355.85	1195.53	1309.24	1107.64	1066.42	968.413	951.208	990.597	1487.81	1257.79	1460.89	1186.01	1184.33	1017.04	1374.98	1137.81	6	4	817.851	777.552	898.392	722.416	855.066	678.578	794.264	730.036	885.181	760.723	855.46	759.594	878.728	728.028	895.274	703.317
CLTB	P09497	13	8	2777.43	2575.24	3060.83	2582.51	2900.46	2337.84	3035.46	2878.44	2839.96	2678.38	3072.17	2451.46	2688.69	2370.94	3207.59	2948.31	13	10	2033.4	1893.54	2150.11	1827.31	2080.15	1486.09	1909.54	1779.2	2123.81	1884.05	2114.55	1973.18	2113.2	1673.78	2053.85	1898.94
CLTC	Q00610	139	77	11664.3	10450	10967.7	8768.93	3059.77	1231.3	377.131	259.906	11751.5	10469.9	11668	9040.5	2687.7	1059.7	321.094	342.713	119	72	5440.68	5147.29	5699	4243.49	1370.17	543.286	169.401	126.648	6118.55	5676.74	6077.81	4575.2	1215.31	529.982	162.543	134.863
CLUH	O75153	61	52	2682.95	2461.83	2777	1567.86	465.625	181.095	153.701	113.723	2690.32	2498.35	2715.93	1539.16	397.414	154.004	143.711	101.298	48	39	1125.06	1020.02	1080.92	669.969	182.197	104.879	96.2344	87.9479	1013.24	965.462	1133.34	615.502	143.652	70.606	89.2151	85.2895
CLYBL	Q8N0X4	4	4	163.565	150.764	184.888	128.516	161.723	113.463	54.4465	8.80531	142.764	151.067	156.072	134.687	143.143	104.259	50.5651	6.42967
CMBL	Q96DG6	16	12	4628.96	4233.21	4584.33	3631.39	3842.47	1946.45	997.839	329.005	4405.86	3986.85	4676.71	3799.77	3962.15	1960.62	933.661	263.616	13	11	2767.83	2506.71	2767.49	2305.85	2582.58	1115.7	565.432	158.8	2733.99	2551.15	2894.21	2435.99	2483.15	1093.85	452.322	128.577
CMC1	Q7Z7K0	2	1	126.785	137.323	154.687	115.639	104.157	59.198	54.0992	38.2807	140.06	129.955	136.934	124.279	118.544	65.3908	55.8878	30.4499	5	3	276.344	254.175	301.964	212.995	212.843	133.08	98.4356	65.2379	316.211	255.759	296.492	238.682	206.875	119.025	99.2637	54.431
CMC2	Q9NRP2	5	4	460.52	446.948	507.935	406.032	457.624	372.375	384.773	409.671	453.645	414.612	455.543	408.285	446.611	383.667	473.715	378.986	4	3	306.443	288.747	347.536	283.605	381.186	298.324	339.946	288.085	317.679	286.459	315.91	303.727	348.571	290.184	316.666	260.44
CMC4	P56277	3	3	205.46	207.82	239.43	166.976	226.44	185.153	213.879	222.968	210.484	212.291	225.379	176.01	203.713	166.349	221.237	193.375	5	4	383.269	409.611	444.304	324.883	338.869	253.073	322.953	327.466	408.61	389.703	440.318	322.028	347.138	307.453	373.97	257.44
CMPK1	P30085	8	7	1229	1100.15	1247.41	924.592	381.861	96.6742	79.1081	67.1591	1304.48	1162.2	1378.78	861.295	426.833	79.8134	77.7569	78.0052	8	6	1420.9	1274.01	1316.28	932.498	480.261	162.94	170.193	122.906	1373.92	1303.27	1510.31	1020.21	567.178	161.869	151.543	116.577
CMPK2	Q5EBM0	18	14	1105.2	1027.17	1124.95	784.062	506.268	119.749	55.9228	41.7879	1092.08	1045.74	1114.09	801.01	480.852	106.092	56.1192	56.7752	16	11	1360.12	1207.63	1249.68	935.12	574.718	104.787	35.7467	21.9444	1277.43	1259.57	1404.12	942.05	557.271	78.9125	40.6017	37.4302
CMSS1	Q9BQ75	8	8	2286.54	2092.02	1847.68	670.411	120.796	39.8632	42.0289	29.6246	2311.16	1988.73	1867.56	564.613	51.0519	39.9678	58.3177	58.231	7	6	2165.93	2247.75	2010.21	625.68	104.784	36.4034	35.3946	21.1789	2242.74	1667.73	1445.1	560.6	42.496	15.5202	24.1709	31.7157
CMTM3	Q96MX0	2	1	210.446	205.931	231.617	202.411	211.5	187.938	201.027	176.33	249.358	229.884	260.55	221.249	247.719	214.751	251.206	214.969	6	3	198.753	170.28	195.412	139.86	215.53	167.732	189.651	157.949	200.319	165.626	186.948	186.426	231.773	177.171	239.536	170.722
CMTM6	Q9NX76	3	1	311.783	277.399	311.026	292.727	334.916	277.849	304.97	240.877	304.796	290.405	327.53	295.239	313.357	253.374	320.979	270.653	2	1	848.524	772.297	846.135	785.256	884.201	685.675	756.316	596.072	741.077	716.585	843.81	688.044	835.711	645.837	768.852	643.457
CMTM7	Q96FZ5	6	3	143.038	132.141	154.236	134.739	142.109	128.024	161.082	130.438	148.849	127.375	157.106	133.759	147.717	123.692	158.985	152.978	4	3	65.2638	61.2158	84.7847	68.6674	73.2986	56.3101	63.041	69.6609	64.7105	63.4755	79.8144	64.1631	74.3028	55.6322	71.698	70.8603
CMTR1	Q8N1G2	16	15	769.972	725.48	761.864	325.223	55.0876	26.4959	26.572	19.9985	778.498	779.495	787.211	324.609	51.67	18.8228	26.8446	18.4398	15	14	775.425	726.108	710.153	430.653	175.48	132.25	145.1	99.7707	733.735	688.944	801.626	346.944	138.438	74.7592	96.0047	97.4329
CNBP	P62633	17	8	2954.72	3010.2	3462.08	2867.2	3205.63	2341.58	1962.85	922.916	3219.91	2372.97	2769.59	2667.35	3007.86	2103.02	1777.88	920.898	14	8	1532.12	1712.02	1878.63	1662.68	1789.48	1216.89	1018.34	481.077	1714.88	1560.12	1927.6	1750.59	1808.17	1395.51	1145.67	444.305
CNDP2	Q96KP4	30	19	2166.68	2014.88	2297.76	2033.1	1968.99	1052.52	278.224	71.2633	2030.59	1855.26	2284.31	2027.1	2051.84	1012.76	222.047	59.9294	37	19	4395.6	4152.81	4548.86	4018.16	4109.09	2033.61	548.528	163.307	4526.07	4223.8	4774.27	4204.89	4264.98	2188.57	543.71	132.863
CNEP1R1	Q8N9A8																			2	2	76.5392	73.754	77.4476	69.7358	77.4966	60.7338	57.4061	48.7371	72.6813	77.4598	89.8581	65.927	71.0439	48.0907	55.6746	51.1451
CNN2	Q99439	13	9	3442.63	3212.08	3004.48	1109.63	337.394	121.34	148.404	123.274	3494.73	3298.02	3200.18	1031.22	238.572	118.803	142.091	138.541	16	8	2882.31	2676.99	2691.59	1051.96	270.776	121.191	112.259	96.1983	3052.83	2783.64	2703.38	965.974	230.078	89.4051	104.967	96.4328
CNN3	Q15417	19	11	4352.99	3883.21	3671.24	1509.44	272.677	97.3903	130.602	103.201	4473.01	4126.65	4064.58	1407.46	151.178	62.5796	105.064	139.269	26	11	8735.21	7795.62	7514.04	3148.41	587.816	205.979	204.179	169.346	8544.09	8181.79	7881.81	2761.66	343.748	110.062	170.283	193.58
CNNM3	Q8NE01	6	5	196.718	190.546	225.982	159.284	121.292	31.5882	32.9979	9.32766	202.033	198.92	216.845	164.468	116.937	30.1898	11.1081	5.45915
CNOT1	A5YKK6	59	54	3970.75	3665.73	3589.73	1636.49	496.497	234.723	337.36	187.822	3954.24	3555.34	3247.24	1499.79	450.814	212.184	215.336	162.319	54	47	3926.62	3820.27	3463.94	1674.92	396.887	176.119	126.082	63.1115	4061.87	3584.02	3329.17	1490.52	270.488	120.773	109.855	79.7178
CNOT10	Q9H9A5	18	15	826.954	818.54	768.325	348.818	103.095	43.6028	44.8945	44.7728	877.656	775.859	739.756	346.97	82.3258	41.9234	53.805	36.273	17	16	920.381	851.582	866.923	417.055	118.218	62.4849	58.3746	52.9048	925.56	777.111	728.507	424.667	99.0704	45.7955	62.4641	55.8596
CNOT11	Q9UKZ1																			3	3	237.549	201.164	214.897	124.514	51.4685	31.6111	24.4768	6.03897	237.656	218.395	206.768	109.695	52.9245	27.3243	38.9722	18.5723
CNOT2	Q9NZN8	16	9	535.115	487.378	502.976	315.284	182.965	40.6588	39.858	23.8788	506.266	528.968	517.092	277.618	134.614	28.1119	29.3903	26.5679	10	9	435.538	390.067	375.254	232.809	99.0748	83.221	112.787	108.021	378.824	371.676	343.764	186.205	98.549	78.8032	102.251	124.863
CNOT3	O75175	9	9	2024.55	1796.16	1646.34	970.657	295.972	138.129	121.571	67.0099	1959.82	1893.61	1785.06	847.486	275.903	122.715	137.232	103.239	10	10	1471.73	1364.63	1381.01	700.563	175.312	60.5495	51.6831	35.0431	1372.14	1235.31	1202.44	645.599	162.293	56.7252	49.6997	46.7164
CNOT4	O95628	8	7	862.957	795.599	927.82	701.352	600.795	213.797	89.3548	71.711	842.162	821.953	835.959	731.554	570.224	162.56	74.1699	58.3523	7	7	110.461	102.518	117.557	112.762	74.9778	16.9575	3.52185	2.55168	101.313	110.017	118.65	100.324	77.6921	20.4386	3.80216	3.00013
CNOT6L	Q96LI5	8	6	257.326	245.119	250.699	153.494	90.845	53.3896	61.7408	32.3856	259.049	233.285	239.344	140.767	88.8773	55.3683	49.5237	48.5258	8	8	377.536	363.884	364.085	239.51	173.045	116.491	72.3739	30.7052	379.453	360.969	345.371	213.767	170.766	113.45	90.0298	61.5742
CNOT7	Q9UIV1	9	8	1001.14	962.826	840.072	388.574	101.112	25.0637	21.9697	19.2523	966.559	792.748	773.634	378.504	82.4494	22.6118	16.3151	28.7515	8	6	231.529	214.716	232.669	95.3768	54.2393	24.8833	21.2191	10.2067	295.864	211.84	189.09	125.46	49.6656	27.8708	27.8373	7.28604
CNOT9	Q92600	12	10	2002.34	1878.42	1751.06	848.709	282.873	297.343	420.029	194.762	1896.95	1674.05	1670.88	812.037	269.228	295.664	445.019	162.197	11	9	1936.03	1847.35	1775.67	744.755	214.69	240.816	374.548	166.965	2145.83	1697.67	1480.05	783.517	196.446	252.258	436.842	195.152
CNP	P09543	20	15	2350.06	2069.13	2288.3	1251.89	418.893	119.351	81.4527	65.219	2385.97	2236.21	2344.31	1187.14	379.366	83.1135	90.8321	101.176	17	15	1872.01	1700.58	1724.96	1049.82	530.722	212.891	206.644	167.815	1853.43	1713.51	1724.04	1035.21	470.845	180.559	135.927	121.863
CNPY2	Q9Y2B0	18	11	2161.63	1973.59	2364.63	1970.87	1983.86	1149.59	792.297	522.946	2159.83	1968.91	2147.24	1984.23	2032.19	1030	733.368	512.068	10	8	1573.21	1406.03	1652.98	1371.89	1229.45	625.77	395.063	246.407	1380.95	1357.46	1565.89	1468.58	1329.24	603.976	417.288	276.727
CNPY3	Q9BT09	10	7	1393.8	1244.22	1510.36	1369.43	1426.83	1124.6	1314.97	1046.49	1443.42	1378.48	1499.55	1294.21	1440.21	1173	1343.5	1141.81	10	7	3024.97	2771.4	3168.58	2700.37	3094.32	2243	2334.72	1891.82	2995.56	2794.67	3155.08	2993.84	3237.52	2311.63	2455.11	2156.1
CNPY4	Q8N129																			2	2	305.201	274.918	312.236	284.479	315.444	222.568	215.273	201.668	281.391	281.434	300.643	273.961	315.852	219.141	213.057	172.436
CNST	Q6PJW8	5	5	261.147	251.543	290.442	197.139	159.882	87.6831	84.4052	71.1887	236.964	239.854	263.524	197.651	160.449	92.8916	84.8152	64.6606
CNTRL	Q7Z7A1	4	3	132.225	123.234	112.39	35.0892	48.6442	44.8759	9.89937	37.6091	132.285	84.5645	75.6436	60.4905	40.7921	42.0457	17.935	5.33784
COA1	Q9GZY4	3	3	423.999	425.194	446.105	325.742	279.12	234.644	121.919	116.111	423.898	363.944	396.709	356.554	288.758	214.873	213.947	123.134	3	3	381.167	372.273	392.781	293.026	370.523	217.96	137.704	88.118	401.688	365.886	383.672	346.613	368.516	234.88	181.689	82.5751
COA3	Q9Y2R0	6	4	555.771	564.028	630.317	488.137	573.18	413.75	566.088	493.769	514.83	529.32	555.496	475.989	491.73	400.167	459.83	388.085	6	4	990.901	973.83	1060.38	919.58	900.489	594.159	697.59	575.234	1073.96	1005.99	1151.82	975.896	979.885	734.914	831.724	652.6
COA4	Q9NYJ1	10	5	453.397	441.334	413.951	314.852	439.002	422.343	403.703	501.679	435.166	361.012	374.08	376.752	362.308	359.71	481.005	467.789	7	6	196.269	237.027	280.768	233.586	269.517	223.305	245.473	207.537	212.171	183.216	241.184	254.337	275.572	264.062	265.88	209.295
COA5	Q86WW8	3	3	222.036	220.775	241.083	168.359	125.186	57.9249	42.5499	30.2962	222.203	208.42	213.224	161.583	115.701	49.0125	42.9283	19.6529
COA6	Q5JTJ3	8	5	1666.79	1488.58	1741.15	1450.07	1591.66	1119.19	1609.6	1343.26	1610.97	1444.05	1683.68	1268.45	1459.99	1180.33	1538.24	1290.79	7	5	442.991	421.32	468.598	400.349	358.936	237.682	303.231	253.637	477.306	430.454	492.68	422.241	410.099	344.723	368.131	300.728
COA7	Q96BR5	6	6	655.554	606.51	676.144	505.596	389.295	119.033	85.7945	87.68	676.862	603.446	659.586	522.774	396.919	128.093	87.8236	70.2411	2	2	609.925	557.673	620.722	496.406	368.256	96.8607	60.2236	58.6886	650.356	533.151	614.812	519.478	408.665	109.188	59.8841	61.717
COASY	Q13057	9	7	644.223	612.448	504.178	196.102	144.304	78.3737	52.4493	28.1322	604.86	542.456	487.352	188.891	129.299	77.98	39.9198	20.0169	9	9	585.845	539.418	473.653	211.927	66.4137	25.252	19.018	9.01593	548.519	555.11	496.697	198.553	66.2207	43.6096	13.036	10.0004
COG1	Q8WTW3	10	10	329.72	314.429	240.106	70.4377	86.455	54.5831	16.2384	14.9243	313.698	313.158	195.122	73.9901	51.67	41.679	21.522	11.2822	8	8	661.237	614.279	502.186	218.143	131.232	75.9403	65.3302	35.2982	666.298	642.84	513.839	183.118	106.761	81.9729	68.439	40.1446
COG2	Q14746	7	7	183.573	175.378	134.102	58.8565	41.3511	24.1089	28.9166	15.0735	182.765	169.598	140.813	54.8228	49.4449	22.0006	26.0347	15.4069	6	6	837.727	732.931	532.35	154.137	47.8582	24.9755	15.232	9.10099	863.786	765.421	497.233	125.239	38.7157	19.2363	8.0117	15.5721
COG3	Q96JB2	9	9	1167.23	1091.57	771.631	218.141	102.245	61.9033	49.7574	35.2212	1148.99	1045.97	713.636	210.017	100.991	46.4458	56.9292	45.2503	6	5	203.245	183.371	138.02	68.2789	32.4932	21.5656	19.6343	9.78144	174.624	193.049	157.486	54.2409	35.3264	21.3129	18.4677	17.4293
COG4	Q9H9E3	11	10	380.939	331.54	215.615	57.4737	33.4208	19.8918	23.9669	14.2527	370.713	318.436	201.846	70.8986	40.0504	20.4117	9.95103	5.8231
COG5	Q9UP83	11	11	157.478	150.332	96.5384	37.5956	13.7365	12.8899	11.9834	11.3424	157.976	148.017	80.8158	34.6249	21.0141	8.67803	11.2238	20.8661
COG6	Q9Y2V7																			5	5	308.45	268.28	168.184	50.0194	17.7159	14.1006	13.9993	11.2274	272.581	239.372	153.335	33.7352	17.4677	10.6018	10.8633	10.429
COG7	P83436	9	9	746.791	667.506	465.638	145.024	95.9431	59.5163	72.5954	42.2356	802.724	691.763	453.991	123.351	113.105	57.3239	55.8878	33.4828	8	8	212.418	199.505	116.66	39.627	23.0055	13.6398	21.7474	13.8641	219.093	202.881	119.722	28.3332	16.6855	10.3832	4.75271	8.00035
COG8	Q96MW5	2	2	32.2467	35.1404	29.6752	12.0997	10.267	8.83196	8.24948	11.5663	28.9585	28.1491	24.9559	15.5606	11.4959	6.72242	9.6039	4.12469	8	7	355.845	287.088	221.5	93.9199	75.1457	52.9002	52.6516	37.935	329.321	307.654	201.277	82.3536	86.9473	53.2277	52.2798	46.4306
COL2A1	P02458	7	7	479.557	406.517	506.808	497.904	352.901	243.794	163.426	66.5622	475.279	423.292	529.505	391.488	309.525	186.883	203.765	90.8646	8	8	349.252	301.285	333.84	309.343	286.141	169.852	145.981	83.7801	281.811	282.089	303.054	265.582	250.544	166.787	123.706	92.0041
COL4A3	Q01955																			9	1	658.848	669.594	727.436	546.426	458.095	75.5717	60.8399	50.3531	724.401	652.126	750.871	497.76	424.83	75.7429	59.0693	39.0017
COL6A1	P12109	13	11	1702.67	1512.71	1855.34	1659.65	1425.76	708.944	484.635	256.1	1667.53	1551.48	1798.64	1667.46	1381.74	610.884	424.423	251.121	17	15	1865.61	1710.72	1794.99	1660.94	1422.9	735.257	474.569	261.802	1704.08	1644.79	1930.81	1631.53	1441.21	658.952	391.623	244.154
COL6A2	P12110	5	5	955.294	920.345	1091.37	857.611	763.509	335.296	192.951	101.261	977.827	939.006	996.168	898.599	714.356	313.509	177.614	80.1889	5	5	582.023	549.283	598.058	536.033	451.126	213.997	127.931	64.6426	517.265	506.602	599.411	516.502	418.181	173.455	89.4867	49.7165
COLGALT1	Q8NBJ5	26	19	4053.31	3736.17	4081.13	3432.43	3052.48	1207.43	674.46	327.065	4128.33	3933.13	4233.84	3596.25	2882.15	1049.8	539.438	249.908	31	21	5352.58	5058.7	5507.01	4759.9	3801.87	1413.93	785.284	349.92	5314.97	4958.85	5577.77	4849.38	3710.97	1317.9	602.372	271.441
COMMD1	Q8N668	3	3	76.4727	65.4228	62.2804	41.0526	23.9327	14.4017	13.6333	8.80531	68.8468	53.7178	51.8514	38.953	21.6322	13.4448	9.37248	8.73464	3	3	54.6572	57.2516	51.4415	43.3178	26.4479	19.8145	20.1626	11.9078	58.5226	51.0208	71.2437	35.1684	19.2927	21.0943	19.1466	15.715
COMMD10	Q9Y6G5	8	6	1742.42	1607.55	1688.71	1202.8	1113.51	395.29	223.344	135.214	1788.1	1603.32	1654.72	1221.35	1071.97	381.222	213.021	133.446	5	4	1013.16	891.87	941.192	727.564	588.739	218.236	78.0089	39.7211	962.162	926.24	1022.59	695.872	578.128	202.855	69.2537	34.8587
COMMD2	Q86X83	5	5	834.077	722.889	657.513	322.198	71.5856	28.8033	31.5217	22.5356	775.005	714.869	626.614	315.849	68.4812	23.5896	27.7703	27.9023	5	4	699.746	610.222	581.101	369.852	155.581	87.829	82.4992	54.3508	693.776	623.83	569.816	322.689	169.463	79.6776	89.894	89.2897
COMMD3	Q9UBI1	8	7	566.455	510.805	461.656	218.573	48.2902	19.0166	27.3535	12.5364	514.266	498.59	409.251	202.597	65.0201	23.1007	20.1335	13.4659	7	6	1141.49	1046.39	972.578	496.795	116.875	67.0007	57.6702	38.8706	1163.32	1071.76	953.086	440.873	75.7367	55.8508	45.626	28.4298
COMMD4	Q9H0A8	8	7	1424.36	1275.15	1182.35	728.922	398.925	162.317	79.1081	46.9368	1427.53	1213.11	1176.81	769.271	398.526	127.604	79.724	44.1585	7	6	837.727	795.99	715.941	452.894	194.875	54.559	30.1118	18.7123	871.232	784.54	676.414	460.276	186.8	48.4186	25.8004	16.715
COMMD5	Q9GZQ3	9	8	1597.06	1464.89	1527.94	1129.94	874.038	325.589	127.65	51.9364	1637.79	1466.21	1548.82	1153.65	870.231	306.542	109.461	55.8047	9	8	1840	1750.18	1769.15	1213.29	1023.83	337.031	133.302	57.4978	2086.68	1912.35	2008.08	1341.58	1082.74	340.023	108.497	46.4306
COMMD6	Q7Z4G1	5	5	1482.77	1307.81	976.052	729.873	477.167	252.148	203.892	136.333	1501.33	1335.2	1170.47	759.069	471.21	243.107	231.766	129.443	4	4	778.961	695.869	647.298	444.736	249.786	143.678	98.5236	57.1576	759.116	676.053	665.566	412.43	230.469	121.32	97.3626	53.8595
COMMD7	Q86VX2	7	6	786.549	749.015	803.109	544.66	475.75	160.408	66.951	26.1174	797.654	718.505	721.524	544.518	477.762	145.082	33.2087	22.4432	6	4	995.105	876.751	937.441	618.687	439.036	151.235	60.6638	32.4063	1011.46	1043.8	1063.57	638.103	453.899	140.338	49.6997	25.0011
COMMD8	Q9NX08	6	4	1747.61	1571.33	1326.44	851.216	459.606	169.478	127.216	104.694	1734.01	1545.03	1371.54	846.043	426.957	160.116	112.354	88.1956	6	4	2280.31	1919.63	1779.99	1167.64	564.894	222.015	147.125	112.784	2237.81	2016.25	1840.82	1074.35	524.682	178.592	146.791	99.433
COMMD9	Q9P000	11	9	1167.68	1102.31	1108.13	734.107	590.457	262.572	144.583	95.963	1114.39	1051.37	1109.31	705.483	548.715	240.785	148.456	88.9235	6	5	1140.06	1035.88	1091.03	738.83	580.763	214.55	133.038	97.4742	1153.88	1059.09	1048.84	758.16	572.132	194.221	110.534	82.718
COMT	P21964	18	11	2514.99	2210.88	2179.36	1793.18	1195.43	342.457	169.158	115.364	2453.24	2118.69	2399.78	1776.69	1081.24	298.964	140.472	125.803	12	8	2331.63	2156.94	2191.28	1565.17	1046.16	262.842	130.132	93.0513	2306.82	2181.88	2271.36	1659.09	1103.2	274.445	83.376	64.7172
COMTD1	Q86VU5	2	2	236.023	207.604	241.233	227.388	90.6326	14.5608	23.7064	14.8496	266.373	232.347	257.576	200.948	98.2718	16.0116	16.1994	32.027
COP1	Q8NHY2																			2	2	52.555	48.4933	46.7946	31.6628	29.3866	11.7044	15.1439	21.8594	49.8177	48.6172	51.6919	26.459	25.4194	7.4322	8.82645	14.7149
COPA	P53621	82	57	4370.86	4248.16	4843.82	3568.12	1699.57	218.014	214.834	155.958	4183.77	4132.87	4547.02	3203.94	1597.32	173.316	208.509	213.15	86	54	5444.12	5461.58	5863.43	4281.66	2119.61	332.7	327.356	254.913	5702.81	5314.03	5604.28	3943.16	2119.19	341.116	281.496	260.869
COPB1	P53618	57	36	5487.71	4984.76	3517.15	3856.01	2467.05	352.244	207.8	139.84	5125.87	4838.12	5196.65	4029.16	2458.65	281.119	123.462	173.116	48	33	5204.66	4647.06	4750.39	3514.08	2028.68	273.44	156.37	113.72	4944.11	4683.1	4868.41	3406.26	1997.18	201.325	121.669	172.436
COPB2	P35606	59	41	7088.26	6715.33	5940.53	4839.28	2702.69	475.573	276.227	182.822	7006.71	6582.66	6885.25	4498.25	2431.33	387.456	236.395	182.457	53	38	7074	5360.53	5152.22	4890.73	2396.69	452.6	194.142	84.0353	6929.27	6380.22	6282.71	4737.26	2269.62	370.627	261.806	272.869
COPE	O14579	12	9	867.165	811.847	909.189	639.989	316.435	44.0007	38.1213	31.1917	846.105	802.014	857.424	603.257	316.077	56.7127	20.4806	34.8173	10	7	232.771	202.27	228.756	153.069	77.2448	6.0826	4.05012	4.76314	229.686	199.058	191.635	145.414	75.3457	5.90205	4.20954	12.7148
COPG1	Q9Y678	77	41	3747.49	3445.33	3675.75	2773.08	1603.98	346.436	272.58	187.747	3729.33	3436.06	3756.06	2735.37	1610.92	276.352	232.576	221.642	64	37	4012.24	3609.61	3818.73	2894.42	1632.38	314.82	202.77	117.207	4107.07	3819.89	4153.16	2857.24	1591.25	266.466	167.159	150.435
COPG2	Q9UBF2	25	13	307.38	303.849	315.684	240.093	127.027	16.6295	11.9834	8.0591	314.599	326.529	349.642	224.031	116.072	20.7784	4.04984	10.1904	20	14	516.186	480.784	539.198	392.191	225.689	41.9331	24.2127	13.9492	474.159	469.566	504.063	422.682	193.709	26.2313	13.8507	17.5722
COPRS	Q9NQ92	3	2	124.584	118.484	145.296	128.343	139.418	113.781	133.815	141.631	132.961	123.152	126.719	122.836	115.33	91.9138	144.174	129.079	2	1	92.6879	80.4841	93.3447	96.6394	93.2814	77.6913	87.1657	72.3826	82.4351	79.5356	96.9557	95.8036	95.6812	75.5243	89.4867	97.7186
COPS2	P61201	19	14	2428.41	2233.28	1841.44	1834.49	1930.05	698.759	73.0296	50.2947	2375.38	2189.41	2305.26	1988.36	2036.64	673.831	42.3497	86.6185	26	18	1117.89	1099.4	1169.54	994.463	810.566	284.5	85.4928	50.0129	1142.76	1225.05	1355.77	1065.31	871.429	341.007	74.0064	38.4303
COPS3	Q9UNS2	22	13	2257.92	2105.4	2423.6	2025.15	2255.83	911.999	653.966	1254.01	2273.07	1978.06	2326.85	1988.05	2148.14	909.604	656.074	1180.63	25	14	1714.63	1661.59	1890.54	1573.91	1809.71	729.359	472.72	850.305	1863.81	1615.73	1891.17	1732.73	1886.64	797.104	466.852	817.751
COPS4	Q9BT78	28	22	2748.81	2514.35	2664.01	2376.39	2437.03	938.336	101.859	60.6671	2795.22	2466.91	2875.49	2344.09	2483.25	837.124	87.9393	68.664	24	20	1290.27	1164.48	1255.3	1136.65	1154.39	446.149	42.3502	21.5192	1243.66	1223.73	1327.92	1185.91	1289.35	450.304	24.5783	28.0012
COPS5	Q92905	18	13	3442.57	3243.39	3338.65	2914.39	2852.02	1098.82	167.16	58.4285	3257.32	2831.68	3394.52	3015.46	2981.53	1033.91	110.156	63.8114	20	14	3259.75	2944.63	3206.82	2666.18	2886.35	1054.59	177.325	58.9438	3452.94	3067.04	3232.62	2942.02	3000.53	1139.75	102.658	52.288
COPS6	Q7L5N1	12	9	765.375	701.675	751.647	631.001	668.982	251.194	28.1351	20.7447	778.836	700.208	756.436	671.888	691.735	274.03	20.4806	9.34122	11	9	330.332	311.519	357.319	301.088	279.76	94.2802	37.8598	10.4619	325.231	385.114	392.644	312.878	281.96	113.997	13.036	14.5721
COPS7A	Q9UBW8	9	9	1066.02	1008.11	1141.11	967.632	1066.99	428.708	74.94	34.7735	1080.03	973.84	1132.97	1003.71	1042.05	397.234	58.7805	29.1155
COPS7B	Q9H9Q2	13	9	678.541	609.965	683.882	614.147	607.168	259.946	46.4576	33.8781	656.692	591.248	716.351	620.157	633.266	237.485	42.6969	28.9942	11	9	1341.59	1280.28	1455.04	1222.03	1383.27	628.258	256.302	238.412	1332.28	1232.69	1386.98	1278.3	1402.5	596.434	219.711	192.723
COPS8	Q99627	9	6	954.387	847.797	954.791	892.873	807.622	389.322	211.621	396.239	955.629	809.52	1007.03	873.764	804.593	351.766	259.074	476.281	7	6	694.968	650.787	746.92	583.624	645.917	258.05	161.917	311.985	694.301	575.978	633.694	678.563	689.452	284.828	171.369	349.873
COPZ1	P61923	7	4	553.569	480.037	513.043	396.007	280.536	103.676	52.3625	17.0883	508.407	481.701	519.937	406.843	269.475	86.2914	50.9123	17.4693	6	4	462.293	416.249	497.376	299.048	219.98	85.3407	26.678	9.10099	503.001	367.524	351.532	363.039	219.65	68.6386	29.331	9.14326
COQ3	Q9NZJ6	5	5	1173.38	1107.71	1204.36	922.085	999.649	637.333	469.178	95.1421	1122.39	997.533	1086.04	963.933	961.704	699.865	504.841	70.2411	4	3	483.793	455.708	482.131	427.35	432.487	302.01	196.079	43.4636	501.323	507.804	537.676	425.328	450.379	302.753	177.208	31.43
COQ5	Q5HYK3	10	8	451.001	419.04	487.425	395.402	431.992	307.607	372.442	241.698	420.63	404.526	444.81	404.988	441.914	350.055	351.41	256.338	12	11	781.827	715.506	804.884	718.823	788.568	573.331	572.3	405.887	756.704	773.287	855.326	659.16	751.632	543.425	579.83	393.875
COQ6	Q9Y2Z9	2	2	167.709	142.019	161.674	135.863	109.396	84.5004	55.0544	19.0284	160.567	139.807	169.261	160.449	148.211	92.036	58.8962	15.7709
COQ7	Q99807	5	5	489.205	408.676	510.714	427.898	461.093	352.164	411.084	252.444	482.716	435.138	519.29	426.834	467.749	371.933	359.857	258.521	10	6	426.269	424.639	448.788	391.997	451.126	356.201	367.064	243.515	438.29	431.328	492.278	424.557	407.883	345.379	353.33	229.296
COQ8A	Q8NI60	14	11	284.976	267.251	270.533	191.176	121.292	56.9701	66.2563	44.9966	290.035	251.934	260.68	192.704	107.79	52.9237	64.6817	50.9521	11	9	144.478	130.452	161.499	134.81	151.131	112.989	117.542	85.141	135.714	144.322	154.808	136.705	155.645	114.106	118.546	87.4324
COQ9	O75208	11	9	984.885	907.93	1003.32	807.224	702.474	473.584	486.893	300.798	966.446	889.511	941.472	796.991	686.543	465.802	480.311	328.398	6	6	1664.27	1564.97	1677.02	1358	1320.13	907.781	863.645	576.85	1632.34	1545.37	1707.3	1413.13	1243.2	867.601	887.941	568.74
CORO1A	P31146	30	18	2221.53	2122.68	2267.94	1137.72	207.11	78.692	79.9765	47.5337	2256.28	2136.75	2177.11	1007.52	150.436	55.3683	66.0702	49.0111	29	19	2754.84	2596.33	2709.6	1494.95	219.98	83.4975	65.1542	32.6615	2754.34	2712.95	2865.55	1218.77	152.125	58.5833	57.983	27.8584
CORO1B	Q9BR76	17	15	1915.44	1753.35	1898.99	1231.75	450.189	79.5672	77.8924	60.294	1976.39	1898.07	1974.49	1312.86	429.429	50.2348	76.5998	77.0347	15	12	794.154	793.132	842.303	593.92	206.63	66.5399	53.6201	46.9509	850.256	832.83	861.888	600.84	157.209	23.9361	38.0216	44.1448
CORO1C	Q9ULV4	30	19	2414.56	2252.06	2209.79	1700.36	1072.44	106.381	28.3956	23.5803	2475.67	2324.41	2264.65	1680.96	913.742	40.2123	32.7458	46.4635	28	19	1592.8	1737.64	1579.69	1274.96	827.946	130.96	68.9401	45.3348	1907.02	1764.64	1646.24	1442.68	808.988	72.464	44.947	66.5744
CORO7	P57737	31	27	3637.41	3136.14	1646.86	498.422	208.313	128.342	94.9124	68.0546	3680.2	3180.61	1561.62	399.423	195.802	115.381	111.776	93.0482	30	27	3393.52	2845.61	1621.43	408.411	123.424	47.0019	43.2307	26.6225	3319.64	2903.81	1258.55	268.338	83.9491	45.5769	65.8589	73.7176
COTL1	Q14019	12	9	816.853	729.313	860.581	715.439	577.995	150.462	30.1323	19.1777	787.963	685.899	828.976	718.261	624.242	123.57	23.8362	13.4659	17	9	2319.2	2076.08	2359.05	1842.37	1805.51	434.261	89.9832	61.1553	2315	2100.16	2345.28	1910.78	1720.44	420.575	61.1062	63.5742
COX10	Q12887	2	1	54.1331	51.712	62.2053	56.1773	44.325	34.0548	17.6278	4.17879	45.6349	47.7361	59.0925	52.5557	53.895	44.9791	16.0836	11.5249	2	2	141.134	104.085	116.09	92.2688	116.959	70.8715	25.3573	6.3792	114.948	94.5032	107.803	99.9929	97.1151	54.9765	24.7141	2.85727
COX15	Q7KZN9	13	8	1431.87	1407.29	1552.28	1244.54	1250.94	992.283	1104.56	739.571	1413.44	1369.33	1438.52	1113.25	1216.72	925.616	976.59	759.186	9	7	1663.99	1576.4	1696.92	1538.56	1581.92	1228.32	1160.71	760.315	1625.21	1590.06	1874.43	1528.56	1629.19	1255.5	1375.16	933.899
COX17	Q14061	3	2	677.311	609.641	462.408	333.002	340.439	402.053	322.858	359.898	605.311	343.653	428.001	556.987	329.551	328.787	589.888	547.492	3	3	292.97	417.816	606.129	214.549	364.226	269.109	279.106	250.405	542.331	188.023	225.65	765.437	503.043	400.137	436.434	336.443
COX18	Q8N8Q8	4	4	165.702	161.938	178.577	166.198	157.616	119.828	127.823	68.5769	157.412	171.123	170.166	170.136	167.742	126.381	126.355	63.5688	2	1	270.61	256.295	264.952	193.279	213.934	146.535	79.2415	29.7696	277.93	228.009	232.613	252.132	244.939	148.535	88.8077	23.5725
COX19	Q49B96	3	3	223.461	207.874	253.855	207.77	199.675	150.78	151.356	132.527	226.034	215.34	238.31	221.249	201.488	159.627	157.828	118.16	4	3	603.045	563.112	626.102	561.189	586.556	432.509	438.294	351.621	584.597	558.825	651.371	576.255	586.862	408.443	425.435	381.874
COX20	Q5RI15	2	2	141.225	129.982	143.718	141.567	162.147	133.514	172.11	132.975	137.919	129.251	160.08	140.87	152.661	129.193	151.001	148.246	3	2	331.192	324.979	336.693	308.372	363.638	299.798	333.255	278.133	304.36	302.629	363.986	321.697	363.432	290.73	344.639	302.013
COX4I1	P13073	20	9	2239.72	1973.32	2489.64	2232.31	2222.98	1915.82	2035.54	1811.06	2592.18	2408.62	2592.83	2397.67	2460.75	1943.27	2453.62	2240.19	23	9	4364.45	4153.37	4754.95	3712.7	4460.38	3459.52	3801.74	3220.56	4602.52	4116.62	4338.64	4739.14	4798.92	3703.42	4467	3939.75
COX5A	P20674	18	5	1853.48	1754.54	1930.69	1647.2	1734.69	1319.78	1572.44	1329.3	1977.4	1855.49	2029.71	1729.49	1889.66	1366.85	1630.35	1433.57	11	4	1897.14	1751.84	1965.86	1600.72	1879.48	1410.24	1512.99	1336.06	1936.28	1738.75	1946.48	1765.7	1939.82	1428.73	1589.71	1411.49
COX5B	P10606	10	7	1207.76	1139.66	1296.62	1101.16	1365.79	1075.83	1272.24	1012.76	1340.2	1245.24	1372.71	1206.72	1439.22	1111.64	1285.19	1037.12	17	8	2520.25	2395.53	2615.12	2248.35	2836.81	2226.51	2507.47	2028.07	2600.17	2483.85	2733.91	2380.43	2847.88	2157.31	2567.68	2131.67
COX6B1	P14854	8	5	1337.92	1211.08	1324.49	1158.81	1079.52	407.623	302.191	250.653	1453.67	1367.69	1515.72	1193.53	1160.47	409.945	299.804	250.15	4	4	1345.31	1242.11	1297.29	1081.2	1079.75	398.134	282.364	214.596	1387.45	1287.76	1439.34	1216.12	1178.42	413.362	277.422	230.01
COX6C	P09669	4	3	683.009	591.504	609.431	530.054	609.15	429.345	534.827	318.11	773.428	659.392	703.809	555.029	666.394	517.015	468.624	340.287	3	2	737.299	675.218	694.501	556.332	695.707	591.118	613.858	452.158	733.735	660.867	682.708	646.261	751.371	553.918	721.325	527.023
COX7A2	P14406	5	2	102.115	88.8497	107.131	99.9956	104.44	83.7843	70.7718	46.0413	111.439	108.843	119.22	103.978	136.962	85.558	68.6158	57.9883	4	2	588.52	609.3	654.309	502.039	693.524	502.091	477.386	315.388	650.461	556.094	579.86	611.203	744.592	506.92	531.353	370.159
COX7A2L	O14548	3	3	408.135	394.426	400.954	333.607	352.263	241.805	194.253	105.962	363.051	392.914	410.932	375.412	366.634	236.996	204.69	106.999	4	4	774.374	770.268	876.543	642.677	781.683	505.777	378.334	238.922	850.361	681.843	750.336	824.749	800.645	511.838	422.719	261.869
COX7B	P24311	2	1	8.41782	8.20483	9.61627	10.9762	13.2409	14.4812	16.4121	18.5061	16.9018	9.38302	15.7752	12.1599	17.4293	16.1338	18.9764	8.3707
COX7C	P15954	4	2	1602.56	1547.8	1655.43	1341.95	1904.7	1467.86	1775.11	1605.48	1697.62	1694.57	1761.91	1587.28	1960.86	1600.55	1873.46	1494.23	3	2	1166.15	1122.35	1270.06	1132.38	1397.79	1145.65	1291.9	1042.96	1184.4	1162.33	1262.84	1230.34	1369.13	1159.86	1269.65	951.756
COX8A	P10176	5	1	1275.62	1211.45	1449.8	1254.91	1505.07	1292.33	1594.93	1374.67	1374.34	1370.27	1560.84	1402.21	1599.05	1393.37	1704.06	1371.22	6	1	1465.9	1395.33	1527.02	1447.36	1777.13	1514.66	1733.28	1507.62	1474.29	1383.35	1651.46	1546.64	1793.3	1456.06	1734.87	1511.5
CPD	O75976	28	27	2952.71	2680.55	3120.71	2617.52	2481.78	1382.4	874.618	467.726	3434	3271.86	3668.39	3310.18	3368.07	1861.13	790.76	315.782	31	27	3800.68	3517.79	3867.32	3255.44	3072.16	1632.44	989.727	550.142	4546.41	4259.85	4609.15	4257.03	4259.38	2276.33	886.312	372.445
CPNE1	Q99829	13	10	1099.5	1008.65	1091.97	906.356	665.229	89.4335	27.3535	22.461	1177.83	1048.67	1190.26	869.023	655.269	61.4796	26.8446	27.5384
CPNE2	Q96FN4	3	1	60.6083	46.8539	53.6408	39.5834	33.1376	17.7435	15.7174	10.8947	64.0016	45.2731	51.8514	40.0866	38.5671	23.7118	20.3649	12.1314
CPNE3	O75131	36	21	2324.1	2071.29	2173.8	1570.89	602.282	108.848	169.592	96.2614	2322.09	2025.79	2334.35	1600.78	529.679	71.7465	75.0956	77.52	28	19	1186.5	1026.29	1060.95	780.303	291.599	32.5327	30.9042	26.4524	1150.53	1059.42	1089.81	825.962	248.328	9.83674	24.4425	43.8591
CPNE8	Q86YQ8																			3	1	25.0353	20.8355	29.1855	13.5975	11.5867	6.35908	3.87403	3.23213	29.2613	26.7668	25.0424	17.6393	9.51597	4.37188	4.61691	3.71445
CPOX	P36551	28	20	3485.95	3237.72	3690.25	2962.27	3287.7	2176.96	1498.63	461.085	3384.53	3056.99	3556.54	3166.63	3244.08	2173.05	1460.49	396.092	22	18	4131.78	3831.8	4317.99	3495.82	4032.51	2485.66	1675.08	431.064	4188.04	3898.88	4308.91	3890.46	4232.39	2760.3	1667.25	312.585
CPPED1	Q9BRF8	7	6	482.406	445.976	521.307	444.06	521.562	389.482	486.198	371.838	510.773	482.522	534.548	467.642	533.387	411.412	446.292	379.593	8	8	915.699	832.222	972.741	871.892	965.559	765.578	840.489	747.812	837.146	821.03	987.368	859.035	942.472	732.509	825.884	693.459
CPSF1	Q10570	29	24	1594.92	1422.41	1258.38	476.643	237.981	118.078	83.971	67.383	1654.91	1463.75	1233.44	459.398	201.365	108.903	103.676	73.3953	26	26	2131.92	1993.39	1705.15	751.165	285.134	78.1521	64.9781	41.7625	2182.54	2011.22	1812.97	670.295	222.126	53.2277	55.2672	26.7155
CPSF2	Q9P2I0	22	18	1567.2	1417.92	1207.82	412.773	227.36	95.242	88.3996	73.1288	1624.15	1429.39	1245.47	423.434	217.311	83.2357	116.057	75.8216	18	17	1281.2	1253.08	1036.49	385.392	214.69	85.3407	71.4054	46.6107	1457.3	1307.64	1110.17	373.292	194.361	66.2341	53.6377	53.2881
CPSF3	Q9UKF6	20	13	2435.6	2346.1	2113.78	1036.43	514.977	149.189	122.613	79.0239	2416.96	2237.38	2046.52	998.867	464.659	119.781	110.966	86.6185	14	12	2348.25	2410	2063.04	880.536	418.213	160.636	111.29	60.1346	2761.58	2321.94	1893.72	911.843	409.448	127.55	88.9435	56.5739
CPSF4	O95639																			2	2	304.437	306.817	230.468	43.2206	26.8677	11.1514	7.04369	5.69875	298.067	286.022	217.749	43.7676	20.0748	15.8481	10.7275	3.28586
CPSF6	Q16630	19	17	2753.73	2567.9	2826.58	2409.05	2047.24	977.563	326.419	115.812	3114.67	2724.71	3050.7	2599.65	2377.44	1038.55	305.126	93.8974	28	19	4098.24	3890.71	4051.97	3561.09	3041.76	1226.38	355.178	114.655	4092.18	3852.89	4627.36	3672.4	2976.67	1339.66	339.479	111.148
CPSF7	Q8N684	18	15	3043.43	2815.28	3011.4	2258.93	1832.05	851.13	337.447	133.423	3166.84	2884.11	2989.28	2460.74	1977.55	848.858	331.74	132.718	25	15	4146.68	3825.07	4086.7	3106.84	2504.07	1160.49	485.575	188.059	4196.11	3645.53	3876.49	3290.73	2598.12	1126.31	494.689	237.868
CPT1A	P50416	29	22	2522.82	2341.83	2081.02	993.474	189.479	63.972	64.3459	39.3254	2535.39	2356.43	2367.71	786.995	114.094	44.2457	62.8303	42.5814	33	21	1997.19	1892.8	1940.18	923.562	326.023	201.647	115.252	86.8422	2143.42	2066.83	2091.65	780.32	253.933	168.973	137.421	82.1465
CPT2	P23786	25	21	1714.58	1607.93	1534.02	942.568	154.642	60.6302	52.5361	35.5943	1658.52	1620.57	1633.77	974.238	106.183	29.5786	46.0524	57.5031	31	23	1936.89	1705.01	1828.25	1134.32	154.573	67.2772	59.2551	42.7832	1909.22	1803.97	1978.35	1006.54	87.5991	45.4676	54.724	42.859
CRABP1	P29762	7	7	1034.68	909.927	686.512	114.947	33.35	17.1865	21.3618	14.3273	1070	930.209	614.847	81.3067	23.2391	23.7118	12.7281	10.433	6	6	976.95	892.239	679.256	117.716	26.5319	16.8654	15.0559	9.78144	1045.86	914.222	656.594	73.2032	11.6017	12.4599	13.715	26.7155
CRACD	Q6ZU35	4	4	138.829	140.508	140.788	104.576	75.834	42.4093	22.317	15.2227	150.877	130.189	149.477	94.8063	73.3021	39.3567	20.3649	16.1348	5	4	204.296	189.271	194.19	198.718	196.554	115.938	66.2107	39.1258	199.585	180.048	251.362	216.523	190.841	140.993	76.7223	45.1449
CRAT	P43155																			4	3	410.98	384.996	309.383	72.8438	54.6591	44.0527	34.1619	22.1146	405.463	367.524	281.225	66.368	49.7959	39.1284	33.2689	25.7154
CRBN	Q96SW2	7	7	141.355	139.32	163.251	132.146	115.557	63.2559	22.6643	9.4769	153.919	134.529	155.296	116.447	127.321	61.9685	23.3734	9.09859	10	9	142.663	128.885	145.764	119.464	113.264	55.0198	18.4016	7.56998	129.002	131.321	150.79	121.27	107.544	54.9765	14.2581	7.14317
CREB1	P16220	6	3	1478.69	1239.63	1459.65	1178.77	1274.66	910.567	827.987	564.211	1391.58	1248.76	1202.41	1015.35	1133.65	905.571	733.715	525.292	5	2	187.287	186.229	177.233	165.21	178.083	145.245	108.385	78.8469	160.465	158.416	157.754	123.806	133.745	111.155	103.473	79.1464
CREBBP	Q92793	13	9	1611.56	1316.23	1186.71	830.473	699.641	106.7	71.6402	49.1008	1624.72	1273.04	1154.83	893.446	661.821	68.4464	60.5162	59.3228	20	16	1666.57	1390.63	1327.21	1100.43	752.968	102.114	65.2422	50.098	1657.2	1407.61	1394.07	1068.94	688.539	87.1098	56.8967	41.4304
CRELD2	Q6UXH1	3	3	186.422	174.731	190.297	182.706	170.078	104.472	85.8814	64.1743	184.23	152.005	183.872	163.747	154.763	88.247	71.3929	56.5326	4	3	92.019	90.7174	94.9752	76.2432	99.0748	58.522	55.9974	45.1647	100.684	85.1075	102.58	88.8581	87.7295	55.3044	57.3041	44.5734
CRIPT	Q9P021	6	3	483.248	422.873	571.718	567.736	509.596	373.807	522.062	317.364	513.59	517.356	568.168	430.132	421.642	355.066	477.65	405.312	2	2	293.639	288.747	311.013	271.27	223.17	143.678	185.689	132.602	290.83	268.214	285.912	304.83	244.547	194.33	245.24	190.866
CRK	P46108	7	7	486.486	448.837	474.353	296.616	115.273	40.4201	25.53	22.3118	475.955	436.076	468.99	234.749	103.958	35.9344	21.6377	20.3808	9	8	870.12	804.38	902.631	534.382	200.249	55.7571	22.804	11.5676	860.639	855.773	898.849	481.554	180.543	59.239	12.6286	12.572
CRKL	P46109	18	13	3834	3634.09	3499.95	2180.54	1559.09	475.175	210.752	131.11	3600.54	3427.38	3512.71	2186.93	1525.38	474.969	149.844	115.006	19	12	4658.57	4102.29	4204.83	2700.47	1859.5	602.085	183.928	107.341	4683.28	4475.95	4472.15	2681.29	1807.25	595.779	168.789	106.148
CRLF3	Q8IUI8	9	8	1132.33	901.506	385.778	309.407	80.6489	22.5971	26.2246	25.3712	1150.34	1056.06	1053.84	260.82	27.9364	11.9781	17.0093	31.7844	7	7	384.703	388.223	407.13	154.526	65.1543	42.9468	27.4704	8.08032	454.022	368.508	382.332	121.822	54.228	38.4726	29.331	8.71467
CRNKL1	Q9BZJ0	12	12	1524.4	1353.47	260.015	125.751	98.1381	42.5685	34.0399	22.0879	1529.28	1351.16	356.365	133.553	98.0246	32.512	63.1775	36.3943	9	9	326.032	295.2	161.172	121.406	74.1382	47.094	39.0925	34.6178	286.216	278.921	156.817	79.9282	65.0475	42.8445	43.5891	35.573
CROCC2	H7BZ55																			2	1	61.8238	71.5414	65.219	56.5268	30.73	10.4141	7.39588	5.0183	53.0689	53.7521	82.091	48.9491	24.5069	12.6785	7.74012	3.00013
CROT	Q9UKG9																			4	4	81.508	61.0314	83.7249	19.9106	12.0905	7.64933	8.62852	4.84819	66.3886	58.3407	73.7881	15.3242	7.69099	2.62313	2.71583	6.42886
CRPPA	A4D126	3	3	44.2907	41.402	48.0062	48.0532	42.6965	37.1579	42.6368	30.147	45.7476	54.8907	62.3252	35.3463	39.0615	27.5008	41.7712	36.3943
CRTAP	O75718	9	8	1178.11	1065.28	1296.54	1240.83	1043.9	465.548	250.61	106.186	1113.15	1094.3	1278.18	1215.89	1044.4	422.29	202.839	98.75	10	9	720.959	707.67	824.776	799.533	542.728	205.518	115.076	52.0543	762.472	724.233	930.855	759.704	516.47	195.97	99.9426	40.1446
CRTC1	Q6UUV9	3	3	401.919	377.638	447.232	363.856	377.966	270.131	279.527	246.325	411.278	418.014	438.862	414.984	415.09	292.975	280.48	254.275	5	4	843.46	803.181	869.043	707.556	685.883	466.885	393.302	250.49	761.738	776.128	886.395	644.056	627.272	439.265	376.143	232.01
CRYBG3	Q68DQ2	26	26	442.972	386.167	310.801	182.187	112.795	83.1477	88.1391	67.4576	429.532	376.025	280.722	149.629	112.858	81.8912	84.9309	71.8182	20	20	947.328	832.867	660.587	294.872	153.314	79.6267	75.9838	57.1576	950.731	748.596	577.851	288.293	134.527	77.601	80.3886	40.5732
CRYGD	P07320	7	7	351.412	306.386	381.946	370.079	367.275	338.081	360.285	309.902	362.939	359.604	402.269	357.276	382.58	327.198	400.355	364.429	4	3	187.86	152.025	197.614	191.433	194.707	169.944	200.745	168.411	177.246	146.726	200.072	173.968	208.7	160.448	196.898	176.294
CRYL1	Q9Y2S2	3	3	247.29	222.934	270.984	209.844	180.982	31.7473	15.6306	9.92463	247.668	244.545	246.456	207.44	175.406	27.5008	12.2652	10.3117	7	7	736.917	639.079	694.745	628.205	464.308	75.4795	55.7332	37.8499	783.343	725.435	826.936	629.393	452.595	69.1851	43.5891	29.0013
CRYZ	Q08257	16	13	2123.17	1992.53	2210.47	1826.45	2076.9	1296.31	301.41	37.1614	2088.5	2015.59	2248.75	2027.31	2167.91	1383.96	279.323	26.0826	16	14	1042.6	945.158	1071.22	857.032	992.259	586.786	232.794	108.106	1083.72	1042.16	1135.08	943.925	972.976	565.941	127.373	186.151
CRYZL1	O95825	14	11	1337.27	1234.4	1372.57	1201.59	1372.8	1131.21	894.938	130.736	1304.82	1244.78	1375.81	1253.2	1406.83	1178.62	995.682	119.131	11	9	1410.58	1309.69	1475.42	1257.96	1503.84	1204.45	966.923	104.194	1502.82	1415.69	1428.89	1395.16	1674.55	1265.99	1091.63	100.147
CS	O75390	37	15	4043.28	3541.2	3338.58	2576.9	1849.83	464.195	104.638	70.6663	4168.22	3826.75	3897.26	2870.47	2099.31	437.446	105.18	100.57	39	15	2071.05	1774.98	1879.86	1472.61	1077.31	261.736	52.8277	39.8062	1978.65	1861.22	2051.34	1518.08	1198.1	276.74	28.3804	29.5727
CSDE1	O75534	45	36	5805.84	5018.71	2309.78	1121.21	672.168	220.322	187.133	121.334	5814.45	5041.03	2655.93	996.394	605.33	192.383	118.95	119.373	48	34	13086.6	11791.7	6434.83	1831.58	589.159	227.36	206.908	125.373	13171.1	11285.8	5113.61	1325.6	435.91	188.756	159.963	156.578
CSE1L	P55060	61	37	2443.37	2150.1	2503.16	1593.36	351.909	249.364	173.326	109.469	2557.13	2366.75	2519.26	1495.26	378.377	184.805	184.21	143.03	62	35	1677.56	1448.34	1586.78	966.491	137.865	72.9912	48.5134	23.5605	1636.75	1530.84	1602.58	906.662	107.152	39.2377	62.5999	45.1449
CSK	P41240	25	20	2423.04	2207.26	2402.27	1205.13	293.565	192.473	226.296	140.512	2568.74	2367.69	2494.69	1144.99	258.968	196.417	204.343	133.325	31	21	3534.56	3307.31	3348.75	1628.01	259.106	103.035	99.3161	73.8286	3500.24	3258.01	3381.13	1507.39	154.602	77.9289	107.411	78.432
CSN1S1	P02662	5	5	391.105	401.443	480.138	549.932	427.814	350.494	509.557	423.923	756.751	458.595	494.981	490.417	428.317	406.156	527.058	394.393	5	5	735.579	596.209	679.826	569.25	435.761	309.291	348.134	324.318	760.165	607.661	728.775	507.792	410.49	354.123	372.476	376.874
CSNK1A1	P48729	8	7	799.111	756.356	710.027	423.577	221.696	69.6213	62.6092	33.1318	845.542	749.586	662.431	394.58	218.794	71.5021	62.4832	38.942	9	8	901.844	833.974	736.241	444.444	224.765	51.6099	29.3194	9.44121	953.667	867.353	797.34	380.238	247.806	70.8245	33.6763	12.2863
CSNK1E	P49674	6	2	668.181	585.998	545.874	229.03	84.1892	12.0146	9.7257	6.11894	709.201	615.174	520.713	221.146	84.7981	10.0225	6.13261	12.4954	3	1	248.633	229.375	199.815	105.186	43.4082	10.322	11.2699	4.67808	231.259	195.234	169.94	88.5274	43.2781	3.27891	4.34533	4.00018
CSNK1G1	Q9HCP0	10	4	435.849	417.529	469.47	394.71	295.052	141.709	54.7939	28.7292	466.828	420.477	415.975	375.412	315.335	144.471	75.9055	53.8636	5	3	565.396	530.015	554.606	453.865	365.401	111.33	57.4941	33.5121	623.193	572.591	594.323	447.929	422.874	145.474	50.2429	22.4296
CSNK2A1	P68400	19	16	1170.21	1098.53	1070.34	877.316	808.754	367.76	115.232	28.2815	1123.41	1060.99	1000.05	915.602	856.139	393.445	123.347	27.1744	16	8	810.971	653.276	663.359	557.595	526.44	235.286	82.3232	20.4134	833.371	750.016	761.317	566.884	580.865	248.979	82.8329	20.7152
CSNK2A2	P19784	21	15	1518.9	1380.57	1415.25	1018.71	620.055	50.2865	40.6395	27.386	1466.97	1378.84	1326.8	1164.06	700.14	17.6005	10.5296	48.8897	19	14	1628.92	1404.37	1354.35	1055.46	741.298	164.691	116.661	103.598	1603.18	1401.6	1477.77	1122.74	807.815	158.262	119.768	104.719
CSNK2B	P67870	14	7	1768.39	1527.02	1458.37	1199.86	1010.48	473.743	185.657	47.9815	1765.23	1457.65	1402.45	1235.78	1061.83	491.714	196.012	43.188	9	6	754.976	702.876	673.468	521.173	467.079	210.403	74.5751	12.078	823.827	676.38	648.693	564.018	489.225	220.89	71.9695	6.14313
CSRP1	P21291	16	11	1811.13	1642.86	2052.4	1751.95	2124.2	1802.36	2267.48	2230.21	1890.07	1935.25	2032.81	1896.02	2240.72	1941.07	2395.65	2162.67	15	10	2148.54	1910.51	2244.59	2038.36	2451.35	2117.02	2602.56	2569.97	2095.38	2046.73	2259.04	2066.34	2536.33	2070.52	2647.26	2444.25
CSRP2	Q16527	7	6	388.839	367.382	444.302	379.586	430.859	352.085	393.37	343.109	418.151	398.192	423.604	399.32	421.518	375.111	404.058	345.868	6	6	319.821	316.036	375.906	369.949	359.272	297.402	311.771	279.069	321.665	330.269	395.322	324.012	353.786	291.495	264.658	238.582
CSTB	P04080	5	4	1822.26	1597.08	1141.41	1178.17	1404.73	551.242	215.355	103.724	1713.85	1403.82	1610.24	1383.45	1498.8	439.279	181.433	132.111	4	2	1219.66	1075.61	1167.01	923.368	866.904	273.809	96.6747	33.5121	1585.98	1462.56	1585.04	1121.2	1042.06	360.79	68.3032	47.7164
CSTF1	Q05048	19	13	1540.14	1422.89	1599.16	1532.43	1362.18	722.868	600.735	286.173	1595.76	1426.22	1593.17	1437.76	1366.41	728.588	629.113	334.949	20	14	2159.44	2144.58	2369	1995.63	1922.55	978.929	732.192	410.905	2256.06	2031.44	2282.61	2241.52	1997.96	1016.24	786.912	451.306
CSTF2	P33240	23	9	2153.34	1969.05	2087.03	1663.19	1578.99	792.887	565.132	358.704	2194.2	2077.05	2036.17	1669.21	1632.42	790.923	553.208	380.442	19	9	3383.97	3167.73	3083.64	2531.47	2491.65	1201.5	821.118	545.549	3214.44	3053.27	3161.37	2489.57	2582.74	1189.48	793.023	548.453
CSTF2T	Q9H0L4																			10	2	43.0951	42.3164	38.8868	29.1375	21.1583	5.43747	5.10668	2.04134	40.5883	43.5916	43.7908	36.4914	20.4659	6.99502	3.12321	2.85727
CSTF3	Q12996																			20	18	1069.83	1014.3	1032.25	988.636	772.112	75.203	94.9137	64.4724	981.146	914.004	1101.06	943.925	802.601	77.4917	79.1665	50.7165
CTBP1	Q13363	22	9	2301.24	2101.36	2465.67	2160.66	2175.25	1375.72	946.779	438.549	2326.48	2076.81	2506.97	2201.67	2273.97	1351.21	1022.41	490.596	19	9	889.708	805.209	884.043	817.89	869.591	528.08	371.026	161.691	935.628	865.387	1016.7	876.675	870.125	529.545	404.387	194.437
CTBP2	P56545	19	8	915.924	810.551	1010.61	916.122	820.579	440.564	249.568	76.0391	945.488	892.325	1017.37	954.246	877.03	410.801	254.33	101.419	17	9	2996.69	2712.4	3147.14	2838.67	2700.88	1483.42	889.002	389.982	2982.45	2748.35	3222.17	2949.63	2909.15	1522.4	930.987	395.875
CTBS	Q01459	4	3	210.251	195.621	237.477	239.661	211.571	169.637	179.318	54.9959	210.597	192	258.869	216.509	220.401	165.86	170.556	49.0111	5	4	162.729	139.672	156.77	153.943	159.527	127.642	103.63	38.8706	152.285	139.078	164.048	154.013	168.55	137.059	113.658	32.7157
CTCF	P49711	15	14	1844.28	1786.82	2231.43	2199.64	2509.53	1777.53	1084.15	119.021	1655.14	1606.49	2019.23	2053.9	2318.47	1657.26	871.525	77.3986	15	13	689.139	741.873	877.032	766.122	831.221	587.339	414.962	54.5209	713.599	792.079	791.716	764.665	835.32	622.119	325.221	22.2867
CTDP1	Q9Y5B0	13	12	924.083	868.741	786.581	266.194	253.913	184.596	224.125	146.108	968.249	863.59	688.68	260.82	264.654	216.34	175.879	135.63	10	10	736.057	668.949	532.758	144.134	76.825	40.8271	36.187	25.0065	710.452	621.864	490.269	109.805	63.0922	30.4939	26.2078	23.001
CTDSP1	Q9GZU7	3	3	151.391	145.852	156.715	91.2665	43.6878	16.2317	10.2467	8.50682	136.454	148.017	134.219	97.5887	37.5782	11.367	4.62839	5.09521
CTH	P32929	12	10	1246.42	1106.03	1259.73	1101.42	1210.51	1043.76	1267.99	1136.26	1257.27	1150.59	1295.38	1095.22	1211.28	1043.32	1296.41	1218.24	14	10	2113	1926.45	2180.19	1961.05	2020.45	1590.23	1816.83	1642.77	2071.26	1925.46	2201.73	1961.6	2087.39	1639.89	1895.65	1698.79
CTIF	O43310																			2	2	33.0619	27.8421	28.6963	26.5151	29.3866	12.8103	3.4338	7.82515	33.7711	32.6664	38.4341	28.1127	21.5087	9.83674	6.24641	7.85749
CTNNA1	P35221	19	11	1283.07	1224.3	1412.99	1110.58	913.761	282.623	83.1894	65.3682	1286.45	1204.31	1392.49	1156.95	885.559	256.919	73.4756	77.0347	14	14	517.81	489.45	528.192	459.207	366.241	116.307	36.7152	20.4134	456.854	441.27	551.201	442.637	302.817	99.679	30.1457	28.7156
CTNNA2	P26232	8	1	95.5747	85.6649	87.0724	33.3607	25.4196	15.1178	13.286	5.89508	99.0447	104.269	79.7814	31.3273	23.4863	11.0003	12.2652	6.06572
CTNNBIP1	Q9NSA3																			2	2	60.5816	49.0464	57.3927	49.8252	45.7591	27.4638	26.9421	14.2894	62.508	52.8781	64.0122	48.5082	41.9746	27.8708	20.7761	22.8582
CTNNBL1	Q8WYA6	16	15	1561.25	1515.84	1157.71	129.208	161.298	107.973	107.417	81.1133	1567.14	1426.22	1025.91	99.9588	146.604	108.536	80.9968	65.0246	15	14	1075.08	966.546	717.98	143.939	100.586	66.8164	40.9415	25.1766	1013.55	922.635	647.889	114.656	88.5116	54.6486	43.5891	19.2866
CTPS1	P17812	31	21	7133.14	6196.38	6630.8	6246.74	5629.21	3543.37	2586.86	1106.93	7395.68	6597.44	7567.59	6467.95	6204.72	4021.84	3322.14	1696.7	31	21	7326.93	6967.27	7649.37	6028.26	5813.59	3339.81	2241.83	899.552	7736.84	6821.71	7518.62	6942.84	6589.62	3876.77	2917.35	1229.2
CTPS2	Q9NRF8	32	21	3847.46	3505.73	3942.45	3285.85	3443.12	2649.11	2694.37	1665.47	3949.17	3552.3	3952.61	3216.41	3412.69	2715.12	3161.19	2103.35	26	18	3286.41	3135.1	3435.82	2760.49	3223.37	2264.57	2266.31	1355.2	3701.92	3282.37	3418.9	3243.65	3570.97	2608.81	2716.51	1670.93
CTR9	Q6PD62	19	17	1007.42	867.607	589.598	124.022	118.106	80.9994	57.7463	28.9531	944.361	872.738	544.505	105.42	98.8899	79.8134	53.4579	28.8728	17	14	442.8	395.875	272.126	103.73	71.1995	40.5506	33.2814	20.7537	376.202	369.491	243.059	66.4782	65.6993	40.6585	29.7384	20.2866
CTSA	P10619	8	7	778.455	743.995	836.24	681.128	813.003	511.856	248.787	96.6345	816.584	773.748	869.578	763.397	751.563	514.815	279.323	55.926	6	6	694.395	633.824	749.448	670.649	720.559	496.285	237.637	62.6012	656.544	666.001	807.92	641.41	697.795	475.115	251.35	41.5733
CTSB	P07858	10	6	1525.76	1342.46	1609.52	1395.7	1487.51	1126.27	695.908	229.759	1584.04	1426.22	1692.61	1335.12	1412.02	1120.32	878.468	242.144	10	7	2031.01	1958.72	2158.26	1710.57	1897.11	1260.48	816.1	233.819	2177.29	1820.25	2041.16	2088.5	2075.53	1522.84	1007.71	254.583
CTSC	P53634	22	13	2184.3	2010.35	2042.71	1781.17	1821.01	1297.66	1357	1039.55	2027.32	1749.46	2039.4	1751.65	1762.71	1277.63	1284.03	958.748	26	13	3258.89	3019.21	3312.96	2850.72	3174.51	2407.14	2498.13	1840.02	3874.55	3755.22	3950.14	2996.26	3191.11	2368.14	2481.59	1942.8
CTSD	P07339	32	14	3023.36	2732.21	3099.6	2514.06	2947.9	2310.39	2300.74	1353.63	3093.26	2805.64	3148.2	2728.98	3103.91	2414.57	2528.6	1427.39	36	11	2499.42	2502.29	2757.21	2316.63	2595.93	1877.59	1745.6	881.69	3033.53	2869.62	3430.95	2629.8	2939	2244.74	2002.79	981.329
CTSF	Q9UBX1																			3	3	238.218	209.461	214.244	189.102	156.001	61.0103	34.6021	19.3077	215.002	222.984	257.656	190.835	183.802	76.508	27.4299	22.2867
CTSH	P09668	5	4	453.267	376.019	432.056	369.042	435.461	305.697	152.659	64.2489	464.124	397.019	453.344	426.731	426.586	316.32	211.402	67.5722	8	5	1213.06	1086.58	1263.13	1090.33	1173.28	779.217	424.47	152.08	1208	1123.22	1233.11	1189.33	1204.88	832.953	469.024	153.007
CTSL	P07711	6	3	227.346	203.016	246.567	215.375	172.627	117.043	73.4637	36.2659	253.415	221.557	260.033	250.825	224.109	115.748	81.4596	36.3943	5	3	761.761	684.161	749.285	603.535	635.674	321.18	189.123	115.166	779.987	748.159	812.875	719.574	753.196	373.359	205.996	110.576
CTSS	P25774	12	9	1296.02	1112.24	1355.82	1232.62	1061.68	665.261	512.77	356.839	1387.87	1314.91	1438.26	1182.4	1123.39	582.772	440.391	329.975	11	9	1763.17	1668.87	1818.96	1511.75	1382.77	751.385	547.735	377.223	1803.08	1631.79	1834.53	1640.9	1452.03	726.498	519.267	401.875
CTSV	O60911	6	4	817.63	730.77	854.797	727.366	752.463	380.331	271.885	156.929	847.683	831.101	926.085	765.355	818.561	429.623	276.546	136.479	2	1	95.5545	96.3412	108.671	86.2471	68.4288	28.4776	7.30783	4.84819	106.557	101.058	158.691	93.0475	75.0849	35.0844	13.9865	6.71458
CTSZ	Q9UBR2	6	5	787.714	697.087	816.106	691.24	747.082	564.529	292.379	79.2478	784.47	707.832	813.977	689.716	769.116	562.483	324.218	70.1198	8	5	669.837	622.207	646.809	530.691	609.058	416.381	241.335	71.2769	631.583	582.861	688.734	572.506	641.872	419.482	234.784	64.1457
CTTNBP2NL	Q9P2B4	2	2	17.2242	16.3557	21.9371	11.3219	9.98375	3.58052	5.38387	2.38788	15.437	18.766	17.3269	12.6752	5.93339	4.88903	3.23987	3.63943
CTU1	Q7Z7A3	2	2	233.886	211.22	231.392	178.644	119.168	26.8142	14.328	9.40228	234.823	227.773	236.629	188.994	116.69	24.0785	5.78548	5.09521	6	5	253.506	221.262	238.62	190.462	113.6	28.8463	15.4961	6.88953	232.517	247.238	265.825	170.109	131.399	21.0943	5.02429	4.85736
CTU2	Q2VPK5	8	8	487.91	436.422	465.262	337.237	213.27	60.7098	36.645	22.3118	513.477	465.398	487.481	350.371	239.19	55.6127	29.2745	33.2402	8	7	1363.28	1225.52	1236.88	877.039	613.592	186.164	106.184	66.2586	1355.25	1143.22	1155.43	1028.04	668.073	169.957	120.99	114.005
CUEDC2	Q9H467	5	5	433.906	397.934	428.3	242.599	203.003	96.1968	80.1502	71.1141	422.658	361.364	378.865	268.858	199.881	99.0029	71.1614	69.3919	5	5	619.098	553.524	591.699	383.061	290.34	130.315	110.234	80.8882	596.134	560.245	549.996	368.111	256.41	128.206	110.399	77.0034
CUL1	Q13616	36	27	3701.25	3492.88	4040.11	3298.82	3716.43	2679.98	2696.8	542.198	3966.52	3493.53	3900.88	3433.22	3687.48	2795.3	2941.22	537.787	34	26	5076.72	4937.09	5559.92	4709.01	5250.29	3760.98	3678.48	706.22	5289.38	4824.14	5417.6	4836.81	5307.18	3876.99	3814.52	662.887
CUL2	Q13617	28	25	1354.82	1227.27	1376.78	1284.47	1165.34	542.648	141.544	96.4853	1360.94	1207.6	1401.54	1132.63	1130.19	518.237	128.553	85.4054	30	21	1026.45	976.227	1127.23	975.427	876.56	347.537	89.8071	59.8794	1037.47	1037.02	1172.31	1001.03	874.036	394.891	64.9084	48.4307
CUL3	Q13618	44	34	2709.89	2609.84	2892.17	2555.29	2679.47	1099.38	184.354	117.305	2565.13	2456.59	2707.39	2677.04	2616.26	1029.39	115.363	121.314	38	32	1605.51	1512.42	1627.78	1469.6	1477.14	609.366	114.988	81.5687	1547.18	1554.88	1773.46	1443.89	1496.88	603.539	73.7348	77.0034
CUL4A	Q13619	41	22	698.615	624.755	795.672	630.05	138.427	36.4418	36.2109	25.5951	708.074	668.306	763.031	520.61	102.722	22.4895	27.7703	29.6007	44	22	1242.4	1165.31	1300.55	1007.77	265.067	100.547	86.4613	61.4955	1203.91	1171.4	1375.46	919.56	213.262	60.7692	74.278	48.5736
CUL4B	Q13620	60	31	3756.23	3463.52	3623.01	3130.46	3071.31	1668.05	143.541	109.768	3674.23	3496.11	3832.61	3333.99	2970.28	1625.72	116.635	99.1139	60	31	1567.38	1427.79	1688.19	1376.07	1386.46	745.118	126.17	60.0495	1563.12	1454.47	1613.83	1396.37	1412.41	757.976	92.6099	40.5732
CUL5	Q93034	47	37	3256.79	3075.46	3531.8	3089.84	3491.98	2588.88	968.054	155.212	3186.9	2973.36	3374.48	3221.04	3497.73	2582.14	932.273	154.919	38	33	1203.99	1065.75	1254.16	1059.25	1219.46	854.973	341.971	102.663	1172.24	1053.96	1149.68	1129.03	1254.02	871.317	356.86	93.5756
CUSTOS	Q96C57	6	5	203.97	189.899	289.54	357.374	456.987	353.119	311.656	254.832	214.09	182.969	211.544	309.769	470.716	347.366	350.716	277.204	6	6	202.671	218.773	260.387	296.329	483.116	365.785	325.859	229.311	195.075	186.712	242.925	341.872	531.2	336.417	346.54	270.441
CUTA	O60888	10	6	412.603	422.711	474.578	416.317	433.337	347.788	432.88	320.051	409.137	342.832	433.302	411.995	482.706	357.51	392.371	345.746	13	6	848.524	778.105	903.201	823.815	954.057	774.333	912.686	812.965	861.898	801.693	925.365	770.177	909.232	772.294	905.051	797.464
CUTC	Q9NTM9	6	5	370.32	367.382	427.624	380.45	378.533	179.106	62.2618	20.9686	367.784	383.062	411.32	377.576	370.713	180.405	35.5229	12.738	5	4	1202.84	1031.27	1242.26	1012.72	1015.94	522.182	119.303	43.1234	1179.79	1054.39	1157.17	1063.43	1088.73	498.176	95.7331	28.0012
CUX1	Q13948	12	12	635.287	573.313	643.464	419.342	195.002	87.1261	56.878	42.3103	616.804	590.544	624.803	437.036	184.677	61.6018	51.1437	28.7515	7	7	313.132	278.606	299.111	222.222	83.6258	23.3166	21.1311	14.6296	302.157	281.652	333.988	196.017	54.3584	22.4059	28.1089	17.5722
CWC15	Q9P013	9	6	1120.02	1037.48	1116.69	1084.57	1293.36	1092.94	1249.93	1042.01	1052.87	975.834	1113.58	1146.54	1394.22	1128.88	1377.18	1238.62	11	8	1156.02	1144.75	1323.62	1267.68	1630.03	1308.77	1535.17	1334.53	1149.58	1057.12	1193.6	1347.09	1653.95	1436.27	1675.53	1411.21
CWC22	Q9HCG8	10	10	395.897	343.901	124.861	108.379	86.8799	73.1223	84.2315	43.6534	338.149	343.419	152.322	86.1501	125.343	77.0022	49.6394	53.3784	13	11	360.241	320.553	91.7957	23.6014	19.815	15.2987	12.5026	9.01593	334.88	273.786	63.0748	16.3164	17.207	8.85307	12.2212	7.28604
CWC27	Q6UX04	12	10	1204.33	1087.25	900.098	168.964	71.5148	48.1382	47.2391	34.9228	1112.48	1055.12	798.202	116.035	49.0741	46.9347	36.4485	12.0101	10	9	2130.96	1878.88	1678.57	325.757	167	144.784	137.264	116.101	2031.51	1754.37	1331.27	241.108	150.952	114.871	156.432	109.005
CWF19L1	Q69YN2	14	13	770.878	698.652	730.612	384.944	118.176	40.9771	47.1523	41.4894	715.961	627.372	706.136	386.954	106.801	20.6562	38.7627	43.188	19	17	522.014	544.858	548.41	337.51	67.5052	12.5338	16.9929	8.76077	552.084	552.488	591.51	280.465	60.6154	10.3832	20.9119	20.1438
CWF19L2	Q2TBE0	7	7	954.905	822.265	537.009	218.227	130.072	32.3839	22.9249	15.8943	948.531	797.205	508.946	197.032	105.565	38.3789	17.125	12.0101
CXADR	P78310	5	5	562.44	537.363	663.899	458.925	463.713	405.793	428.018	422.058	524.52	579.519	534.419	435.491	471.581	390.389	448.606	398.154	5	5	232.389	210.383	230.386	213.092	224.178	191.417	214.128	180.914	212.171	196.982	246.675	203.514	216.391	186.68	194.861	180.722
CXorf38	Q8TB03	15	13	686.117	612.016	697.18	562.896	195.214	48.2177	70.5981	65.8906	715.961	615.174	715.317	492.168	176.889	41.1901	65.4917	45.8569	15	13	1209.53	1238.88	1287.99	889.471	348.189	58.7984	41.7339	28.834	1331.44	1195.66	1223.6	1017.79	339.577	39.8935	28.3804	29.4299
CXXC1	Q9P0U4																			6	4	434.295	387.209	195.086	54.2929	39.1262	31.2424	24.5649	17.0112	456.854	325.135	102.714	42.7754	30.8943	26.4499	27.0225	19.858
CYB561	P49447																			2	2	163.016	135.892	136.471	151.904	147.773	116.491	117.718	99.2603	163.507	157.651	157.754	139.13	149.779	110.499	129.817	108.005
CYB5B	O43169	8	4	413.704	394.804	555.866	493.15	519.58	458.864	486.285	440.042	457.814	386.932	452.957	439.51	484.313	396.867	456.243	392.21	9	5	534.819	482.812	533.41	491.259	600.326	504.395	492.53	375.437	574.738	487.811	516.517	517.384	612.02	503.532	531.081	438.877
CYB5R1	Q9UHQ9	6	6	1421.58	1349.43	1483.99	1211.01	1228	667.887	247.05	152.6	1394.85	1328.05	1475.89	1269.89	1243.54	707.076	249.586	116.826	8	7	718.952	628.015	680.56	616.356	553.979	280.076	77.8328	30.6202	815.227	814.257	898.046	650.23	566.266	290.84	69.3895	21.1438
CYB5R3	P00387	14	10	1795	1583.16	1656.33	1560.86	1504.93	1018.22	320.774	24.1773	1757.34	1607.43	1778.47	1533.29	1679.52	1017.41	287.77	55.926
CYB5R4	Q7L1T6	8	8	519.898	506.864	548.353	442.418	257.099	36.5214	27.3535	17.8345	540.52	503.868	549.03	437.552	249.821	23.9562	23.9519	23.0498	7	7	593.203	538.22	604.743	508.838	279.089	39.629	24.3888	19.3928	572.012	580.457	634.364	497.539	283.915	33.7728	26.4794	28.8584
CYBC1	Q9BQA9	5	4	605.76	558.63	652.254	472.235	494.373	304.504	277.964	118.051	563.282	555.475	631.527	478.669	474.424	322.92	255.371	112.58	2	2	421.873	392.74	446.995	337.995	332.824	230.862	190.004	74.6792	406.093	389.921	422.106	309.35	353.525	208.648	151.272	62.4313
CYBRD1	Q53TN4	4	4	145.434	122.317	141.54	140.962	171.565	146.483	195.209	128.572	143.102	159.863	154.003	120.569	157.235	129.315	191.037	134.416	4	3	105.779	112.014	122.449	123.155	141.056	121.283	143.075	111.168	109.284	111.984	124.141	92.7167	124.751	102.084	148.284	129.863
CYC1	P08574	16	10	1970.61	1713.3	1908.98	1611.51	1372.52	885.424	459.887	110.141	2072.61	1889.51	2143.11	1699.92	1567.53	853.013	565.473	160.863	12	7	883.211	870.113	842.466	739.802	529.462	331.686	160.596	30.2799	863.366	872.488	969.691	788.919	639.917	364.397	188.207	42.5733
CYCS	P99999	23	8	3304.32	2858.09	2972.41	2644.83	3030.17	2270.53	2910.07	1778.22	3293.6	2699.03	3325.35	2935.29	3401.81	2720.01	3131.91	2382.86	34	5	2551.88	2345.93	2647.73	2351.98	2678.55	2009.93	2091.45	1352.05	2602.89	2500.35	2878.81	2438.75	2721.18	2112.71	2257.81	1736.22
CYFIP1	Q7L576	40	17	2019.63	1868.65	2055.93	1210.32	506.905	147.279	114.364	99.4702	2023.15	1913.55	2049.49	1190.33	474.177	119.17	132.835	99.8418	33	12	2317.58	2120.98	2138.61	1416.37	588.152	150.683	91.9202	42.6981	2240.12	2132.28	2209.09	1377.08	536.153	137.387	127.373	69.5745
CYFIP2	Q96F07	32	11	1321.08	1276.12	1395.86	1011.36	707.855	300.366	252.781	144.168	1290.96	1362.77	1296.29	1010.1	706.568	254.107	197.748	203.93	29	9	1499.16	1382.89	1445.17	1043.03	666.74	153.171	85.1406	64.7276	1495.47	1368.93	1458.62	1046.01	624.535	117.167	62.3283	58.2883
CYP20A1	Q6UW02	11	11	623.372	580.006	669.383	530.573	588.404	340.468	99.4279	38.2061	598.663	544.215	639.803	588.211	626.467	347.121	68.0373	27.2958	10	10	701.944	661.113	771.704	638.597	645.665	358.965	64.9781	22.9651	698.076	615.418	684.181	680.768	610.717	354.888	50.5145	17.1436
CYP2S1	Q96SQ9	3	3	155.147	157.079	170.163	147.271	152.376	103.517	91.1784	17.3121	176.793	150.363	158.528	147.774	167.495	109.148	87.9393	13.2233	2	2	159.863	147.231	169.406	166.569	165.656	105.8	85.845	13.4388	160.465	170.433	209.714	153.683	163.988	111.483	85.2771	8.00035
CYP2U1	Q7Z449	4	4	207.467	193.299	237.327	173.717	199.746	145.29	175.844	86.0383	195.498	204.198	227.319	179.411	207.174	150.582	152.505	89.6514	3	3	165.787	133.126	146.417	148.019	170.778	131.237	131.981	80.7181	143.789	146.507	184.002	137.697	174.416	117.385	136.742	67.1458
CYRIB	Q9NUQ9	39	14	2223.21	2084.19	2493.92	2261.27	2362.96	1285.73	73.4637	68.5769	2190.7	2117.04	2506.58	2140.66	2484.24	1292.54	50.3337	58.7162	44	15	2013.72	1812.87	2004.26	1815.75	2127.17	1102.61	91.1278	39.0407	1968.69	1878.81	2075.31	1853.89	2256.46	1157.02	30.2815	18.4294
CYTH1	Q15438																			2	1	62.206	53.1951	57.4742	42.0551	24.9366	12.1652	10.3014	6.03897	62.508	57.2482	71.9133	37.4836	27.8961	13.99	11.9497	8.28608
CZIB	Q9NWV4	9	8	918.773	851.629	1026.31	808.089	494.797	125.875	92.2205	57.7569	973.095	855.966	1002.25	837.284	478.256	103.036	76.5998	64.0541	5	5	665.92	638.618	728.496	525.447	366.745	68.4753	49.8341	35.4683	714.857	554.455	607.045	618.258	350.787	59.7855	38.5648	20.5723
D2HGDH	Q8N465	2	1	26.5485	24.7225	27.9473	30.3357	27.3314	24.6658	28.2219	20.5208	25.0147	26.8589	32.3263	24.0107	24.5989	23.2229	34.4815	20.3808
DAB2	P98082	3	3	129.375	125.016	105.328	41.0526	31.0842	19.8918	21.3618	22.3118	105.017	108.374	109.522	42.7659	25.7114	22.3673	19.5549	20.5021	4	4	117.532	97.6319	102.149	49.1453	33.2488	21.5656	23.9486	24.8363	109.704	106.521	93.34	41.5627	30.6336	27.8708	21.1835	17.0008
DAD1	P61803	6	4	570.275	516.905	584.114	492.977	576.792	323.122	317.822	257.22	622.325	525.801	590.149	503.401	590.867	321.331	336.484	278.174	4	4	1053.39	1028.59	1034.86	973.776	1126.93	631.023	575.998	476.143	1056.03	942.956	1113.25	1037.63	1148.83	573.373	589.2	495.308
DAG1	Q14118	8	8	712.472	695.63	829.779	702.389	723.22	590.946	712.668	619.954	672.017	649.071	760.574	704.864	710.895	620.051	702.126	589.346	10	8	938.632	848.448	991.003	895.396	977.734	785.024	856.953	712.174	882.035	863.748	1021.65	860.469	981.579	797.323	877.485	692.888
DAGLB	Q8NCG7	9	9	732.351	653.526	804.687	736.873	695.959	353.517	67.7325	22.9834	781.54	719.561	842.683	721.661	662.686	333.187	51.3751	19.8956	12	11	1282.72	1260.18	1299.24	1123.83	1120.13	501.722	122.824	50.3531	1278.06	1274.1	1416.97	1258.13	1198.62	619.387	104.424	46.5735
DAP	P51397	5	3	1023.74	922.72	994.834	814.139	1138.5	898.95	1043.43	1139.91	1089.72	1016.42	1116.55	1047.51	1226.98	1060.31	1245.96	996.963	6	3	1167.87	1183.66	1235.33	1298.76	1596.28	1412.36	1483.84	1284.94	1240.62	1257.6	1380.82	1175.22	1513.69	1403.92	1408.7	1164.77
DAP3	P51398	14	12	2116.5	1910.81	1749.86	1192.95	608.371	60.3915	64.3459	43.9519	2042.75	1857.84	1775.49	1084.19	522.88	49.9903	63.0618	39.5485
DARS1	P14868	52	32	6924.96	6332.4	6169.52	3392.76	2797.5	1999.52	1881.05	297.739	7056.74	6538.91	5912.87	3183.53	2816.63	2211.31	2631.47	584.978	54	31	8912.95	8335.59	7903.07	4266.22	3446.88	2435.43	2267.45	228.29	8745.67	8024.36	7247.44	3958.49	3364.48	2583.13	2866.29	366.302
DARS2	Q6PI48	24	19	2248.34	2083.65	2134.21	1775.03	1691.22	1236	876.876	325.573	2244.34	2019.11	2085.69	1762.68	1854.43	1356.46	1164.27	604.753	21	17	3699.49	3322.8	3484.41	2706.49	2822.29	1961.45	1404.86	513.993	3552.68	3230.59	3443.54	2802.67	2858.96	2069.43	1619.18	732.747
DAZAP1	Q96EP5	4	4	637.812	576.282	566.684	380.104	243.08	117.441	70.164	16.7152	606.888	548.203	558.728	359.955	238.201	112.325	64.2189	28.9942	5	5	846.995	847.618	738.687	528.555	334.335	165.981	86.2852	17.6066	693.252	692.441	720.07	442.527	262.537	130.501	44.1323	23.1439
DBI	P07108	13	4	273.385	243.284	283.004	239.402	294.91	221.515	264.331	195.582	299.726	245.835	300.118	211.15	269.969	233.329	247.503	188.765	16	4	797.498	789.537	900.104	724.359	796.293	524.394	573.092	441.866	886.964	809.559	904.608	815.047	913.664	742.565	701.364	457.877
DBN1	Q16643	23	18	2188.38	1994.26	1940.01	1538.83	786.875	111.712	62.0882	37.0868	2359.61	2230.81	2376.63	1725.99	796.187	53.046	51.3751	73.0313	23	17	1046.61	1259.9	1266.88	914.335	479.673	62.8535	35.6587	31.0454	1427.51	1323.15	1508.17	1072.8	480.231	58.6926	32.7258	36.1445
DBNL	Q9UJU6	10	9	482.6	430.97	461.957	203.016	67.1248	26.8142	26.3115	23.2818	462.434	420.359	410.544	176.731	66.6271	24.9341	21.0592	28.8728	23	17	2763.82	2645.65	2657.67	1270.78	428.121	179.621	168.256	130.731	3063.52	2875.52	2742.35	1037.74	342.184	153.562	154.531	145.292
DBR1	Q9UK59	17	13	2559.34	2342.75	2655.82	2176.31	2018.7	1419.72	818.608	178.643	2533.36	2334.26	2530.25	2088.93	2063.96	1285.94	842.019	168.627	15	13	2503.72	2456.1	2580.88	2186.87	2115.25	1344.99	749.625	110.743	2570.91	2476.42	2703.51	2228.4	2162.08	1342.82	779.715	96.7186
DBT	P11182	5	5	494.126	456.394	476.682	353.917	208.597	38.7492	17.7147	12.7602	422.433	362.185	416.363	321.723	180.968	38.5011	18.6293	16.7414	7	7	491.915	472.026	523.953	378.496	243.741	78.5208	35.2185	20.0732	458.113	419.091	461.209	391.703	219.78	72.1361	43.0459	27.0012
DCAF1	Q9Y4B6	28	25	1357.99	1260.74	1361.23	1033.06	605.822	107.336	99.4279	70.2186	1337.84	1240.2	1303.27	1002.27	553.289	88.247	70.3515	60.8999	17	16	1509.57	1325.08	1398.62	1094.99	612.501	74.65	55.2049	38.1051	1435.06	1371.44	1517.28	1024.29	570.828	68.0921	49.5639	45.7163
DCAF11	Q8TEB1	3	3	50.6365	49.121	50.5606	46.5839	36.8195	18.6983	7.90213	4.40265	47.2124	43.0446	56.5064	44.5177	37.7018	20.9006	6.59545	6.6723
DCAF13	Q9NV06	11	10	1004.63	938.428	1085.21	1261.31	1215.11	611.792	258.599	90.2171	1044.76	1082.8	1094.44	1246.5	1212.39	606.606	201.103	77.52	12	11	446.431	398.456	443.245	543.9	490.756	243.12	89.5429	38.1901	422.768	396.367	501.786	493.35	485.054	216.08	67.6242	30.8585
DCAF5	Q96JK2																			2	2	59.7216	38.813	43.7782	33.1196	28.379	21.0126	16.2005	10.1217	58.4178	46.1044	42.9873	25.0258	32.7193	19.6735	23.6277	22.4296
DCAF6	Q58WW2																			9	9	500.324	450.268	495.583	412.684	408.642	283.209	247.234	96.2834	466.608	439.194	465.093	392.475	388.982	277.505	213.464	108.29
DCAF7	P61962	14	10	3350.1	2936.9	2924.32	2085.13	1753.81	910.169	444.864	121.26	3439.41	3055.11	3012.3	2104.6	1902.39	931.727	399.545	84.0709	16	11	5873.07	5178.09	5024.63	3409.19	3120.6	1445.54	667.742	148.338	6109.95	5265.3	5040.09	3659.17	3329.03	1518.9	620.568	139.72
DCAF8	Q5TAQ9	5	5	320.719	296.454	296.978	199.04	115.486	22.1197	22.4907	10.5216	302.205	268.589	251.757	199.093	108.037	25.0563	15.158	13.102	6	6	841.262	832.314	828.526	598.096	373.126	159.253	154.345	97.6443	826.134	767.825	838.185	606.683	335.405	153.235	124.928	106.719
DCAKD	Q8WVC6	8	8	967.791	885.366	831.057	334.903	137.011	67.5526	59.0489	37.6091	924.981	815.854	844.364	330.482	108.655	51.3348	44.2011	30.086
DCD	P81605	2	2	210.51	269.464	385.402	347.781	265.454	203.374	210.752	245.802	187.385	246.656	328.048	124.691	206.68	300.92	334.979	201.139
DCK	P27707	17	10	1476.55	1353.74	1609	1342.03	1622.11	1162.24	609.072	185.807	1524.21	1320.54	1557.48	1450.02	1615.98	1095.88	658.851	185.732	18	13	2731.71	2521.19	2923.28	2511.27	2977.95	1946.15	1046.69	239.177	2794.51	2517.72	2812.65	2540.95	2870.04	1965.38	1040.84	210.581
DCP1A	Q9NPI6	3	3	423.158	351.512	254.005	93.3407	34.2705	20.3692	23.0985	11.7902	428.856	343.419	220.336	68.4254	39.3087	19.5561	24.299	18.9251	3	3	1228.83	959.448	699.148	244.172	104.616	45.2508	43.935	33.9373	1296.2	1051.44	690.341	203.183	89.9455	41.6422	26.6152	24.0011
DCP2	Q8IU60																			2	2	300.615	252.331	199.081	114.899	65.9939	31.7954	17.6092	9.18605	338.026	258.054	178.377	104.293	61.2672	33.2263	25.8004	3.85731
DCPS	Q96C86	18	13	3026.34	2834.55	3277.72	2663.67	3193.95	2514.4	2304.64	903.664	2907.68	2631.47	2984.5	2824.2	3147.42	2395.26	2485.1	864.244	19	13	4657.04	4261.6	4642.61	4003.01	5020.66	3951.48	3612.89	1261.21	4769.7	4336.66	4904.7	4361.54	5246.43	3976.56	3759.53	1212.05
DCTD	P32321	9	6	1086.29	1024.96	1167.55	969.966	1104.23	919.16	989.85	595.179	1090.96	988.736	1129.61	1090.48	1180.99	986.24	1116.25	673.538	9	6	1328.97	1253.82	1381.01	1185.12	1366.14	1116.8	1128.84	647.106	1374.23	1316.71	1416.57	1299.14	1420.49	1166.75	1239.37	713.174
DCTN1	Q14203	41	35	2972.2	2826.3	2760.1	1116.55	249.735	92.7754	92.3073	65.816	2878.94	2527.55	2656.71	1038.54	186.902	66.8575	82.2696	74.3658	43	37	6248.31	5632.04	5930.61	2651.81	600.914	203.675	144.308	114.315	6255.73	5850.67	5972.96	2139.87	384.028	163.181	137.828	114.719
DCTN2	Q13561	21	17	3842.87	3453.26	3773.71	2429.45	794.593	230.268	231.333	179.091	3788.94	3523.44	3815.93	2345.32	675.047	157.916	194.739	178.211	18	16	4347.92	3858.9	4261.73	2735.14	886.971	258.695	237.901	155.057	4334.14	3852.67	4180.48	2645.79	736.51	176.187	196.083	161.007
DCTN3	O75935	6	5	117.914	108.66	130.947	76.9197	14.9402	6.36538	4.94969	3.88031	119.89	111.775	124.65	76.5664	8.15841	2.44451	3.35558	2.79023	3	3	997.112	877.212	918.12	606.934	83.7098	6.91204	12.0623	9.2711	972.86	989.825	1015.89	545.386	42.3656	3.49751	11.1349	6.42886
DCTN4	Q9UJW0	12	9	2556.04	2365.1	2584.22	1955.57	1579.27	1163.75	1130.7	682.785	2508.34	2256.03	2537.49	1937.24	1538.6	1144.4	1169.13	773.744	8	8	1905.45	1802.18	2001.24	1496.11	1218.96	840.689	843.306	496.132	1954.74	1841.01	1984.78	1557.77	1159.51	865.743	886.176	527.023
DCTN5	Q9BTE1	8	4	335.159	315.346	366.395	268.355	242.867	157.464	136.854	88.8739	316.966	294.979	344.728	282.564	236.223	164.394	119.412	77.2773	4	4	187.287	198.214	219.217	164.433	125.355	82.3915	56.8778	41.4223	201.997	201.352	238.506	189.733	128.27	86.8912	60.0199	50.1451
DCTN6	O00399	7	5	287.307	267.629	303.138	256.082	191.674	129.615	108.719	59.1747	303.669	310.343	340.72	253.607	202.353	136.159	107.494	58.5949	4	3	241.18	221.815	248.647	220.474	172.793	106.445	80.3861	54.0106	249.718	213.042	260.2	223.909	167.507	103.504	86.0919	54.8596
DCTPP1	Q9H773	19	11	1655.01	1491.66	1825.36	1562.42	1833.04	1470.8	1718.06	1489.96	1733.79	1619.98	1798.9	1504.64	1799.3	1440.67	1829.49	1595.89	18	10	1297.25	1166.6	1337.23	1150.06	1374.2	1074.68	1282.04	1084.46	1307.11	1227.01	1345.73	1226.93	1428.44	1134.5	1375.57	1140.76
DCUN1D1	Q96GG9	8	7	560.692	524.785	583.513	449.159	168.803	17.4252	24.2274	13.5811	514.379	455.194	563.383	424.877	139.311	8.18912	14.6951	22.5645
DCUN1D5	Q9BTE7																			6	5	1720.84	1362.61	392.618	75.0777	56.2543	28.6619	19.5463	10.3768	1758.09	1498.72	240.648	67.6909	47.4495	22.1873	15.3445	16.2864
DCXR	Q7Z4W1	16	13	1957.27	1712.97	2108.07	1977.27	2082.78	1652.69	1234.9	154.466	2080.05	1937.48	2199.35	1879.74	2163.09	1670.09	1197.13	180.637	23	13	3722.52	3426.06	3696.78	3317.31	3602.12	2589.62	1809.52	194.183	3781.32	3555.07	4095.71	3450.69	3752.29	2746.2	1808.74	168.15
DDA1	Q9BW61	4	3	1116.85	1031.16	1071.91	719.847	453.659	207.273	153.614	111.186	1129.61	1017.47	968.368	714.757	472.446	197.639	171.829	125.924	2	2	1063.43	914.365	917.468	672.98	434.67	150.683	105.567	54.2657	1020.69	953.335	941.703	626.196	448.424	124.708	96.8194	64.1457
DDAH1	O94760	18	13	3470.54	3141.75	3515.05	3005.23	3356.73	2473.82	1756.79	541.9	3307.46	3032.36	3432.67	3137.78	3388.34	2543.64	1881.21	533.177	14	11	2581.88	2382.72	2691.59	2384.71	2712.55	1971.13	1468.87	417.115	2590.1	2418.52	2730.3	2444.15	2800.43	2020.36	1492.08	348.73
DDAH2	O95865	16	12	3024.65	2769.78	2910.65	2749.32	2966.31	2101.93	881.391	206.925	2964.36	2879.88	3204.7	2913.75	3046.55	2157.65	937.248	222.976	16	11	2407.21	2196.76	2371.61	1988.83	2428.26	1620.92	688.433	147.657	2400.48	2091.09	2267.61	2213.07	2499.57	1634.54	718.745	117.434
DDB1	Q16531	83	48	10563.3	9685.81	10908.4	9437.61	10566.8	8568.51	9548.03	5298.86	10381.7	9517.9	10725	9770.2	10878.3	8958.9	10311.8	5492.76	64	40	9331.95	8787.7	9883.37	8192.3	9726.04	7658.82	7860.76	4117.31	9999.82	9188.44	10116.6	8992.2	9940.02	7948.52	8486.7	4504.49
DDB2	Q92466	8	7	806.233	734.926	806.189	683.202	597.042	370.226	209.537	123.722	756.526	676.164	796.391	635.202	541.422	328.421	183.284	99.3566	7	7	705.192	580.352	664.989	568.473	511.914	273.717	139.729	69.6609	667.032	633.117	641.729	542.409	427.697	252.148	120.176	54.0024
DDHD1	Q8NEL9																			2	2	247.295	219.142	195.412	122.183	41.8969	20.3675	16.7288	9.8665	215.212	225.169	188.957	98.229	32.4586	14.3179	4.75271	11.0005
DDHD2	O94830	11	11	929.069	867.121	969.967	766.69	842.175	595.083	414.645	46.0413	900.191	814.095	924.792	827.185	901.752	631.296	415.398	41.8535	13	10	397.698	363.515	392.374	351.107	360.783	255.746	174.684	32.4914	381.131	379.542	428.132	329.855	361.868	236.191	174.221	15.4293
DDI2	Q5TDH0	11	10	1785.49	1559.51	1598.78	1281.62	1140.41	462.842	92.7415	37.6091	1682.63	1628.89	1751.57	1409.93	1199.91	595.606	80.7653	61.9917	9	6	1506.61	1420.41	1471.67	1228.53	958.171	262.934	59.3431	28.5788	1491.91	1425.09	1559.33	1283.7	942.081	248.542	31.2321	32.5729
DDOST	P39656	26	14	3395.56	3123.94	3552.31	2928.05	3198.2	1042.17	441.998	204.015	3347.13	2965.97	3463.96	3104.39	3169.79	921.338	287.886	131.748	23	14	3442.73	3122.28	3330.24	2918.61	3068.8	1038.19	495.26	227.27	3536.21	3214.96	3756.23	3122.82	3135.19	921.375	347.083	178.008
DDRGK1	Q96HY6	13	9	1346.66	1378.36	1379.48	831.597	975.009	569.303	469.265	389.299	1327.36	1184.14	1213.79	804.926	906.573	518.237	469.203	316.631	11	8	1818.5	1756.73	1823.36	1042.54	1325.76	741.708	594.4	466.107	1891.29	1574.32	1506.56	1051.63	1229.65	723.001	587.163	421.019
DDT	P30046	15	5	1478.43	1355.63	1591.79	1456.29	1748.5	1423.14	1801.08	1393.33	1521.5	1376.49	1693.9	1467.64	1859.13	1510.47	1770.82	1464.02	8	5	1077.66	961.752	1082.72	980.769	1204.93	1090.63	1205.09	1008.51	1027.92	996.271	1150.75	981.298	1200.71	982.581	1204.88	1039.62
DDX1	Q92499	50	32	1635	1528.2	1746.71	1198.48	353.609	120.942	116.101	90.2171	1632.6	1526.15	1706.7	1052.45	316.2	114.281	103.444	78.6118	43	32	1612.77	1630.52	1718.52	1013.79	259.358	67.3694	73.6066	49.6727	1752.85	1483.43	1539.78	1098.38	190.189	43.1724	46.4407	50.7165
DDX10	Q13206	10	10	1007.35	977.023	800.705	214.511	171.565	125.318	114.016	59.3239	1001.83	882.356	779.84	206.204	129.299	94.2361	82.501	58.8375	8	7	1047.18	1130.83	886.734	141.317	105.96	71.6087	53.2679	40.9119	1068.2	949.183	723.82	119.065	77.4313	67.9828	55.6746	29.1441
DDX11	Q96FC9	7	1	57.2412	49.9307	61.9799	36.472	8.92165	4.77403	3.99448	4.40265	46.8744	46.6805	56.1185	36.789	11.0015	3.789	5.43835	2.79023
DDX11L8	A8MPP1	7	1	430.734	405.869	390.811	158.939	40.7847	25.0637	19.0172	11.4917	421.081	383.648	386.364	171.579	34.3642	24.0785	14.348	12.0101	7	2	374.287	330.51	338.731	174.534	50.461	36.4956	27.6465	20.2433	352.604	317.05	300.777	149.493	46.4067	17.5968	21.7267	11.2862
DDX17	Q92841	42	23	2767.72	2646.17	2889.09	1516.87	286.413	143.141	130.515	86.1129	2862.38	2640.27	2739.07	1120.57	225.469	126.504	107.263	110.518	39	21	3137.44	3138.33	3121.71	1606.25	294.538	146.167	121.416	65.4081	2878.62	2598.02	2691.73	1234.75	282.872	134.654	87.0424	89.4325
DDX18	Q9NVP1	19	15	493.738	499.955	616.644	534.376	180.628	41.8524	42.6368	14.4019	516.858	499.294	496.403	302.659	37.3309	13.2004	20.4806	27.5384	21	19	1423.57	1614.66	1660.48	1174.92	214.942	123.864	127.403	112.359	1400.24	1281.64	1447.64	937.2	174.286	97.493	112.028	108.005
DDX19A	Q9NUU7	21	18	470.168	418.123	465.939	290.912	118.035	79.7263	65.5616	48.8769	510.999	495.306	503.386	309.975	147.099	80.7912	62.4832	58.7162	17	14	1966.23	1685.56	1741.67	1099.65	222.75	47.4627	43.847	37.5947	1888.35	1748.36	1911.39	1089.78	208.309	35.5216	47.2555	40.0018
DDX20	Q9UHI6	15	15	1168.59	1078.29	773.734	212.177	58.2739	32.0656	32.3032	29.0277	1084.53	933.024	640.449	169.209	49.4449	34.8343	17.0093	22.3219	9	9	805.047	837.477	614.852	165.987	41.561	25.805	22.4518	13.609	1035.16	868.664	567.405	128.547	28.0265	14.0993	15.2087	23.4296
DDX21	Q9NR30	45	30	4184.69	4311.59	4486.52	1792.4	468.457	285.567	359.677	280.949	4276.61	4095.22	4352.03	1539.26	319.909	257.652	303.391	249.665	42	28	3795.14	4116.21	4406.6	1755.92	265.067	189.851	155.225	128.69	3902.03	3560.09	3839.39	1380.28	192.014	145.147	118.953	101.433
DDX23	Q9BUQ8	23	21	3042.72	2594.62	2176.81	955.965	507.543	115.532	109.327	82.3819	3047.96	2508.32	2054.14	865.726	425.845	86.0469	86.3194	109.304	21	18	3592.37	3191.52	2665.83	1185.41	583.954	127.55	105.655	65.323	3504.96	2989.69	2486.83	1023.52	496.134	105.253	106.732	92.7184
DDX24	Q9GZR7	21	19	2297.87	2233.82	2137.74	927.271	496.072	160.408	174.107	97.6792	2443.33	2215.92	1975.66	804.514	400.38	148.504	143.133	98.9926	18	16	1321.71	1312.36	1137.66	717.56	238.619	103.312	98.3476	60.3898	1213.77	1218.16	1197.08	436.573	208.178	103.395	110.399	90.5754
DDX27	Q96GQ7	17	17	1081.56	1190.35	1479.55	1785.66	555.62	145.767	132.947	78.6508	1274.17	1309.75	1457.14	1576.77	492.224	100.592	89.4436	60.7786	11	11	644.706	698.543	782.057	943.958	290.256	92.437	76.0719	44.6544	650.042	669.498	792.653	819.567	264.362	67.5456	53.0945	36.2873
DDX28	Q9NUL7	3	3	66.3713	58.5674	36.061	8.38338	9.84214	7.95672	6.51274	2.61174	61.5226	41.2853	18.1027	8.03793	5.19172	3.91122	2.77703	3.03286
DDX31	Q9H8H2																			3	3	204.2	258.323	194.679	46.3287	34.7601	22.3028	16.9929	7.99526	236.608	230.085	153.469	44.0983	25.0283	11.3669	13.036	7.71463
DDX39A	O00148	32	8	2438.45	2221.19	984.466	245.279	126.39	71.9288	70.8587	42.758	2220.56	2020.87	1722.61	242.271	69.0993	60.9906	63.6403	54.8342	29	8	5445.27	4966.96	4275.51	2256.31	1847.24	430.482	182.432	173.684	5240.4	4762.19	4247.84	2056.42	1728.65	377.622	119.632	132.149
DDX39B	Q13838	45	9	3700.99	3412.67	3087.65	2187.54	1937.77	434.198	201.2	161.928	3265.21	2997.64	2961.74	2042.35	1817.6	357.633	192.078	185.732	41	8	308.641	323.596	317.046	283.314	237.444	54.559	15.0559	3.40224	320.931	296.729	303.188	249.376	231.903	51.2604	4.8885	7.71463
DDX3X	O00571	34	26	2981.92	2862.3	2610.22	632.988	251.93	136.537	163.253	121.185	2974.05	2691.75	2220.82	445.487	212.613	140.56	137	127.138	37	27	4319.54	4124.05	3492.97	884.712	322.329	183.952	161.917	106.49	4380.6	3890.69	3069.91	607.675	231.903	174.548	167.431	113.862
DDX41	Q9UJV9	11	11	832.199	707.559	477.508	141.567	57.6367	35.2483	36.9055	26.1174	875.515	713.11	451.922	127.782	35.4767	28.7231	40.4984	37.8501	8	7	1256.83	1066.94	727.355	252.622	117.211	83.1288	65.6824	49.6727	1176.75	1101.92	678.021	217.294	98.0276	65.0318	55.1314	51.4309
DDX42	Q86XP3	25	22	2685.61	2574.86	2309.56	117.886	116.831	112.667	95.9544	67.4576	2711.28	2582.44	2083.11	101.608	87.1467	116.481	104.949	56.8965	34	30	3016.94	2767.44	2572.24	388.5	345.334	235.102	228.48	151.91	2891.52	2837.17	2292.92	302.074	267.099	240.235	218.217	136.292
DDX46	Q7L014	44	37	4607.01	4090.22	3866.64	626.506	434.824	261.378	166.639	165.51	4684.4	4401.11	3691.93	699.3	410.022	256.919	190.342	104.088	46	37	5707.76	5176.06	4946.37	976.69	436.181	219.158	152.232	100.366	5820.38	5173.31	4590.4	661.254	306.075	214.441	118.003	107.148
DDX47	Q9H0S4	10	9	515.689	486.73	505.606	289.011	138.286	47.4221	52.5361	48.1307	530.943	466.454	452.569	259.378	128.186	49.6237	55.3092	50.2242	4	4	220.349	233.616	208.945	125	37.4469	14.1006	9.24485	7.65504	214.583	186.931	191.501	88.1966	27.5051	14.3179	13.9865	6.71458
DDX49	Q9Y6V7	10	9	335.871	349.083	408.016	334.125	198.967	43.3641	22.7512	10.5216	328.572	308.819	414.553	330.173	199.016	34.5899	16.4308	11.8888	13	12	510.357	511.668	611.591	511.558	437.692	213.997	148.006	60.815	505.518	480.928	623.65	482.877	446.208	199.358	135.927	43.4305
DDX5	P17844	40	21	3244.04	3104.02	2933.72	865.389	515.898	380.729	313.567	104.022	3459.35	3130.88	2778.38	687.449	422.383	386.844	256.181	71.3329	38	19	1463.7	1443.55	1264.84	297.494	112.509	67.0007	72.9022	53.245	1339.73	1271.26	1124.37	183.449	85.3831	55.1951	46.4407	25.8583
DDX50	Q9BQ39	10	7	598.896	597.064	403.433	68.277	49.5647	36.6805	35.6898	24.4758	647.002	582.803	361.926	61.521	73.673	35.0788	30.2002	21.594
DDX51	Q8N8A6																			2	2	149.925	125.474	96.9317	45.4545	18.9753	14.1006	6.25128	4.59302	153.124	137.658	86.5102	33.2942	20.4659	8.85307	14.9371	4.2859
DDX52	Q9Y2R4																			2	2	211.367	214.716	145.764	33.5081	26.6998	15.5751	17.5212	12.3331	214.373	195.889	115.57	24.9155	17.8587	16.3946	21.3193	11.1433
DDX54	Q8TDD1	8	8	41.5711	39.1889	38.7656	16.1618	5.2397	3.66009	2.95244	1.49243	45.973	46.5633	47.0671	21.6406	6.79868	3.17787	5.43835	2.79023	4	4	65.0726	64.9035	65.1375	44.5804	19.9829	13.5476	8.10025	6.63437	60.9349	61.946	75.663	28.7742	25.0283	6.22994	7.74012	3.71445
DDX55	Q8NHQ9																			9	7	579.634	612.896	666.783	342.851	94.205	54.3747	54.3245	29.5144	522.928	521.461	622.981	292.813	82.2545	53.1184	35.9848	23.1439
DDX56	Q9NY93	6	6	211.352	251.165	290.366	287.628	121.292	26.4959	24.9221	17.0136	234.71	231.878	300.376	297.403	123.983	24.5674	18.8607	12.3741	5	5	851.773	972.815	1118.67	1047.3	493.527	128.103	109.177	39.466	851.934	885.926	1151.68	1062.66	464.979	108.423	113.793	43.8591
DDX6	P26196	26	20	2052.27	2211.42	905.958	1092	591.873	76.2254	42.2894	36.9375	2015.94	1706.89	1694.16	1085.33	561.447	46.4458	51.9536	40.2764	25	18	1202.65	1218.05	1200.03	777.195	403.436	67.185	43.1426	21.7743	1344.76	1332.88	1308.5	753.199	365.518	48.2	37.6143	29.5727
DDX60	Q8IY21	3	2	107.878	112.223	122.082	64.3878	48.9983	24.5863	27.2667	9.4769	112.003	100.046	97.2376	62.4485	49.4449	30.4342	20.3649	7.03624
DDX60L	Q5H9U9																			2	2	101.575	96.1568	98.3992	59.6348	46.3469	16.0359	5.37082	4.08269	101.628	99.201	94.1435	43.7676	31.8068	14.2086	6.65379	8.28608
DECR1	Q16698	21	15	3627.5	3448.41	4064.08	3836.13	4667.23	3441.6	2533.2	594.582	3440.09	3443.33	3846.06	3730.11	4661.92	3659.07	2693.84	615.55	25	14	3603.84	3550.52	4077.08	3911.81	4420.16	3215.02	2135.47	482.012	3493	3277.35	3987.37	3887.49	4369.01	3275.85	2337.11	474.307
DECR2	Q9NUI1	4	4	385.083	343.469	363.465	245.797	111.733	43.5233	49.4969	29.6246	390.996	348.227	381.451	262.984	128.062	55.0016	36.1014	25.5974	2	2	215.093	192.682	208.049	149.573	88.9154	46.2646	46.4003	37.3396	194.866	177.207	215.204	167.574	97.5061	68.2014	65.7231	40.5732
DEF6	Q9H4E7	7	7	271.378	243.014	134.778	37.7684	26.5525	27.1324	14.0675	16.939	269.415	248.181	108.487	39.4683	28.3072	25.0563	24.6462	10.0691	6	6	264.017	239.885	130.846	44.7747	21.914	11.4279	9.33289	6.12403	257.688	238.388	102.312	32.302	18.6409	14.8644	17.6529	7.14317
DEGS1	O15121	3	3	49.5357	40.6463	45.6022	34.6571	38.8021	24.9841	26.572	13.2826	52.8464	51.4893	48.2309	47.6093	43.1407	20.4117	26.6132	21.7153	3	3	208.978	191.023	200.467	182.401	151.635	84.1426	62.6889	20.3284	214.688	210.966	233.685	180.142	156.427	110.172	83.2402	29.7156
DEK	P35659	8	8	927.903	709.826	724.526	397.476	188.133	85.853	66.6905	50.5932	732.525	546.444	618.338	339.242	186.778	87.2692	51.7222	37.9714	8	6	2045.34	1746.86	1307.4	853.826	350.12	118.795	68.676	37.935	2272	1764.97	1508.84	746.585	312.984	128.315	87.5856	59.0026
DENND10	Q8TCE6	5	5	141.096	137.269	152.583	96.3657	35.4742	24.3476	19.8856	13.8796	141.074	148.252	131.891	101.917	33.0045	23.4673	22.9105	9.70516
DENND3	A2RUS2	12	12	770.296	683.7	644.666	248.217	89.8537	42.3298	40.2053	28.9531	793.935	686.955	619.89	232.585	85.6634	27.623	31.8202	38.4567	8	8	534.914	499.222	462.403	239.122	78.0844	37.6937	27.1182	15.14	536.562	520.805	494.287	178.378	69.0886	36.6145	27.7015	16.8579
DENND4A	Q7Z401	20	18	2606.42	2297.57	1950.68	744.565	244.283	83.9434	78.2398	54.9959	2582.15	2353.5	1804.71	664.881	211.748	96.5583	79.724	62.2343	17	15	1776.26	1517.77	1223.43	498.446	129.385	45.7116	23.5083	17.8618	1657.3	1610.92	1217.84	421.58	97.8972	35.7402	33.2689	19.7152
DENND4B	O75064																			4	4	116.194	114.319	133.373	116.841	98.3191	66.3556	41.91	19.3077	130.889	114.715	118.784	117.963	96.2026	62.4087	42.6386	12.8577
DENND4C	Q5VZ89	14	12	167.126	157.835	159.795	90.4886	28.6767	11.9351	9.55202	5.74584	198.427	159.863	147.796	63.5821	26.8239	7.33354	15.3894	10.9183	14	14	412.796	373.38	379.167	201.049	57.7656	16.5889	16.1124	11.8228	415.322	388.064	351.264	171.542	47.4495	12.2413	16.9739	8.85754
DENR	O43583	11	5	1234.96	1227.11	1418.02	1153.97	1442.76	1024.19	1130	640.698	1201.95	1021.11	1217.8	1085.22	1285.32	952.016	1027.96	499.088	10	5	1628.25	1575.85	1752.03	1511.65	1719.2	1207.21	1221.73	697.629	1577.7	1401.27	1611.29	1552.59	1657.34	1310.14	1269.79	614.456
DEPTOR	Q8TB45	12	11	1763.28	1416.31	751.797	337.842	270.553	192.871	170.026	86.3368	1697.28	1317.61	659.974	281.74	244.382	175.761	131.793	78.7331	5	5	28.7619	25.8139	22.5006	15.54	8.81598	4.79235	6.60346	4.2528	22.4442	20.3209	12.856	15.4344	9.51597	5.35556	4.20954	6.57172
DERA	Q9Y315	20	16	1860.02	1708.22	1964.05	1839.59	2019.27	1645.13	1876.63	1005.6	1868.67	1655.99	1975.14	1784.42	2027.24	1683.05	1817.8	1021.71	21	16	898.404	859.972	965.975	829.934	912.999	730.649	760.102	418.816	912.764	839.494	970.495	917.686	950.815	733.384	787.32	448.163
DERL1	Q9BUN8	13	8	631.79	586.484	736.396	631.519	615.452	476.528	498.181	339.303	679.115	676.516	757.6	631.389	640.188	470.325	486.675	396.213	7	7	670.315	653.829	680.316	588.675	634.75	447.347	424.911	275.581	864.415	788.692	783.949	682.642	701.966	486.7	500.935	326.3
DERPC	P0CG12	4	4	123.159	118.754	134.102	130.331	131.842	114.338	145.451	124.543	124.848	126.905	138.098	135.614	134.861	131.882	149.613	131.869	5	5	415.471	385.918	434.44	379.273	400.329	361.546	404.748	329.167	426.02	392.652	440.988	365.796	437.474	328.219	419.053	364.873
DFFA	O00273	17	13	3047.84	2853.99	3224.46	2715.09	2760.75	1659.14	1211.63	704.649	2973.26	2696.45	3150.01	2765.15	2761.99	1577.93	1157.91	664.682	12	10	1822.8	1746.22	2014.29	1549.63	1742.71	961.327	636.486	409.63	2138.7	1769.01	1925.05	1799.32	1868.13	1070.89	747.125	384.303
DFFB	O76075																			2	2	15.9576	16.0415	18.7505	16.2199	12.8461	10.5063	11.5341	7.56998	14.0538	17.1526	19.9536	14.2217	18.6409	11.3669	4.20954	7.57176
DGAT1	O75907																			4	4	309.501	290.591	334.084	317.308	220.483	96.1235	34.9543	30.45	283.594	282.308	300.509	304.499	235.162	158.918	25.8004	26.4297
DGCR8	Q8WYQ5	3	3	354.196	318.099	340.852	191.521	57.5659	22.438	15.9779	12.2379	326.656	282.664	312.79	182.502	56.2436	17.1116	14.8108	13.9512
DGKA	P23743	4	4	411.632	389.946	431.23	194.114	21.7377	7.63845	9.98621	8.80531	418.489	398.544	425.156	218.57	22.4974	3.3001	17.2407	14.6791
DGKZ	Q13574	5	5	656.785	632.744	695.753	401.711	139.135	46.3081	31.5217	17.9837	664.242	658.805	640.449	372.321	130.658	41.3123	31.473	21.8366	7	7	358.425	327.283	367.02	252.719	93.0296	37.6015	32.5771	13.8641	366.134	343.489	350.46	184.441	78.7349	52.3533	30.8247	20.7152
DGLUCY	Q7Z3D6	13	12	792.506	706.155	853.745	801.952	555.833	93.4119	61.0461	42.5341	792.921	758.735	932.291	643.652	469.603	103.77	45.2425	52.7718	16	14	1886.34	1765.12	1965.46	1725.23	1219.38	258.05	116.045	69.1505	1863.18	1826.7	1966.43	1672.54	1244.38	257.613	85.1413	59.2883
DGUOK	Q16854	5	5	685.923	648.02	743.233	569.724	662.539	539.625	590.055	540.333	675.397	627.138	683.896	600.371	648.347	548.916	656.884	535.24	6	5	502.139	434.503	509.442	482.517	511.998	421.819	488.92	426.556	454.966	450.228	497.233	446.826	483.881	388.005	461.963	399.875
DHCR24	Q15392	10	8	2208.84	2077.98	1945.49	1402.01	577.854	273.473	235.501	192.821	2158.7	1952.96	2012.77	1198.89	374.916	205.095	217.418	153.342	7	7	1055.02	1002.13	1069.02	730.478	296.637	161.834	147.829	112.444	1029.39	933.014	955.094	571.955	189.146	110.718	138.507	107.148
DHCR7	Q9UBM7	8	6	2498.54	2192.85	2346.75	937.296	416.485	160.248	144.583	106.559	2532.8	2385.63	2512.27	815.437	327.573	135.915	109.23	107.121	10	7	3861.36	3525.72	3559.24	1503.79	603.013	237.682	192.997	142.554	3956.36	3495.85	3333.86	1382.81	512.689	198.702	160.913	166.15
DHDDS	Q86SQ9	4	3	157.867	159.347	186.766	159.543	124.549	56.6519	23.4459	9.55152	153.469	165.376	173.786	157.049	133.007	60.7462	16.4308	8.73464
DHFR	P00374	13	9	2790.64	2253.36	1312.02	420.811	268.428	176.639	126.868	93.0527	2802.77	2307.87	1270.94	354.287	264.283	158.893	140.934	116.219	11	8	4494.22	3628.7	1986.08	431.041	212.087	123.495	114.988	100.791	4809.66	3589.26	1621.73	324.233	145.738	113.888	111.485	99.2901
DHODH	Q02127	13	12	1779.98	1671.03	1991.17	1550.23	1899.46	1421.63	1538.74	999.179	1778.07	1697.27	1870.01	1689.92	1854.8	1490.42	1615.89	917.38	10	8	1032.66	924.138	1062.42	984.46	1133.73	945.199	974.143	575.829	1003.9	980.976	1121.69	975.014	1150.52	918.096	971.046	538.024
DHPS	P49366	13	10	1180.18	1126.22	1300	1096.49	1323.52	990.453	1010.26	458.772	1167.01	1103.09	1295.64	1140.46	1327.84	1096.85	1007.37	425.086	10	8	1724.76	1617.79	1857.76	1637.53	1815.17	1363.88	1325.62	565.877	1761.13	1669.37	1962.95	1732.73	1933.7	1505.02	1347.73	558.453
DHRS1	Q96LJ7	6	6	286.724	262.609	246.567	113.737	57.4243	29.599	27.9614	16.5659	296.345	252.99	220.207	101.092	54.513	31.5342	21.1749	21.3514	3	3	149.925	138.012	132.395	83.2362	48.1101	38.3388	28.703	20.0732	138.65	144.104	145.835	58.6508	49.9263	38.3633	26.072	20.5723
DHRS11	Q6UWP2	5	5	143.751	142.721	180.305	151.333	160.59	69.7009	8.42315	4.85038	155.497	159.981	165.252	157.358	155.752	71.0132	9.71961	5.21652	5	4	208.596	184.477	228.756	209.304	166.16	71.3323	22.2757	14.3745	179.658	185.947	223.507	181.906	149.388	69.7316	23.4919	11.1434
DHRS4	Q9BTZ2	11	9	1447.22	1301.98	1509.53	1221.38	1057.57	501.83	204.761	83.2027	1481.16	1425.75	1505.5	1311.52	1084.95	537.06	201.913	105.18	6	6	1147.13	1039.29	1119.4	917.929	809.475	362.283	118.862	40.1464	1170.56	1071.11	1152.76	1003.24	843.141	361.118	109.312	54.0024
DHRS7	Q9Y394	19	13	2138.84	1943.52	2234.28	1991.01	2214.27	1738.3	1663.7	609.133	2136.62	2006.09	2234.4	2059.05	2276.07	1771.3	1529.57	533.784	18	11	2105.07	1973.47	2296.36	1997.47	2216.34	1649.95	1410.06	525.306	2216.31	2218.69	2378.63	2091.69	2359.18	1680.44	1401.64	486.022
DHRS7B	Q6IAN0	6	5	878.756	796.733	806.866	522.017	219.147	33.0204	24.7484	20.7447	799.456	724.018	745.187	482.585	164.775	29.5786	21.8691	33.7254	8	7	762.143	675.863	686.919	513.403	237.78	76.4011	65.1542	31.6408	693.567	736.578	769.352	440.652	175.068	55.0858	47.6629	33.1443
DHRSX	Q8N5I4	3	3	213.877	204.257	232.594	199.127	121.221	63.0968	57.92	57.533	206.54	182.265	222.534	181.266	107.419	51.9459	66.7645	54.4702	4	4	295.168	264.961	316.394	272.047	166.916	86.4466	82.4112	67.7046	278.035	274.442	318.186	259.078	152.516	79.7869	84.5982	77.0034
DHTKD1	Q96HY7																			6	5	86.668	84.264	102.883	64.1997	21.2423	11.7965	10.5655	4.93325	101.104	95.4864	106.598	46.3032	11.9927	7.97869	17.6529	5.42881
DHX15	O43143	70	31	7802.16	7254.31	7585.06	4908.86	4795.1	2274.43	666.992	342.437	7552.86	6912.82	7521.17	5260	5192.71	2507.83	620.088	335.192	65	32	5274.8	4924.09	5010.94	3486.69	3293.06	1649.03	496.316	242.92	4981.45	4785.57	4961.21	3352.02	3508.79	1750.5	436.57	233.296
DHX16	O60231	30	25	1285.01	1217.01	1341.7	853.203	366.142	111.235	87.8786	60.6671	1335.92	1225.66	1229.56	861.913	385.794	107.314	91.7578	48.5258	24	22	1110.34	1056.9	1118.83	692.016	293.11	76.0325	73.3424	57.668	1143.71	1096.24	1042.94	690.469	311.029	63.8295	61.3778	41.859
DHX29	Q7Z478	14	14	1081.69	1071.43	1443.04	1229.07	547.124	101.926	78.4134	35.669	988.306	934.784	1216.38	1078.01	435.115	36.9122	29.0431	28.145	16	16	826.165	864.397	971.274	924.048	383.789	119.993	78.8894	34.0224	715.067	709.047	845.417	756.396	325.368	86.3447	71.698	41.2875
DHX30	Q7L2E3	19	19	1596.6	1500.03	1396.39	624.346	211.925	75.748	58.3542	45.4444	1705.96	1459.76	1302.62	539.262	178.249	59.2795	57.9705	43.4306	17	15	528.608	531.674	448.299	270.105	142.315	96.2156	73.6066	85.056	493.667	441.16	427.462	242.761	124.099	52.6812	75.7717	98.7187
DHX32	Q7L7V1	3	3	418.172	341.85	232.068	97.0571	51.5473	24.9045	15.1096	13.1333	372.291	276.565	221.759	91.3026	49.8158	28.8453	10.1825	10.1904
DHX34	Q14147																			3	3	54.6572	52.181	37.3379	29.2346	17.548	13.4554	10.8297	6.03897	48.8737	63.1478	54.772	20.0647	11.2106	11.8041	7.87591	5.8574
DHX36	Q9H2U1	25	20	1304.31	1216.74	1302.55	809.558	334.916	42.648	44.0261	21.2671	1371.53	1232.69	1336.76	815.231	336.473	14.4226	32.7458	36.5157	22	19	1542.82	1478.49	1599.33	1010.49	420.06	70.6871	53.7962	32.0661	1481	1396.79	1492.5	924.742	352.091	47.3257	38.8364	29.7156
DHX37	Q8IY37	11	11	78.6095	63.9653	80.386	38.8055	34.5537	10.2642	11.3756	4.10417	69.1848	85.5028	85.4708	32.8731	28.9253	11.9781	9.02535	9.58385	5	5	203.627	197.845	182.206	135.392	69.2684	53.361	42.4382	35.9787	151.236	192.393	250.29	77.5028	67.1332	46.6699	29.331	26.0012
DHX38	Q92620	25	23	2201.39	2070.69	2299.64	1551.01	959.219	244.828	260.336	148.347	2329.97	2197.5	2195.86	1432.09	888.896	222.573	170.672	151.886	22	19	2569.75	2479.7	2517.29	1753.11	1053.38	287.264	165.351	93.6466	2699.8	2447.69	2451.88	1746.4	1035.81	219.906	157.382	125.006
DHX57	Q6P158	13	12	660.605	649.909	749.994	563.847	389.366	197.327	74.1584	133.497	695.003	633.002	692.301	525.969	356.374	179.794	94.4191	39.3059	18	16	668.117	621.47	709.501	481.546	242.481	40.2742	30.2879	18.3721	626.759	632.352	689.002	471.301	234.771	23.8268	28.3804	24.7154
DHX8	Q14562	5	5	422.64	420.39	462.257	150.209	56.6454	19.1757	19.5382	9.62614	380.742	395.26	376.537	139.427	43.7588	24.3229	18.1664	3.76075	5	4	202.002	203.93	195.168	90.4234	27.2036	16.9575	10.4775	6.29414	192.768	195.124	206.767	75.1876	32.1979	12.6785	11.6781	2.85727
DHX9	Q08211	51	39	3874.08	3725.86	3540.07	2026.79	738.797	149.268	133.642	87.5307	4155.15	3735.15	3583.05	1888.71	642.784	118.681	135.843	140.24	51	40	2800.61	2807.17	2613.24	1438.71	576.313	173.907	146.421	94.9225	2889	2514.44	2303.1	1384.69	563.007	149.3	124.114	106.005
DIABLO	Q9NR28	13	9	1987.84	1907.25	2075.84	1810.9	1974.94	1566.92	1612.12	1341.39	2025.18	1852.91	2121.25	2006.18	2009.81	1673.03	1845.45	1224.06	11	7	700.606	671.899	779.204	679.584	804.521	632.498	614.122	488.221	698.496	639.672	736.274	685.619	812.247	590.532	613.642	453.592
DIAPH1	O60610	91	52	10108	9274.97	9266.41	2754.5	837.785	257.082	274.143	182.3	9846.67	9157.6	9373.34	2243.61	538.579	233.084	303.159	268.954	89	53	12351.4	10299	10416.2	4122.08	987.557	300.904	261.849	186.783	12196	11821.4	11883.9	2839.16	550.884	241.765	297.927	330.872
DIAPH2	O60879	28	26	2689.62	2534.81	2496.78	506.546	206.826	98.4246	103.336	59.697	2666.88	2507.26	2275.77	439.097	183.812	105.481	85.1623	79.461	29	25	1695.71	1592.9	1562.89	407.731	158.184	134.37	118.774	70.0861	1764.17	1724.98	1551.56	271.866	120.449	109.406	101.436	83.8609
DIAPH3	Q9NSV4																			9	9	381.932	295.661	137.612	56.0412	33.7526	16.2203	18.4897	9.69638	400.534	274.551	115.302	52.6975	26.5926	15.6295	13.1718	14.0006
DICER1	Q9UPY3	21	21	1431.35	1417.28	1452.96	717.946	273.88	130.49	128.952	86.2622	1390.57	1350.33	1359	601.196	271.824	114.648	79.8397	83.4644	20	19	630.66	618.059	608.493	290.307	88.5796	52.255	52.0353	38.1051	564.88	537.958	568.209	227.437	80.0385	31.6962	40.3301	29.8585
DIDO1	Q9BTC0	5	5	710.464	660.003	663.974	242.513	101.324	61.5055	53.665	32.0125	777.146	657.163	633.984	225.989	88.5064	65.7575	46.631	32.2697	10	10	335.97	321.568	342.155	209.304	164.649	110.593	86.2852	49.6727	332.887	338.245	338.676	209.357	168.68	108.751	73.7348	54.431
DIMT1	Q9UNQ2	10	9	901.096	918.132	1205.94	1149.39	1042.77	454.806	62.6092	18.5061	906.276	920.709	1093.41	1011.34	955.771	410.801	40.0355	12.9807	8	8	1016.99	1049.98	1111.58	1139.57	949.355	389.839	42.5263	6.03898	892.942	891.061	1137.76	1007.87	866.475	415.438	25.2572	13.4292
DIP2B	Q9P265	34	25	2059.65	1904.06	2169.75	1841.23	1842.89	956.08	265.546	193.418	2004.56	1892.91	2079.62	1779.06	1824.39	852.525	229.684	183.791	23	20	1790.5	1622.96	1775.83	1648.89	1659.08	819.307	178.382	117.632	1723.8	1600.87	1852.2	1535.39	1639.88	797.323	134.162	97.29
DIPK2A	Q8NDZ4	9	7	1271.87	1179.01	1252.82	803.681	574.101	247.056	159.519	81.1879	1343.7	1201.97	1285.42	958.574	624.86	196.906	93.0306	51.1947	7	7	958.508	886.431	950.974	658.896	477.154	195.288	107.857	51.2037	1120.53	971.471	1053.12	765.547	498.22	157.716	94.2394	40.2875
DIS3	Q9Y2L1	35	27	5658.79	5281.38	2960.61	868.242	390.287	243.078	274.056	210.283	5730.73	5155.85	3770.67	820.487	254.889	216.34	247.734	186.096	27	25	2387.24	2265.72	1714.2	556.721	264.311	194.92	142.811	68.385	2433.83	2274.52	1656.01	466.45	260.321	188.428	112.435	74.7176
DIS3L	Q8TF46	2	2	361.772	306.17	220.123	101.551	51.4765	37.6353	35.8635	27.3114	399.221	349.635	249.559	78.0091	68.6049	40.8234	43.6225	45.7356	3	3	53.1283	45.6353	55.11	49.6309	41.8129	22.4872	12.2384	9.2711	52.125	47.0877	57.0485	37.8143	43.1478	21.8594	13.036	7.57176
DIS3L2	Q8IYB7	13	12	589.895	522.14	616.343	386.845	121.788	55.0605	51.4073	42.0864	609.029	548.672	601.787	395.919	122.871	52.6793	60.169	42.9453	18	17	1247.94	1153.6	1242.67	838.869	239.039	109.302	98.8758	66.854	1192.37	1212.48	1242.21	763.452	225.255	110.718	67.8958	55.8596
DKC1	O60832	21	17	3507.77	3333.32	3816.53	3590.51	3669.84	2371.82	1748.89	792.702	3908.94	3619.74	3878.9	3465.17	3672.4	2277.43	1641.46	764.403	20	18	4084.1	4152.44	4440.11	4011.26	4152.49	2633.12	1891.32	826.574	4155.53	3782.42	4198.16	3863.01	4121.98	2692.32	1699.43	773.463
DLAT	P10515	44	23	3724.95	3595.88	3502.28	2974.37	2390.79	669.001	215.094	129.468	3646.17	3458.93	3617.06	2945.59	2345.3	616.384	158.638	143.151	40	22	2306.69	2175.37	2277.28	1801.96	1470.17	437.947	161.741	88.0329	2305.56	2116.32	2380.37	1759.3	1455.94	429.428	102.387	73.5747
DLD	P09622	30	18	4789.22	4516.33	5257.7	4249.77	4714.38	3511.86	4764.2	4168.34	4668.62	4433.6	4902.74	4396.33	4900.36	3777.02	4650.26	4065.61	31	19	4144.96	3849.31	4216.49	3463.38	3736.63	2892.18	3334.92	3028.59	4305.92	4194.19	4396.22	3645.61	3968.94	2935.61	3569.15	3118.57
DLG1	Q12959	16	16	1685.7	1536.95	1579.1	1060.02	462.651	117.68	103.422	54.9959	1647.7	1572.48	1615.28	997.733	448.96	93.6249	88.865	87.4678	13	12	2128.96	1974.12	1966.27	1310.31	515.945	100.179	86.6374	54.691	1983.27	1878.05	1890.37	1188.89	426.785	59.5669	75.7717	70.7174
DLG3	Q92796	5	5	306.538	311.46	347.688	272.071	195.002	34.6913	18.4962	9.25304	328.797	288.88	326.237	294.209	213.602	26.0341	17.4722	4.36732
DLGAP4	Q9Y2H0	8	8	1051.19	1013.84	1150.95	949.569	981.169	721.038	468.744	169.316	1025.38	980.995	1146.29	987.737	950.208	693.876	456.706	134.416	3	3	393.016	371.905	463.299	318.473	384.964	273.164	180.935	95.0075	416.58	313.663	352.067	403.169	390.546	261.876	196.898	108.148
DLGAP5	Q15398	21	20	2048.45	1818.61	1765.26	821.658	298.45	151.814	122.005	101.709	1893	1705.48	1517.53	613.665	264.16	136.526	123.231	89.2875	20	19	2010.47	1782.54	1719.25	990.19	373.965	204.228	152.144	82.5894	1894.01	1716.02	1616.51	761.578	302.556	176.624	147.877	99.0044
DLST	P36957	21	13	3360.65	3163.61	3633.9	3176.09	3732.72	2880.01	3674.84	2956.05	3370	3250.16	3542.06	3178.69	3704.91	2950.16	3561.31	2782.11	23	15	2651.64	2467.81	2806.13	2523.99	2778.54	2283.37	2464.94	1936.47	2706.93	2537.93	2989.02	2504.56	2829.89	2080.03	2358.43	1905.51
DMAC2	Q9NW81	3	3	69.1557	64.5051	65.2104	44.9418	35.4034	21.9606	23.7064	18.0583	69.5228	65.6812	61.42	44.0025	53.4005	22.3673	12.3809	19.5316	3	3	216.144	187.888	185.956	133.838	107.975	38.6153	24.0366	19.3928	216.051	188.46	178.645	128.106	119.797	46.9978	28.652	22.4296
DMAC2L	Q99766	4	4	372.845	344.819	366.996	243.896	137.294	16.7887	15.0227	11.1186	398.545	362.067	358.434	265.561	127.444	14.7893	16.0836	14.1938
DMD	P11532	3	2	82.6889	73.8435	70.0936	48.3125	40.2182	25.7798	28.5692	24.6996	81.4668	73.5394	87.1518	36.5829	28.1836	27.0119	31.0102	27.2958
DMTN	Q08495																			2	2	19.0154	16.1337	22.9082	15.0544	14.1895	6.5434	8.0122	9.01594	22.6539	20.2117	16.7396	11.6861	15.773	8.19729	7.74012	8.57181
DMXL1	Q9Y485	3	2	263.737	248.088	247.769	116.849	64.859	20.6875	9.29151	5.44735	255.781	253.928	231.069	112.737	66.3798	24.6896	3.93413	4.48864
DMXL2	Q8TDJ6	17	14	1767.16	1576.89	1194.15	482.693	238.76	122.374	95.6071	65.8906	1730.97	1603.79	1212.75	435.388	232.391	116.481	82.6167	81.8873	17	15	1823.47	1526.06	1205.41	429.876	227.368	99.902	103.454	133.028	1737.33	1587.54	1077.63	405.594	261.233	76.3987	102.115	134.863
DNA2	P51530	2	2	171.4	156.054	147.249	111.145	71.798	36.3622	15.8043	8.50682	190.991	168.777	177.019	121.084	71.9424	28.9675	21.6377	16.0135
DNAAF2	Q9NVR5																			3	3	360.432	316.497	299.437	231.74	134.758	47.5548	22.7159	8.84582	319.777	334.312	327.159	210.129	131.138	47.3257	22.813	11.8577
DNAAF5	Q86Y56	27	23	4086.27	3365.76	1375.05	406.983	243.788	147.597	117.577	62.1595	3870.63	3372.84	1178.75	368.92	235.482	117.703	130.636	115.734	29	23	4102.16	3471.6	1579.69	567.599	302.598	165.06	122.032	81.7388	4048.55	3415.99	1241.27	386.853	257.322	163.399	124.657	101.004
DNAJA1	P31689	22	14	2679.59	2389.55	2528.1	1912.71	1839.98	1043.76	371.4	83.7997	2701.02	2485.33	2517.45	2001.34	1855.42	1030.73	328.731	74.2445	27	16	3899.29	3476.4	3654.22	2795.94	2639.92	1404.53	493.939	82.3342	3857.56	3614.61	3751.14	2765.3	2768.5	1443.27	413.35	82.718
DNAJA2	O60884	23	15	4587.91	4149.97	4117.27	3284.47	2829.51	1343.33	310.007	101.485	4530.82	4262.36	4399.1	3579.66	2953.96	1348.39	225.518	85.648	23	18	4421.6	4091.23	4103.99	3137.43	2702.39	1226.84	200.041	64.0472	4485.37	4026.93	4025.27	3257.76	2769.8	1166.31	134.569	54.431
DNAJA3	Q96EY1	7	6	335.547	245.875	193.152	106.737	69.249	23.8702	11.3756	9.99925	344.234	270.466	192.924	92.23	72.066	19.8006	9.25677	3.76075	5	5	1609.9	1338.82	930.104	456.391	278.837	98.151	50.7146	33.5971	1512.99	1252.36	838.721	397.216	251.717	92.3561	14.5297	24.2868
DNAJB1	P25685	19	16	2264.78	2082.35	1982.98	764.443	283.156	86.6487	74.94	53.6527	2310.14	2045.85	1951.22	829.658	252.54	74.5577	56.3506	54.1063	22	15	4573.53	3997.1	3810.26	1596.74	489.077	120.546	93.417	76.8906	4420.87	4080.57	3792.26	1440.36	387.417	92.7933	95.3257	72.5746
DNAJB11	Q9UBS4	23	14	3714.98	3596.85	4054.16	3415.92	3601.3	2160.33	1530.41	636.669	3365.94	3317.25	3637.23	3387.37	3438.9	2000.96	1330.2	443.89	26	14	5219.28	4889.71	5563.91	4557.69	4821.84	2709.52	1950.66	788.129	5228.97	4904.88	5193.69	4632.42	4941.92	2623.46	1716	610.599
DNAJB12	Q9NXW2	7	6	346.426	327.708	331.16	195.929	131.346	66.2795	30.1323	21.1178	348.628	332.276	312.272	206.719	141.413	55.3683	26.2661	16.4988	6	6	538.354	489.266	444.957	305.167	184.212	73.8206	53.0038	23.8157	510.343	473.499	457.728	276.717	164.9	77.7103	38.5648	27.7155
DNAJB14	Q8TBM8	2	2	90.7182	76.5425	87.0724	62.1407	56.433	35.6461	32.6506	22.3118	86.7627	67.7923	88.9621	78.6274	62.177	38.1344	37.4899	21.1087	4	4	118.297	104.454	107.041	77.8943	64.8184	34.3759	39.0044	24.1559	113.479	109.908	111.954	78.8258	73.26	40.112	41.8238	27.2869
DNAJB6	O75190	5	5	1168.07	942.368	801.381	492.459	363.805	170.592	142.673	109.992	1245.78	965.63	810.615	528.854	364.409	197.761	164.423	110.275	8	8	1117.61	858.681	739.991	556.624	344.999	164.967	145.54	88.2881	1026.77	861.781	760.915	492.358	337.23	194.877	134.977	85.8609
DNAJC1	Q96KC8	7	7	399.134	397.934	458.351	300.678	311.904	75.0319	18.8435	10.8201	398.996	347.758	375.632	345.528	289.377	59.7684	21.6377	10.1904	3	3	460.095	418.185	505.773	416.278	329.634	124.693	84.8765	36.9994	435.669	409.805	472.458	403.83	345.443	118.806	65.8589	27.2869
DNAJC10	Q8IXB1	14	14	929.716	875.056	976.352	781.037	727.61	402.212	225.775	105.365	927.798	912.616	903.327	775.66	727.582	401.145	210.013	90.0154	11	9	787.847	751.738	743.007	587.509	628.873	309.752	160.244	75.8699	780.302	669.607	668.111	628.511	661.034	281.549	122.484	60.717
DNAJC11	Q9NVH1	16	14	800.794	751.12	817.759	682.338	516.677	117.68	36.4714	27.0129	894.895	798.847	881.604	740.726	560.706	110.248	18.8607	9.70516	19	17	1775.98	1716.53	1892.98	1444.93	1130.46	310.489	140.698	88.118	1844.72	1829.1	1872.16	1578.5	1125.23	268.762	116.917	89.4325
DNAJC13	O75165	33	30	2362.3	2142.81	2661.15	1734.15	641.084	299.014	255.56	119.618	2401.07	2077.64	2356.85	1311.42	437.34	179.061	141.976	96.2024	32	28	2338.98	2166.89	2428.1	1654.82	739.199	371.131	230.241	115.676	2270.74	1974.84	2283.68	1340.37	525.464	269.417	205.453	122.291
DNAJC17	Q9NVM6	5	4	39.758	42.5896	56.1951	35.1756	27.6146	13.6856	10.9414	6.64129	39.7756	40.1124	45.5155	32.0487	25.3405	15.2782	7.28971	4.36732	3	3	236.497	215.454	233.321	142.094	87.3202	27.9246	19.7223	7.22976	212.59	208.016	214.535	118.735	73.9117	31.8055	14.2581	10.0004
DNAJC19	Q96DA6	11	7	2745.25	2580.37	2648.98	2027.91	2174.69	1358.85	1018.33	625.028	2787.9	2640.15	2745.02	2186.93	2167.67	1369.91	1040.81	551.374	12	9	3043.99	2855.11	3030.24	2558.57	2422.8	1477.15	1082.35	546.74	2986.96	2971.22	3201.68	2503.9	2520.56	1552.24	1125.03	546.739
DNAJC2	Q99543	19	17	1954.49	1844.41	1384.22	566.094	227.006	95.7989	76.3294	55.7421	1871.48	1731.52	1139.96	456.822	209.152	80.4245	56.3506	38.942	15	14	2224.51	2025.75	1510.23	686.674	261.877	111.975	96.4105	77.9113	2036.02	1809.33	1270.6	508.564	197.489	87.8749	72.9201	70.4317
DNAJC21	Q5F1R6	4	4	569.239	563.057	582.085	246.834	107.626	56.9701	33.2584	14.8496	509.196	492.843	526.143	224.959	86.6523	59.035	16.8936	23.4137
DNAJC3	Q13217	26	21	3400.41	3235.51	3630.37	3071.34	2562.5	1076.78	598.999	315.872	3404.82	3295.79	3499.78	3009.69	2475.96	947.494	517.569	244.085	22	19	3286.69	3064.57	3468.67	2948.81	2656.8	992.385	611.481	296.335	3318.9	3042.13	3427.2	3017.76	2457.08	910.992	466.58	190.58
DNAJC5	Q9H3Z4	8	7	838.61	766.18	901.676	774.469	864.55	665.659	923.247	818.67	838.105	787.822	878.759	798.846	840.193	744.477	956.34	893.36	8	6	692.102	583.394	719.773	616.841	715.689	583.1	789.862	836.441	676.052	685.776	675.342	647.804	740.03	553.918	748.212	756.034
DNAJC7	Q99615	29	21	4506.97	4062.63	4113.21	1249.38	263.472	110.041	122.005	66.1891	4531.15	4358.65	4015.45	1247.63	160.449	75.0466	74.6327	111.124	28	25	4492.31	3918.64	3831.62	1496.31	267.334	150.959	209.638	216.553	4276.24	4048.89	3662.09	1108.85	148.475	126.02	199.885	231.153
DNAJC8	O75937	12	10	4278.97	4107.81	4427.32	2389.18	1154.01	398.393	296.634	227.744	4356.73	4051.71	4129.88	2369.44	980.37	342.477	301.077	228.071	12	8	4481.79	4443.03	4811.94	2971.64	1735.24	891.653	723.211	549.717	4666.81	4225.22	4435.73	2835.41	1652.52	840.276	677.6	573.168
DNAJC9	Q8WXX5	13	12	2155.61	1907.46	2192.29	1906.14	1303.76	381.843	240.016	178.046	1962.3	1670.53	2025.57	1991.24	1176.67	306.175	241.37	141.21	13	9	4760.24	3945.29	4485.03	4083.04	2654.62	687.61	468.934	273.285	4229.57	3555.07	4273.02	4277.32	2714.01	669.008	422.312	318.586
DNAL1	Q4LDG9																			2	2	95.2679	76.5198	99.3774	70.6099	23.7612	7.64933	7.57197	2.1264	88.4132	91.8811	99.768	60.6352	33.5014	11.3669	3.66637	3.143
DNASE2	O00115	8	5	441.094	398.96	501.399	446.566	458.403	367.68	528.14	411.014	489.815	465.398	516.704	419.93	496.427	411.534	543.72	496.904	8	6	671.08	585.33	691.077	650.544	646.505	462.554	523.258	419.156	683.393	619.679	710.428	638.764	708.093	556.76	647.183	566.597
DNM1	Q05193	18	4	44.226	43.0214	52.6641	26.4465	22.2333	14.0834	20.8408	3.80568	46.0856	51.7239	43.8345	22.6711	20.7669	11.8559	13.0752	2.42629
DNM1L	O00429	40	34	1804.07	1664.83	1935.8	1427.34	379.737	126.194	107.677	90.0679	1793.4	1722.96	1892.25	1480.11	405.696	97.7806	107.031	87.4678	40	33	1377.99	1249.76	1451.12	1080.13	277.661	97.9667	98.1715	67.0241	1338.78	1251.05	1430.1	1070.82	254.846	71.5896	69.2537	83.0037
DNM2	P50570	39	18	2437.54	2231.17	2324.43	1516.35	288.821	63.0968	62.9565	41.1909	2419.78	2240.31	2446.59	1485.88	233.256	41.1901	68.153	55.926	32	14	1148.28	1009.23	1061.85	677.253	192.272	90.9625	82.4992	56.222	1050.68	1057.23	1053.92	602.934	177.545	68.2014	53.0945	38.716
DNMBP	Q6XZF7	2	2	62.1624	61.5902	77.3058	63.61	85.5345	62.142	84.4052	57.0853	54.5366	68.2615	73.3161	58.3265	71.8188	58.5461	60.5162	35.1812
DNMT1	P26358	49	41	2796.21	2649.57	3012.75	2179.42	1321.68	196.77	145.625	104.992	2549.81	2287.82	2583.52	1875	1076.05	113.548	94.7662	104.694	52	44	2621.25	2422.64	2618.13	2038.17	1348.34	220.172	160.684	91.4352	2355.48	2158.06	2482.68	1889.83	1120.8	152.251	139.865	126.863
DNPEP	Q9ULA0	21	12	1006.19	942.746	1144.94	954.582	1207.82	947.089	1214.41	1055.22	1067.86	1022.05	1082.67	1019.06	1201.88	1002.5	1263.43	1030.45	17	13	2376.15	2159.79	2394.11	2100.62	2388.12	1908.46	2125.87	1872.93	2320.77	2194.55	2484.42	2131.38	2581.04	1986.8	2320.95	1967.09
DNPH1	O43598	8	6	341.31	310.056	377.063	357.028	381.011	343.094	408.913	353.033	330.036	304.479	366.193	340.169	418.304	311.92	402.901	340.772	10	6	475.957	460.594	503.409	467.172	498.9	395.184	416.899	387.26	448.778	453.506	508.08	440.212	515.166	392.377	503.651	392.017
DNTTIP2	Q5QJE6																			3	3	40.8018	30.5157	35.5444	41.0839	32.3252	21.8421	13.7352	5.95392	30.9394	31.0276	33.4792	36.2709	35.4568	15.5202	11.4065	7.28604
DOCK11	Q5JSL3	39	35	3903.09	3702.16	3793.17	2450.71	621.966	282.066	294.897	189.314	3949.28	3750.04	3983.12	2262.78	593.834	218.295	248.66	219.822	37	34	3373.84	3182.58	3445.68	2197.36	485.215	235.009	228.392	159.82	3332.43	3154.11	3454.65	1985.09	363.953	186.242	208.847	176.579
DOCK2	Q92608	41	38	5458.76	5417.19	4852.99	1525.34	533.387	227.88	201.895	125.065	5132.41	4905.33	4449.91	1237.43	455.635	178.816	162.688	164.745	47	40	4744.47	4521.12	4076.19	1241.84	400.329	199.712	138.321	80.3779	4570.85	4180.32	3612.67	934.884	290.954	148.316	104.967	107.719
DOCK5	Q9H7D0	13	12	1161.08	1166.22	1221.64	448.122	179.778	107.097	85.6209	61.3387	1172.87	1102.86	1031.99	402.205	176.271	110.37	86.7823	56.5326	8	7	483.124	440.035	445.283	200.078	84.1296	46.6332	39.1805	25.772	436.508	405.653	385.68	151.478	78.9956	33.8821	27.9731	17.0008
DOCK7	Q96N67	15	14	716.422	669.072	447.758	153.234	94.8102	86.0917	63.3907	44.9966	755.061	687.424	371.624	130.462	95.9232	81.0357	79.0297	54.7128	13	12	947.614	867.255	542.785	101.981	32.0734	18.8929	12.0623	6.03898	948.109	819.719	426.391	68.7934	19.5534	21.2036	14.3939	16.0007
DOCK8	Q8NF50	42	36	3177.28	2833.85	1766.31	447.085	210.508	140.516	138.331	91.1872	3219.57	2871.56	1669.85	355.111	205.567	133.471	103.097	130.413	47	41	3731.02	3424.31	2391.09	649.67	252.893	153.539	119.567	94.8374	3869.31	3493.01	2075.71	442.968	185.627	126.238	115.559	148.149
DOHH	Q9BU89	9	7	1089.85	919.751	578.028	208.807	127.24	73.2018	76.0688	58.6523	935.91	840.953	483.343	205.173	100.002	57.4461	52.995	53.4997	5	4	914.744	782.438	492.811	194.541	100.838	52.4394	39.0044	24.7513	856.444	784.977	488.394	164.156	82.3849	50.7139	35.0342	25.7154
DOK1	Q99704	9	9	1475.45	1386.99	871.174	308.284	152.659	55.8562	33.6926	25.5205	1386.51	1254.74	860.398	305.75	118.173	41.0679	23.6048	13.2233	6	5	972.076	866.149	758.578	293.026	132.995	32.5327	32.1368	19.4778	948.318	836.872	594.457	286.97	137.395	24.264	18.1961	30.4299
DOP1B	Q9Y3R5																			12	10	368.745	339.729	356.992	310.606	254.908	53.2688	43.7589	34.0224	323.867	347.204	379.252	272.969	235.031	43.5003	18.3319	24.4296
DPAGT1	Q9H3H5	4	3	584.586	532.289	615.742	565.403	521.067	485.28	384.339	395.717	589.874	481.232	583.296	573.578	531.904	469.958	564.663	470.943	5	5	268.89	295.385	350.144	213.772	317.627	260.077	244.064	223.357	332.572	217.74	223.909	340.99	339.186	304.72	340.294	295.727
DPCD	Q9BVM2	5	4	922.982	845.584	846.232	254.613	61.5311	53.6283	31.5217	16.7152	861.43	809.872	791.09	175.392	64.402	38.99	36.4485	27.0531	5	4	718.092	649.496	685.615	226.01	112.928	62.577	51.7711	36.9143	706.677	652.563	680.967	167.353	84.2098	64.5946	48.6134	40.0018
DPF2	Q92785	13	13	751.647	577.469	556.091	299.9	282.802	178.31	116.187	77.0838	660.185	559.815	484.636	267.313	280.106	170.505	99.0475	53.3784	8	8	878.433	702.784	605.151	316.628	299.995	189.39	117.806	62.6863	856.549	674.305	545.443	365.796	300.861	167.006	116.238	69.4317
DPH1	Q9BZG8	10	9	303.56	272.757	321.319	289.788	252.922	142.425	72.3349	31.9379	298.937	290.874	331.022	273.599	256.125	144.96	52.3008	40.6404	11	10	523.352	453.034	480.582	418.415	406.71	194.92	53.356	25.6019	500.274	482.021	542.095	408.13	392.762	191.161	33.1331	22.8582
DPH2	Q9BQC3	12	10	778.455	739.892	848.261	681.474	636.907	318.746	123.742	40.7432	809.823	754.395	817.339	704.143	618.927	300.186	110.04	47.9192	11	10	509.592	448.793	495.909	424.437	368.424	165.981	35.8348	8.59065	473.53	458.422	476.878	397.987	371.253	165.694	30.9605	10.2862
DPH5	Q9H2P9	10	8	108.201	92.8981	106.38	103.625	100.97	67.6321	27.1799	5.89508	105.242	108.843	91.5482	105.936	105.318	53.6571	26.1504	4.36732	8	7	361.769	343.417	373.623	322.067	340.381	208.928	86.2852	8.84582	389.941	364.465	415.544	341.431	349.093	223.731	82.0181	10.7148
DPH6	Q7L8W6	7	7	599.414	552.801	550.757	330.236	165.334	66.5978	61.9145	34.3258	595.395	542.104	520.583	322.857	152.043	53.1682	56.582	31.1778	5	4	859.226	804.841	793.96	543.123	271.7	102.114	88.0462	61.5805	880.881	893.574	941.971	473.616	262.406	78.2568	58.5262	74.289
DPH7	Q9BTV6	2	2	184.156	160.426	224.255	234.907	216.952	187.222	228.901	118.499	186.371	182.265	229.905	185.594	201.983	178.938	213.947	144.243	3	2	149.734	131.835	153.183	148.019	125.607	115.661	112.875	64.8977	131.519	135.691	143.023	140.784	131.008	111.702	123.706	83.8609
DPM1	O60762	9	7	498.4	441.064	429.953	333.952	305.46	166.693	71.0323	14.0288	458.828	406.519	414.424	277.102	280.106	141.782	53.805	15.1643	7	6	602.471	535.823	463.625	381.507	322.161	154.83	72.462	20.0732	575.368	508.46	464.959	323.241	309.725	165.257	67.2168	8.85754
DPM3	Q9P2X0	3	2	272.673	241.233	273.989	263.774	292.857	226.21	218.481	100.142	265.584	249.002	292.23	263.603	284.308	215.606	197.516	114.521	2	2	315.33	273.259	314.519	312.063	313.597	266.16	222.317	111.423	302.367	286.35	353.139	292.592	309.204	237.612	225.821	124.005
DPP10	Q8N608	2	2	98.9418	91.9265	109.761	94.205	96.7928	62.699	56.2701	46.8622	90.9318	100.398	98.272	88.108	100.497	62.824	53.9207	33.9681
DPP3	Q9NY33	54	31	3277.06	3082.75	3490.93	3025.8	2224.61	325.987	116.535	100.589	3307.24	3279.25	3568.7	3007.73	2424.04	291.264	91.0635	124.347	40	25	1208.57	1105.76	1260.44	1094.5	654.313	72.5304	38.4762	27.6432	1201.5	1175.99	1337.03	1066.41	739.508	85.1425	15.0729	21.8581
DPP4	P27487	22	17	2327.92	2161.76	2542.15	2035.26	2357.93	1906.35	2103.79	1882.02	2410.09	2179.56	2484.47	2210.84	2381.02	1938.74	2352.03	1954.5	19	16	2228.91	2115.91	2415.39	1988.83	2226.16	1749.3	1895.55	1648.56	2301.58	2068.58	2349.3	2204.36	2299.35	1823.73	2031.31	1784.08
DPP7	Q9UHL4	18	15	1119.12	1015.73	1203.99	1105.66	1190.33	1031.51	1167.52	1004.1	1186.51	1051.84	1228.01	1070.18	1248.73	1019.85	1296.76	1109.54	22	15	2704	2555.58	2904.94	2617.52	2823.46	2309.91	2544.01	2135.25	2781.4	2658.43	2905.46	2728.03	3112.11	2418.96	2972.21	2504.4
DPP8	Q6V1X1	9	9	583.549	540.439	594.105	498.941	470.228	278.644	62.7828	37.3106	593.705	589.606	634.501	489.592	469.851	298.842	52.8793	27.781	5	5	638.878	597.684	608.819	525.155	414.603	206.808	37.8598	24.6662	601.378	573.574	578.253	522.345	432.912	232.147	31.6394	25.144
DPP9	Q86TI2	16	15	200.215	193.461	234.923	169.828	127.594	66.5978	51.9283	33.6542	191.667	219.328	208.699	168.178	134.861	82.2579	46.0524	35.0599	16	15	734.337	709.698	738.768	586.441	254.236	39.8134	45.2557	30.1949	730.065	662.724	760.647	628.732	236.726	28.5266	40.3301	25.2868
DPY19L1	Q2PZI1	4	4	260.564	258.992	290.216	232.92	188.771	73.5997	25.7905	8.73069	268.852	229.767	277.748	251.237	172.934	49.0125	10.6453	9.46253	5	5	670.315	607.18	687.001	561.383	477.994	173.446	73.2544	34.7879	717.269	610.174	634.632	670.625	505.259	146.349	43.5891	22.8582
DPY19L3	Q6ZPD9																			2	2	561.192	510.009	582.895	512.432	408.894	135.568	72.3739	32.0661	531.633	498.299	612.535	520.801	354.307	119.68	69.6611	17.1436
DPY19L4	Q7Z388	3	3	210.834	191.194	223.578	172.421	171.706	119.033	88.3996	39.1015	206.202	193.525	205.208	162.716	177.631	106.459	92.1049	30.5713
DPY30	Q9C005	2	1	182.149	167.173	196.457	143.641	157.687	188.893	243.142	223.789	197.526	177.574	179.088	151.484	163.786	193.117	253.173	230.983	3	3	232.58	191.76	209.19	145.493	198.569	213.997	262.818	283.151	244.578	205.94	207.035	157.652	229.557	257.067	333.504	259.011
DPYD	Q12882	6	6	132.678	124.26	142.216	133.183	109.609	35.8848	9.11784	5.44735	131.045	125.85	148.443	117.065	95.3051	20.045	3.35558	4.24601	11	11	409.165	353.466	418.95	356.06	335.343	109.579	35.0424	16.4158	371.063	367.634	434.426	365.685	338.143	107.658	34.7626	19.5723
DPYSL2	Q16555	83	29	8582.68	7818.67	8906.55	7762.84	8370.63	5965.47	4812.57	727.781	8711.65	8161.35	9149.13	7735.78	8502.18	6263.95	4796.28	640.298	63	25	8057.54	7466.67	8416.27	7103.82	7871.83	5578.85	4037.53	484.649	8004.39	7543.97	8577.24	7355.82	8090.01	5520.82	4008.02	427.448
DPYSL4	O14531	8	7	854.603	791.065	821.365	504.126	362.955	146.324	55.7491	42.9072	893.431	851.392	763.936	505.565	361.813	143.737	48.7138	51.9226	4	4	144.765	140.778	125.873	96.0567	59.4449	27.003	29.0552	30.1098	141.377	138.969	138.336	85.7712	54.3584	30.8218	23.6277	25.7154
DR1	Q01658	5	3	243.405	210.627	258.513	221.252	211.854	165.818	137.462	91.6349	240.682	246.539	250.594	212.799	226.087	164.149	144.753	75.9429	4	3	752.874	639.355	698.821	612.179	684.036	495.179	389.076	209.238	688.113	610.72	676.949	604.257	655.299	465.278	409.412	203.866
DRAM2	Q6UX65	2	1	145.887	142.019	163.552	137.678	150.818	128.501	152.051	116.782	129.355	114.004	158.528	139.427	141.413	109.514	129.479	119.616	3	2	156.423	158.479	182.206	162.684	186.647	123.034	135.415	103.428	171.058	148.911	182.395	170.661	163.857	129.189	150.321	112.148
DRAP1	Q14919	11	7	856.87	776.274	907.01	745.689	854.637	673.855	598.391	515.633	821.429	729.765	851.993	758.141	803.48	636.063	655.727	476.523	7	5	542.463	514.895	625.776	528.555	589.159	435.459	392.51	311.73	611.027	526.923	599.01	557.513	643.306	467.245	433.583	292.442
DRG1	Q9Y295	19	13	513.746	470.752	578.855	485.026	512.57	231.063	28.0482	8.73069	478.772	479.942	532.091	489.695	507.181	208.273	21.6377	12.8593	22	15	452.737	403.527	461.098	426.962	405.451	193.537	19.1941	7.56998	408.924	399.863	475.003	385.75	397.194	177.389	7.33275	5.00022
DRG2	P55039	17	14	1650.8	1489.07	1627.63	1136.08	691.357	117.043	60.5251	40.5193	1688.15	1515.83	1615.93	1183.43	707.31	88.7359	51.1437	61.6278	21	17	2328.09	2120.89	2235.63	1562.94	923.914	137.227	64.9781	44.6544	2426.7	2189.96	2243.91	1641.01	968.153	98.6953	52.144	47.7164
DSC2	Q02487	8	8	283.486	229.627	258.813	198.09	157.757	107.257	72.0744	51.3394	287.894	247.712	261.973	200.948	150.931	84.8247	69.0787	63.6901	7	6	376.58	317.788	325.117	264.666	200.501	110.224	92.4485	60.4748	346.731	339.228	318.32	206.27	173.243	106.237	84.734	64.1457
DSCC1	Q9BVC3																			4	4	111.703	85.4625	54.947	29.8174	17.464	14.1006	12.0623	4.76314	102.152	81.3929	46.3352	22.2696	17.0766	10.4925	10.4559	3.57159
DSG2	Q14126	21	19	2131.85	1991.89	2156.98	1760.16	1537.71	780.395	468.657	342.661	1828.78	1637.92	1784.15	1454.04	1262.82	630.318	353.84	263.01	20	17	1227.68	1095.43	1247.48	973.096	868.5	427.164	266.692	177.767	1065.68	1019.65	1075.75	837.096	736.119	376.31	215.909	171.15
DSN1	Q9H410	4	4	173.083	144.502	142.366	65.5114	29.8096	17.107	15.5437	16.0436	157.863	136.171	148.313	99.2375	29.7906	9.77806	21.1749	7.76413
DSP	P15924	2	2	171.594	155.946	154.161	159.198	92.8984	80.1242	82.2342	63.2042	113.468	133.708	192.406	116.138	118.791	75.6577	166.969	66.4803
DST	Q03001	14	8	96.3517	93.0061	85.7952	56.2637	30.1637	12.0942	8.42315	4.17879	97.0165	101.923	84.8243	39.6744	29.4197	12.2226	10.2982	7.40018
DSTN	P60981	17	6	1357.73	1225.22	1306.69	1059.16	1171.43	333.864	55.3149	40.8178	1348.2	1288.99	1354.99	1117.37	1055.15	292.608	17.125	54.5915	32	7	2371.57	2237.79	2338.75	2072.75	2194.17	664.938	92.9767	62.4311	2415.16	2337.56	2526.34	2064.68	2150.35	562.88	43.9965	49.145
DTD1	Q8TEA8	9	6	590.349	529.806	671.111	545.611	688.666	577.021	672.463	539.885	579.958	543.042	589.762	541.323	686.049	543.416	691.944	540.82	9	6	672.513	630.412	734.04	650.252	833.572	696.181	786.604	599.9	633.471	594.223	688.466	583.421	769.881	609.55	733.003	634.171
DTD2	Q96FN9	4	4	145.887	123.612	146.949	154.617	113.503	133.355	113.756	60.8163	143.44	156.11	181.286	134.275	151.302	114.648	127.396	101.904
DTL	Q9NZJ0	9	9	403.926	360.203	337.171	199.386	84.8973	16.3113	22.7512	17.4614	390.432	381.068	323.651	164.365	60.3228	20.1672	10.4139	14.5577	7	7	276.153	248.643	241.881	152.583	49.2016	15.9438	15.232	9.52627	241.013	262.315	216.811	126.231	48.1013	14.0993	10.1844	9.42899
DTNBP1	Q96EV8	6	5	690.585	639.329	716.112	557.538	488.354	299.332	168.202	49.3993	720.356	647.429	710.533	540.19	524.858	310.576	144.869	42.4601	6	6	1462.18	1313.1	1408.32	1196	1194.61	834.606	469.99	141.533	1442.51	1374.61	1487.15	1146.78	1205.27	781.147	337.578	59.2883
DTX3L	Q8TDB6	10	9	702.241	557.065	312.754	111.577	64.9298	32.7817	25.0089	14.7004	698.045	581.865	263.654	81.4098	64.8965	36.0566	27.1918	20.2595	5	5	178.783	152.947	97.5024	48.3683	21.4942	19.9988	25.5334	20.0732	172.422	127.716	66.5566	33.2942	27.7658	18.034	29.331	16.4293
DTYMK	P23919	12	11	1346.14	1207.95	1442.67	1312.13	1233.95	824.316	264.07	47.9815	1366.79	1274.57	1454.04	1279.58	1404.73	947.005	430.44	90.258	17	13	1337.29	1197.3	1307.31	1090.13	1125.17	645.216	205.5	29.6845	1254.67	1121.15	1212.21	1183.16	1219.87	710.431	301.322	29.8585
DUS1L	Q6P1R4	7	7	1533.66	1372.26	1019.33	257.033	151.031	100.891	106.114	57.3091	1503.25	1366.75	1085.91	280.4	107.172	86.5358	99.0475	82.4939	4	4	356.705	312.809	273.512	59.1492	18.3876	12.3495	12.7667	10.632	376.726	335.951	237.568	35.1684	13.4266	10.7111	12.9002	12.0005
DUS2	Q9NX74	13	11	258.945	242.043	233.721	118.059	70.4527	42.7276	41.9421	30.147	247.443	217.334	190.079	108.306	73.3021	47.1791	45.3582	34.8173	6	6	1348.37	1180.8	1036.09	478.341	144.33	35.2975	24.741	13.609	1336.16	1172.6	960.585	399.862	126.184	14.0993	25.6646	35.1444
DUS3L	Q96G46	18	18	2088.92	1930.4	1727.4	499.373	235.574	138.924	125.653	88.2023	2063.38	1785.24	1554.38	429.102	203.96	143.86	111.081	60.2933	12	12	1653.28	1518.13	1394.22	560.412	319.138	179.529	164.03	65.9184	1733.76	1433.28	1237.39	364.473	247.676	177.171	124.521	47.7164
DUSP12	Q9UNI6	6	6	1092.7	1069.33	1114.89	640.853	358.707	124.921	64.6064	45.8175	1135.13	1091.48	1085.91	623.558	352.295	113.792	55.7721	62.477	4	4	998.354	938.059	887.467	557.983	302.01	89.3957	31.6966	23.4755	1020.06	984.909	922.151	526.534	312.072	89.4051	35.17	26.5726
DUSP23	Q9BVJ7	9	7	653.806	580.438	647.145	533.857	544.716	254.376	35.082	11.7902	677.425	593.711	662.043	601.608	596.924	233.084	19.5549	11.1609	10	9	782.018	755.702	768.035	726.884	619.05	336.294	144.396	105.384	719.472	742.26	802.697	650.781	634.572	299.802	118.818	100.147
DUSP3	P51452	7	7	110.338	102.452	112.015	58.7701	26.1277	5.96754	5.64438	1.71629	102.876	98.4045	111.332	69.4559	23.2391	10.8781	6.0169	4.00338	5	5	158.143	137.551	147.639	118.493	50.377	18.4321	18.9299	11.9929	153.753	148.255	177.44	108.151	42.3656	22.8431	10.456	14.4292
DUSP9	Q99956	9	8	685.535	532.504	273.087	71.4748	40.7847	13.3673	11.6361	11.7902	727.68	564.858	227.707	62.8607	40.4212	11.8559	12.3809	11.1609	8	7	1501.64	1109.81	519.225	173.66	71.7872	33.9151	33.4575	27.8133	1622.27	1191.72	438.176	79.818	51.3602	40.0028	32.7258	25.2868
DUT	P33316	25	10	2753.79	2421.56	2100.48	2116.33	1268.01	472.788	209.624	119.618	2652.12	2218.97	2554.56	2079.66	1464.68	425.59	227.485	228.799	26	10	2855.93	2849.39	2795.04	2196	1494.94	511.583	230.857	138.216	3617.18	3183.39	3123.88	2409.09	1785.09	538.507	257.732	197.152
DVL2	O14641																			5	2	611.071	371.905	198.347	122.086	78.7561	48.2921	46.8406	34.7879	577.046	363.919	204.893	90.8426	67.5243	41.8608	27.1583	31.43
DVL3	Q92997	4	3	737.013	596.416	449.561	154.012	53.6007	43.2846	32.8242	31.4902	728.469	666.546	445.198	97.6917	54.1422	48.1569	31.0102	23.899
DYM	Q7RTS9	7	7	889.117	798.676	901	596.776	173.76	59.2776	43.0709	37.6091	955.179	909.332	975.221	645.919	198.892	42.2901	32.9773	50.7095
DYNC1H1	Q14204	241	189	8432.91	7784.98	8978.14	7443.75	4822.43	1023	954.334	558.988	8321.78	7954.93	8902.8	7299.78	5374.42	899.093	774.561	623.92	245	182	9270.22	8616.22	9305.77	7654.04	4609.08	876.815	789.422	499.789	9053.91	8445.41	9486.66	7929.98	4916.89	671.522	666.737	650.172
DYNC1I2	Q13409	16	13	1658.25	1524.43	1682.17	1316.71	1132.98	479.631	224.646	55.5928	1595.31	1504.57	1678	1337.08	1120.18	449.913	179.003	42.7027	23	15	2523.79	2297.71	2617.56	2071.48	1759.08	742.353	311.331	92.2007	2471.27	2298.45	2661.86	2159.83	1800.47	693.818	225.957	65.8601
DYNC1LI1	Q9Y6G9	25	19	962.611	922.45	1056.89	812.583	557.674	103.199	60.3514	38.8031	939.967	928.333	1069.87	809.048	557.121	69.302	37.4899	32.1483	29	19	1384.59	1278.43	1416.64	1100.14	725.849	105.247	75.5436	52.9899	1424.47	1340.2	1457.95	1089.23	825.022	117.385	61.7852	51.4309
DYNC1LI2	O43237	9	7	1017.97	952.031	1093.25	718.637	417.476	86.3304	92.9151	79.1732	1063.8	977.594	1066.64	770.404	438.824	86.2914	92.452	95.2319	13	10	703.664	653.461	675.913	537.879	288.576	50.6883	40.8534	30.5351	670.388	667.531	761.183	482.766	294.995	38.3633	45.8976	38.5731
DYNC2H1	Q8NCM8	3	3	49.6004	53.6013	53.3403	43.9911	27.827	27.2916	35.3425	14.775	52.8464	56.7673	63.3596	33.9036	31.3975	27.2563	22.9105	12.2528	3	3	62.9704	60.0173	56.7405	36.4219	12.2584	12.8103	8.89266	4.76314	65.5495	55.1724	63.8783	24.4746	18.2498	10.1646	10.1844	7.28604
DYNLL1	P63167	13	2	1968.41	1775.1	1482.63	973.682	669.69	232.098	178.97	100.44	2002.3	1849.86	1600.15	975.99	672.946	214.995	140.703	90.9859	11	2	1235.23	1091.1	1071.63	695.221	426.861	169.299	104.159	61.4104	1168.56	1088.81	984.69	630.606	384.941	138.589	68.7105	59.0026
DYNLL2	Q96FJ2	5	2	469.391	405.653	399.151	291.344	293.99	161.044	155.351	105.888	471.336	421.767	361.15	308.017	290.983	175.027	124.272	96.809	7	2	757.652	680.75	684.147	534.965	557.506	362.099	295.395	228.545	778.414	705.879	712.303	536.346	504.868	322.645	247.005	185.58
DYNLRB1	Q9NP97	7	5	844.696	803.75	881.392	805.064	845.574	704.488	766.593	687.933	784.808	693.288	838.674	801.835	866.399	701.331	748.526	682.394	4	3	491.246	422.426	516.29	435.217	474.216	363.389	388.019	300.248	487.374	434.824	513.035	436.684	508.127	358.713	420.682	281.155
DYNLT1	P63172	4	3	426.525	371.539	392.013	335.249	208.455	46.7855	28.1351	12.7602	420.405	350.925	445.715	307.399	208.905	39.1122	25.5718	4.00338
DYRK1A	Q13627	9	9	842.365	723.429	713.633	521.152	284.147	73.5201	40.9869	27.8337	863.683	817.496	724.239	562.243	375.658	53.9016	32.3987	20.0169	14	13	788.612	740.675	697.762	518.551	348.945	122.85	48.8656	26.2823	768.555	682.608	724.49	520.581	397.064	118.806	51.465	45.7163
E2F4	Q16254	4	4	294.559	280.044	254.606	133.27	62.9472	41.9319	35.5162	24.9235	320.797	310.226	229.776	106.039	65.0201	43.0235	36.9114	28.5089	6	4	1086.07	926.627	779.122	376.36	150.124	54.7434	60.1355	48.4819	1007.16	896.961	771.361	312.767	104.285	45.1397	54.724	59.7169
EAF1	Q96JC9	3	3	291.969	261.961	170.839	83.8338	82.1358	84.6595	139.807	157.973	314.599	260.965	152.839	78.3183	85.787	85.4358	145.1	167.657	2	2	46.1528	38.9052	29.104	11.655	18.4716	17.6948	20.6908	21.6042	42.8956	50.0375	22.498	18.5213	23.9855	18.4712	24.0351	26.5726
EAPP	Q56P03																			4	4	412.796	371.075	366.042	266.317	104.784	45.343	60.3116	69.5758	390.151	354.414	353.54	227.437	88.6419	49.9488	63.9578	64.7172
EARS2	Q5JPH6	11	11	144.528	108.822	88.1241	23.0759	20.7464	6.60408	6.77325	5.29811	155.046	141.684	84.1778	15.6637	17.4293	10.1447	3.81842	4.48864	10	9	723.635	682.132	494.523	152.972	76.825	64.7889	43.2307	31.2155	777.994	720.409	478.886	102.749	90.0759	72.3547	41.5522	27.0012
EBAG9	O00559	5	5	188.171	169.495	178.727	198.522	176.238	135.662	182.357	146.929	177.357	180.037	204.044	133.038	145.368	116.97	146.373	147.397	5	4	137.407	144.742	181.635	137.432	129.217	74.3736	104.599	89.8191	164.031	134.052	183.466	154.344	126.836	113.123	138.507	108.433
EBNA1BP2	Q99848	6	6	804.42	842.885	1048.25	844.388	569.428	207.432	73.5506	38.9523	860.078	890.332	937.076	753.71	574.55	163.416	57.5077	30.2073	6	6	727.934	804.472	849.233	660.645	492.099	180.358	101.517	31.9811	684.652	653.984	696.635	596.099	467.586	172.799	108.769	28.8584
EBP	Q15125	4	2	485.19	385.303	502.525	418.132	383.348	335.694	396.583	219.834	539.732	486.627	552.78	501.443	473.683	361.177	431.713	343.32	7	2	570.461	486.039	622.108	472.416	425.266	287.91	340.563	256.954	485.486	478.088	580.663	560.6	446.469	346.363	439.557	404.875
ECD	O95905	6	6	236.865	208.36	197.284	98.267	32.8543	13.1286	8.24948	8.0591	234.823	204.433	173.916	89.5507	34.3642	7.45577	4.62839	8.85596	5	4	339.983	291.052	241.799	114.705	46.9346	19.538	14.0874	10.5469	407.561	319.672	224.98	117.081	39.7585	13.4435	13.8507	14.2863
ECE1	P42892	9	9	497.364	461.414	526.641	395.575	438.223	282.384	263.028	205.059	526.098	478.651	486.576	419.518	450.691	314.12	311.143	192.647	6	5	183.274	174.797	191.988	145.008	150.543	98.8883	78.0089	65.0678	191.51	167.156	166.726	170.881	176.111	116.511	107.547	71.7175
ECH1	Q13011	18	12	1254.13	1187.38	1270.78	1044.55	1061.82	376.353	60.3514	42.758	1290.17	1156.11	1328.35	1117.58	1080.62	415.445	54.2678	45.9782	22	12	1080.05	1029.7	1135.3	895.493	961.781	379.333	57.6702	28.5788	1116.44	962.293	1085.93	986.039	1004.52	384.289	25.8004	35.0016
ECHS1	P30084																			29	14	446.813	405.002	437.293	390.928	376.484	64.3281	29.4955	12.4182	441.752	406.091	443.8	377.592	379.596	62.8458	28.3804	12.0005
ECI1	P42126	15	10	1831.98	1638.81	1975.02	1855.75	1923.32	1657.15	1936.8	1554.36	1846.02	1782.31	2012.12	1796.58	1981.01	1597.98	2023.53	1799.94	16	8	2530.09	2317.07	2662.73	2385.49	2501.72	1996.11	2356.47	2082.26	2629.74	2627.3	2774.62	2461.79	2616.76	2140.37	2502.91	2243.96
ECI2	O75521	9	8	897.146	835.436	902.953	643.187	478.229	215.548	107.33	19.0284	833.711	767.414	857.294	681.575	480.976	191.65	117.908	17.7119	12	9	3367.82	3257.16	3460.6	2600.81	1924.65	754.426	400.082	66.5988	3583.72	3144.28	3287.52	2921.95	2000.44	814.264	388.5	50.7165
ECPAS	Q5VYK3	66	51	6181.53	5734.05	5918.74	2050.47	536.998	224.539	253.302	154.988	6027.64	5706.52	5780.72	1697.55	426.092	187.005	151.117	137.449	52	45	4315.82	3774.45	3918.76	1620.14	354.066	163.954	150.207	113.039	4292.29	4190.59	4155.84	1136.74	246.112	127.113	124.928	74.289
ECSIT	Q9BQ95	10	9	350.311	291.38	318.314	278.899	273.456	223.425	178.797	69.8455	340.403	312.337	343.564	304.102	301.12	211.817	189.07	88.4383	13	10	635.342	578.877	614.037	528.749	588.152	468.913	410.911	172.153	718.843	654.967	645.077	547.811	648.911	481.782	453.137	175.436
ECT2	Q9H8V3																			3	3	219.202	183.094	132.558	26.0295	11.4188	10.1377	5.54691	4.2528	226.329	180.375	123.337	23.1516	6.38743	9.07166	7.74012	3.57159
EDC3	Q96F86	14	14	2883.36	2475.54	2094.02	1043.08	513.986	201.385	258.252	209.313	3004.02	2700.43	2215.91	1144.27	505.204	209.373	269.488	256.58	21	16	3649.9	3313.77	2865.97	1479.21	712.835	299.89	335.632	272.689	3707.17	3245.23	2855.37	1449.84	619.972	309.311	340.837	300.442
EDC4	Q6P2E9	27	25	3924.84	3177.48	2329.77	1329.76	565.887	283.816	277.703	178.793	4471.77	3486.61	2588.56	1263.4	576.899	284.786	258.033	224.432	23	20	2812.55	2395.25	1765.72	1001.46	424.846	236.576	270.742	255.338	3292.16	2706.18	1927.73	895.637	424.569	209.851	274.299	246.439
EDEM3	Q9BZQ6	5	5	346.555	309.678	369.4	322.025	268.074	118.635	73.8979	35.072	333.417	305.183	362.055	283.182	237.954	105.603	47.3253	23.6563	8	8	786.509	727.676	827.792	704.545	585.129	283.209	186.306	99.0902	777.89	741.495	812.339	725.197	562.485	264.936	158.605	87.861
EDF1	O60869	15	10	2784.03	2692	3215.74	2824.85	3309.44	2668.68	2747.51	2152.82	2904.07	2756.73	2976.22	2702.29	3371.9	2556.23	2778.42	2302.06	11	7	2053.75	2025.29	2158.99	2155.59	2283.51	1747.18	1749.65	1388.96	1917.3	1867.99	2168.78	1933.49	2176.68	1738.48	1744.79	1465.35
EDRF1	Q3B7T1	4	4	53.5503	46.4761	54.3921	32.3235	29.4556	16.7091	11.8098	6.64129	51.9449	63.57	50.9463	32.8731	32.6337	10.8781	10.8767	10.797	4	4	182.031	157.741	149.759	110.237	68.0929	33.9151	23.9486	13.694	171.163	155.903	178.243	94.2602	71.5653	47.2164	28.3804	14.2863
EEA1	Q15075	72	63	7003.44	6619.52	7777.84	6264.46	7183.56	5501.28	6374.85	6343.78	7091.22	6619.02	7315.45	6461.57	7049.49	5614.56	6710.12	6053.59	74	60	9244.52	8738.01	10090.8	8644.81	9481.29	7481.69	8194.63	7794.79	9303.53	8663.04	9905.82	8720.88	9330.48	7276.89	8297.82	7526.62
EED	O75530	4	4	124.26	107.419	104.577	46.6704	8.63842	4.21706	2.95244	2.01477	108.059	76.8235	90.3844	37.5103	7.91119	3.05564	4.28126	5.21652	5	5	414.898	383.797	324.791	151.224	49.1176	37.2329	36.187	27.5581	415.217	335.077	255.245	155.557	40.8014	23.6082	34.2195	23.7153
EEF1A1	P68104	227	10	10878.2	9802.45	11117.2	8734.19	6094.97	2109.72	698.166	450.041	11137.2	10454.6	11556.9	9482.07	7266.43	2613.06	596.946	497.268	207	9	9329.37	8713.94	9592.16	7780.3	5570.27	1885.24	604.437	368.548	8982.49	8543.63	9753.43	7775.2	6065.19	2063.09	497.133	329.157
EEF1A2	Q05639	159	3	415.905	424.384	479.161	398.859	359.627	268.301	151.79	31.4902	419.165	401.593	436.276	416.117	416.697	302.998	202.723	28.0236	149	5	498.508	473.409	514.089	432.109	469.01	301.273	187.186	29.2593	497.547	444.001	512.633	470.75	456.376	307.999	190.923	20.8581
EEF1AKMT2	Q5JPI9																			2	2	153.938	122.524	108.834	96.9308	49.7053	18.2478	28.1748	17.4365	129.106	152.625	166.726	48.3979	36.2389	24.3733	22.2698	16.8579
EEF1B2	P24534																			32	10	1899.72	1687.12	1854.83	1323.62	278.165	48.5686	38.3881	45.2498	1936.49	1692.97	2019.46	1273.12	237.508	31.5869	20.0972	42.859
EEF1D	P29692	29	11	1722.35	1619	1848.65	1274.01	419.034	137.174	47.4128	43.355	1842.75	1721.9	1852.69	1255.26	375.534	66.0019	26.8446	56.4112	35	14	5723.43	4950.28	5757.61	4228.53	1302.92	354.91	124.057	117.377	5595.1	5229.68	5284.09	4057.27	1213.74	211.162	84.4624	135.72
EEF1E1	O43324	8	7	2076.94	1807.71	939.24	491.508	174.751	55.7766	44.9814	45.1459	2056.95	1742.66	1412.79	436.109	121.882	39.8456	26.9604	54.8342	8	6	3116.13	3067.52	2562.37	830.516	164.733	54.9277	46.8406	52.8198	3279.37	3217.81	2371	722.772	72.3475	46.2327	69.1179	71.8603
EEF1G	P26641	39	23	1545.64	1456.52	1418.33	1015.43	184.027	41.2158	40.5527	27.7591	1516.77	1439.24	1542.74	998.867	155.999	14.5449	44.3168	47.07	50	24	2323.98	2099.22	2290.74	1784.96	451.546	169.483	140.786	43.6337	2283.96	2252.34	2698.42	1614.22	382.855	136.294	100.35	62.4313
EEF2	P13639	299	50	15294.3	14170.6	16686.6	14275.7	17903.1	13738.2	10602.9	989.105	15931.3	14873.3	16867.5	15195.1	18863.6	14619.1	10528.8	713.208	296	48	16539.9	15153.7	17107.4	15241.1	18268.1	14042.5	10209.7	755.978	17017.1	15842.3	18026.8	15791.3	19019.6	14379.1	9956.92	471.164
EEF2K	O00418																			4	4	371.229	322.582	213.103	43.4149	15.4489	11.6122	8.98071	4.16774	377.356	294.435	136.461	27.1205	18.6409	8.63447	9.50541	5.57168
EEFSEC	P57772	21	19	2758.59	2585.44	2750.63	1472.28	382.073	127.228	117.49	87.083	2752.63	2675.69	2608.35	1374.9	399.639	101.814	97.7747	126.531	19	16	2762.48	2317.9	2155.65	1243.98	300.331	58.7063	52.8277	39.3809	2605.73	2467.13	2308.59	1183.38	251.065	44.156	50.1071	78.8606
EFCAB14	O75071	3	3	268.788	251.327	300.283	257.983	254.621	208.625	224.994	156.481	276.852	291.929	300.247	281.224	299.636	258.141	268.678	169.84
EFHD1	Q9BUP0	10	5	1364.4	1317.58	1515.01	1464.24	1461.03	788.591	200.593	82.6057	1465.16	1321.95	1630.93	1585.43	1608.94	880.27	142.67	66.359	8	6	268.89	271.876	288.757	283.12	296.637	176.027	41.3817	25.772	302.996	304.595	327.828	298.215	301.122	156.951	36.9353	12.8577
EFHD2	Q96C19	16	9	1420.86	1306.19	1589.09	1258.54	936.49	320.099	129.387	115.066	1486.68	1379.66	1507.05	1284.63	961.457	287.108	130.868	106.878	18	10	2783.69	2564.89	2890.26	2169.09	1780.07	417.672	170.369	115.931	2809.3	2434.03	2687.44	2313.07	1662.69	347.565	122.62	123.005
EFL1	Q7Z2Z2	28	24	1749.61	1578.94	1661.81	787.433	188.275	65.8021	64.0854	40.4447	1794.64	1782.77	1721.05	688.273	154.268	38.2567	39.3413	62.9622	30	24	2594.31	2402.35	2404.3	1184.83	259.022	90.0409	88.8386	54.7761	2608.98	2576.28	2492.73	1007.87	190.319	60.332	102.93	94.7185
EFNB1	P98172	9	6	1356.31	1234.07	1445.6	1235.9	1107.35	749.603	753.221	648.235	1349.33	1259.08	1442.53	1259.38	1157.75	777.111	766.808	699.257	6	6	691.719	610.591	717.083	621.406	560.108	377.213	368.825	323.468	645.847	620.443	716.856	624.542	566.135	348.767	368.674	337.158
EFNB2	P52799	2	2	83.2717	91.9805	101.271	70.8698	75.7632	56.254	62.7828	52.4588	89.467	79.2865	100.987	77.2877	70.459	51.2126	65.2603	53.1357
EFR3A	Q14156	10	10	881.087	799.863	869.972	617.259	270.694	118.794	108.198	59.1747	918.896	863.59	834.019	608.512	300.378	81.8912	91.7578	68.1787	8	7	392.251	395.782	388.868	297.785	115.531	35.9426	39.7969	27.303	416.266	399.645	362.379	255.991	128.922	30.2753	26.2078	23.1439
EFTUD2	Q15029	83	46	9434.89	8557.05	8357.29	6385.89	10962.2	11742	10537.7	1558.99	9290.6	8184.34	7857.63	6193.84	11045.3	12500.4	10743.1	1324.75	72	44	13862.3	12821	11892.4	8605.77	15282.6	16485.9	12830.7	1745.35	13920.2	12203.7	11138.9	8776.23	15794.6	16966.7	13841	1665.5
EGFL7	Q9UHF1	8	7	646.942	647.966	748.342	618.123	512.428	233.848	132.513	69.0247	566.437	563.802	654.156	523.496	438.082	195.195	100.667	47.5553	9	7	800.651	835.817	1039.84	856.643	695.623	287.91	165.615	89.9892	662.522	663.052	835.641	739.97	563.528	232.912	121.941	65.2886
EGLN1	Q9GZT9	6	6	473.665	457.635	458.877	228.512	163.068	100.493	93.2625	79.6209	489.815	427.983	410.415	209.089	126.085	99.2473	95.1133	80.5528	8	7	195.313	175.258	177.314	101.496	66.8335	41.3801	39.4447	32.2362	197.068	180.375	175.699	92.827	46.537	38.8005	45.4902	24.1439
EHBP1	Q8NDI1	2	2	43.6432	36.5439	40.4184	21.9524	26.6233	10.0255	7.46795	4.40265	38.3108	43.8656	46.8085	24.629	23.2391	23.1007	13.6537	4.60995
EHBP1L1	Q8N3D4																			4	4	101.575	85.739	79.9748	44.9689	27.0357	7.64933	10.1253	5.69875	96.5938	109.362	82.4927	37.5938	25.0283	12.132	7.33275	4.7145
EHD1	Q9H4M9	23	18	1782.57	1641.29	1759.1	1213.34	418.043	113.065	128.431	101.634	1786.64	1629.01	1782.99	1357.17	552.547	108.17	98.4689	92.3203	20	15	770.647	695.593	791.759	605.478	219.308	54.8355	46.1362	32.3213	726.289	727.292	810.732	576.475	238.551	42.4073	36.6637	32.43
EHD2	Q9NZN4	10	8	142.067	135.11	131.172	68.7091	44.679	20.4488	33.6058	9.77539	118.313	120.22	153.744	72.4444	30.4086	23.1007	12.3809	7.5215	11	9	417.86	377.436	337.671	185.509	85.1372	58.6141	44.0231	26.9627	389.312	386.207	386.752	169.999	82.5152	61.7529	52.9587	33.8586
EHD4	Q9H223	12	10	411.761	382.011	434.385	240.352	107.06	40.0223	34.3005	21.2671	397.644	382.475	421.277	310.903	135.479	38.8678	21.1749	20.6235	12	9	850.818	772.666	846.624	492.618	159.359	68.7518	68.4999	54.7761	800.019	763.017	837.382	538.771	154.081	58.2554	72.7843	52.288
EHMT1	Q9H9B1																			2	2	162.443	146.31	142.585	103.341	70.8637	50.7805	42.0861	33.7672	161.829	144.104	166.994	96.6856	72.3475	43.7189	41.2807	32.2871
EI24	O14681	8	7	1121.32	967.793	1241.4	1103.24	844.087	400.144	127.65	46.8622	1175.47	1144.73	1281.03	1016.59	918.811	379.389	118.371	53.3784	8	6	1126.01	1023.8	1179.4	1049.34	742.893	309.567	98.6117	37.8499	1071.34	1167.36	1259.76	1086.14	909.232	363.413	109.176	38.0017
EIF1	P41567	8	2	1722.93	1641.61	1812.97	1700.36	1635	1336.73	1019.98	604.507	1635.98	1582.56	1712.39	1527.82	1601.03	1181.8	1046.59	632.776	7	2	1513.2	1444.84	1588.41	1351.69	1442.71	1071.09	904.85	508.975	1404.33	1276.28	1472.15	1273.01	1460.9	1021.6	840.007	528.881
EIF1AD	Q8N9N8	9	7	1096.2	1004.23	1134.65	930.642	814.844	454.249	422.807	277.069	1074.17	977.828	1116.55	939.922	806.2	499.659	373.742	238.747	5	5	1029.79	923.769	1105.95	831.099	684.792	372.605	298.3	200.392	1023.73	976.387	1112.85	858.484	724.126	413.362	291.273	191.723
EIF1AX	P47813	12	7	1770.92	1710.06	1906.8	1589.99	1743.19	1069.94	263.983	55.2944	1840.83	1705.36	1828.51	1604.29	1782.24	1014.47	256.413	52.7718	15	8	3205.47	3127.45	3502.34	2744.17	3228.24	1864.87	467.173	76.1251	3080.51	2631.12	2850.02	2936.73	2988.02	1766.9	346.404	14.4292
EIF1B	O60739	8	1	325.187	334.833	386.454	315.111	284.501	181.413	118.879	38.3553	283.5	260.965	311.884	282.049	295.681	156.693	91.9892	39.4272	5	1	235.733	234.814	259.653	184.246	234.085	119.44	68.1477	19.9882	287.789	259.583	299.304	240.777	246.503	147.223	84.1908	23.2867
EIF2A	Q9BY44	27	21	2547.75	2443.91	2655.67	2320.9	1514.49	238.145	70.0771	50.8917	2318.59	2182.84	2543.95	2100.78	1385.82	162.682	55.0778	63.0835	34	24	2999.46	2955.97	3273.42	2503.98	1554.05	256.667	96.7627	65.323	3011.08	2843.73	3096.42	2390.02	1476.93	223.841	75.7717	63.7171
EIF2AK2	P19525	10	10	458.836	407.705	374.96	142.604	61.8851	28.0872	30.306	12.7602	430.884	395.494	322.358	116.138	49.1977	28.7231	17.2407	17.348	10	9	1016.22	1005.82	798.443	326.243	76.5731	24.7912	26.0617	18.5422	884.866	808.248	650.3	224.791	58.6601	22.7338	19.6898	16.2864
EIF2AK4	Q9P2K8	27	26	2736.51	2617.72	2598.42	1132.45	466.546	204.806	205.108	104.47	2614.83	2521.1	2349.35	993.508	393.829	218.173	147.183	79.461	15	14	1533.84	1329.23	1357.86	628.69	170.106	65.8026	62.865	38.3603	1459.81	1356.69	1331.67	500.516	119.406	59.7855	22.4056	22.8582
EIF2B1	Q14232	21	13	2958.74	2695.56	2945.28	2465.58	2704.6	1842.62	765.812	97.9777	3000.3	2688.82	2861.66	2629.64	2888.82	1986.05	689.514	81.5233	16	12	1411.53	1356.98	1514.38	1282.92	1381.84	944.001	354.826	49.9279	1426.99	1384.66	1628.56	1342.79	1386.2	922.249	321.555	32.7157
EIF2B2	P49770	11	8	1662.91	1547.15	1721.39	1487.75	1095.1	360.917	114.19	53.0557	1723.87	1498.23	1699.2	1518.96	1176.42	338.199	129.826	59.2015	11	10	2226.52	2036.9	2284.7	1911.71	1528.44	477.392	173.275	69.1505	2154.22	1898.58	2130.35	1959.07	1550.45	464.076	130.767	41.0018
EIF2B3	Q9NR50	21	18	1907.61	1842.26	1898.31	1423.79	554.771	117.362	78.9345	40.6686	1879.26	1678.86	1799.15	1419.72	598.16	74.3133	86.2037	56.4112	19	16	1492.75	1437	1534.68	1190.46	471.697	126.26	93.6811	52.1393	1561.76	1449.34	1552.23	1163.31	519.338	122.413	95.3257	50.0022
EIF2B4	Q9UI10	18	14	1654.17	1484.43	1584.73	1336.33	514.269	64.4494	46.4576	34.9974	1628.77	1486.86	1579.46	1330.07	575.045	58.7906	44.3168	56.1686	19	16	2046.4	1871.42	2099.56	1713.29	661.366	75.756	59.5192	40.5717	1866.12	1768.9	1960.68	1689.63	639.917	64.1574	49.6997	46.7164
EIF2B5	Q13144	23	17	1198.44	1064.9	908.062	904.281	313.745	34.2935	35.7767	28.9531	1182.45	1114.47	1137.76	910.141	349.328	26.6452	32.5144	32.027	21	16	373.427	345.353	322.916	303.904	144.162	52.9002	51.0668	53.16	319.882	306.671	332.381	257.644	136.222	59.5669	48.3418	41.4304
EIF2D	P41214																			11	11	170.66	193.236	130.112	47.4941	26.7838	14.4692	15.4961	8.5056	165.604	156.777	99.0984	37.0426	22.9426	13.8807	14.1223	11.1433
EIF2S1	P05198	41	20	4617.63	4442.54	5079.5	4037.85	3936.08	1719.53	308.965	174.39	4428.84	4065.31	4754.82	4033.39	3802.93	1635.01	164.886	142.423	28	19	1124.2	1073.77	1178.1	1013.21	915.854	402.373	70.7011	35.8086	1037.26	1000.53	1097.18	888.581	799.863	393.907	41.4164	27.5727
EIF2S2	P20042	28	20	1798.11	1712.65	2020.24	1757.05	1604.06	752.865	129.56	66.1891	1724.89	1653.41	1874.93	1579.25	1598.31	668.697	79.724	63.4475	28	20	3328.45	3137.96	3514.57	3045.84	2619.86	1215.51	282.188	151.315	2960.32	2868.53	3311.09	2578.32	2449.78	1184.13	198.663	108.005
EIF2S3	P41091	24	19	3697.17	3297.32	3257.59	3252.32	2677.56	1311.03	183.833	74.8451	3497.89	3195.15	3583.31	3089.55	2752.11	1278.97	126.586	95.5958	24	17	2844.28	2715.25	2626.61	2296.13	1981.41	901.238	134.711	52.1393	2694.87	2466.7	2366.71	2133.92	1990.01	946.185	88.2645	36.2873
EIF3A	Q14152	107	66	11519.1	11461	10334.6	4368.35	1343.35	658.18	446.253	743.377	11980.6	11156.1	11380.4	3480.63	976.908	603.062	526.826	459.297	91	63	7159.04	7317.5	7602.33	3140.64	809.307	388.18	403.251	266.565	6681.02	6388.2	6951.62	2311.85	593.51	330.842	392.981	319.157
EIF3B	P55884	36	25	3874.08	3634.36	3454.95	1751.52	554.771	215.786	191.04	189.09	4123.48	3826.51	3827.05	1347.07	500.136	262.908	261.041	348.779	42	24	2499.71	2603.98	2652.86	1193.38	312.757	125.338	90.8636	79.7825	2418.31	2253.33	2312.74	920.442	262.406	103.176	102.115	121.291
EIF3C	Q99613	53	31	5311.45	4879.55	3989.7	1642.97	485.805	206.556	197.553	131.333	5402.05	4862.17	4825.29	1378.3	389.997	194.461	233.734	181.85	50	32	5706.52	6057.88	6006.42	1959.21	443.57	158.977	160.948	106.575	5909.32	5391.38	5430.99	1528.45	275.833	147.988	138.915	145.006
EIF3D	O15371	28	19	3979.43	3800.19	3386.06	1198.65	483.893	256.286	303.32	219.312	4028.38	3656.56	3507.54	1031.22	430.913	244.207	282.447	272.108	22	17	2004.73	2087.24	1876.68	489.607	119.897	69.9499	71.3174	65.9184	2075.46	2065.3	1819.26	361.055	69.4796	61.8622	85.4129	88.0039
EIF3E	P60228	32	20	3342.98	2955.58	1944.67	706.105	177.583	56.8906	67.993	57.1599	3487.18	2877.42	2492.75	607.379	119.533	60.5017	70.1201	97.9008	31	18	6165.08	5596.64	4667.48	1243.01	239.123	107.091	78.4491	55.2864	6227	5175.5	4217.71	997.945	148.736	71.4803	112.028	112.576
EIF3F	O00303	21	13	484.672	464.869	518.152	223.413	68.8241	20.767	15.7174	10.8201	534.548	491.788	486.576	207.543	53.5241	11.0003	18.2821	8.3707	13	11	1999.19	1951.25	1969.21	932.206	223.926	52.4394	46.1362	27.8133	2054.58	1918.8	1935.9	808.543	146.65	32.2427	27.5657	16.2864
EIF3G	O75821	18	14	2516.41	2519.1	2705.33	1359.75	557.745	103.437	77.8056	67.9054	2438.14	2371.56	2335.9	1224.96	488.145	67.8353	65.0288	61.9917	16	10	3848.75	3937.08	4139.2	2126.07	807.544	153.447	114.636	95.6029	3842.36	3522.18	3611.87	1814.98	663.25	127.55	114.88	120.577
EIF3H	O15372	25	18	5208.24	5089.53	5084.83	2483.04	1134.96	406.35	246.963	147.526	5177.14	4730.1	4680.34	2284.21	1046.01	355.31	182.011	164.502	25	18	5717.7	5650.66	5668.67	2680.94	1161.44	375.646	197.135	98.3247	5934.8	5409.95	5328.15	2397.52	1056.27	297.179	164.036	145.292
EIF3I	Q13347	19	15	826.889	774.601	808.669	304.999	108.547	60.8689	47.6733	23.4311	903.121	825.12	757.859	276.175	109.521	62.0907	31.473	16.8627	18	14	2633.77	2598.26	2536.2	973.873	162.634	36.7721	41.6458	25.5168	2541.43	2420.59	2319.84	741.183	86.817	26.9964	40.7375	28.4298
EIF3J	O75822	16	13	3559.12	3556.31	3940.79	3702.86	3194.59	692.792	273.709	226.326	3552.31	3413.78	3684.56	3837.59	3247.79	554.172	200.641	240.203	27	14	2654.31	2679.94	3168.99	2905.2	2562.18	501.906	177.501	137.791	2580.14	2433.27	2738.46	2820.31	2463.72	433.472	75.9075	109.005
EIF3K	Q9UBQ5	15	8	575.65	559.17	621.452	511.3	367.77	52.1165	26.2246	19.0284	595.282	543.394	537.652	486.913	381.715	44.3679	16.1994	17.5906
EIF3L	Q9Y262	33	23	1930.85	1908.97	1998.68	1813.75	1332.51	112.985	50.7994	47.4591	1963.32	1902.53	1991.43	1850.47	1257.38	58.9128	31.7044	59.5654	36	22	3007.2	2970.81	3093.09	2425.6	1839.6	266.62	165.615	93.4765	2889.84	2493.57	2504.11	2538.19	1978.93	202.637	178.43	232.01
EIF3M	Q7L2H7	18	14	2160.6	1826.71	947.654	819.324	186.93	50.7639	39.858	29.0277	2022.7	1681.09	1680.06	711.769	131.894	16.256	43.6225	74.7297	18	13	2582.17	2238.25	1881.4	1059.83	204.027	33.9151	32.9293	27.2179	2436.77	2200.78	1990.14	836.545	99.9829	17.8154	47.3913	51.8594
EIF4A1	P60842	108	15	4428.55	3670.1	3002.38	2189.44	991.436	348.425	257.731	153.197	4687.21	4253.56	3915.37	2150.97	950.332	330.132	255.834	190.464	110	14	1999.57	1802.92	1697.16	989.024	450.958	167.732	130.837	73.8286	2048.08	1729.24	1721.63	978.542	445.165	164.82	102.523	82.2894
EIF4A2	Q14240	60	12	1431.35	1307.59	1659.03	1378.24	1532.19	702.817	213.531	24.9235	1442.4	1412.14	1705.02	1574.92	1675.57	815.857	208.856	21.1087	57	9	896.875	789.537	887.63	813.617	810.23	442.739	115.869	26.1122	885.181	781.263	832.159	822.544	856.177	426.915	117.596	13.572
EIF4A3	P38919	30	18	3426.44	3312.05	3955.22	3144.55	2835.03	1375.88	941.135	317.14	3422.06	3112.35	3453.62	3221.56	2712.67	1168.11	971.961	277.932	31	17	3332.27	3223.97	3434.76	2832.36	2359.41	1113.39	912.158	332.654	3099.08	2900.97	3204.9	2791.75	2408.58	1045.54	832.81	313.442
EIF4B	P23588	44	20	2785.52	2746.62	3429.48	2965.3	3586.72	2923.54	3372.21	3185.58	2839.06	2715.21	3010.36	2878.81	3487.35	2821.7	3305.36	2926.83	36	19	3227.26	3154	3631.8	3378.98	4109.67	3278.8	3590.35	3424.78	3126.24	2922.28	3371.22	3228.66	3905.59	3061.19	3509.4	3283.43
EIF4E	P06730	8	6	692.334	613.311	669.158	541.895	601.149	403.167	225.515	25.7443	712.919	734.691	682.991	554.514	682.217	408.967	197.632	14.4364	9	5	309.501	281.095	343.541	288.461	272.54	164.046	101.077	11.9929	316.84	304.595	341.086	273.299	287.956	218.813	88.6719	8.42895
EIF4E2	O60573																			5	4	1046.99	932.896	697.436	279.72	105.12	22.0264	7.74806	4.16774	1002.02	921.433	646.014	212.444	82.9063	15.6295	8.69066	13.7149
EIF4EBP1	Q13541	27	6	1075.93	1009.3	1205.04	1010.67	1181.2	959.421	1148.67	932.915	1032.7	1012.66	1114.87	943.323	1192.86	900.193	1060.71	901.852	28	6	1344.45	1255.94	1402.05	1331.2	1472.02	1204.08	1311.01	1072.98	1215.66	1234.44	1532.54	1163.86	1407.71	1113.52	1186.14	988.472
EIF4EBP2	Q13542	6	4	400.235	378.502	426.572	324.186	456.633	320.974	352.643	341.094	380.967	375.438	414.165	376.031	441.543	338.565	387.975	317.237	7	4	365.209	386.287	411.695	439.102	496.298	429.284	409.591	343.371	391.829	409.587	450.496	363.37	443.731	418.389	375.464	246.439
EIF4ENIF1	Q9NRA8	5	4	252.211	224.068	194.279	80.636	40.5015	18.6983	18.3225	15.0735	211.498	188.247	143.917	76.7725	42.8935	20.4117	9.25677	12.738
EIF4G1	Q04637	77	44	7787.07	7049.41	5111.73	1403.48	551.301	253.262	234.632	177.226	7728.08	7036.21	5326.73	1224.75	408.168	212.551	242.643	235.107	62	40	10118.8	8434.32	6105.64	1966.88	599.99	215.932	172.835	124.607	9826.14	8815.01	6113.3	1412.03	377.901	169.192	187.392	221.296
EIF4G2	P78344	41	34	5085.47	4809.71	3315.96	899.614	382.073	184.755	214.486	141.631	5096.8	5001.62	3657.92	711.769	270.34	195.439	161.068	160.014	32	25	4697.27	4645.21	3727.43	804.001	201.424	92.7135	84.7004	58.0082	4381.86	4340.7	3222.57	481.774	101.417	71.0431	83.6476	71.146
EIF4G3	O43432	24	7	834.789	827.339	562.702	229.03	190.753	118.555	92.481	39.8478	789.879	708.301	513.213	211.871	181.834	114.281	84.9309	12.738	15	5	271.088	267.635	200.548	135.392	126.614	67.0929	38.3881	12.9285	285.586	293.451	282.43	145.304	142.088	69.9502	30.4173	11.0005
EIF4H	Q15056	14	7	2096.88	1898.72	2013.63	1236.33	769.811	392.266	355.248	241.4	2078.36	1876.84	1809.5	1139.43	748.226	337.099	284.877	230.619	13	7	1957.34	1769.73	1882.87	1185.31	729.039	354.91	279.194	225.739	1868.53	1721.92	1759.93	1010.73	646.174	326.58	276.743	194.294
EIF5	P55010	32	18	2208.64	2042.14	2403.02	1619.12	456.42	107.654	111.585	77.0092	2177.86	1995.42	2254.44	1612.53	412	78.5912	96.1547	75.4576	31	20	2118.16	2004.54	2159.32	1590.62	459.858	107.92	96.5866	76.7205	1962.19	1882.63	2153.78	1427.02	349.745	81.2078	101.165	79.8607
EIF5A	P63241	64	5	6602.55	5819.33	5496.68	3027.35	1287.34	353.676	349.865	269.159	6685.91	6167.58	6117.43	3275.25	1220.8	311.553	292.283	264.951	58	4	7006.44	6134.12	6328.93	3450.37	1360.94	451.218	384.233	290.551	6933.57	6531.97	6521.61	3323.25	1330.8	395.546	384.29	315.585
EIF5A2	Q9GZV4																			27	2	417.86	332.354	287.453	91.1033	24.097	10.875	9.1568	12.9285	334.565	332.017	244.264	63.0606	22.1605	13.6621	9.36962	9.42899
EIF5B	O60841	55	44	5105.99	4945.84	5525.45	3831.9	2146.65	283.021	217.699	165.137	4883.61	4767.51	5026.23	3686.73	2041.83	216.706	194.161	195.923	38	33	6863.59	6403.32	6842.04	5181.72	2548.49	250.032	198.544	122.396	6411.9	6053.99	6394.93	4594.49	2224.39	182.963	118.41	160.579
EIF6	P56537	14	8	1333.45	1293.66	1537.93	1309.71	1471.15	1251.83	1133.56	670.547	1337.39	1201.73	1349.95	1312.04	1359.74	1183.15	1261.7	693.312	13	9	2246.01	2098.49	2499.27	2059.93	2675.78	2216.65	2186.1	1129.37	2287.63	1878.59	2174.54	2161.7	2586.13	2069.98	2135.87	1120.76
EIPR1	Q53HC9	9	7	525.337	484.085	493.66	289.616	319.055	130.092	16.3253	12.9095	540.182	483.46	461.361	297.919	311.132	109.514	4.62839	11.8888
ELAC1	Q9H777	4	4	198.596	174.245	198.035	179.767	188.842	150.859	159.258	157.302	176.793	158.339	188.915	170.754	167.371	157.916	185.02	164.745
ELAC2	Q9BQ52	41	27	4735.61	4354.88	4958.47	4084.09	4559.53	3793.05	4126.13	3224.98	4744.34	4317.01	4646.97	4314.41	4746.22	3845.1	4421.84	3189.96	34	26	4326.81	4009.27	4470.68	3759.32	4533.85	3558.6	3803.95	2869.11	4415.31	3989.89	4360.33	4029.59	4595.82	3528	3893.82	2803.12
ELAVL1	Q15717	7	7	225.533	226.605	203.67	114.688	60.4689	38.9879	34.2136	26.6398	237.414	231.526	194.863	91.7148	67.3687	33.9788	37.2585	24.1416	9	8	935.192	1072.84	783.117	317.793	116.455	59.8122	61.4562	37.4246	978.943	963.058	727.436	228.87	93.3348	55.0858	50.2429	35.7159
ELF1	P32519	2	2	345.843	238.696	122.532	37.1634	19.8967	11.5372	13.5465	9.55152	316.177	222.495	110.685	36.0676	13.9682	15.156	7.174	6.91493	4	4	711.308	527.618	312.562	135.198	90.8466	58.1533	58.1985	55.2864	620.571	461.263	252.567	116.42	81.9938	43.8282	56.6251	39.5732
ELL	P55199	3	3	59.8313	50.7404	33.8823	21.7795	27.1898	14.6404	9.11784	7.90985	52.7337	50.6683	30.1281	18.9613	24.9697	15.2782	11.6867	8.3707
ELMO1	Q92556	27	20	2659.64	2522.34	2701.5	1218.96	226.015	90.7066	74.0716	112.977	2650.77	2447.09	2616.23	1071.83	148.953	68.6909	68.8473	53.621	26	20	4541.13	4216.89	4397.8	2208.14	465.568	208.099	238.517	174.705	4272.78	4017.86	4169.5	1892.26	339.707	160.995	198.799	146.721
ELMO2	Q96JJ3	10	6	62.6804	55.4906	62.9565	29.1258	8.56761	5.72884	2.86561	2.83561	59.2691	62.0452	56.1185	11.8508	5.80978	5.13348	4.7441	2.91155	11	7	193.593	161.245	160.846	77.0202	39.7139	23.5931	15.7603	12.7584	174.519	177.972	169.271	62.7299	34.2836	25.2476	16.295	22.2867
ELMOD2	Q8IZ81	6	5	861.143	833.546	978.456	763.32	527.793	48.8543	32.3032	20.297	821.429	787.001	887.552	747.836	466.513	42.779	12.3809	11.8888	7	6	722.106	731.179	816.379	684.052	377.66	37.2329	21.6594	24.9214	752.299	736.141	873.137	682.642	404.233	38.3633	7.33275	14.7149
ELOA	Q14241	10	9	932.047	843.802	547.602	88.6737	68.3993	44.6372	44.3735	31.5648	994.053	878.603	463.042	58.7387	69.0993	59.1573	27.1918	34.332	8	8	756.505	643.965	386.586	61.5773	54.1553	38.431	36.5392	25.0915	697.867	563.523	319.659	49.2799	53.8369	42.0794	36.3921	38.716
[truncated: 4,426 more rows]

## Sheet: NPARC_TPP_result
Supplementary Table 5. Thermal proteome profiling in intact KBM7 cells
[truncated: 5,970 more rows]
[truncated: 6 more columns]
