# Supplementary material for: Orpinolide disrupts a leukemic dependency on cholesterol transport by inhibiting OSBP
Source: Nat Chem Biol. 2024 Jun 21;21(2):193–202. doi: 10.1038/s41589-024-01614-4 (PMC11782089; doi:10.1038/s41589-024-01614-4)
Supplement: Supplementary file 8 — Sequences of cDNAs and synthesized fragments. [file 41589_2024_1614_MOESM8_ESM.xlsx]

## Sheet: ORP sequences
Supplementary Table 7. Sequences of cDNAs and synthesized fragments
Legend:
	attB sites
	V5 tag
	cDNA
	ID	Accession	Size (bp)	cDNA/fragment sequence (5' to 3')	Purchased from
1	OSBP	NM_002556.3	2536	GGGGACAAGTTTGTACAAAAAAGCAGGCTCCATGGCGGCGACGGAGCTGAGAGGAGTGGTGGGGCCAGGCCCGGCAGCCATTGCAGCACTTGGCGGCGGCGGCGCCGGTCCCCCAGTGGTGGGAGGAGGCGGCGGCCGCGGAGATGCGGGGCCAGGCTCCGGGGCCGCGTCAGGGACGGTGGTCGCGGCGGCGGCGGGAGGCCCGGGCCCGGGGGCCGGGGGAGTGGCGGCGGCTGGCCCGGCCCCTGCGCCGCCGACTGGGGGCTCGGGCGGCTCGGGCGCTGGGGGTTCGGGCTCGGCTCGAGAGGGCTGGCTCTTCAAATGGACCAATTATATCAAAGGCTACCAGCGGCGATGGTTCGTGCTGAGCAACGGGCTCCTGAGCTACTACAGATCAAA…	Twist Biosciences
2	ORP1	NM_144498.4	2850	ATGAACACAGAAGCGGAGCAACAGCTTCTCCATCACGCCAGAAATGGCAATGCTGAAGAAGTAAGACAACTATTAGAGACCATGGCGAGGAATGAAGTGATTGCTGACATTAATTGCAAAGGAAGAAGTAAGTCTAACTTGGGCTGGACACCTCTACATCTGGCATGCTATTTTGGACACAGACAAGTGGTCCAGGATCTGTTGAAGGCTGGTGCAGAAGTGAATGTGTTGAATGACATGGGAGACACGCCGCTTCATCGAGCTGCCTTTACAGGACGAAAGGAGTTGGTAATGCTTCTCTTAGAATATAATGCTGATACTACTATTGTTAATGGGAGTGGACAGACAGCAAAAGAAGTTACTCATGCTGAAGAAATCAGAAGCATGCTTGAAGCTGTA…	GenScript
3	ORP2	CCDS13495.1	1555	GGGGACAAGTTTGTACAAAAAAGCAGGCTCCATGAACGGAGAGGAAGAATTCTTTGATGCCGTCACAGGCTTTGATTCTGATAACTCTTCTGGGGAATTTTCAGAGGCAAATCAGAAAGTCACGGGAATGATTGACTTAGACACCAGCAAAAATAATAGGATTGGGAAAACTGGGGAGAGGCCCTCTCAAGAGAACGGAATTCAGAAACACAGGACATCGCTGCCGGCTCCCATGTTCAGCAGAAGCGACTTCAGCGTGTGGACCATCCTGAAGAAGTGTGTTGGCCTGGAGCTGTCCAAGATCACGATGCCAATCGCCTTCAACGAGCCTCTGAGCTTCTTGCAGCGGATCACGGAGTACATGGAGCACGTGTACCTCATCCACAGGGCCTCCTGCCA…	Twist Biosciences
4	ORP4L	CCDS43002.1; NM_030758	2863	GGGGACAAGTTTGTACAAAAAAGCAGGCTCCATGGGGAAAGCGGCGGCTCCGAGCCGAGGCGGCGGCTGTGGCGGCCGCTCCCGCGGGCTCTCGTCGCTGTTCACGGTTGTCCCCTGCCTGTCGTGCCACACGGCGGCGCCGGGCATGAGCGCTTCCACGTCCGGCTCCGGGCCGGAGCCCAAGCCCCAGCCCCAGCCCGTGCCCGAACCGGAGCGGGGACCGCTGTCAGAACAGGTGTCGGAGGCAGTTTCGGAGGCAGTGCCAAGATCGGAACCTGTGTCCGAGACGACGTCTGAGCCGGAGCCAGGGGCTGGGCAGCCATCGGAACTGCTGCAGGGGTCGCGGCCGGGGTCAGAGTCAAGCTCAGGTGTAGGGGCTGGGCCCTTCACTAAGGCCGC…	Twist Biosciences
5	ORP9	CCDS41332.3	2323	GGGGACAAGTTTGTACAAAAAAGCAGGCTCCATGGCGTCCATCATGGAAGGGCCGCTGAGCAAATGGACTAACGTGATGAAGGGCTGGCAGTACCGTTGGTTCGTGCTGGACTACAATGCAGGACTGCTCTCCTACTACACGTCCAAGGACAAAATGATGAGAGGCTCTCGCAGAGGATGTGTTAGACTCAGAGGAGCTGTGATTGGTATAGACGATGAGGACGACAGCACCTTCACAATAACTGTTGATCAGAAAACCTTCCATTTCCAGGCCCGTGATGCTGATGAGCGAGAGAAGTGGATCCATGCCTTAGAAGAAACAATTCTTCGACATACTCTCCAGCTTCAAGGTTTGGATTCAGGATTTGTTCCTAGTGTCCAAGATTTTGATAAGAAACT…	Twist Biosciences
6	ORP11	CCDS3033.1	2356	GGGGACAAGTTTGTACAAAAAAGCAGGCTCCATGCAGGGGGGTGAACCAGTGTCCACAATGAAAGTCTCGGAGAGCGAAGGAAAGCTGGAGGGCCAGGCCACAGCGGTGACCCCGAACAAGAACAGCAGCTGTGGAGGTGGAATCAGTAGCAGCAGCAGCAGCCGCGGTGGCAGTGCAAAAGGCTGGCAGTACAGTGATCACATGGAAAATGTGTATGGCTATTTAATGAAGTATACCAACCTTGTCACTGGGTGGCAGTACAGGTTTTTTGTTTTAAACAATGAAGCTGGGCTGTTGGAGTACTTTGTGAATGAACAGTCTAGAAATCAGAAACCTAGAGGAACTTTGCAGCTTGCAGGAGCTGTAATATCACCCAGTGATGAGGATTCTCACACCTT…	Twist Biosciences
7	RAB33A	NM_004794.3	711	ATGGCGCAGCCCATCCTGGGCCATGGGAGCCTGCAGCCCGCCTCGGCCGCTGGCCTGGCGTCCCTGGAGCTCGACTCGTCGCTGGACCAGTACGTGCAGATTCGCATCTTCAAAATAATCGTGATTGGGGACTCCAACGTGGGCAAGACCTGCCTGACCTTCCGCTTCTGCGGGGGTACCTTCCCAGACAAGACTGAAGCCACCATCGGCGTGGACTTCAGGGAGAAGACCGTGGAAATCGAGGGCGAGAAGATCAAGGTTCAGGTGTGGGACACAGCAGGTCAGGAACGTTTCCGCAAAAGCATGGTCGAGCATTACTACCGCAACGTACATGCCGTGGTCTTCGTCTATGACGTCACCAAGATGACATCTTTCACCAACCTCAAAATGTGGATCCAA…	GenScript
8	TM9SF4	NM_014742.4	1926	ATGGCGACGGCGATGGATTGGTTGCCGTGGTCTTTACTGCTTTTCTCCCTGATGTGTGAAACAAGCGCCTTCTATGTGCCTGGGGTCGCGCCTATCAACTTCCACCAGAACGATCCCGTAGAAATCAAGGCTGTGAAGCTCACCAGCTCTCGAACCCAGCTACCTTATGAATACTATTCACTGCCCTTCTGCCAGCCCAGCAAGATAACCTACAAGGCAGAGAATCTGGGAGAGGTGCTGAGAGGGGACCGGATTGTCAACACCCCTTTCCAGGTTCTCATGAACAGCGAGAAGAAGTGTGAAGTTCTGTGCAGCCAGTCCAACAAGCCAGTGACCCTGACAGTGGAGCAGAGCCGACTCGTGGCCGAGCGGATCACAGAAGACTACTACGTCCACCTC…	GenScript
