# Supplementary material for: Orpinolide disrupts a leukemic dependency on cholesterol transport by inhibiting OSBP
Source: Nat Chem Biol. 2024 Jun 21;21(2):193–202. doi: 10.1038/s41589-024-01614-4 (PMC11782089; doi:10.1038/s41589-024-01614-4)
Supplement: Supplementary file 9 — Source data for Supplementary Figs. 1 and 2. [file 41589_2024_1614_MOESM9_ESM.xlsx]

## Sheet: Legend
Statistical Source Data for Supplementary Figures 1-2
Suppl. Figure 1: Thermal proteome profiling
Suppl. Figure 2: Quantification of Golgi morphology alterations upon orpinolide treatment

## Sheet: Supplementary Figure 1
Statistical Source Data for Suppl. Figure 1
Uniqu_variable_ID_T	Category	Condition	Replicate	Temperature	GeneName	UniProtKB_Accession	Abundance
rel_fc_126_Vehicle_37	Original data	Vehicle	Biol.Rep. 1	37	NME2P1	O60361	2.32193
rel_fc_126_Vehicle_37	Normalized data	Vehicle	Biol.Rep. 1	37	NME2P1	O60361	2.49414
rel_fc_126_Vehicle_37	Original data	Vehicle	Biol.Rep. 1	37	TTN	Q8WZ42	3.03562
rel_fc_126_Compound_37	Normalized data	Compound	Biol.Rep. 1	37	NME2P1	O60361	3.05108
rel_fc_126_Vehicle_37	Original data	Vehicle	Biol.Rep. 1	37	RAD51AP1	Q96B01	3.05311
rel_fc_126_Compound_37	Normalized data	Compound	Biol.Rep. 1	37	COX7B	P24311	3.07345
rel_fc_126_Vehicle_37	Original data	Vehicle	Biol.Rep. 1	37	LTB	Q06643	3.15381
rel_fc_126_Vehicle_37	Original data	Vehicle	Biol.Rep. 1	37	SLC39A7	Q92504	3.18587
rel_fc_126_Vehicle_37	Original data	Vehicle	Biol.Rep. 2	37	LTB	Q06643	3.18587
rel_fc_126_Vehicle_37	Normalized data	Vehicle	Biol.Rep. 1	37	TTN	Q8WZ42	3.20784
rel_fc_126_Vehicle_37	Original data	Vehicle	Biol.Rep. 1	37	ATP11B	Q9Y2G3	3.21723
rel_fc_126_Vehicle_37	Normalized data	Vehicle	Biol.Rep. 1	37	RAD51AP1	Q96B01	3.22533
rel_fc_126_Vehicle_37	Normalized data	Vehicle	Biol.Rep. 2	37	LTB	Q06643	3.2546
rel_fc_126_Vehicle_37	Original data	Vehicle	Biol.Rep. 1	37	RNF149	Q8NC42	3.29278
rel_fc_126_Compound_37	Normalized data	Compound	Biol.Rep. 1	37	TTN	Q8WZ42	3.29901
rel_fc_126_Vehicle_37	Original data	Vehicle	Biol.Rep. 1	37	CHFR	Q96EP1	3.30743
rel_fc_126_Vehicle_37	Original data	Vehicle	Biol.Rep. 1	37	GSTZ1	O43708	3.32193
rel_fc_126_Vehicle_37	Normalized data	Vehicle	Biol.Rep. 1	37	LTB	Q06643	3.32602
rel_fc_126_Compound_37	Normalized data	Compound	Biol.Rep. 2	37	TUBAL3	A6NHL2	3.35394
rel_fc_126_Vehicle_37	Normalized data	Vehicle	Biol.Rep. 1	37	SLC39A7	Q92504	3.35808
rel_fc_126_Vehicle_37	Original data	Vehicle	Biol.Rep. 2	37	ANKH	Q9HCJ1	3.37851
rel_fc_126_Vehicle_37	Normalized data	Vehicle	Biol.Rep. 1	37	ATP11B	Q9Y2G3	3.38945
rel_fc_126_Compound_37	Original data	Compound	Biol.Rep. 2	37	TUBAL3	A6NHL2	3.41954
rel_fc_126_Vehicle_37	Original data	Vehicle	Biol.Rep. 1	37	PSEN2	P49810	3.43296
rel_fc_126_Compound_37	Normalized data	Compound	Biol.Rep. 1	37	HGFAC	Q04756	3.4434
rel_fc_126_Vehicle_37	Normalized data	Vehicle	Biol.Rep. 2	37	ANKH	Q9HCJ1	3.44724
rel_fc_126_Vehicle_37	Normalized data	Vehicle	Biol.Rep. 1	37	RNF149	Q8NC42	3.465
rel_fc_126_Vehicle_37	Normalized data	Vehicle	Biol.Rep. 1	37	CHFR	Q96EP1	3.47965
rel_fc_126_Vehicle_37	Original data	Vehicle	Biol.Rep. 2	37	RAB12	Q6IQ22	3.48543
rel_fc_126_Vehicle_37	Normalized data	Vehicle	Biol.Rep. 1	37	GSTZ1	O43708	3.49414
rel_fc_126_Vehicle_37	Original data	Vehicle	Biol.Rep. 2	37	SUZ12	Q15022	3.49825
rel_fc_126_Compound_37	Normalized data	Compound	Biol.Rep. 1	37	ATP11B	Q9Y2G3	3.54293
rel_fc_126_Vehicle_37	Normalized data	Vehicle	Biol.Rep. 2	37	RAB12	Q6IQ22	3.55416
rel_fc_126_Compound_37	Normalized data	Compound	Biol.Rep. 2	37	SLC35B1	P78383	3.55498
rel_fc_126_Vehicle_37	Original data	Vehicle	Biol.Rep. 1	37	SUMF1	Q8NBK3	3.56071
rel_fc_126_Vehicle_37	Original data	Vehicle	Biol.Rep. 2	37	IFI30	P13284	3.56071
rel_fc_126_Vehicle_37	Normalized data	Vehicle	Biol.Rep. 2	37	SUZ12	Q15022	3.56698
rel_fc_126_Vehicle_37	Original data	Vehicle	Biol.Rep. 1	37	HGFAC	Q04756	3.57289
rel_fc_126_Vehicle_37	Original data	Vehicle	Biol.Rep. 1	37	TMEM35B	Q8NCS4	3.58496
rel_fc_126_Vehicle_37	Original data	Vehicle	Biol.Rep. 1	37	GDPD5	Q8WTR4	3.58496
rel_fc_126_Vehicle_37	Normalized data	Vehicle	Biol.Rep. 1	37	PSEN2	P49810	3.60518
rel_fc_126_Compound_37	Normalized data	Compound	Biol.Rep. 2	37	ANKH	Q9HCJ1	3.61247
rel_fc_126_Compound_37	Original data	Compound	Biol.Rep. 2	37	SLC35B1	P78383	3.62059
rel_fc_126_Vehicle_37	Normalized data	Vehicle	Biol.Rep. 2	37	IFI30	P13284	3.62944
rel_fc_126_Vehicle_37	Original data	Vehicle	Biol.Rep. 2	37	LEPROT	O15243	3.63227
rel_fc_126_Compound_37	Normalized data	Compound	Biol.Rep. 1	37	SLC2A13	Q96QE2	3.64354
rel_fc_126_Vehicle_37	Original data	Vehicle	Biol.Rep. 1	37	SVIP	Q8NHG7	3.64386
rel_fc_126_Compound_37	Normalized data	Compound	Biol.Rep. 1	37	CRYBB1	P53674	3.66579
rel_fc_126_Vehicle_37	Original data	Vehicle	Biol.Rep. 1	37	ZNF638	Q14966	3.66676
rel_fc_126_Compound_37	Original data	Compound	Biol.Rep. 1	37	NME2P1	O60361	3.67807
rel_fc_126_Compound_37	Original data	Compound	Biol.Rep. 2	37	ANKH	Q9HCJ1	3.67807
rel_fc_126_Vehicle_37	Original data	Vehicle	Biol.Rep. 1	37	SLC36A4	Q6YBV0	3.67807
rel_fc_126_Compound_37	Normalized data	Compound	Biol.Rep. 1	37	SLC39A7	Q92504	3.69494
rel_fc_126_Compound_37	Original data	Compound	Biol.Rep. 1	37	COX7B	P24311	3.70044
rel_fc_126_Vehicle_37	Normalized data	Vehicle	Biol.Rep. 2	37	LEPROT	O15243	3.701
rel_fc_126_Compound_37	Normalized data	Compound	Biol.Rep. 1	37	PSEN2	P49810	3.70929
rel_fc_126_Vehicle_37	Original data	Vehicle	Biol.Rep. 1	37	HLA-DRB1	P01911	3.72247
rel_fc_126_Vehicle_37	Normalized data	Vehicle	Biol.Rep. 1	37	SUMF1	Q8NBK3	3.73293
rel_fc_126_Vehicle_37	Original data	Vehicle	Biol.Rep. 1	37	CRYBB1	P53674	3.73335
rel_fc_126_Vehicle_37	Original data	Vehicle	Biol.Rep. 2	37	DFFB	O76075	3.74416
rel_fc_126_Vehicle_37	Normalized data	Vehicle	Biol.Rep. 1	37	HGFAC	Q04756	3.74511
rel_fc_126_Compound_37	Normalized data	Compound	Biol.Rep. 1	37	CHFR	Q96EP1	3.75152
rel_fc_126_Vehicle_37	Normalized data	Vehicle	Biol.Rep. 1	37	GDPD5	Q8WTR4	3.75718
rel_fc_126_Vehicle_37	Normalized data	Vehicle	Biol.Rep. 1	37	TMEM35B	Q8NCS4	3.75718
rel_fc_126_Compound_37	Normalized data	Compound	Biol.Rep. 1	37	MED9	Q9NWA0	3.77218
rel_fc_126_Vehicle_37	Original data	Vehicle	Biol.Rep. 1	37	CTTNBP2NL	Q9P2B4	3.7761
rel_fc_126_Compound_37	Normalized data	Compound	Biol.Rep. 1	37	MFN1	Q8IWA4	3.79255
rel_fc_126_Vehicle_37	Original data	Vehicle	Biol.Rep. 1	37	ALK	Q9UM73	3.79701
rel_fc_126_Compound_37	Normalized data	Compound	Biol.Rep. 1	37	TRAF3IP1	Q8TDR0	3.79927
rel_fc_126_Compound_37	Normalized data	Compound	Biol.Rep. 2	37	TMEM175	Q9BSA9	3.80229
rel_fc_126_Vehicle_37	Normalized data	Vehicle	Biol.Rep. 2	37	DFFB	O76075	3.81289
rel_fc_126_Vehicle_37	Normalized data	Vehicle	Biol.Rep. 1	37	SVIP	Q8NHG7	3.81607
rel_fc_126_Compound_37	Normalized data	Compound	Biol.Rep. 1	37	RAD51AP1	Q96B01	3.82587
rel_fc_126_Vehicle_37	Original data	Vehicle	Biol.Rep. 1	37	FBXO6	Q9NRD1	3.83794
rel_fc_126_Vehicle_37	Normalized data	Vehicle	Biol.Rep. 1	37	ZNF638	Q14966	3.83897
rel_fc_126_Vehicle_37	Original data	Vehicle	Biol.Rep. 1	37	ARID1B	Q8NFD5	3.848
rel_fc_126_Vehicle_37	Original data	Vehicle	Biol.Rep. 1	37	LIPT2	A6NK58	3.848
rel_fc_126_Vehicle_37	Original data	Vehicle	Biol.Rep. 1	37	MROH1	Q8NDA8	3.848
rel_fc_126_Vehicle_37	Normalized data	Vehicle	Biol.Rep. 1	37	SLC36A4	Q6YBV0	3.85029
rel_fc_126_Compound_37	Original data	Compound	Biol.Rep. 2	37	TMEM175	Q9BSA9	3.8679
rel_fc_126_Vehicle_37	Original data	Vehicle	Biol.Rep. 1	37	SLC2A13	Q96QE2	3.87774
rel_fc_126_Vehicle_37	Original data	Vehicle	Biol.Rep. 1	37	NUMBL	Q9Y6R0	3.87774
rel_fc_126_Compound_37	Normalized data	Compound	Biol.Rep. 1	37	LTB	Q06643	3.88397
rel_fc_126_Vehicle_37	Normalized data	Vehicle	Biol.Rep. 1	37	HLA-DRB1	P01911	3.89468
rel_fc_126_Vehicle_37	Original data	Vehicle	Biol.Rep. 2	37	ADAM9	Q13443	3.89724
rel_fc_126_Vehicle_37	Normalized data	Vehicle	Biol.Rep. 1	37	CRYBB1	P53674	3.90557
rel_fc_126_Vehicle_37	Original data	Vehicle	Biol.Rep. 1	37	COX7B	P24311	3.90689
rel_fc_126_Vehicle_37	Original data	Vehicle	Biol.Rep. 1	37	WIZ	O95785	3.90689
rel_fc_126_Vehicle_37	Original data	Vehicle	Biol.Rep. 2	37	SLC35B1	P78383	3.90689
rel_fc_126_Compound_37	Normalized data	Compound	Biol.Rep. 1	37	ZSCAN2	Q7Z7L9	3.90906
rel_fc_126_Compound_37	Normalized data	Compound	Biol.Rep. 2	37	PPDPF	Q9H3Y8	3.91625
rel_fc_126_Compound_37	Original data	Compound	Biol.Rep. 1	37	TTN	Q8WZ42	3.926
rel_fc_126_Compound_37	Normalized data	Compound	Biol.Rep. 1	37	KRT17	Q04695	3.9276
rel_fc_126_Vehicle_37	Original data	Vehicle	Biol.Rep. 2	37	RNF149	Q8NC42	3.93546
rel_fc_126_Compound_37	Normalized data	Compound	Biol.Rep. 1	37	SVIP	Q8NHG7	3.93982
rel_fc_126_Compound_37	Normalized data	Compound	Biol.Rep. 2	37	DNLZ	Q5SXM8	3.94339
rel_fc_126_Vehicle_37	Original data	Vehicle	Biol.Rep. 2	37	TMEM175	Q9BSA9	3.94486
rel_fc_126_Compound_37	Normalized data	Compound	Biol.Rep. 1	37	TMEM35B	Q8NCS4	3.9459
rel_fc_126_Vehicle_37	Normalized data	Vehicle	Biol.Rep. 1	37	CTTNBP2NL	Q9P2B4	3.94832
rel_fc_126_Vehicle_37	Original data	Vehicle	Biol.Rep. 2	37	RNF13	O43567	3.9542
rel_fc_126_Vehicle_37	Original data	Vehicle	Biol.Rep. 2	37	DNLZ	Q5SXM8	3.9542
rel_fc_126_Compound_37	Normalized data	Compound	Biol.Rep. 2	37	IFI30	P13284	3.9612
rel_fc_126_Vehicle_37	Original data	Vehicle	Biol.Rep. 2	37	WDR59	Q6PJI9	3.96347
rel_fc_126_Vehicle_37	Normalized data	Vehicle	Biol.Rep. 2	37	ADAM9	Q13443	3.96597
rel_fc_126_Vehicle_37	Normalized data	Vehicle	Biol.Rep. 1	37	ALK	Q9UM73	3.96923
rel_fc_126_Vehicle_37	Original data	Vehicle	Biol.Rep. 1	37	LGALS3BP	Q08380	3.97269
rel_fc_126_Vehicle_37	Original data	Vehicle	Biol.Rep. 1	37	TRAF3IP1	Q8TDR0	3.97269
rel_fc_126_Vehicle_37	Normalized data	Vehicle	Biol.Rep. 2	37	SLC35B1	P78383	3.97562
rel_fc_126_Compound_37	Original data	Compound	Biol.Rep. 2	37	PPDPF	Q9H3Y8	3.98185
rel_fc_126_Vehicle_37	Original data	Vehicle	Biol.Rep. 2	37	ACTR6	Q9GZN1	3.98185
rel_fc_126_Compound_37	Normalized data	Compound	Biol.Rep. 1	37	SUMF1	Q8NBK3	3.98772
rel_fc_126_Vehicle_37	Original data	Vehicle	Biol.Rep. 2	37	MAPT	P10636	3.99095
rel_fc_126_Vehicle_37	Original data	Vehicle	Biol.Rep. 2	37	ARMH3	Q5T2E6	3.99095
rel_fc_126_Vehicle_37	Original data	Vehicle	Biol.Rep. 2	37	EDEM1	Q92611	3.99095
rel_fc_126_Compound_37	Normalized data	Compound	Biol.Rep. 2	37	DFFB	O76075	3.99617
rel_fc_126_Compound_37	Normalized data	Compound	Biol.Rep. 2	37	RAB12	Q6IQ22	3.99617
rel_fc_126_Vehicle_37	Original data	Vehicle	Biol.Rep. 2	37	SLC50A1	Q9BRV3	4
rel_fc_126_Vehicle_37	Normalized data	Vehicle	Biol.Rep. 2	37	RNF149	Q8NC42	4.00419
rel_fc_126_Compound_37	Normalized data	Compound	Biol.Rep. 1	37	GSTZ1	O43708	4.00528
rel_fc_126_Compound_37	Normalized data	Compound	Biol.Rep. 1	37	SLC7A6	Q92536	4.00528
rel_fc_126_Compound_37	Original data	Compound	Biol.Rep. 2	37	DNLZ	Q5SXM8	4.00899
rel_fc_126_Vehicle_37	Normalized data	Vehicle	Biol.Rep. 1	37	FBXO6	Q9NRD1	4.01016
rel_fc_126_Compound_37	Normalized data	Compound	Biol.Rep. 1	37	MROH1	Q8NDA8	4.01108
rel_fc_126_Vehicle_37	Normalized data	Vehicle	Biol.Rep. 2	37	TMEM175	Q9BSA9	4.01359
rel_fc_126_Compound_37	Normalized data	Compound	Biol.Rep. 1	37	ALK	Q9UM73	4.01686
rel_fc_126_Compound_37	Normalized data	Compound	Biol.Rep. 1	37	DGKD	Q16760	4.01686
rel_fc_126_Vehicle_37	Original data	Vehicle	Biol.Rep. 1	37	SLC7A6	Q92536	4.01792
rel_fc_126_Vehicle_37	Original data	Vehicle	Biol.Rep. 1	37	SKA1	Q96BD8	4.01792
rel_fc_126_Vehicle_37	Original data	Vehicle	Biol.Rep. 1	37	ZSCAN2	Q7Z7L9	4.01792
rel_fc_126_Vehicle_37	Original data	Vehicle	Biol.Rep. 1	37	DNAJB9	Q9UBS3	4.01792
rel_fc_126_Vehicle_37	Normalized data	Vehicle	Biol.Rep. 1	37	ARID1B	Q8NFD5	4.02021
rel_fc_126_Vehicle_37	Normalized data	Vehicle	Biol.Rep. 1	37	LIPT2	A6NK58	4.02021
rel_fc_126_Vehicle_37	Normalized data	Vehicle	Biol.Rep. 1	37	MROH1	Q8NDA8	4.02021
rel_fc_126_Vehicle_37	Normalized data	Vehicle	Biol.Rep. 2	37	DNLZ	Q5SXM8	4.02293
rel_fc_126_Vehicle_37	Normalized data	Vehicle	Biol.Rep. 2	37	RNF13	O43567	4.02293
rel_fc_126_Compound_37	Original data	Compound	Biol.Rep. 2	37	IFI30	P13284	4.0268
rel_fc_126_Vehicle_37	Original data	Vehicle	Biol.Rep. 1	37	MFN1	Q8IWA4	4.0268
rel_fc_126_Compound_37	Normalized data	Compound	Biol.Rep. 1	37	LIPT2	A6NK58	4.02836
rel_fc_126_Vehicle_37	Normalized data	Vehicle	Biol.Rep. 2	37	WDR59	Q6PJI9	4.0322
rel_fc_126_Vehicle_37	Original data	Vehicle	Biol.Rep. 1	37	SLC25A25	Q6KCM7	4.03562
rel_fc_126_Vehicle_37	Original data	Vehicle	Biol.Rep. 1	37	HECTD4	Q9Y4D8	4.04439
rel_fc_126_Vehicle_37	Normalized data	Vehicle	Biol.Rep. 1	37	NUMBL	Q9Y6R0	4.04996
rel_fc_126_Vehicle_37	Normalized data	Vehicle	Biol.Rep. 1	37	SLC2A13	Q96QE2	4.04996
rel_fc_126_Vehicle_37	Normalized data	Vehicle	Biol.Rep. 2	37	ACTR6	Q9GZN1	4.05058
rel_fc_126_Compound_37	Normalized data	Compound	Biol.Rep. 2	37	LTB	Q06643	4.05541
rel_fc_126_Vehicle_37	Normalized data	Vehicle	Biol.Rep. 2	37	ARMH3	Q5T2E6	4.05968
rel_fc_126_Vehicle_37	Normalized data	Vehicle	Biol.Rep. 2	37	EDEM1	Q92611	4.05968
rel_fc_126_Vehicle_37	Normalized data	Vehicle	Biol.Rep. 2	37	MAPT	P10636	4.05968
rel_fc_126_Compound_37	Original data	Compound	Biol.Rep. 2	37	DFFB	O76075	4.06178
rel_fc_126_Compound_37	Original data	Compound	Biol.Rep. 2	37	RAB12	Q6IQ22	4.06178
rel_fc_126_Vehicle_37	Original data	Vehicle	Biol.Rep. 1	37	SLC39A1	Q9NY26	4.06178
rel_fc_126_Vehicle_37	Original data	Vehicle	Biol.Rep. 1	37	DGKD	Q16760	4.06178
rel_fc_126_Compound_37	Normalized data	Compound	Biol.Rep. 1	37	PET117	Q6UWS5	4.06231
rel_fc_126_Vehicle_37	Normalized data	Vehicle	Biol.Rep. 2	37	SLC50A1	Q9BRV3	4.06873
rel_fc_126_Compound_37	Original data	Compound	Biol.Rep. 1	37	HGFAC	Q04756	4.07039
rel_fc_126_Vehicle_37	Original data	Vehicle	Biol.Rep. 1	37	REV3L	O60673	4.07039
rel_fc_126_Vehicle_37	Original data	Vehicle	Biol.Rep. 2	37	KRT1	P04264	4.07039
rel_fc_126_Vehicle_37	Original data	Vehicle	Biol.Rep. 2	37	ZNF146	Q15072	4.07039
rel_fc_126_Vehicle_37	Normalized data	Vehicle	Biol.Rep. 1	37	COX7B	P24311	4.07911
rel_fc_126_Vehicle_37	Normalized data	Vehicle	Biol.Rep. 1	37	WIZ	O95785	4.07911
rel_fc_126_Vehicle_37	Original data	Vehicle	Biol.Rep. 1	37	ARG2	P78540	4.08746
rel_fc_126_Vehicle_37	Original data	Vehicle	Biol.Rep. 2	37	SERPINA5	Q9N2I2	4.08746
rel_fc_126_Vehicle_37	Original data	Vehicle	Biol.Rep. 2	37	HACD3	Q9P035	4.08746
rel_fc_126_Compound_37	Normalized data	Compound	Biol.Rep. 2	37	RPLP1	P05386	4.0882
rel_fc_126_Compound_37	Normalized data	Compound	Biol.Rep. 1	37	ACTBL2	Q562R1	4.09
rel_fc_126_Compound_37	Normalized data	Compound	Biol.Rep. 1	37	CREG1	O75629	4.09
rel_fc_126_Vehicle_37	Original data	Vehicle	Biol.Rep. 1	37	ZDHHC24	Q6UX98	4.09592
rel_fc_126_Vehicle_37	Original data	Vehicle	Biol.Rep. 2	37	APH1B	Q8WW43	4.09592
rel_fc_126_Compound_37	Normalized data	Compound	Biol.Rep. 2	37	ACOT11	Q8WXI4	4.10432
rel_fc_126_Vehicle_37	Original data	Vehicle	Biol.Rep. 2	37	POLD4	Q9HCU8	4.10434
rel_fc_126_Compound_37	Normalized data	Compound	Biol.Rep. 1	37	CTTNBP2NL	Q9P2B4	4.10636
rel_fc_126_Compound_37	Normalized data	Compound	Biol.Rep. 1	37	FBXO6	Q9NRD1	4.10636
rel_fc_126_Compound_37	Normalized data	Compound	Biol.Rep. 2	37	WDR59	Q6PJI9	4.11231
rel_fc_126_Vehicle_37	Original data	Vehicle	Biol.Rep. 1	37	ZNRF2	Q8NHG8	4.1127
rel_fc_126_Vehicle_37	Original data	Vehicle	Biol.Rep. 1	37	SLC35B1	P78383	4.1127
rel_fc_126_Vehicle_37	Original data	Vehicle	Biol.Rep. 2	37	CRPPA	A4D126	4.1127
rel_fc_126_Vehicle_37	Original data	Vehicle	Biol.Rep. 2	37	RPLP1	P05386	4.1127
rel_fc_126_Compound_37	Normalized data	Compound	Biol.Rep. 1	37	GDPD5	Q8WTR4	4.11717
rel_fc_126_Compound_37	Normalized data	Compound	Biol.Rep. 1	37	TMEM51	Q9NW97	4.11717
rel_fc_126_Compound_37	Original data	Compound	Biol.Rep. 2	37	LTB	Q06643	4.12102
rel_fc_126_Compound_37	Normalized data	Compound	Biol.Rep. 2	37	MAPT	P10636	4.13603
rel_fc_126_Compound_37	Normalized data	Compound	Biol.Rep. 1	37	ZDHHC24	Q6UX98	4.13854
rel_fc_126_Vehicle_37	Normalized data	Vehicle	Biol.Rep. 2	37	KRT1	P04264	4.13912
rel_fc_126_Vehicle_37	Normalized data	Vehicle	Biol.Rep. 2	37	ZNF146	Q15072	4.13912
rel_fc_126_Vehicle_37	Normalized data	Vehicle	Biol.Rep. 1	37	LGALS3BP	Q08380	4.14491
rel_fc_126_Vehicle_37	Normalized data	Vehicle	Biol.Rep. 1	37	TRAF3IP1	Q8TDR0	4.14491
rel_fc_126_Vehicle_37	Original data	Vehicle	Biol.Rep. 1	37	SEC61A2	Q9H9S3	4.14568
rel_fc_126_Compound_37	Normalized data	Compound	Biol.Rep. 1	37	ZNF638	Q14966	4.14911
rel_fc_126_Compound_37	Normalized data	Compound	Biol.Rep. 2	37	ADAM9	Q13443	4.15163
rel_fc_126_Compound_37	Normalized data	Compound	Biol.Rep. 2	37	LGALSL	Q3ZCW2	4.15163
rel_fc_126_Compound_37	Original data	Compound	Biol.Rep. 2	37	RPLP1	P05386	4.15381
rel_fc_126_Vehicle_37	Original data	Vehicle	Biol.Rep. 2	37	PPDPF	Q9H3Y8	4.15381
rel_fc_126_Vehicle_37	Normalized data	Vehicle	Biol.Rep. 2	37	HACD3	Q9P035	4.15619
rel_fc_126_Vehicle_37	Normalized data	Vehicle	Biol.Rep. 2	37	SERPINA5	Q9N2I2	4.15619
rel_fc_126_Vehicle_37	Original data	Vehicle	Biol.Rep. 1	37	ITGA1	P56199	4.16189
rel_fc_126_Vehicle_37	Original data	Vehicle	Biol.Rep. 2	37	ZC3H8	Q8N5P1	4.16189
rel_fc_126_Vehicle_37	Normalized data	Vehicle	Biol.Rep. 2	37	APH1B	Q8WW43	4.16465
rel_fc_126_Compound_37	Original data	Compound	Biol.Rep. 1	37	ATP11B	Q9Y2G3	4.16993
rel_fc_126_Compound_37	Original data	Compound	Biol.Rep. 2	37	ACOT11	Q8WXI4	4.16993
rel_fc_126_Vehicle_37	Original data	Vehicle	Biol.Rep. 1	37	KRT17	Q04695	4.16993
rel_fc_126_Vehicle_37	Original data	Vehicle	Biol.Rep. 1	37	VAMP2	P63027	4.16993
rel_fc_126_Vehicle_37	Normalized data	Vehicle	Biol.Rep. 2	37	POLD4	Q9HCU8	4.17307
rel_fc_126_Compound_37	Normalized data	Compound	Biol.Rep. 2	37	LEPROT	O15243	4.17471
rel_fc_126_Compound_37	Original data	Compound	Biol.Rep. 2	37	WDR59	Q6PJI9	4.17792
rel_fc_126_Vehicle_37	Original data	Vehicle	Biol.Rep. 1	37	NPRL3	Q12980	4.17792
rel_fc_126_Vehicle_37	Normalized data	Vehicle	Biol.Rep. 2	37	CRPPA	A4D126	4.18143
rel_fc_126_Vehicle_37	Normalized data	Vehicle	Biol.Rep. 2	37	RPLP1	P05386	4.18143
rel_fc_126_Vehicle_37	Original data	Vehicle	Biol.Rep. 2	37	ZDHHC18	Q9NUE0	4.18587
rel_fc_126_Vehicle_37	Original data	Vehicle	Biol.Rep. 2	37	ZZZ3	Q8IYH5	4.18587
rel_fc_126_Vehicle_37	Normalized data	Vehicle	Biol.Rep. 1	37	DNAJB9	Q9UBS3	4.19014
rel_fc_126_Vehicle_37	Normalized data	Vehicle	Biol.Rep. 1	37	SKA1	Q96BD8	4.19014
rel_fc_126_Vehicle_37	Normalized data	Vehicle	Biol.Rep. 1	37	SLC7A6	Q92536	4.19014
rel_fc_126_Vehicle_37	Normalized data	Vehicle	Biol.Rep. 1	37	ZSCAN2	Q7Z7L9	4.19014
rel_fc_126_Compound_37	Normalized data	Compound	Biol.Rep. 1	37	ATP11A	P98196	4.19063
rel_fc_126_Compound_37	Normalized data	Compound	Biol.Rep. 1	37	NPRL3	Q12980	4.19574
rel_fc_126_Vehicle_37	Normalized data	Vehicle	Biol.Rep. 1	37	MFN1	Q8IWA4	4.19902
rel_fc_126_Compound_37	Original data	Compound	Biol.Rep. 2	37	MAPT	P10636	4.20163
rel_fc_126_Vehicle_37	Normalized data	Vehicle	Biol.Rep. 1	37	SLC25A25	Q6KCM7	4.20784
rel_fc_126_Vehicle_37	Original data	Vehicle	Biol.Rep. 1	37	POLR2F	P61218	4.20945
rel_fc_126_Vehicle_37	Original data	Vehicle	Biol.Rep. 1	37	CKAP2L	Q8IYA6	4.20945
rel_fc_126_Vehicle_37	Normalized data	Vehicle	Biol.Rep. 1	37	HECTD4	Q9Y4D8	4.21661
rel_fc_126_Compound_37	Original data	Compound	Biol.Rep. 2	37	LGALSL	Q3ZCW2	4.21723
rel_fc_126_Compound_37	Original data	Compound	Biol.Rep. 2	37	ADAM9	Q13443	4.21723
rel_fc_126_Compound_37	Normalized data	Compound	Biol.Rep. 1	37	SPOP	O43791	4.221
rel_fc_126_Vehicle_37	Normalized data	Vehicle	Biol.Rep. 2	37	PPDPF	Q9H3Y8	4.22253
rel_fc_126_Vehicle_37	Original data	Vehicle	Biol.Rep. 1	37	ATRN	O75882	4.22497
rel_fc_126_Vehicle_37	Normalized data	Vehicle	Biol.Rep. 2	37	ZC3H8	Q8N5P1	4.23062
rel_fc_126_Compound_37	Normalized data	Compound	Biol.Rep. 1	37	SLC36A4	Q6YBV0	4.23099
rel_fc_126_Vehicle_37	Original data	Vehicle	Biol.Rep. 1	37	IL13RA1	P78552	4.23266
rel_fc_126_Vehicle_37	Original data	Vehicle	Biol.Rep. 1	37	SC5D	O75845	4.23266
rel_fc_126_Vehicle_37	Normalized data	Vehicle	Biol.Rep. 1	37	DGKD	Q16760	4.23399
rel_fc_126_Vehicle_37	Normalized data	Vehicle	Biol.Rep. 1	37	SLC39A1	Q9NY26	4.23399
rel_fc_126_Compound_37	Normalized data	Compound	Biol.Rep. 1	37	HLA-DRB1	P01911	4.23595
rel_fc_126_Compound_37	Original data	Compound	Biol.Rep. 2	37	LEPROT	O15243	4.24031
rel_fc_126_Compound_37	Normalized data	Compound	Biol.Rep. 1	37	NUMBL	Q9Y6R0	4.2409
rel_fc_126_Compound_37	Normalized data	Compound	Biol.Rep. 2	37	ACTR6	Q9GZN1	4.24182
rel_fc_126_Vehicle_37	Normalized data	Vehicle	Biol.Rep. 1	37	REV3L	O60673	4.24261
rel_fc_126_Vehicle_37	Original data	Vehicle	Biol.Rep. 1	37	TMEM51	Q9NW97	4.24793
rel_fc_126_Vehicle_37	Original data	Vehicle	Biol.Rep. 1	37	WNT5B	Q9H1J7	4.24793
rel_fc_126_Compound_37	Normalized data	Compound	Biol.Rep. 2	37	DMTN	Q08495	4.24909
rel_fc_126_Compound_37	Normalized data	Compound	Biol.Rep. 2	37	SLC50A1	Q9BRV3	4.24909
rel_fc_126_Compound_37	Normalized data	Compound	Biol.Rep. 2	37	TWNK	Q96RR1	4.24909
rel_fc_126_Vehicle_37	Normalized data	Vehicle	Biol.Rep. 2	37	ZDHHC18	Q9NUE0	4.2546
rel_fc_126_Vehicle_37	Normalized data	Vehicle	Biol.Rep. 2	37	ZZZ3	Q8IYH5	4.2546
rel_fc_126_Vehicle_37	Original data	Vehicle	Biol.Rep. 1	37	LEPROTL1	O95214	4.2555
rel_fc_126_Vehicle_37	Original data	Vehicle	Biol.Rep. 2	37	LIPT2	A6NK58	4.2555
rel_fc_126_Compound_37	Normalized data	Compound	Biol.Rep. 1	37	LEPROTL1	O95214	4.25565
rel_fc_126_Vehicle_37	Normalized data	Vehicle	Biol.Rep. 1	37	ARG2	P78540	4.25968
rel_fc_126_Compound_37	Normalized data	Compound	Biol.Rep. 1	37	CERS1	P27544	4.26053
rel_fc_126_Vehicle_37	Original data	Vehicle	Biol.Rep. 2	37	CHRDL1	Q9BU40	4.26303
rel_fc_126_Compound_37	Normalized data	Compound	Biol.Rep. 2	37	SUZ12	Q15022	4.26352
rel_fc_126_Vehicle_37	Normalized data	Vehicle	Biol.Rep. 1	37	ZDHHC24	Q6UX98	4.26814
rel_fc_126_Compound_37	Original data	Compound	Biol.Rep. 1	37	SLC2A13	Q96QE2	4.27053
rel_fc_126_Vehicle_37	Original data	Vehicle	Biol.Rep. 1	37	MYO5A	Q9Y4I1	4.27053
rel_fc_126_Compound_37	Normalized data	Compound	Biol.Rep. 2	37	ARMH3	Q5T2E6	4.27068
rel_fc_126_Compound_37	Normalized data	Compound	Biol.Rep. 1	37	SC5D	O75845	4.27508
rel_fc_126_Vehicle_37	Original data	Vehicle	Biol.Rep. 1	37	ACTR8	Q9H981	4.27798
rel_fc_126_Vehicle_37	Original data	Vehicle	Biol.Rep. 1	37	CHPF2	Q9P2E5	4.27798
rel_fc_126_Vehicle_37	Normalized data	Vehicle	Biol.Rep. 1	37	SLC35B1	P78383	4.28492
rel_fc_126_Vehicle_37	Normalized data	Vehicle	Biol.Rep. 1	37	ZNRF2	Q8NHG8	4.28492
rel_fc_126_Vehicle_37	Original data	Vehicle	Biol.Rep. 1	37	ALKBH3	Q96Q83	4.2854
rel_fc_126_Compound_37	Original data	Compound	Biol.Rep. 1	37	CRYBB1	P53674	4.29278
rel_fc_126_Vehicle_37	Original data	Vehicle	Biol.Rep. 1	37	FLG	P20930	4.29278
rel_fc_126_Vehicle_37	Original data	Vehicle	Biol.Rep. 2	37	LGALSL	Q3ZCW2	4.29278
rel_fc_126_Compound_37	Normalized data	Compound	Biol.Rep. 2	37	PDK2	Q15119	4.29897
rel_fc_126_Compound_37	Normalized data	Compound	Biol.Rep. 1	37	ARID1B	Q8NFD5	4.29901
rel_fc_126_Compound_37	Normalized data	Compound	Biol.Rep. 1	37	LGALS3BP	Q08380	4.30375
rel_fc_126_Compound_37	Original data	Compound	Biol.Rep. 2	37	ACTR6	Q9GZN1	4.30743
rel_fc_126_Compound_37	Normalized data	Compound	Biol.Rep. 1	37	SLC25A25	Q6KCM7	4.30847
rel_fc_126_Compound_37	Original data	Compound	Biol.Rep. 2	37	TWNK	Q96RR1	4.3147
rel_fc_126_Compound_37	Original data	Compound	Biol.Rep. 2	37	DMTN	Q08495	4.3147
rel_fc_126_Compound_37	Original data	Compound	Biol.Rep. 2	37	SLC50A1	Q9BRV3	4.3147
rel_fc_126_Vehicle_37	Normalized data	Vehicle	Biol.Rep. 1	37	SEC61A2	Q9H9S3	4.31789
rel_fc_126_Compound_37	Original data	Compound	Biol.Rep. 1	37	SLC39A7	Q92504	4.32193
rel_fc_126_Vehicle_37	Original data	Vehicle	Biol.Rep. 1	37	ACTBL2	Q562R1	4.32193
rel_fc_126_Vehicle_37	Original data	Vehicle	Biol.Rep. 2	37	ACOT11	Q8WXI4	4.32193
rel_fc_126_Vehicle_37	Original data	Vehicle	Biol.Rep. 2	37	IL32	P24001	4.32193
rel_fc_126_Compound_37	Normalized data	Compound	Biol.Rep. 1	37	RNF149	Q8NC42	4.32254
rel_fc_126_Vehicle_37	Normalized data	Vehicle	Biol.Rep. 2	37	LIPT2	A6NK58	4.32423
rel_fc_126_Compound_37	Original data	Compound	Biol.Rep. 2	37	SUZ12	Q15022	4.32912
rel_fc_126_Vehicle_37	Normalized data	Vehicle	Biol.Rep. 2	37	CHRDL1	Q9BU40	4.33176
rel_fc_126_Vehicle_37	Normalized data	Vehicle	Biol.Rep. 1	37	ITGA1	P56199	4.3341
rel_fc_126_Compound_37	Original data	Compound	Biol.Rep. 1	37	PSEN2	P49810	4.33628
rel_fc_126_Compound_37	Original data	Compound	Biol.Rep. 2	37	ARMH3	Q5T2E6	4.33628
rel_fc_126_Vehicle_37	Original data	Vehicle	Biol.Rep. 1	37	CD34	P28906	4.33628
rel_fc_126_Compound_37	Normalized data	Compound	Biol.Rep. 1	37	WNT5B	Q9H1J7	4.33648
rel_fc_126_Compound_37	Normalized data	Compound	Biol.Rep. 2	37	C1orf174	Q8IYL3	4.34039
rel_fc_126_Vehicle_37	Normalized data	Vehicle	Biol.Rep. 1	37	KRT17	Q04695	4.34214
rel_fc_126_Vehicle_37	Normalized data	Vehicle	Biol.Rep. 1	37	VAMP2	P63027	4.34214
rel_fc_126_Vehicle_37	Original data	Vehicle	Biol.Rep. 1	37	RAD51B	O15315	4.34341
rel_fc_126_Compound_37	Normalized data	Compound	Biol.Rep. 2	37	RNF13	O43567	4.34718
rel_fc_126_Vehicle_37	Normalized data	Vehicle	Biol.Rep. 1	37	NPRL3	Q12980	4.35013
rel_fc_126_Compound_37	Normalized data	Compound	Biol.Rep. 1	37	CKAP2L	Q8IYA6	4.35029
rel_fc_126_Vehicle_37	Original data	Vehicle	Biol.Rep. 1	37	P2RY8	Q86VZ1	4.3505
rel_fc_126_Vehicle_37	Original data	Vehicle	Biol.Rep. 2	37	TUBAL3	A6NHL2	4.3505
rel_fc_126_Vehicle_37	Original data	Vehicle	Biol.Rep. 1	37	RSL24D1	Q9UHA3	4.35755
rel_fc_126_Vehicle_37	Original data	Vehicle	Biol.Rep. 1	37	TMCC3	Q9ULS5	4.35755
rel_fc_126_Vehicle_37	Original data	Vehicle	Biol.Rep. 1	37	ATF2	P15336	4.35755
rel_fc_126_Compound_37	Normalized data	Compound	Biol.Rep. 1	37	SEC61A2	Q9H9S3	4.35942
rel_fc_126_Compound_37	Normalized data	Compound	Biol.Rep. 1	37	SLC39A1	Q9NY26	4.35942
rel_fc_126_Vehicle_37	Normalized data	Vehicle	Biol.Rep. 2	37	LGALSL	Q3ZCW2	4.36151
rel_fc_126_Compound_37	Normalized data	Compound	Biol.Rep. 1	37	TP53	P04637	4.36396
rel_fc_126_Compound_37	Original data	Compound	Biol.Rep. 2	37	PDK2	Q15119	4.36457
rel_fc_126_Vehicle_37	Original data	Vehicle	Biol.Rep. 2	37	SMARCD1	Q96GM5	4.36457
rel_fc_126_Vehicle_37	Original data	Vehicle	Biol.Rep. 1	37	SMIM26	A0A096LP01	4.37156
rel_fc_126_Vehicle_37	Original data	Vehicle	Biol.Rep. 1	37	ATP11A	P98196	4.37156
rel_fc_126_Compound_37	Normalized data	Compound	Biol.Rep. 1	37	WIZ	O95785	4.37301
rel_fc_126_Compound_37	Normalized data	Compound	Biol.Rep. 1	37	ZNRF2	Q8NHG8	4.37751
rel_fc_126_Compound_37	Original data	Compound	Biol.Rep. 1	37	CHFR	Q96EP1	4.37851
rel_fc_126_Vehicle_37	Normalized data	Vehicle	Biol.Rep. 1	37	CKAP2L	Q8IYA6	4.38167
rel_fc_126_Vehicle_37	Normalized data	Vehicle	Biol.Rep. 1	37	POLR2F	P61218	4.38167
rel_fc_126_Compound_37	Normalized data	Compound	Biol.Rep. 1	37	FOXJ2	Q9P0K8	4.382
rel_fc_126_Vehicle_37	Original data	Vehicle	Biol.Rep. 1	37	RECK	O95980	4.38543
rel_fc_126_Vehicle_37	Original data	Vehicle	Biol.Rep. 1	37	FAM174B	Q3ZCQ3	4.38543
rel_fc_126_Vehicle_37	Original data	Vehicle	Biol.Rep. 2	37	PDK2	Q15119	4.38543
rel_fc_126_Compound_37	Normalized data	Compound	Biol.Rep. 1	37	MYO5A	Q9Y4I1	4.38647
rel_fc_126_Compound_37	Normalized data	Compound	Biol.Rep. 2	37	SERPINA5	Q9N2I2	4.38726
rel_fc_126_Vehicle_37	Normalized data	Vehicle	Biol.Rep. 2	37	ACOT11	Q8WXI4	4.39066
rel_fc_126_Vehicle_37	Normalized data	Vehicle	Biol.Rep. 2	37	IL32	P24001	4.39066
rel_fc_126_Vehicle_37	Original data	Vehicle	Biol.Rep. 2	37	ADIPOR1	Q96A54	4.39232
rel_fc_126_Vehicle_37	Original data	Vehicle	Biol.Rep. 2	37	NAGLU	P54802	4.39232
rel_fc_126_Vehicle_37	Normalized data	Vehicle	Biol.Rep. 1	37	ATRN	O75882	4.39718
rel_fc_126_Compound_37	Original data	Compound	Biol.Rep. 1	37	MED9	Q9NWA0	4.39917
rel_fc_126_Vehicle_37	Original data	Vehicle	Biol.Rep. 1	37	MED9	Q9NWA0	4.39917
rel_fc_126_Vehicle_37	Original data	Vehicle	Biol.Rep. 1	37	RBFOX2	O43251	4.39917
rel_fc_126_Vehicle_37	Normalized data	Vehicle	Biol.Rep. 1	37	IL13RA1	P78552	4.40488
rel_fc_126_Vehicle_37	Normalized data	Vehicle	Biol.Rep. 1	37	SC5D	O75845	4.40488
rel_fc_126_Compound_37	Original data	Compound	Biol.Rep. 2	37	C1orf174	Q8IYL3	4.40599
rel_fc_126_Vehicle_37	Original data	Vehicle	Biol.Rep. 1	37	ERV3-1	Q14264	4.40599
rel_fc_126_Vehicle_37	Original data	Vehicle	Biol.Rep. 2	37	MBTD1	Q05BQ5	4.40599
rel_fc_126_Vehicle_37	Original data	Vehicle	Biol.Rep. 2	37	TWNK	Q96RR1	4.40599
rel_fc_126_Compound_37	Normalized data	Compound	Biol.Rep. 1	37	CD34	P28906	4.40863
rel_fc_126_Compound_37	Original data	Compound	Biol.Rep. 2	37	RNF13	O43567	4.41278
rel_fc_126_Vehicle_37	Original data	Vehicle	Biol.Rep. 1	37	PIGP	P57054	4.41278
rel_fc_126_Compound_37	Normalized data	Compound	Biol.Rep. 2	37	ZNF146	Q15072	4.41337
rel_fc_126_Compound_37	Normalized data	Compound	Biol.Rep. 1	37	SP140L	Q9H930	4.4174
rel_fc_126_Vehicle_37	Normalized data	Vehicle	Biol.Rep. 2	37	TUBAL3	A6NHL2	4.41923
rel_fc_126_Compound_37	Original data	Compound	Biol.Rep. 1	37	MFN1	Q8IWA4	4.41954
rel_fc_126_Vehicle_37	Original data	Vehicle	Biol.Rep. 2	37	DEPTOR	Q8TB45	4.41954
rel_fc_126_Vehicle_37	Original data	Vehicle	Biol.Rep. 2	37	MROH1	Q8NDA8	4.41954
rel_fc_126_Vehicle_37	Normalized data	Vehicle	Biol.Rep. 1	37	TMEM51	Q9NW97	4.42014
rel_fc_126_Vehicle_37	Normalized data	Vehicle	Biol.Rep. 1	37	WNT5B	Q9H1J7	4.42014
rel_fc_126_Compound_37	Normalized data	Compound	Biol.Rep. 1	37	ATF2	P15336	4.42612
rel_fc_126_Compound_37	Normalized data	Compound	Biol.Rep. 2	37	MPLKIP	Q8TAP9	4.42625
rel_fc_126_Compound_37	Original data	Compound	Biol.Rep. 1	37	TRAF3IP1	Q8TDR0	4.42626
rel_fc_126_Vehicle_37	Original data	Vehicle	Biol.Rep. 1	37	SNX16	P57768	4.42626
rel_fc_126_Vehicle_37	Original data	Vehicle	Biol.Rep. 1	37	SP140L	Q9H930	4.42626
rel_fc_126_Vehicle_37	Normalized data	Vehicle	Biol.Rep. 1	37	LEPROTL1	O95214	4.42772
rel_fc_126_Compound_37	Normalized data	Compound	Biol.Rep. 1	37	SLC35B1	P78383	4.43046
rel_fc_126_Vehicle_37	Original data	Vehicle	Biol.Rep. 2	37	DMTN	Q08495	4.43296
rel_fc_126_Vehicle_37	Normalized data	Vehicle	Biol.Rep. 2	37	SMARCD1	Q96GM5	4.4333
rel_fc_126_Compound_37	Normalized data	Compound	Biol.Rep. 1	37	SKA1	Q96BD8	4.43478
rel_fc_126_Compound_37	Normalized data	Compound	Biol.Rep. 1	37	RAD51B	O15315	4.4391
rel_fc_126_Vehicle_37	Original data	Vehicle	Biol.Rep. 1	37	CERS1	P27544	4.43962
rel_fc_126_Vehicle_37	Original data	Vehicle	Biol.Rep. 2	37	C1orf174	Q8IYL3	4.43962
rel_fc_126_Vehicle_37	Normalized data	Vehicle	Biol.Rep. 1	37	MYO5A	Q9Y4I1	4.44275
rel_fc_126_Vehicle_37	Original data	Vehicle	Biol.Rep. 1	37	FAM111A	Q96PZ2	4.44626
rel_fc_126_Vehicle_37	Original data	Vehicle	Biol.Rep. 2	37	SRGN	P10124	4.44626
rel_fc_126_Vehicle_37	Normalized data	Vehicle	Biol.Rep. 1	37	ACTR8	Q9H981	4.4502
rel_fc_126_Vehicle_37	Normalized data	Vehicle	Biol.Rep. 1	37	CHPF2	Q9P2E5	4.4502
rel_fc_126_Compound_37	Normalized data	Compound	Biol.Rep. 1	37	ATRN	O75882	4.45196
rel_fc_126_Compound_37	Original data	Compound	Biol.Rep. 1	37	RAD51AP1	Q96B01	4.45286
rel_fc_126_Compound_37	Original data	Compound	Biol.Rep. 2	37	SERPINA5	Q9N2I2	4.45286
rel_fc_126_Vehicle_37	Original data	Vehicle	Biol.Rep. 2	37	ELAC1	Q9H777	4.45286
rel_fc_126_Vehicle_37	Normalized data	Vehicle	Biol.Rep. 2	37	PDK2	Q15119	4.45416
rel_fc_126_Vehicle_37	Normalized data	Vehicle	Biol.Rep. 1	37	ALKBH3	Q96Q83	4.45762
rel_fc_126_Compound_37	Normalized data	Compound	Biol.Rep. 2	37	CRPPA	A4D126	4.45796
rel_fc_126_Vehicle_37	Original data	Vehicle	Biol.Rep. 1	37	MAP3K1	Q13233	4.45943
rel_fc_126_Vehicle_37	Original data	Vehicle	Biol.Rep. 1	37	RHOC	P08134	4.45943
rel_fc_126_Vehicle_37	Normalized data	Vehicle	Biol.Rep. 2	37	ADIPOR1	Q96A54	4.46105
rel_fc_126_Vehicle_37	Normalized data	Vehicle	Biol.Rep. 2	37	NAGLU	P54802	4.46105
rel_fc_126_Compound_37	Normalized data	Compound	Biol.Rep. 2	37	MROH1	Q8NDA8	4.46422
rel_fc_126_Compound_37	Normalized data	Compound	Biol.Rep. 1	37	FAM111A	Q96PZ2	4.46471
rel_fc_126_Vehicle_37	Normalized data	Vehicle	Biol.Rep. 1	37	FLG	P20930	4.465
rel_fc_126_Vehicle_37	Original data	Vehicle	Biol.Rep. 1	37	GPRASP2	Q96D09	4.46597
rel_fc_126_Vehicle_37	Original data	Vehicle	Biol.Rep. 1	37	EPS8L2	Q9H6S3	4.46597
rel_fc_126_Vehicle_37	Original data	Vehicle	Biol.Rep. 1	37	TP53	P04637	4.46597
rel_fc_126_Vehicle_37	Original data	Vehicle	Biol.Rep. 2	37	KAZN	Q674X7	4.46597
rel_fc_126_Compound_37	Normalized data	Compound	Biol.Rep. 1	37	RECK	O95980	4.46893
rel_fc_126_Vehicle_37	Original data	Vehicle	Biol.Rep. 1	37	TAL1	P17542	4.47249
rel_fc_126_Vehicle_37	Original data	Vehicle	Biol.Rep. 1	37	HPS5	Q9UPZ3	4.47249
rel_fc_126_Vehicle_37	Original data	Vehicle	Biol.Rep. 1	37	MLXIP	Q9HAP2	4.47249
rel_fc_126_Vehicle_37	Original data	Vehicle	Biol.Rep. 1	37	D2HGDH	Q8N465	4.47249
rel_fc_126_Vehicle_37	Normalized data	Vehicle	Biol.Rep. 2	37	MBTD1	Q05BQ5	4.47472
rel_fc_126_Vehicle_37	Normalized data	Vehicle	Biol.Rep. 2	37	TWNK	Q96RR1	4.47472
rel_fc_126_Compound_37	Original data	Compound	Biol.Rep. 2	37	ZNF146	Q15072	4.47897
rel_fc_126_Vehicle_37	Original data	Vehicle	Biol.Rep. 1	37	CREG1	O75629	4.47897
rel_fc_126_Vehicle_37	Original data	Vehicle	Biol.Rep. 2	37	XRCC3	O43542	4.47897
rel_fc_126_Compound_37	Normalized data	Compound	Biol.Rep. 1	37	TMEM50B	P56557	4.48153
rel_fc_126_Vehicle_37	Original data	Vehicle	Biol.Rep. 2	37	FZD2	Q14332	4.48543
rel_fc_126_Vehicle_37	Normalized data	Vehicle	Biol.Rep. 2	37	DEPTOR	Q8TB45	4.48827
rel_fc_126_Vehicle_37	Normalized data	Vehicle	Biol.Rep. 2	37	MROH1	Q8NDA8	4.48827
rel_fc_126_Compound_37	Normalized data	Compound	Biol.Rep. 2	37	AP1AR	Q63HQ0	4.48899
rel_fc_126_Compound_37	Normalized data	Compound	Biol.Rep. 2	37	EDEM1	Q92611	4.48899
rel_fc_126_Compound_37	Normalized data	Compound	Biol.Rep. 2	37	RNF149	Q8NC42	4.48899
rel_fc_126_Compound_37	Original data	Compound	Biol.Rep. 2	37	MPLKIP	Q8TAP9	4.49185
rel_fc_126_Compound_37	Normalized data	Compound	Biol.Rep. 1	37	ARG2	P78540	4.49402
rel_fc_126_Compound_37	Normalized data	Compound	Biol.Rep. 1	37	RSL24D1	Q9UHA3	4.49402
rel_fc_126_Vehicle_37	Normalized data	Vehicle	Biol.Rep. 1	37	ACTBL2	Q562R1	4.49414
rel_fc_126_Vehicle_37	Original data	Vehicle	Biol.Rep. 1	37	LEPROT	O15243	4.49825
rel_fc_126_Vehicle_37	Original data	Vehicle	Biol.Rep. 1	37	LEMD2	Q8NC56	4.49825
rel_fc_126_Vehicle_37	Normalized data	Vehicle	Biol.Rep. 2	37	DMTN	Q08495	4.50169
rel_fc_126_Vehicle_37	Original data	Vehicle	Biol.Rep. 1	37	CENPE	Q02224	4.50462
rel_fc_126_Vehicle_37	Original data	Vehicle	Biol.Rep. 1	37	IKZF1	Q13422	4.50462
rel_fc_126_Vehicle_37	Original data	Vehicle	Biol.Rep. 1	37	NFKBIE	O00221	4.50462
rel_fc_126_Vehicle_37	Original data	Vehicle	Biol.Rep. 2	37	PGGHG	Q32M88	4.50462
rel_fc_126_Compound_37	Normalized data	Compound	Biol.Rep. 1	37	CENPE	Q02224	4.50641
rel_fc_126_Vehicle_37	Normalized data	Vehicle	Biol.Rep. 2	37	C1orf174	Q8IYL3	4.50835
rel_fc_126_Vehicle_37	Normalized data	Vehicle	Biol.Rep. 1	37	CD34	P28906	4.5085
rel_fc_126_Compound_37	Original data	Compound	Biol.Rep. 1	37	LTB	Q06643	4.51096
rel_fc_126_Vehicle_37	Original data	Vehicle	Biol.Rep. 1	37	ACP3	P15309	4.51096
rel_fc_126_Vehicle_37	Original data	Vehicle	Biol.Rep. 2	37	KCT2	Q8NC54	4.51096
rel_fc_126_Vehicle_37	Normalized data	Vehicle	Biol.Rep. 2	37	SRGN	P10124	4.51499
rel_fc_126_Vehicle_37	Normalized data	Vehicle	Biol.Rep. 1	37	RAD51B	O15315	4.51562
rel_fc_126_Vehicle_37	Original data	Vehicle	Biol.Rep. 1	37	SPOP	O43791	4.51728
rel_fc_126_Vehicle_37	Original data	Vehicle	Biol.Rep. 1	37	CRTC3	Q6UUV7	4.51728
rel_fc_126_Vehicle_37	Original data	Vehicle	Biol.Rep. 2	37	ZSCAN2	Q7Z7L9	4.51728
rel_fc_126_Vehicle_37	Normalized data	Vehicle	Biol.Rep. 2	37	ELAC1	Q9H777	4.52159
rel_fc_126_Vehicle_37	Normalized data	Vehicle	Biol.Rep. 1	37	P2RY8	Q86VZ1	4.52271
rel_fc_126_Compound_37	Original data	Compound	Biol.Rep. 2	37	CRPPA	A4D126	4.52356
rel_fc_126_Vehicle_37	Original data	Vehicle	Biol.Rep. 1	37	SERPINA3-1	Q9TTE1	4.52356
rel_fc_126_Compound_37	Normalized data	Compound	Biol.Rep. 2	37	LIPT2	A6NK58	4.52536
rel_fc_126_Vehicle_37	Normalized data	Vehicle	Biol.Rep. 1	37	ATF2	P15336	4.52977
rel_fc_126_Vehicle_37	Normalized data	Vehicle	Biol.Rep. 1	37	RSL24D1	Q9UHA3	4.52977
rel_fc_126_Vehicle_37	Normalized data	Vehicle	Biol.Rep. 1	37	TMCC3	Q9ULS5	4.52977
rel_fc_126_Compound_37	Original data	Compound	Biol.Rep. 2	37	MROH1	Q8NDA8	4.52982
rel_fc_126_Vehicle_37	Original data	Vehicle	Biol.Rep. 1	37	PET117	Q6UWS5	4.52982
rel_fc_126_Compound_37	Normalized data	Compound	Biol.Rep. 2	37	HACD3	Q9P035	4.53133
rel_fc_126_Vehicle_37	Normalized data	Vehicle	Biol.Rep. 2	37	KAZN	Q674X7	4.5347
rel_fc_126_Compound_37	Original data	Compound	Biol.Rep. 1	37	ZSCAN2	Q7Z7L9	4.53605
rel_fc_126_Vehicle_37	Original data	Vehicle	Biol.Rep. 2	37	PAK4	O96013	4.53605
rel_fc_126_Vehicle_37	Original data	Vehicle	Biol.Rep. 2	37	CD69	Q07108	4.53605
rel_fc_126_Compound_37	Normalized data	Compound	Biol.Rep. 2	37	SLC16A10	Q8TF71	4.53728
rel_fc_126_Compound_37	Normalized data	Compound	Biol.Rep. 1	37	ACTR8	Q9H981	4.53892
rel_fc_126_Compound_37	Normalized data	Compound	Biol.Rep. 1	37	HECTD4	Q9Y4D8	4.54293
rel_fc_126_Vehicle_37	Normalized data	Vehicle	Biol.Rep. 1	37	ATP11A	P98196	4.54378
rel_fc_126_Vehicle_37	Normalized data	Vehicle	Biol.Rep. 1	37	SMIM26	A0A096LP01	4.54378
rel_fc_126_Vehicle_37	Normalized data	Vehicle	Biol.Rep. 2	37	XRCC3	O43542	4.5477
rel_fc_126_Vehicle_37	Original data	Vehicle	Biol.Rep. 1	37	ATG4B	Q9Y4P1	4.54844
rel_fc_126_Compound_37	Normalized data	Compound	Biol.Rep. 1	37	REV3L	O60673	4.55093
rel_fc_126_Vehicle_37	Normalized data	Vehicle	Biol.Rep. 2	37	FZD2	Q14332	4.55416
rel_fc_126_Compound_37	Original data	Compound	Biol.Rep. 1	37	KRT17	Q04695	4.55459
rel_fc_126_Compound_37	Original data	Compound	Biol.Rep. 2	37	RNF149	Q8NC42	4.55459
rel_fc_126_Compound_37	Original data	Compound	Biol.Rep. 2	37	AP1AR	Q63HQ0	4.55459
rel_fc_126_Compound_37	Original data	Compound	Biol.Rep. 2	37	EDEM1	Q92611	4.55459
rel_fc_126_Vehicle_37	Original data	Vehicle	Biol.Rep. 1	37	PAGR1	Q9BTK6	4.55459
rel_fc_126_Vehicle_37	Normalized data	Vehicle	Biol.Rep. 1	37	FAM174B	Q3ZCQ3	4.55765
rel_fc_126_Vehicle_37	Normalized data	Vehicle	Biol.Rep. 1	37	RECK	O95980	4.55765
rel_fc_126_Compound_37	Normalized data	Compound	Biol.Rep. 1	37	MLXIP	Q9HAP2	4.55887
rel_fc_126_Vehicle_37	Original data	Vehicle	Biol.Rep. 2	37	TNFRSF10D	Q9UBN6	4.56071
rel_fc_126_Compound_37	Original data	Compound	Biol.Rep. 1	37	SVIP	Q8NHG7	4.56682
rel_fc_126_Vehicle_37	Original data	Vehicle	Biol.Rep. 1	37	SDHAF3	Q9NRP4	4.56682
rel_fc_126_Vehicle_37	Normalized data	Vehicle	Biol.Rep. 1	37	MED9	Q9NWA0	4.57139
rel_fc_126_Vehicle_37	Normalized data	Vehicle	Biol.Rep. 1	37	RBFOX2	O43251	4.57139
rel_fc_126_Compound_37	Original data	Compound	Biol.Rep. 1	37	TMEM35B	Q8NCS4	4.57289
rel_fc_126_Vehicle_37	Original data	Vehicle	Biol.Rep. 1	37	MT1F	P04733	4.57289
rel_fc_126_Vehicle_37	Original data	Vehicle	Biol.Rep. 2	37	MPLKIP	Q8TAP9	4.57289
rel_fc_126_Vehicle_37	Normalized data	Vehicle	Biol.Rep. 2	37	PGGHG	Q32M88	4.57335
rel_fc_126_Compound_37	Normalized data	Compound	Biol.Rep. 1	37	LEMD2	Q8NC56	4.57464
rel_fc_126_Vehicle_37	Normalized data	Vehicle	Biol.Rep. 1	37	ERV3-1	Q14264	4.57821
rel_fc_126_Compound_37	Normalized data	Compound	Biol.Rep. 2	37	ADIPOR1	Q96A54	4.57825
rel_fc_126_Vehicle_37	Original data	Vehicle	Biol.Rep. 1	37	TMEM50B	P56557	4.57894
rel_fc_126_Vehicle_37	Original data	Vehicle	Biol.Rep. 1	37	EHMT1	Q9H9B1	4.57894
rel_fc_126_Vehicle_37	Original data	Vehicle	Biol.Rep. 1	37	ALAD	P13716	4.57894
rel_fc_126_Vehicle_37	Original data	Vehicle	Biol.Rep. 2	37	SLC20A2	Q08357	4.57894
rel_fc_126_Vehicle_37	Original data	Vehicle	Biol.Rep. 2	37	ALKBH2	Q6NS38	4.57894
rel_fc_126_Vehicle_37	Normalized data	Vehicle	Biol.Rep. 2	37	KCT2	Q8NC54	4.57969
rel_fc_126_Compound_37	Normalized data	Compound	Biol.Rep. 1	37	IL13RA1	P78552	4.58246
rel_fc_126_Compound_37	Normalized data	Compound	Biol.Rep. 1	37	TMBIM1	Q969X1	4.58246
rel_fc_126_Compound_37	Normalized data	Compound	Biol.Rep. 2	37	APH1B	Q8WW43	4.58401
rel_fc_126_Vehicle_37	Normalized data	Vehicle	Biol.Rep. 1	37	PIGP	P57054	4.585
rel_fc_126_Vehicle_37	Normalized data	Vehicle	Biol.Rep. 2	37	ZSCAN2	Q7Z7L9	4.58601
rel_fc_126_Compound_37	Normalized data	Compound	Biol.Rep. 1	37	NFKBIE	O00221	4.58636
rel_fc_126_Compound_37	Normalized data	Compound	Biol.Rep. 2	37	JAG2	Q9Y219	4.58975
rel_fc_126_Compound_37	Normalized data	Compound	Biol.Rep. 1	37	CTNNBIP1	Q9NSA3	4.59024
rel_fc_126_Compound_37	Normalized data	Compound	Biol.Rep. 1	37	SDHAF3	Q9NRP4	4.59024
rel_fc_126_Compound_37	Original data	Compound	Biol.Rep. 2	37	LIPT2	A6NK58	4.59096
rel_fc_126_Vehicle_37	Original data	Vehicle	Biol.Rep. 1	37	AKAP17A	Q02040	4.59096
rel_fc_126_Compound_37	Normalized data	Compound	Biol.Rep. 1	37	CRTC3	Q6UUV7	4.59411
rel_fc_126_Compound_37	Original data	Compound	Biol.Rep. 2	37	HACD3	Q9P035	4.59694
rel_fc_126_Vehicle_37	Original data	Vehicle	Biol.Rep. 1	37	FOXJ2	Q9P0K8	4.59694
rel_fc_126_Vehicle_37	Original data	Vehicle	Biol.Rep. 2	37	SLC16A10	Q8TF71	4.59694
rel_fc_126_Compound_37	Normalized data	Compound	Biol.Rep. 1	37	ALKBH3	Q96Q83	4.59797
rel_fc_126_Vehicle_37	Normalized data	Vehicle	Biol.Rep. 1	37	SNX16	P57768	4.59848
rel_fc_126_Vehicle_37	Normalized data	Vehicle	Biol.Rep. 1	37	SP140L	Q9H930	4.59848
rel_fc_126_Compound_37	Original data	Compound	Biol.Rep. 2	37	SLC16A10	Q8TF71	4.60288
rel_fc_126_Vehicle_37	Original data	Vehicle	Biol.Rep. 1	37	CENPS	Q8N2Z9	4.60288
rel_fc_126_Vehicle_37	Normalized data	Vehicle	Biol.Rep. 2	37	CD69	Q07108	4.60478
rel_fc_126_Vehicle_37	Normalized data	Vehicle	Biol.Rep. 2	37	PAK4	O96013	4.60478
rel_fc_126_Vehicle_37	Original data	Vehicle	Biol.Rep. 1	37	FOSL1	P15407	4.60881
rel_fc_126_Vehicle_37	Original data	Vehicle	Biol.Rep. 2	37	ERCC6	Q03468	4.60881
rel_fc_126_Vehicle_37	Normalized data	Vehicle	Biol.Rep. 1	37	CERS1	P27544	4.61184
rel_fc_126_Compound_37	Original data	Compound	Biol.Rep. 1	37	SUMF1	Q8NBK3	4.61471
rel_fc_126_Vehicle_37	Original data	Vehicle	Biol.Rep. 1	37	CSTF3	Q12996	4.61471
rel_fc_126_Vehicle_37	Normalized data	Vehicle	Biol.Rep. 1	37	FAM111A	Q96PZ2	4.61847
rel_fc_126_Compound_37	Normalized data	Compound	Biol.Rep. 1	37	ITGA1	P56199	4.62851
rel_fc_126_Vehicle_37	Normalized data	Vehicle	Biol.Rep. 2	37	TNFRSF10D	Q9UBN6	4.62944
rel_fc_126_Vehicle_37	Normalized data	Vehicle	Biol.Rep. 1	37	MAP3K1	Q13233	4.63165
rel_fc_126_Vehicle_37	Normalized data	Vehicle	Biol.Rep. 1	37	RHOC	P08134	4.63165
rel_fc_126_Compound_37	Original data	Compound	Biol.Rep. 1	37	SLC7A6	Q92536	4.63227
rel_fc_126_Compound_37	Original data	Compound	Biol.Rep. 1	37	GSTZ1	O43708	4.63227
rel_fc_126_Compound_37	Normalized data	Compound	Biol.Rep. 2	37	CHRDL1	Q9BU40	4.63484
rel_fc_126_Compound_37	Normalized data	Compound	Biol.Rep. 2	37	MFAP3	P55082	4.63484
rel_fc_126_Compound_37	Normalized data	Compound	Biol.Rep. 1	37	GGPS1	O95749	4.63604
rel_fc_126_Compound_37	Original data	Compound	Biol.Rep. 1	37	MROH1	Q8NDA8	4.63807
rel_fc_126_Vehicle_37	Original data	Vehicle	Biol.Rep. 1	37	SLC43A2	Q8N370	4.63807
rel_fc_126_Vehicle_37	Normalized data	Vehicle	Biol.Rep. 1	37	EPS8L2	Q9H6S3	4.63819
rel_fc_126_Vehicle_37	Normalized data	Vehicle	Biol.Rep. 1	37	GPRASP2	Q96D09	4.63819
rel_fc_126_Vehicle_37	Normalized data	Vehicle	Biol.Rep. 1	37	TP53	P04637	4.63819
rel_fc_126_Compound_37	Normalized data	Compound	Biol.Rep. 2	37	BAD	Q92934	4.64037
rel_fc_126_Vehicle_37	Normalized data	Vehicle	Biol.Rep. 2	37	MPLKIP	Q8TAP9	4.64162
rel_fc_126_Compound_37	Original data	Compound	Biol.Rep. 1	37	DGKD	Q16760	4.64386
rel_fc_126_Compound_37	Original data	Compound	Biol.Rep. 1	37	ALK	Q9UM73	4.64386
rel_fc_126_Compound_37	Original data	Compound	Biol.Rep. 2	37	ADIPOR1	Q96A54	4.64386
rel_fc_126_Vehicle_37	Original data	Vehicle	Biol.Rep. 1	37	PIP	P12273	4.64386
rel_fc_126_Vehicle_37	Normalized data	Vehicle	Biol.Rep. 1	37	D2HGDH	Q8N465	4.6447
rel_fc_126_Vehicle_37	Normalized data	Vehicle	Biol.Rep. 1	37	HPS5	Q9UPZ3	4.6447
rel_fc_126_Vehicle_37	Normalized data	Vehicle	Biol.Rep. 1	37	MLXIP	Q9HAP2	4.6447
rel_fc_126_Vehicle_37	Normalized data	Vehicle	Biol.Rep. 1	37	TAL1	P17542	4.6447
rel_fc_126_Compound_37	Normalized data	Compound	Biol.Rep. 2	37	CPNE8	Q86YQ8	4.64589
rel_fc_126_Compound_37	Normalized data	Compound	Biol.Rep. 1	37	VAMP2	P63027	4.64727
rel_fc_126_Vehicle_37	Normalized data	Vehicle	Biol.Rep. 2	37	ALKBH2	Q6NS38	4.64767
rel_fc_126_Vehicle_37	Normalized data	Vehicle	Biol.Rep. 2	37	SLC20A2	Q08357	4.64767
rel_fc_126_Compound_37	Original data	Compound	Biol.Rep. 2	37	APH1B	Q8WW43	4.64962
rel_fc_126_Vehicle_37	Original data	Vehicle	Biol.Rep. 1	37	UCP2	P55851	4.64962
rel_fc_126_Vehicle_37	Normalized data	Vehicle	Biol.Rep. 1	37	CREG1	O75629	4.65119
rel_fc_126_Compound_37	Original data	Compound	Biol.Rep. 1	37	LIPT2	A6NK58	4.65535
rel_fc_126_Compound_37	Original data	Compound	Biol.Rep. 2	37	JAG2	Q9Y219	4.65535
rel_fc_126_Vehicle_37	Original data	Vehicle	Biol.Rep. 2	37	TNIK	Q9UKE5	4.65535
rel_fc_126_Vehicle_37	Original data	Vehicle	Biol.Rep. 2	37	AKAP5	P24588	4.65535
rel_fc_126_Compound_37	Normalized data	Compound	Biol.Rep. 1	37	CSTF3	Q12996	4.65841
rel_fc_126_Vehicle_37	Original data	Vehicle	Biol.Rep. 2	37	TMEM9B	Q9NQ34	4.66107
rel_fc_126_Vehicle_37	Original data	Vehicle	Biol.Rep. 2	37	PAM	P19021	4.66107
rel_fc_126_Vehicle_37	Original data	Vehicle	Biol.Rep. 2	37	BACH1	O14867	4.66107
rel_fc_126_Vehicle_37	Original data	Vehicle	Biol.Rep. 2	37	MFAP3	P55082	4.66107
rel_fc_126_Vehicle_37	Original data	Vehicle	Biol.Rep. 2	37	HGFAC	Q04756	4.66107
rel_fc_126_Vehicle_37	Original data	Vehicle	Biol.Rep. 2	37	CHTOP	Q9Y3Y2	4.66107
rel_fc_126_Vehicle_37	Normalized data	Vehicle	Biol.Rep. 2	37	SLC16A10	Q8TF71	4.66566
rel_fc_126_Compound_37	Normalized data	Compound	Biol.Rep. 1	37	SMTN	P53814	4.66579
rel_fc_126_Compound_37	Normalized data	Compound	Biol.Rep. 2	37	MBTD1	Q05BQ5	4.66775
rel_fc_126_Compound_37	Normalized data	Compound	Biol.Rep. 2	37	ZZZ3	Q8IYH5	4.66775
rel_fc_126_Vehicle_37	Normalized data	Vehicle	Biol.Rep. 1	37	LEMD2	Q8NC56	4.67047
rel_fc_126_Vehicle_37	Normalized data	Vehicle	Biol.Rep. 1	37	LEPROT	O15243	4.67047
rel_fc_126_Vehicle_37	Original data	Vehicle	Biol.Rep. 1	37	MTMR4	Q9NYA4	4.67243
rel_fc_126_Vehicle_37	Original data	Vehicle	Biol.Rep. 1	37	DSG1	Q02413	4.67243
rel_fc_126_Vehicle_37	Original data	Vehicle	Biol.Rep. 2	37	DST	Q03001	4.67243
rel_fc_126_Vehicle_37	Original data	Vehicle	Biol.Rep. 2	37	AURKB	Q96GD4	4.67243
rel_fc_126_Compound_37	Normalized data	Compound	Biol.Rep. 1	37	TAL1	P17542	4.67679
rel_fc_126_Vehicle_37	Normalized data	Vehicle	Biol.Rep. 1	37	CENPE	Q02224	4.67684
rel_fc_126_Vehicle_37	Normalized data	Vehicle	Biol.Rep. 1	37	IKZF1	Q13422	4.67684
rel_fc_126_Vehicle_37	Normalized data	Vehicle	Biol.Rep. 1	37	NFKBIE	O00221	4.67684
rel_fc_126_Vehicle_37	Normalized data	Vehicle	Biol.Rep. 2	37	ERCC6	Q03468	4.67754
rel_fc_126_Vehicle_37	Original data	Vehicle	Biol.Rep. 2	37	GPI	Q3ZBD7	4.67807
rel_fc_126_Vehicle_37	Normalized data	Vehicle	Biol.Rep. 1	37	ACP3	P15309	4.68318
rel_fc_126_Vehicle_37	Original data	Vehicle	Biol.Rep. 1	37	COG8	Q96MW5	4.6837
rel_fc_126_Vehicle_37	Original data	Vehicle	Biol.Rep. 2	37	AKAP12	Q02952	4.6837
rel_fc_126_Vehicle_37	Original data	Vehicle	Biol.Rep. 2	37	BAD	Q92934	4.6837
rel_fc_126_Compound_37	Normalized data	Compound	Biol.Rep. 1	37	SMIM26	A0A096LP01	4.68407
rel_fc_126_Compound_37	Original data	Compound	Biol.Rep. 1	37	PET117	Q6UWS5	4.6893
rel_fc_126_Vehicle_37	Original data	Vehicle	Biol.Rep. 1	37	SLC16A10	Q8TF71	4.6893
rel_fc_126_Vehicle_37	Normalized data	Vehicle	Biol.Rep. 1	37	CRTC3	Q6UUV7	4.68949
rel_fc_126_Vehicle_37	Normalized data	Vehicle	Biol.Rep. 1	37	SPOP	O43791	4.68949
rel_fc_126_Compound_37	Normalized data	Compound	Biol.Rep. 2	37	KAZN	Q674X7	4.69462
rel_fc_126_Vehicle_37	Original data	Vehicle	Biol.Rep. 1	37	GPAM	Q9HCL2	4.69488
rel_fc_126_Vehicle_37	Original data	Vehicle	Biol.Rep. 1	37	SMTN	P53814	4.69488
rel_fc_126_Vehicle_37	Normalized data	Vehicle	Biol.Rep. 1	37	SERPINA3-1	Q9TTE1	4.69578
rel_fc_126_Compound_37	Original data	Compound	Biol.Rep. 2	37	CHRDL1	Q9BU40	4.70044
rel_fc_126_Compound_37	Original data	Compound	Biol.Rep. 2	37	MFAP3	P55082	4.70044
rel_fc_126_Vehicle_37	Original data	Vehicle	Biol.Rep. 1	37	LSP1	P33241	4.70044
rel_fc_126_Vehicle_37	Original data	Vehicle	Biol.Rep. 1	37	CERS4	Q9HA82	4.70044
rel_fc_126_Vehicle_37	Original data	Vehicle	Biol.Rep. 1	37	NAA38	Q9BRA0	4.70044
rel_fc_126_Vehicle_37	Original data	Vehicle	Biol.Rep. 2	37	GUCY1B1	Q02153	4.70044
rel_fc_126_Vehicle_37	Normalized data	Vehicle	Biol.Rep. 1	37	PET117	Q6UWS5	4.70204
rel_fc_126_Compound_37	Normalized data	Compound	Biol.Rep. 1	37	H2AC20	Q16777	4.70213
rel_fc_126_Compound_37	Normalized data	Compound	Biol.Rep. 2	37	PAM	P19021	4.70523
rel_fc_126_Compound_37	Original data	Compound	Biol.Rep. 2	37	BAD	Q92934	4.70598
rel_fc_126_Vehicle_37	Original data	Vehicle	Biol.Rep. 1	37	FMR1	Q06787	4.70598
rel_fc_126_Vehicle_37	Original data	Vehicle	Biol.Rep. 1	37	TMEM222	Q9H0R3	4.70598
rel_fc_126_Vehicle_37	Original data	Vehicle	Biol.Rep. 2	37	C2CD2L	O14523	4.70598
rel_fc_126_Compound_37	Normalized data	Compound	Biol.Rep. 1	37	PIGP	P57054	4.70929
rel_fc_126_Compound_37	Original data	Compound	Biol.Rep. 2	37	CPNE8	Q86YQ8	4.71149
rel_fc_126_Vehicle_37	Original data	Vehicle	Biol.Rep. 1	37	PI4K2B	Q8TCG2	4.71149
rel_fc_126_Vehicle_37	Original data	Vehicle	Biol.Rep. 1	37	BAD	Q92934	4.71149
rel_fc_126_Vehicle_37	Original data	Vehicle	Biol.Rep. 2	37	RPL22	P35268	4.71149
rel_fc_126_Compound_37	Original data	Compound	Biol.Rep. 1	37	ACTBL2	Q562R1	4.71699
rel_fc_126_Compound_37	Original data	Compound	Biol.Rep. 1	37	CREG1	O75629	4.71699
rel_fc_126_Vehicle_37	Original data	Vehicle	Biol.Rep. 1	37	H2AC20	Q16777	4.71699
rel_fc_126_Vehicle_37	Normalized data	Vehicle	Biol.Rep. 1	37	ATG4B	Q9Y4P1	4.72065
rel_fc_126_Vehicle_37	Original data	Vehicle	Biol.Rep. 2	37	IL27RA	Q6UWB1	4.72247
rel_fc_126_Vehicle_37	Original data	Vehicle	Biol.Rep. 2	37	ALKBH3	Q96Q83	4.72247
rel_fc_126_Vehicle_37	Original data	Vehicle	Biol.Rep. 2	37	NFKBIE	O00221	4.72247
rel_fc_126_Vehicle_37	Normalized data	Vehicle	Biol.Rep. 2	37	AKAP5	P24588	4.72408
rel_fc_126_Vehicle_37	Normalized data	Vehicle	Biol.Rep. 2	37	TNIK	Q9UKE5	4.72408
rel_fc_126_Vehicle_37	Normalized data	Vehicle	Biol.Rep. 1	37	PAGR1	Q9BTK6	4.72681
rel_fc_126_Compound_37	Normalized data	Compound	Biol.Rep. 1	37	EPS8L2	Q9H6S3	4.72704
rel_fc_126_Compound_37	Normalized data	Compound	Biol.Rep. 1	37	ERV3-1	Q14264	4.72704
rel_fc_126_Compound_37	Normalized data	Compound	Biol.Rep. 1	37	POLR2F	P61218	4.72704
rel_fc_126_Vehicle_37	Normalized data	Vehicle	Biol.Rep. 2	37	BACH1	O14867	4.7298
rel_fc_126_Vehicle_37	Normalized data	Vehicle	Biol.Rep. 2	37	CHTOP	Q9Y3Y2	4.7298
rel_fc_126_Vehicle_37	Normalized data	Vehicle	Biol.Rep. 2	37	HGFAC	Q04756	4.7298
rel_fc_126_Vehicle_37	Normalized data	Vehicle	Biol.Rep. 2	37	MFAP3	P55082	4.7298
rel_fc_126_Vehicle_37	Normalized data	Vehicle	Biol.Rep. 2	37	PAM	P19021	4.7298
rel_fc_126_Vehicle_37	Normalized data	Vehicle	Biol.Rep. 2	37	TMEM9B	Q9NQ34	4.7298
rel_fc_126_Compound_37	Normalized data	Compound	Biol.Rep. 1	37	D2HGDH	Q8N465	4.73056
rel_fc_126_Compound_37	Normalized data	Compound	Biol.Rep. 1	37	LEPROT	O15243	4.73056
rel_fc_126_Compound_37	Normalized data	Compound	Biol.Rep. 2	37	ELAC1	Q9H777	4.73141
rel_fc_126_Compound_37	Normalized data	Compound	Biol.Rep. 2	37	SLC20A2	Q08357	4.73141
rel_fc_126_Compound_37	Original data	Compound	Biol.Rep. 1	37	FBXO6	Q9NRD1	4.73335
rel_fc_126_Compound_37	Original data	Compound	Biol.Rep. 1	37	CTTNBP2NL	Q9P2B4	4.73335
rel_fc_126_Compound_37	Original data	Compound	Biol.Rep. 2	37	MBTD1	Q05BQ5	4.73335
rel_fc_126_Compound_37	Original data	Compound	Biol.Rep. 2	37	ZZZ3	Q8IYH5	4.73335
rel_fc_126_Vehicle_37	Original data	Vehicle	Biol.Rep. 1	37	SLC29A2	Q14542	4.73335
rel_fc_126_Vehicle_37	Original data	Vehicle	Biol.Rep. 2	37	NSMCE4A	Q9NXX6	4.73335
rel_fc_126_Vehicle_37	Original data	Vehicle	Biol.Rep. 1	37	CTNNBIP1	Q9NSA3	4.73877
rel_fc_126_Vehicle_37	Original data	Vehicle	Biol.Rep. 1	37	SLAIN1	Q8ND83	4.73877
rel_fc_126_Vehicle_37	Original data	Vehicle	Biol.Rep. 2	37	AP1AR	Q63HQ0	4.73877
rel_fc_126_Vehicle_37	Normalized data	Vehicle	Biol.Rep. 1	37	SDHAF3	Q9NRP4	4.73903
rel_fc_126_Vehicle_37	Normalized data	Vehicle	Biol.Rep. 2	37	AURKB	Q96GD4	4.74115
rel_fc_126_Vehicle_37	Normalized data	Vehicle	Biol.Rep. 2	37	DST	Q03001	4.74115
rel_fc_126_Compound_37	Original data	Compound	Biol.Rep. 1	37	GDPD5	Q8WTR4	4.74416
rel_fc_126_Compound_37	Original data	Compound	Biol.Rep. 1	37	TMEM51	Q9NW97	4.74416
rel_fc_126_Vehicle_37	Original data	Vehicle	Biol.Rep. 2	37	ANKRD50	Q9ULJ7	4.74416
rel_fc_126_Vehicle_37	Normalized data	Vehicle	Biol.Rep. 1	37	MT1F	P04733	4.74511
rel_fc_126_Vehicle_37	Normalized data	Vehicle	Biol.Rep. 2	37	GPI	Q3ZBD7	4.7468
rel_fc_126_Compound_37	Normalized data	Compound	Biol.Rep. 2	37	AKAP12	Q02952	4.74689
rel_fc_126_Compound_37	Normalized data	Compound	Biol.Rep. 2	37	TFPI	P10646	4.74689
rel_fc_126_Compound_37	Normalized data	Compound	Biol.Rep. 1	37	RHOC	P08134	4.74805
rel_fc_126_Vehicle_37	Original data	Vehicle	Biol.Rep. 1	37	MPLKIP	Q8TAP9	4.74953
rel_fc_126_Vehicle_37	Original data	Vehicle	Biol.Rep. 2	37	IGFBP4	P22692	4.74953
rel_fc_126_Vehicle_37	Normalized data	Vehicle	Biol.Rep. 1	37	ALAD	P13716	4.75116
rel_fc_126_Vehicle_37	Normalized data	Vehicle	Biol.Rep. 1	37	EHMT1	Q9H9B1	4.75116
rel_fc_126_Vehicle_37	Normalized data	Vehicle	Biol.Rep. 1	37	TMEM50B	P56557	4.75116
rel_fc_126_Vehicle_37	Normalized data	Vehicle	Biol.Rep. 2	37	AKAP12	Q02952	4.75243
rel_fc_126_Vehicle_37	Normalized data	Vehicle	Biol.Rep. 2	37	BAD	Q92934	4.75243
rel_fc_126_Compound_37	Normalized data	Compound	Biol.Rep. 2	37	ZDHHC18	Q9NUE0	4.75713
rel_fc_126_Compound_37	Original data	Compound	Biol.Rep. 2	37	KAZN	Q674X7	4.76022
rel_fc_126_Vehicle_37	Original data	Vehicle	Biol.Rep. 1	37	ZBTB44	Q8NCP5	4.76022
rel_fc_126_Vehicle_37	Original data	Vehicle	Biol.Rep. 2	37	WTAP	Q15007	4.76022
rel_fc_126_Compound_37	Normalized data	Compound	Biol.Rep. 1	37	TMBIM6	P55061	4.76189
rel_fc_126_Vehicle_37	Normalized data	Vehicle	Biol.Rep. 1	37	AKAP17A	Q02040	4.76318
rel_fc_126_Compound_37	Original data	Compound	Biol.Rep. 1	37	ZDHHC24	Q6UX98	4.76553
rel_fc_126_Vehicle_37	Original data	Vehicle	Biol.Rep. 2	37	GNPTG	Q9UJJ9	4.76553
rel_fc_126_Compound_37	Normalized data	Compound	Biol.Rep. 2	37	IL27RA	Q6UWB1	4.76729
rel_fc_126_Compound_37	Normalized data	Compound	Biol.Rep. 2	37	XRCC3	O43542	4.76729
rel_fc_126_Compound_37	Normalized data	Compound	Biol.Rep. 1	37	ATG4B	Q9Y4P1	4.76876
rel_fc_126_Compound_37	Normalized data	Compound	Biol.Rep. 1	37	CENPS	Q8N2Z9	4.76876
rel_fc_126_Vehicle_37	Normalized data	Vehicle	Biol.Rep. 1	37	FOXJ2	Q9P0K8	4.76915
rel_fc_126_Vehicle_37	Normalized data	Vehicle	Biol.Rep. 2	37	GUCY1B1	Q02153	4.76917
rel_fc_126_Compound_37	Original data	Compound	Biol.Rep. 2	37	PAM	P19021	4.77083
rel_fc_126_Vehicle_37	Original data	Vehicle	Biol.Rep. 2	37	JAG2	Q9Y219	4.77083
rel_fc_126_Compound_37	Normalized data	Compound	Biol.Rep. 2	37	FZD2	Q14332	4.77234
rel_fc_126_Vehicle_37	Normalized data	Vehicle	Biol.Rep. 2	37	C2CD2L	O14523	4.77471
rel_fc_126_Vehicle_37	Normalized data	Vehicle	Biol.Rep. 1	37	CENPS	Q8N2Z9	4.7751
rel_fc_126_Compound_37	Original data	Compound	Biol.Rep. 1	37	ZNF638	Q14966	4.7761
rel_fc_126_Compound_37	Normalized data	Compound	Biol.Rep. 2	37	SMARCD1	Q96GM5	4.77738
rel_fc_126_Vehicle_37	Normalized data	Vehicle	Biol.Rep. 2	37	RPL22	P35268	4.78022
rel_fc_126_Vehicle_37	Normalized data	Vehicle	Biol.Rep. 1	37	FOSL1	P15407	4.78103
rel_fc_126_Compound_37	Normalized data	Compound	Biol.Rep. 1	37	TSEN54	Q7Z6J9	4.78579
rel_fc_126_Vehicle_37	Original data	Vehicle	Biol.Rep. 1	37	PRAG1	Q86YV5	4.7866
rel_fc_126_Vehicle_37	Original data	Vehicle	Biol.Rep. 1	37	ADCK5	Q3MIX3	4.7866
rel_fc_126_Vehicle_37	Original data	Vehicle	Biol.Rep. 1	37	B4GALNT1	Q00973	4.7866
rel_fc_126_Vehicle_37	Normalized data	Vehicle	Biol.Rep. 1	37	CSTF3	Q12996	4.78693
rel_fc_126_Vehicle_37	Normalized data	Vehicle	Biol.Rep. 2	37	ALKBH3	Q96Q83	4.7912
rel_fc_126_Vehicle_37	Normalized data	Vehicle	Biol.Rep. 2	37	IL27RA	Q6UWB1	4.7912
rel_fc_126_Vehicle_37	Normalized data	Vehicle	Biol.Rep. 2	37	NFKBIE	O00221	4.7912
rel_fc_126_Vehicle_37	Original data	Vehicle	Biol.Rep. 1	37	ZFP92	A6NM28	4.79181
rel_fc_126_Vehicle_37	Original data	Vehicle	Biol.Rep. 2	37	RSF1	Q96T23	4.79181
rel_fc_126_Compound_37	Normalized data	Compound	Biol.Rep. 2	37	NAGLU	P54802	4.79238
rel_fc_126_Compound_37	Normalized data	Compound	Biol.Rep. 2	37	POLD4	Q9HCU8	4.79238
rel_fc_126_Compound_37	Normalized data	Compound	Biol.Rep. 1	37	EHMT1	Q9H9B1	4.79591
rel_fc_126_Compound_37	Original data	Compound	Biol.Rep. 2	37	SLC20A2	Q08357	4.79701
rel_fc_126_Compound_37	Original data	Compound	Biol.Rep. 2	37	ELAC1	Q9H777	4.79701
rel_fc_126_Vehicle_37	Original data	Vehicle	Biol.Rep. 2	37	TLCD4	Q96MV1	4.79701
rel_fc_126_Compound_37	Normalized data	Compound	Biol.Rep. 2	37	AURKB	Q96GD4	4.79734
rel_fc_126_Vehicle_37	Normalized data	Vehicle	Biol.Rep. 2	37	NSMCE4A	Q9NXX6	4.80208
rel_fc_126_Vehicle_37	Original data	Vehicle	Biol.Rep. 2	37	CPNE8	Q86YQ8	4.80219
rel_fc_126_Compound_37	Normalized data	Compound	Biol.Rep. 2	37	HECTD4	Q9Y4D8	4.80229
rel_fc_126_Compound_37	Normalized data	Compound	Biol.Rep. 1	37	B4GALNT1	Q00973	4.80262
rel_fc_126_Vehicle_37	Original data	Vehicle	Biol.Rep. 1	37	CFAP298	P57076	4.80735
rel_fc_126_Vehicle_37	Original data	Vehicle	Biol.Rep. 2	37	MBTPS2	O43462	4.80735
rel_fc_126_Vehicle_37	Normalized data	Vehicle	Biol.Rep. 2	37	AP1AR	Q63HQ0	4.8075
rel_fc_126_Compound_37	Normalized data	Compound	Biol.Rep. 1	37	SLC16A10	Q8TF71	4.8093
rel_fc_126_Vehicle_37	Normalized data	Vehicle	Biol.Rep. 1	37	SLC43A2	Q8N370	4.81029
rel_fc_126_Compound_37	Original data	Compound	Biol.Rep. 2	37	AKAP12	Q02952	4.8125
rel_fc_126_Compound_37	Original data	Compound	Biol.Rep. 2	37	TFPI	P10646	4.8125
rel_fc_126_Vehicle_37	Original data	Vehicle	Biol.Rep. 1	37	TMTC3	Q6ZXV5	4.8125
rel_fc_126_Vehicle_37	Original data	Vehicle	Biol.Rep. 1	37	MINDY3	Q9H8M7	4.8125
rel_fc_126_Compound_37	Normalized data	Compound	Biol.Rep. 1	37	FMR1	Q06787	4.81263
rel_fc_126_Vehicle_37	Normalized data	Vehicle	Biol.Rep. 2	37	ANKRD50	Q9ULJ7	4.81289
rel_fc_126_Vehicle_37	Normalized data	Vehicle	Biol.Rep. 1	37	PIP	P12273	4.81607
rel_fc_126_Compound_37	Normalized data	Compound	Biol.Rep. 2	37	ERCC6	Q03468	4.81704
rel_fc_126_Compound_37	Normalized data	Compound	Biol.Rep. 2	37	RPL22	P35268	4.81704
rel_fc_126_Compound_37	Original data	Compound	Biol.Rep. 1	37	ATP11A	P98196	4.81762
rel_fc_126_Vehicle_37	Original data	Vehicle	Biol.Rep. 1	37	TMBIM6	P55061	4.81762
rel_fc_126_Vehicle_37	Original data	Vehicle	Biol.Rep. 1	37	TSEN54	Q7Z6J9	4.81762
rel_fc_126_Vehicle_37	Original data	Vehicle	Biol.Rep. 2	37	HECTD4	Q9Y4D8	4.81762
rel_fc_126_Vehicle_37	Original data	Vehicle	Biol.Rep. 2	37	CCDC174	Q6PII3	4.81762
rel_fc_126_Vehicle_37	Normalized data	Vehicle	Biol.Rep. 2	37	IGFBP4	P22692	4.81826
rel_fc_126_Vehicle_37	Normalized data	Vehicle	Biol.Rep. 1	37	UCP2	P55851	4.82183
rel_fc_126_Compound_37	Normalized data	Compound	Biol.Rep. 1	37	TMCC3	Q9ULS5	4.82257
rel_fc_126_Compound_37	Original data	Compound	Biol.Rep. 1	37	NPRL3	Q12980	4.82273
rel_fc_126_Compound_37	Original data	Compound	Biol.Rep. 2	37	ZDHHC18	Q9NUE0	4.82273
rel_fc_126_Vehicle_37	Original data	Vehicle	Biol.Rep. 1	37	TRMT10A	Q8TBZ6	4.82273
rel_fc_126_Compound_37	Normalized data	Compound	Biol.Rep. 1	37	AKAP17A	Q02040	4.82587
rel_fc_126_Vehicle_37	Original data	Vehicle	Biol.Rep. 2	37	NDUFAF8	A1L188	4.82782
rel_fc_126_Vehicle_37	Normalized data	Vehicle	Biol.Rep. 2	37	WTAP	Q15007	4.82895
rel_fc_126_Compound_37	Normalized data	Compound	Biol.Rep. 1	37	JAK3	P52333	4.82916
rel_fc_126_Compound_37	Normalized data	Compound	Biol.Rep. 2	37	HGSNAT	Q68CP4	4.83164
rel_fc_126_Compound_37	Original data	Compound	Biol.Rep. 2	37	IL27RA	Q6UWB1	4.83289
rel_fc_126_Compound_37	Original data	Compound	Biol.Rep. 2	37	XRCC3	O43542	4.83289
rel_fc_126_Vehicle_37	Original data	Vehicle	Biol.Rep. 1	37	JAK3	P52333	4.83289
rel_fc_126_Vehicle_37	Original data	Vehicle	Biol.Rep. 1	37	GGPS1	O95749	4.83289
rel_fc_126_Vehicle_37	Original data	Vehicle	Biol.Rep. 2	37	PTPRG	P23470	4.83289
rel_fc_126_Vehicle_37	Normalized data	Vehicle	Biol.Rep. 2	37	GNPTG	Q9UJJ9	4.83426
rel_fc_126_Compound_37	Normalized data	Compound	Biol.Rep. 2	37	KCT2	Q8NC54	4.83647
rel_fc_126_Compound_37	Original data	Compound	Biol.Rep. 2	37	FZD2	Q14332	4.83794
rel_fc_126_Vehicle_37	Normalized data	Vehicle	Biol.Rep. 2	37	JAG2	Q9Y219	4.83956
rel_fc_126_Compound_37	Normalized data	Compound	Biol.Rep. 2	37	AIF1	P55008	4.84129
rel_fc_126_Compound_37	Original data	Compound	Biol.Rep. 2	37	SMARCD1	Q96GM5	4.84298
rel_fc_126_Vehicle_37	Original data	Vehicle	Biol.Rep. 1	37	NOM1	Q5C9Z4	4.84298
rel_fc_126_Vehicle_37	Original data	Vehicle	Biol.Rep. 1	37	TMBIM1	Q969X1	4.84298
rel_fc_126_Vehicle_37	Normalized data	Vehicle	Biol.Rep. 1	37	DSG1	Q02413	4.84464
rel_fc_126_Vehicle_37	Normalized data	Vehicle	Biol.Rep. 1	37	MTMR4	Q9NYA4	4.84464
rel_fc_126_Compound_37	Normalized data	Compound	Biol.Rep. 2	37	DEPTOR	Q8TB45	4.84609
rel_fc_126_Compound_37	Original data	Compound	Biol.Rep. 1	37	SPOP	O43791	4.848
rel_fc_126_Vehicle_37	Original data	Vehicle	Biol.Rep. 2	37	C1orf131	Q8NDD1	4.848
rel_fc_126_Vehicle_37	Original data	Vehicle	Biol.Rep. 2	37	TFPI	P10646	4.848
rel_fc_126_Compound_37	Normalized data	Compound	Biol.Rep. 1	37	MAP3K1	Q13233	4.85198
rel_fc_126_Compound_37	Normalized data	Compound	Biol.Rep. 1	37	SNX16	P57768	4.85198
rel_fc_126_Vehicle_37	Original data	Vehicle	Biol.Rep. 1	37	EIF2AK1	Q9BQI3	4.853
rel_fc_126_Vehicle_37	Original data	Vehicle	Biol.Rep. 1	37	STARD3	Q14849	4.853
rel_fc_126_Vehicle_37	Original data	Vehicle	Biol.Rep. 1	37	RELCH	Q9P260	4.853
rel_fc_126_Vehicle_37	Original data	Vehicle	Biol.Rep. 1	37	ZNF48	Q96MX3	4.853
rel_fc_126_Vehicle_37	Original data	Vehicle	Biol.Rep. 2	37	PIGP	P57054	4.853
rel_fc_126_Vehicle_37	Original data	Vehicle	Biol.Rep. 2	37	LSM5	Q9Y4Y9	4.853
rel_fc_126_Vehicle_37	Original data	Vehicle	Biol.Rep. 2	37	ERCC1	P07992	4.853
rel_fc_126_Compound_37	Normalized data	Compound	Biol.Rep. 2	37	PGGHG	Q32M88	4.85564
rel_fc_126_Vehicle_37	Normalized data	Vehicle	Biol.Rep. 1	37	COG8	Q96MW5	4.85591
rel_fc_126_Compound_37	Original data	Compound	Biol.Rep. 1	37	SLC36A4	Q6YBV0	4.85798
rel_fc_126_Compound_37	Original data	Compound	Biol.Rep. 2	37	POLD4	Q9HCU8	4.85798
rel_fc_126_Compound_37	Original data	Compound	Biol.Rep. 2	37	NAGLU	P54802	4.85798
rel_fc_126_Vehicle_37	Original data	Vehicle	Biol.Rep. 2	37	FBLN1	P23142	4.85798
rel_fc_126_Compound_37	Normalized data	Compound	Biol.Rep. 2	37	PAK4	O96013	4.8604
rel_fc_126_Vehicle_37	Normalized data	Vehicle	Biol.Rep. 2	37	RSF1	Q96T23	4.86054
rel_fc_126_Vehicle_37	Normalized data	Vehicle	Biol.Rep. 1	37	SLC16A10	Q8TF71	4.86152
rel_fc_126_Compound_37	Original data	Compound	Biol.Rep. 1	37	HLA-DRB1	P01911	4.86295
rel_fc_126_Compound_37	Original data	Compound	Biol.Rep. 2	37	AURKB	Q96GD4	4.86295
rel_fc_126_Vehicle_37	Original data	Vehicle	Biol.Rep. 1	37	PRELID3B	Q9Y3B1	4.86295
rel_fc_126_Vehicle_37	Original data	Vehicle	Biol.Rep. 1	37	NHLRC3	Q5JS37	4.86295
rel_fc_126_Vehicle_37	Original data	Vehicle	Biol.Rep. 2	37	UNCX	A6NJT0	4.86295
rel_fc_126_Vehicle_37	Original data	Vehicle	Biol.Rep. 2	37	PNPLA2	Q96AD5	4.86295
rel_fc_126_Compound_37	Normalized data	Compound	Biol.Rep. 2	37	SLC4A2	P04920	4.86513
rel_fc_126_Vehicle_37	Normalized data	Vehicle	Biol.Rep. 2	37	TLCD4	Q96MV1	4.86574
rel_fc_126_Vehicle_37	Normalized data	Vehicle	Biol.Rep. 1	37	GPAM	Q9HCL2	4.8671
rel_fc_126_Vehicle_37	Normalized data	Vehicle	Biol.Rep. 1	37	SMTN	P53814	4.8671
rel_fc_126_Compound_37	Original data	Compound	Biol.Rep. 1	37	NUMBL	Q9Y6R0	4.8679
rel_fc_126_Compound_37	Original data	Compound	Biol.Rep. 2	37	HECTD4	Q9Y4D8	4.8679
rel_fc_126_Vehicle_37	Original data	Vehicle	Biol.Rep. 1	37	ALKBH2	Q6NS38	4.8679
rel_fc_126_Vehicle_37	Normalized data	Vehicle	Biol.Rep. 2	37	CPNE8	Q86YQ8	4.87092
rel_fc_126_Vehicle_37	Normalized data	Vehicle	Biol.Rep. 1	37	CERS4	Q9HA82	4.87266
rel_fc_126_Vehicle_37	Normalized data	Vehicle	Biol.Rep. 1	37	LSP1	P33241	4.87266
rel_fc_126_Vehicle_37	Normalized data	Vehicle	Biol.Rep. 1	37	NAA38	Q9BRA0	4.87266
rel_fc_126_Vehicle_37	Original data	Vehicle	Biol.Rep. 1	37	CXXC1	Q9P0U4	4.87283
rel_fc_126_Vehicle_37	Original data	Vehicle	Biol.Rep. 2	37	SLC35B3	Q9H1N7	4.87283
rel_fc_126_Vehicle_37	Original data	Vehicle	Biol.Rep. 2	37	PHLDB1	Q86UU1	4.87283
rel_fc_126_Vehicle_37	Normalized data	Vehicle	Biol.Rep. 2	37	MBTPS2	O43462	4.87608
rel_fc_126_Vehicle_37	Original data	Vehicle	Biol.Rep. 1	37	NCOA2	Q15596	4.87774
rel_fc_126_Vehicle_37	Original data	Vehicle	Biol.Rep. 1	37	SWI5	Q1ZZU3	4.87774
rel_fc_126_Vehicle_37	Original data	Vehicle	Biol.Rep. 2	37	SLC4A2	P04920	4.87774
rel_fc_126_Vehicle_37	Normalized data	Vehicle	Biol.Rep. 1	37	FMR1	Q06787	4.87819
rel_fc_126_Vehicle_37	Normalized data	Vehicle	Biol.Rep. 1	37	TMEM222	Q9H0R3	4.87819
rel_fc_126_Compound_37	Normalized data	Compound	Biol.Rep. 2	37	GPI	Q3ZBD7	4.87925
rel_fc_126_Compound_37	Normalized data	Compound	Biol.Rep. 1	37	SLC29A2	Q14542	4.8808
rel_fc_126_Compound_37	Original data	Compound	Biol.Rep. 1	37	LEPROTL1	O95214	4.88264
rel_fc_126_Compound_37	Original data	Compound	Biol.Rep. 2	37	RPL22	P35268	4.88264
rel_fc_126_Compound_37	Original data	Compound	Biol.Rep. 2	37	ERCC6	Q03468	4.88264
rel_fc_126_Vehicle_37	Original data	Vehicle	Biol.Rep. 2	37	NEK3	P51956	4.88264
rel_fc_126_Vehicle_37	Original data	Vehicle	Biol.Rep. 2	37	DNTTIP2	Q5QJE6	4.88264
rel_fc_126_Vehicle_37	Normalized data	Vehicle	Biol.Rep. 1	37	BAD	Q92934	4.88371
rel_fc_126_Vehicle_37	Normalized data	Vehicle	Biol.Rep. 1	37	PI4K2B	Q8TCG2	4.88371
rel_fc_126_Vehicle_37	Normalized data	Vehicle	Biol.Rep. 2	37	CCDC174	Q6PII3	4.88635
rel_fc_126_Vehicle_37	Normalized data	Vehicle	Biol.Rep. 2	37	HECTD4	Q9Y4D8	4.88635
rel_fc_126_Compound_37	Original data	Compound	Biol.Rep. 1	37	CERS1	P27544	4.88753
rel_fc_126_Vehicle_37	Original data	Vehicle	Biol.Rep. 1	37	SUZ12	Q15022	4.88753
rel_fc_126_Vehicle_37	Original data	Vehicle	Biol.Rep. 2	37	CD34	P28906	4.88753
rel_fc_126_Compound_37	Normalized data	Compound	Biol.Rep. 2	37	MCRIP2	Q9BUT9	4.88859
rel_fc_126_Vehicle_37	Normalized data	Vehicle	Biol.Rep. 1	37	H2AC20	Q16777	4.88921
rel_fc_126_Vehicle_37	Original data	Vehicle	Biol.Rep. 1	37	FAAP100	Q0VG06	4.89239
rel_fc_126_Compound_37	Normalized data	Compound	Biol.Rep. 2	37	SLC35B3	Q9H1N7	4.89324
rel_fc_126_Compound_37	Normalized data	Compound	Biol.Rep. 1	37	RBFOX2	O43251	4.89343
rel_fc_126_Vehicle_37	Normalized data	Vehicle	Biol.Rep. 2	37	NDUFAF8	A1L188	4.89655
rel_fc_126_Compound_37	Original data	Compound	Biol.Rep. 2	37	HGSNAT	Q68CP4	4.89724
rel_fc_126_Vehicle_37	Original data	Vehicle	Biol.Rep. 2	37	JMJD7	P0C870	4.89724
rel_fc_126_Vehicle_37	Normalized data	Vehicle	Biol.Rep. 2	37	PTPRG	P23470	4.90162
rel_fc_126_Compound_37	Original data	Compound	Biol.Rep. 1	37	SC5D	O75845	4.90207
rel_fc_126_Compound_37	Original data	Compound	Biol.Rep. 2	37	KCT2	Q8NC54	4.90207
rel_fc_126_Compound_37	Normalized data	Compound	Biol.Rep. 2	37	IL32	P24001	4.90249
rel_fc_126_Vehicle_37	Normalized data	Vehicle	Biol.Rep. 1	37	SLC29A2	Q14542	4.90557
rel_fc_126_Compound_37	Normalized data	Compound	Biol.Rep. 1	37	SERPINA3-1	Q9TTE1	4.90595
rel_fc_126_Compound_37	Original data	Compound	Biol.Rep. 2	37	AIF1	P55008	4.90689
rel_fc_126_Vehicle_37	Original data	Vehicle	Biol.Rep. 2	37	OPLAH	O14841	4.90689
rel_fc_126_Compound_37	Normalized data	Compound	Biol.Rep. 2	37	UNCX	A6NJT0	4.90709
rel_fc_126_Compound_37	Normalized data	Compound	Biol.Rep. 1	37	INSIG2	Q9Y5U4	4.90906
rel_fc_126_Vehicle_37	Normalized data	Vehicle	Biol.Rep. 1	37	CTNNBIP1	Q9NSA3	4.91098
rel_fc_126_Vehicle_37	Normalized data	Vehicle	Biol.Rep. 1	37	SLAIN1	Q8ND83	4.91098
rel_fc_126_Compound_37	Normalized data	Compound	Biol.Rep. 2	37	TLCD4	Q96MV1	4.91168
rel_fc_126_Compound_37	Original data	Compound	Biol.Rep. 2	37	DEPTOR	Q8TB45	4.91169
rel_fc_126_Vehicle_37	Original data	Vehicle	Biol.Rep. 1	37	TONSL	Q96HA7	4.91169
rel_fc_126_Compound_37	Normalized data	Compound	Biol.Rep. 1	37	LSM5	Q9Y4Y9	4.91527
rel_fc_126_Vehicle_37	Original data	Vehicle	Biol.Rep. 1	37	KHK	P50053	4.91648
rel_fc_126_Vehicle_37	Original data	Vehicle	Biol.Rep. 2	37	GPRC5C	Q9NQ84	4.91648
rel_fc_126_Vehicle_37	Original data	Vehicle	Biol.Rep. 2	37	RIOX2	Q8IUF8	4.91648
rel_fc_126_Vehicle_37	Original data	Vehicle	Biol.Rep. 2	37	TUBA8	Q9NY65	4.91648
rel_fc_126_Vehicle_37	Original data	Vehicle	Biol.Rep. 2	37	MCRIP2	Q9BUT9	4.91648
rel_fc_126_Vehicle_37	Normalized data	Vehicle	Biol.Rep. 2	37	C1orf131	Q8NDD1	4.91673
rel_fc_126_Vehicle_37	Normalized data	Vehicle	Biol.Rep. 2	37	TFPI	P10646	4.91673
rel_fc_126_Compound_37	Normalized data	Compound	Biol.Rep. 1	37	CERS4	Q9HA82	4.91836
rel_fc_126_Compound_37	Original data	Compound	Biol.Rep. 2	37	PGGHG	Q32M88	4.92125
rel_fc_126_Vehicle_37	Original data	Vehicle	Biol.Rep. 1	37	RFX2	P48378	4.92125
rel_fc_126_Vehicle_37	Original data	Vehicle	Biol.Rep. 1	37	GNG11	P61952	4.92125
rel_fc_126_Vehicle_37	Original data	Vehicle	Biol.Rep. 1	37	MBTPS1	Q14703	4.92125
rel_fc_126_Vehicle_37	Original data	Vehicle	Biol.Rep. 2	37	POLG2	Q9UHN1	4.92125
rel_fc_126_Compound_37	Normalized data	Compound	Biol.Rep. 1	37	DNAJB9	Q9UBS3	4.92144
rel_fc_126_Vehicle_37	Normalized data	Vehicle	Biol.Rep. 2	37	ERCC1	P07992	4.92173
rel_fc_126_Vehicle_37	Normalized data	Vehicle	Biol.Rep. 2	37	LSM5	Q9Y4Y9	4.92173
rel_fc_126_Vehicle_37	Normalized data	Vehicle	Biol.Rep. 2	37	PIGP	P57054	4.92173
rel_fc_126_Vehicle_37	Normalized data	Vehicle	Biol.Rep. 1	37	MPLKIP	Q8TAP9	4.92175
rel_fc_126_Compound_37	Normalized data	Compound	Biol.Rep. 1	37	CHPF2	Q9P2E5	4.92452
rel_fc_126_Compound_37	Normalized data	Compound	Biol.Rep. 2	37	C2CD2L	O14523	4.92535
rel_fc_126_Compound_37	Normalized data	Compound	Biol.Rep. 2	37	SLC4A7	Q9Y6M7	4.92535
rel_fc_126_Compound_37	Original data	Compound	Biol.Rep. 1	37	ARID1B	Q8NFD5	4.926
rel_fc_126_Compound_37	Original data	Compound	Biol.Rep. 2	37	PAK4	O96013	4.926
rel_fc_126_Vehicle_37	Original data	Vehicle	Biol.Rep. 2	37	POLR3G	O15318	4.926
rel_fc_126_Vehicle_37	Normalized data	Vehicle	Biol.Rep. 2	37	FBLN1	P23142	4.92671
rel_fc_126_Compound_37	Normalized data	Compound	Biol.Rep. 1	37	PRAG1	Q86YV5	4.93066
rel_fc_126_Compound_37	Original data	Compound	Biol.Rep. 1	37	LGALS3BP	Q08380	4.93074
rel_fc_126_Compound_37	Original data	Compound	Biol.Rep. 2	37	SLC4A2	P04920	4.93074
rel_fc_126_Vehicle_37	Original data	Vehicle	Biol.Rep. 2	37	YPEL5	P62699	4.93074
rel_fc_126_Vehicle_37	Normalized data	Vehicle	Biol.Rep. 2	37	PNPLA2	Q96AD5	4.93168
rel_fc_126_Vehicle_37	Normalized data	Vehicle	Biol.Rep. 2	37	UNCX	A6NJT0	4.93168
rel_fc_126_Vehicle_37	Normalized data	Vehicle	Biol.Rep. 1	37	ZBTB44	Q8NCP5	4.93244
rel_fc_126_Compound_37	Normalized data	Compound	Biol.Rep. 1	37	UCP2	P55851	4.93372
rel_fc_126_Compound_37	Normalized data	Compound	Biol.Rep. 2	37	PTPRG	P23470	4.9344
rel_fc_126_Compound_37	Original data	Compound	Biol.Rep. 1	37	SLC25A25	Q6KCM7	4.93546
rel_fc_126_Compound_37	Normalized data	Compound	Biol.Rep. 1	37	BAD	Q92934	4.93678
rel_fc_126_Compound_37	Normalized data	Compound	Biol.Rep. 2	37	CD34	P28906	4.9389
rel_fc_126_Compound_37	Normalized data	Compound	Biol.Rep. 1	37	MBTPS1	Q14703	4.93982
rel_fc_126_Vehicle_37	Normalized data	Vehicle	Biol.Rep. 2	37	PHLDB1	Q86UU1	4.94156
rel_fc_126_Vehicle_37	Normalized data	Vehicle	Biol.Rep. 2	37	SLC35B3	Q9H1N7	4.94156
rel_fc_126_Compound_37	Normalized data	Compound	Biol.Rep. 1	37	HPS5	Q9UPZ3	4.94286
rel_fc_126_Compound_37	Normalized data	Compound	Biol.Rep. 1	37	P2RY8	Q86VZ1	4.94286
rel_fc_126_Compound_37	Normalized data	Compound	Biol.Rep. 1	37	ZFP92	A6NM28	4.94286
rel_fc_126_Compound_37	Original data	Compound	Biol.Rep. 2	37	GPI	Q3ZBD7	4.94486
rel_fc_126_Compound_37	Normalized data	Compound	Biol.Rep. 1	37	TMEM222	Q9H0R3	4.9459
rel_fc_126_Vehicle_37	Normalized data	Vehicle	Biol.Rep. 2	37	SLC4A2	P04920	4.94647
rel_fc_126_Compound_37	Normalized data	Compound	Biol.Rep. 2	37	DST	Q03001	4.94786
rel_fc_126_Compound_37	Original data	Compound	Biol.Rep. 1	37	RNF149	Q8NC42	4.94953
rel_fc_126_Vehicle_37	Original data	Vehicle	Biol.Rep. 1	37	PRKACB	P22694	4.94953
rel_fc_126_Vehicle_37	Original data	Vehicle	Biol.Rep. 2	37	GFER	P55789	4.94953
rel_fc_126_Vehicle_37	Normalized data	Vehicle	Biol.Rep. 2	37	DNTTIP2	Q5QJE6	4.95137
rel_fc_126_Vehicle_37	Normalized data	Vehicle	Biol.Rep. 2	37	NEK3	P51956	4.95137
rel_fc_126_Compound_37	Original data	Compound	Biol.Rep. 2	37	MCRIP2	Q9BUT9	4.9542
rel_fc_126_Vehicle_37	Original data	Vehicle	Biol.Rep. 2	37	ZBTB14	O43829	4.9542
rel_fc_126_Vehicle_37	Normalized data	Vehicle	Biol.Rep. 2	37	CD34	P28906	4.95625
rel_fc_126_Compound_37	Normalized data	Compound	Biol.Rep. 1	37	MINDY3	Q9H8M7	4.95797
rel_fc_126_Vehicle_37	Normalized data	Vehicle	Biol.Rep. 1	37	ADCK5	Q3MIX3	4.95881
rel_fc_126_Vehicle_37	Normalized data	Vehicle	Biol.Rep. 1	37	B4GALNT1	Q00973	4.95881
rel_fc_126_Vehicle_37	Normalized data	Vehicle	Biol.Rep. 1	37	PRAG1	Q86YV5	4.95881
rel_fc_126_Compound_37	Original data	Compound	Biol.Rep. 2	37	SLC35B3	Q9H1N7	4.95884
rel_fc_126_Vehicle_37	Original data	Vehicle	Biol.Rep. 1	37	GRAMD1A	Q96CP6	4.95884
rel_fc_126_Vehicle_37	Original data	Vehicle	Biol.Rep. 2	37	CENPH	Q9H3R5	4.95884
rel_fc_126_Vehicle_37	Original data	Vehicle	Biol.Rep. 2	37	NEU3	Q9UQ49	4.95884
rel_fc_126_Vehicle_37	Original data	Vehicle	Biol.Rep. 2	37	GYG2	O15488	4.95884
rel_fc_126_Compound_37	Normalized data	Compound	Biol.Rep. 2	37	CHCHD10	Q8WYQ3	4.9612
rel_fc_126_Compound_37	Original data	Compound	Biol.Rep. 1	37	WNT5B	Q9H1J7	4.96347
rel_fc_126_Vehicle_37	Original data	Vehicle	Biol.Rep. 1	37	ATL1	Q8WXF7	4.96347
rel_fc_126_Vehicle_37	Original data	Vehicle	Biol.Rep. 1	37	RFC1	P35251	4.96347
rel_fc_126_Vehicle_37	Original data	Vehicle	Biol.Rep. 1	37	LTBR	P36941	4.96347
rel_fc_126_Compound_37	Normalized data	Compound	Biol.Rep. 1	37	ALKBH2	Q6NS38	4.96397
rel_fc_126_Compound_37	Normalized data	Compound	Biol.Rep. 1	37	FAM174B	Q3ZCQ3	4.96397
rel_fc_126_Vehicle_37	Normalized data	Vehicle	Biol.Rep. 1	37	ZFP92	A6NM28	4.96403
rel_fc_126_Compound_37	Normalized data	Compound	Biol.Rep. 2	37	NSMCE4A	Q9NXX6	4.96562
rel_fc_126_Vehicle_37	Normalized data	Vehicle	Biol.Rep. 2	37	JMJD7	P0C870	4.96597
rel_fc_126_Compound_37	Original data	Compound	Biol.Rep. 2	37	IL32	P24001	4.96809
rel_fc_126_Vehicle_37	Original data	Vehicle	Biol.Rep. 2	37	MGAT2	Q10469	4.96809
rel_fc_126_Compound_37	Normalized data	Compound	Biol.Rep. 1	37	STARD3	Q14849	4.96994
rel_fc_126_Compound_37	Original data	Compound	Biol.Rep. 2	37	UNCX	A6NJT0	4.97269
rel_fc_126_Vehicle_37	Original data	Vehicle	Biol.Rep. 1	37	ACOT11	Q8WXI4	4.97269
rel_fc_126_Vehicle_37	Original data	Vehicle	Biol.Rep. 1	37	TMEM168	Q9H0V1	4.97269
rel_fc_126_Vehicle_37	Normalized data	Vehicle	Biol.Rep. 2	37	OPLAH	O14841	4.97562
rel_fc_126_Compound_37	Normalized data	Compound	Biol.Rep. 1	37	TONSL	Q96HA7	4.97589
rel_fc_126_Compound_37	Original data	Compound	Biol.Rep. 1	37	CKAP2L	Q8IYA6	4.97728
rel_fc_126_Compound_37	Original data	Compound	Biol.Rep. 2	37	TLCD4	Q96MV1	4.97728
rel_fc_126_Vehicle_37	Original data	Vehicle	Biol.Rep. 1	37	NISCH	Q9Y2I1	4.97728
rel_fc_126_Vehicle_37	Original data	Vehicle	Biol.Rep. 1	37	AZGP1	P25311	4.97728
rel_fc_126_Vehicle_37	Original data	Vehicle	Biol.Rep. 1	37	LRP8	Q14114	4.97728
rel_fc_126_Vehicle_37	Normalized data	Vehicle	Biol.Rep. 1	37	CFAP298	P57076	4.97957
rel_fc_126_Vehicle_37	Original data	Vehicle	Biol.Rep. 1	37	MFAP3	P55082	4.98185
rel_fc_126_Vehicle_37	Original data	Vehicle	Biol.Rep. 1	37	NR2C2	P49116	4.98185
rel_fc_126_Vehicle_37	Normalized data	Vehicle	Biol.Rep. 1	37	MINDY3	Q9H8M7	4.98471
rel_fc_126_Vehicle_37	Normalized data	Vehicle	Biol.Rep. 1	37	TMTC3	Q6ZXV5	4.98471
rel_fc_126_Vehicle_37	Normalized data	Vehicle	Biol.Rep. 2	37	GPRC5C	Q9NQ84	4.98521
rel_fc_126_Vehicle_37	Normalized data	Vehicle	Biol.Rep. 2	37	MCRIP2	Q9BUT9	4.98521
rel_fc_126_Vehicle_37	Normalized data	Vehicle	Biol.Rep. 2	37	RIOX2	Q8IUF8	4.98521
rel_fc_126_Vehicle_37	Normalized data	Vehicle	Biol.Rep. 2	37	TUBA8	Q9NY65	4.98521
rel_fc_126_Compound_37	Original data	Compound	Biol.Rep. 1	37	SLC39A1	Q9NY26	4.98641
rel_fc_126_Compound_37	Original data	Compound	Biol.Rep. 1	37	SEC61A2	Q9H9S3	4.98641
rel_fc_126_Vehicle_37	Original data	Vehicle	Biol.Rep. 1	37	FZD7	O75084	4.98641
rel_fc_126_Compound_37	Normalized data	Compound	Biol.Rep. 1	37	ADCK5	Q3MIX3	4.98772
rel_fc_126_Vehicle_37	Normalized data	Vehicle	Biol.Rep. 1	37	TMBIM6	P55061	4.98984
rel_fc_126_Vehicle_37	Normalized data	Vehicle	Biol.Rep. 1	37	TSEN54	Q7Z6J9	4.98984
rel_fc_126_Vehicle_37	Normalized data	Vehicle	Biol.Rep. 2	37	POLG2	Q9UHN1	4.98998
rel_fc_126_Compound_37	Original data	Compound	Biol.Rep. 1	37	TP53	P04637	4.99095
rel_fc_126_Compound_37	Original data	Compound	Biol.Rep. 2	37	SLC4A7	Q9Y6M7	4.99095
rel_fc_126_Compound_37	Original data	Compound	Biol.Rep. 2	37	C2CD2L	O14523	4.99095
rel_fc_126_Vehicle_37	Original data	Vehicle	Biol.Rep. 2	37	SLU7	O95391	4.99095
rel_fc_126_Vehicle_37	Normalized data	Vehicle	Biol.Rep. 2	37	POLR3G	O15318	4.99473
rel_fc_126_Vehicle_37	Normalized data	Vehicle	Biol.Rep. 1	37	TRMT10A	Q8TBZ6	4.99495
rel_fc_126_Vehicle_37	Original data	Vehicle	Biol.Rep. 1	37	HAUS5	O94927	4.99548
rel_fc_126_Vehicle_37	Original data	Vehicle	Biol.Rep. 2	37	HGSNAT	Q68CP4	4.99548
rel_fc_126_Vehicle_37	Normalized data	Vehicle	Biol.Rep. 2	37	YPEL5	P62699	4.99947
rel_fc_126_Compound_37	Original data	Compound	Biol.Rep. 1	37	WIZ	O95785	5
rel_fc_126_Compound_37	Original data	Compound	Biol.Rep. 2	37	PTPRG	P23470	5
rel_fc_126_Vehicle_37	Original data	Vehicle	Biol.Rep. 1	37	MAPK1IP1L	Q8NDC0	5
rel_fc_126_Vehicle_37	Original data	Vehicle	Biol.Rep. 1	37	HMGXB4	Q9UGU5	5
rel_fc_126_Vehicle_37	Original data	Vehicle	Biol.Rep. 2	37	ACCS	Q96QU6	5
rel_fc_126_Compound_37	Normalized data	Compound	Biol.Rep. 1	37	NHLRC3	Q5JS37	5.00236
rel_fc_126_Compound_37	Normalized data	Compound	Biol.Rep. 1	37	ZNF512B	Q96KM6	5.00236
rel_fc_126_Compound_37	Original data	Compound	Biol.Rep. 1	37	ZNRF2	Q8NHG8	5.0045
rel_fc_126_Compound_37	Original data	Compound	Biol.Rep. 2	37	CD34	P28906	5.0045
rel_fc_126_Compound_37	Normalized data	Compound	Biol.Rep. 2	37	ZC3H8	Q8N5P1	5.00479
rel_fc_126_Vehicle_37	Normalized data	Vehicle	Biol.Rep. 1	37	GGPS1	O95749	5.00511
rel_fc_126_Vehicle_37	Normalized data	Vehicle	Biol.Rep. 1	37	JAK3	P52333	5.00511
rel_fc_126_Compound_37	Normalized data	Compound	Biol.Rep. 1	37	PAGR1	Q9BTK6	5.00528
rel_fc_126_Compound_37	Original data	Compound	Biol.Rep. 1	37	FOXJ2	Q9P0K8	5.00899
rel_fc_126_Vehicle_37	Original data	Vehicle	Biol.Rep. 1	37	TMEM205	Q6UW68	5.00899
rel_fc_126_Vehicle_37	Original data	Vehicle	Biol.Rep. 1	37	LSM5	Q9Y4Y9	5.00899
rel_fc_126_Vehicle_37	Original data	Vehicle	Biol.Rep. 2	37	CTIF	O43310	5.00899
rel_fc_126_Compound_37	Normalized data	Compound	Biol.Rep. 2	37	IFI35	P80217	5.00907
rel_fc_126_Compound_37	Normalized data	Compound	Biol.Rep. 1	37	COG8	Q96MW5	5.01108
rel_fc_126_Compound_37	Normalized data	Compound	Biol.Rep. 2	37	KRT6B	P04259	5.01335
rel_fc_126_Compound_37	Original data	Compound	Biol.Rep. 1	37	MYO5A	Q9Y4I1	5.01346
rel_fc_126_Compound_37	Original data	Compound	Biol.Rep. 2	37	DST	Q03001	5.01346
rel_fc_126_Vehicle_37	Original data	Vehicle	Biol.Rep. 1	37	ZNRF1	Q8ND25	5.01346
rel_fc_126_Compound_37	Normalized data	Compound	Biol.Rep. 1	37	NAA38	Q9BRA0	5.01398
rel_fc_126_Vehicle_37	Normalized data	Vehicle	Biol.Rep. 1	37	NOM1	Q5C9Z4	5.0152
rel_fc_126_Vehicle_37	Normalized data	Vehicle	Biol.Rep. 1	37	TMBIM1	Q969X1	5.0152
rel_fc_126_Compound_37	Normalized data	Compound	Biol.Rep. 1	37	PI4K2B	Q8TCG2	5.01686
rel_fc_126_Vehicle_37	Original data	Vehicle	Biol.Rep. 1	37	PRUNE1	Q86TP1	5.01792
rel_fc_126_Vehicle_37	Original data	Vehicle	Biol.Rep. 2	37	EMC6	Q9BV81	5.01792
rel_fc_126_Vehicle_37	Original data	Vehicle	Biol.Rep. 2	37	CYHR1	Q6ZMK1	5.01792
rel_fc_126_Vehicle_37	Normalized data	Vehicle	Biol.Rep. 2	37	GFER	P55789	5.01826
rel_fc_126_Compound_37	Normalized data	Compound	Biol.Rep. 1	37	EIF2AK1	Q9BQI3	5.01975
rel_fc_126_Compound_37	Normalized data	Compound	Biol.Rep. 2	37	GNPTG	Q9UJJ9	5.02186
rel_fc_126_Vehicle_37	Original data	Vehicle	Biol.Rep. 2	37	SSU72	Q9NP77	5.02237
rel_fc_126_Vehicle_37	Normalized data	Vehicle	Biol.Rep. 2	37	ZBTB14	O43829	5.02293
rel_fc_126_Vehicle_37	Normalized data	Vehicle	Biol.Rep. 1	37	EIF2AK1	Q9BQI3	5.02521
rel_fc_126_Vehicle_37	Normalized data	Vehicle	Biol.Rep. 1	37	RELCH	Q9P260	5.02521
rel_fc_126_Vehicle_37	Normalized data	Vehicle	Biol.Rep. 1	37	STARD3	Q14849	5.02521
rel_fc_126_Vehicle_37	Normalized data	Vehicle	Biol.Rep. 1	37	ZNF48	Q96MX3	5.02521
rel_fc_126_Compound_37	Normalized data	Compound	Biol.Rep. 1	37	TMTC3	Q6ZXV5	5.02549
rel_fc_126_Compound_37	Original data	Compound	Biol.Rep. 2	37	CHCHD10	Q8WYQ3	5.0268
rel_fc_126_Vehicle_37	Original data	Vehicle	Biol.Rep. 1	37	EDEM1	Q92611	5.0268
rel_fc_126_Vehicle_37	Original data	Vehicle	Biol.Rep. 1	37	NDST1	P52848	5.0268
rel_fc_126_Vehicle_37	Original data	Vehicle	Biol.Rep. 2	37	ANAPC4	Q9UJX5	5.0268
rel_fc_126_Vehicle_37	Original data	Vehicle	Biol.Rep. 2	37	PET117	Q6UWS5	5.0268
rel_fc_126_Vehicle_37	Normalized data	Vehicle	Biol.Rep. 2	37	CENPH	Q9H3R5	5.02757
rel_fc_126_Vehicle_37	Normalized data	Vehicle	Biol.Rep. 2	37	GYG2	O15488	5.02757
rel_fc_126_Vehicle_37	Normalized data	Vehicle	Biol.Rep. 2	37	NEU3	Q9UQ49	5.02757
rel_fc_126_Compound_37	Normalized data	Compound	Biol.Rep. 2	37	C1orf131	Q8NDD1	5.03032
rel_fc_126_Compound_37	Normalized data	Compound	Biol.Rep. 2	37	ZSCAN2	Q7Z7L9	5.03032
rel_fc_126_Compound_37	Original data	Compound	Biol.Rep. 2	37	NSMCE4A	Q9NXX6	5.03122
rel_fc_126_Vehicle_37	Original data	Vehicle	Biol.Rep. 1	37	SHPRH	Q149N8	5.03122
rel_fc_126_Vehicle_37	Original data	Vehicle	Biol.Rep. 1	37	TMEM160	Q9NX00	5.03122
rel_fc_126_Vehicle_37	Original data	Vehicle	Biol.Rep. 2	37	PHACTR2	O75167	5.03122
rel_fc_126_Compound_37	Normalized data	Compound	Biol.Rep. 2	37	ERCC1	P07992	5.03453
rel_fc_126_Vehicle_37	Normalized data	Vehicle	Biol.Rep. 1	37	NHLRC3	Q5JS37	5.03516
rel_fc_126_Vehicle_37	Normalized data	Vehicle	Biol.Rep. 1	37	PRELID3B	Q9Y3B1	5.03516
rel_fc_126_Compound_37	Original data	Compound	Biol.Rep. 1	37	CD34	P28906	5.03562
rel_fc_126_Vehicle_37	Original data	Vehicle	Biol.Rep. 1	37	BTD	P43251	5.03562
rel_fc_126_Vehicle_37	Original data	Vehicle	Biol.Rep. 1	37	RASSF4	Q9H2L5	5.03562
rel_fc_126_Vehicle_37	Original data	Vehicle	Biol.Rep. 2	37	ATG13	O75143	5.03562
rel_fc_126_Vehicle_37	Normalized data	Vehicle	Biol.Rep. 2	37	MGAT2	Q10469	5.03682
rel_fc_126_Compound_37	Normalized data	Compound	Biol.Rep. 1	37	TRIM32	Q13049	5.03692
rel_fc_126_Compound_37	Normalized data	Compound	Biol.Rep. 2	37	NFKBIE	O00221	5.03873
rel_fc_126_Compound_37	Normalized data	Compound	Biol.Rep. 2	37	NHLRC3	Q5JS37	5.03873
rel_fc_126_Compound_37	Normalized data	Compound	Biol.Rep. 1	37	PPT2	Q9UMR5	5.03976
rel_fc_126_Vehicle_37	Normalized data	Vehicle	Biol.Rep. 1	37	ALKBH2	Q6NS38	5.04011
rel_fc_126_Compound_37	Normalized data	Compound	Biol.Rep. 1	37	TMEM205	Q6UW68	5.0426
rel_fc_126_Compound_37	Original data	Compound	Biol.Rep. 1	37	SP140L	Q9H930	5.04439
rel_fc_126_Vehicle_37	Original data	Vehicle	Biol.Rep. 1	37	DDX55	Q8NHQ9	5.04439
rel_fc_126_Vehicle_37	Original data	Vehicle	Biol.Rep. 1	37	PPT2	Q9UMR5	5.04439
rel_fc_126_Vehicle_37	Normalized data	Vehicle	Biol.Rep. 1	37	CXXC1	Q9P0U4	5.04505
rel_fc_126_Compound_37	Normalized data	Compound	Biol.Rep. 1	37	RPS6KA6	Q9UK32	5.04543
rel_fc_126_Compound_37	Normalized data	Compound	Biol.Rep. 2	37	CTIF	O43310	5.0471
rel_fc_126_Compound_37	Normalized data	Compound	Biol.Rep. 2	37	WTAP	Q15007	5.0471
rel_fc_126_Vehicle_37	Original data	Vehicle	Biol.Rep. 1	37	VPS8	Q8N3P4	5.04876
rel_fc_126_Vehicle_37	Original data	Vehicle	Biol.Rep. 1	37	UHRF1	Q96T88	5.04876
rel_fc_126_Vehicle_37	Original data	Vehicle	Biol.Rep. 2	37	IMMP1L	Q96LU5	5.04876
rel_fc_126_Vehicle_37	Normalized data	Vehicle	Biol.Rep. 1	37	NCOA2	Q15596	5.04996
rel_fc_126_Vehicle_37	Normalized data	Vehicle	Biol.Rep. 1	37	SWI5	Q1ZZU3	5.04996
rel_fc_126_Compound_37	Normalized data	Compound	Biol.Rep. 2	37	CHTOP	Q9Y3Y2	5.05126
rel_fc_126_Compound_37	Normalized data	Compound	Biol.Rep. 2	37	NDUFAF8	A1L188	5.05126
rel_fc_126_Compound_37	Normalized data	Compound	Biol.Rep. 2	37	RSF1	Q96T23	5.05126
rel_fc_126_Compound_37	Original data	Compound	Biol.Rep. 1	37	ATF2	P15336	5.05311
rel_fc_126_Vehicle_37	Original data	Vehicle	Biol.Rep. 1	37	TRIOBP	Q9H2D6	5.05311
rel_fc_126_Compound_37	Normalized data	Compound	Biol.Rep. 2	37	C1GALT1	Q9NS00	5.05541
rel_fc_126_Compound_37	Normalized data	Compound	Biol.Rep. 2	37	TNIK	Q9UKE5	5.05541
rel_fc_126_Compound_37	Normalized data	Compound	Biol.Rep. 1	37	TMEM160	Q9NX00	5.0567
rel_fc_126_Compound_37	Original data	Compound	Biol.Rep. 1	37	SLC35B1	P78383	5.05745
rel_fc_126_Vehicle_37	Normalized data	Vehicle	Biol.Rep. 2	37	SLU7	O95391	5.05968
rel_fc_126_Vehicle_37	Normalized data	Vehicle	Biol.Rep. 1	37	SUZ12	Q15022	5.05974
rel_fc_126_Compound_37	Original data	Compound	Biol.Rep. 1	37	SKA1	Q96BD8	5.06178
rel_fc_126_Compound_37	Normalized data	Compound	Biol.Rep. 1	37	RFX2	P48378	5.06231
rel_fc_126_Compound_37	Normalized data	Compound	Biol.Rep. 2	37	GYG2	O15488	5.06368
rel_fc_126_Compound_37	Normalized data	Compound	Biol.Rep. 2	37	RMND1	Q9NWS8	5.06368
rel_fc_126_Vehicle_37	Normalized data	Vehicle	Biol.Rep. 2	37	HGSNAT	Q68CP4	5.06421
rel_fc_126_Vehicle_37	Normalized data	Vehicle	Biol.Rep. 1	37	FAAP100	Q0VG06	5.06461
rel_fc_126_Compound_37	Original data	Compound	Biol.Rep. 1	37	RAD51B	O15315	5.06609
rel_fc_126_Vehicle_37	Original data	Vehicle	Biol.Rep. 1	37	TNFRSF1A	P19438	5.06609
rel_fc_126_Vehicle_37	Original data	Vehicle	Biol.Rep. 1	37	FBXL12	Q9NXK8	5.06609
rel_fc_126_Compound_37	Normalized data	Compound	Biol.Rep. 1	37	GRAMD1A	Q96CP6	5.06789
rel_fc_126_Vehicle_37	Normalized data	Vehicle	Biol.Rep. 2	37	ACCS	Q96QU6	5.06873
rel_fc_126_Compound_37	Original data	Compound	Biol.Rep. 2	37	ZC3H8	Q8N5P1	5.07039
rel_fc_126_Compound_37	Normalized data	Compound	Biol.Rep. 1	37	CXXC1	Q9P0U4	5.07067
rel_fc_126_Compound_37	Normalized data	Compound	Biol.Rep. 1	37	MSANTD2	Q6P1R3	5.07067
rel_fc_126_Compound_37	Normalized data	Compound	Biol.Rep. 2	37	MBTPS2	O43462	5.0719
rel_fc_126_Compound_37	Normalized data	Compound	Biol.Rep. 1	37	IKZF1	Q13422	5.07345
rel_fc_126_Compound_37	Normalized data	Compound	Biol.Rep. 1	37	SLAIN1	Q8ND83	5.07345
rel_fc_126_Compound_37	Original data	Compound	Biol.Rep. 2	37	IFI35	P80217	5.07468
rel_fc_126_Vehicle_37	Original data	Vehicle	Biol.Rep. 1	37	SLC44A1	Q8WWI5	5.07468
rel_fc_126_Vehicle_37	Original data	Vehicle	Biol.Rep. 2	37	TP53BP2	Q13625	5.07468
rel_fc_126_Compound_37	Normalized data	Compound	Biol.Rep. 2	37	S100A8	P05109	5.07599
rel_fc_126_Vehicle_37	Normalized data	Vehicle	Biol.Rep. 2	37	CTIF	O43310	5.07772
rel_fc_126_Compound_37	Original data	Compound	Biol.Rep. 1	37	ATRN	O75882	5.07895
rel_fc_126_Compound_37	Original data	Compound	Biol.Rep. 2	37	KRT6B	P04259	5.07895
rel_fc_126_Vehicle_37	Original data	Vehicle	Biol.Rep. 1	37	CHRNA5	P30532	5.07895
rel_fc_126_Vehicle_37	Original data	Vehicle	Biol.Rep. 1	37	FER	P16591	5.07895
rel_fc_126_Vehicle_37	Original data	Vehicle	Biol.Rep. 1	37	KLHL7	Q8IXQ5	5.07895
rel_fc_126_Vehicle_37	Original data	Vehicle	Biol.Rep. 2	37	RGS14	O43566	5.07895
rel_fc_126_Compound_37	Normalized data	Compound	Biol.Rep. 2	37	ANKRD50	Q9ULJ7	5.08007
rel_fc_126_Vehicle_37	Original data	Vehicle	Biol.Rep. 1	37	YIPF4	Q9BSR8	5.08321
rel_fc_126_Vehicle_37	Normalized data	Vehicle	Biol.Rep. 1	37	TONSL	Q96HA7	5.08391
rel_fc_126_Compound_37	Normalized data	Compound	Biol.Rep. 2	37	LRP5	O75197	5.08414
rel_fc_126_Compound_37	Normalized data	Compound	Biol.Rep. 1	37	AKAP12	Q02952	5.0845
rel_fc_126_Vehicle_37	Normalized data	Vehicle	Biol.Rep. 2	37	CYHR1	Q6ZMK1	5.08665
rel_fc_126_Vehicle_37	Normalized data	Vehicle	Biol.Rep. 2	37	EMC6	Q9BV81	5.08665
rel_fc_126_Compound_37	Original data	Compound	Biol.Rep. 2	37	GNPTG	Q9UJJ9	5.08746
rel_fc_126_Vehicle_37	Original data	Vehicle	Biol.Rep. 1	37	EHBP1	Q8NDI1	5.08746
rel_fc_126_Vehicle_37	Original data	Vehicle	Biol.Rep. 2	37	RAB9B	Q9NP90	5.08746
rel_fc_126_Compound_37	Normalized data	Compound	Biol.Rep. 2	37	GPRC5C	Q9NQ84	5.0882
rel_fc_126_Vehicle_37	Normalized data	Vehicle	Biol.Rep. 1	37	KHK	P50053	5.08869
rel_fc_126_Compound_37	Normalized data	Compound	Biol.Rep. 1	37	BPTF	Q12830	5.09
rel_fc_126_Compound_37	Normalized data	Compound	Biol.Rep. 1	37	NOM1	Q5C9Z4	5.09
rel_fc_126_Vehicle_37	Normalized data	Vehicle	Biol.Rep. 2	37	SSU72	Q9NP77	5.0911
rel_fc_126_Compound_37	Original data	Compound	Biol.Rep. 1	37	FAM111A	Q96PZ2	5.0917
rel_fc_126_Compound_37	Normalized data	Compound	Biol.Rep. 2	37	POLG2	Q9UHN1	5.09225
rel_fc_126_Compound_37	Normalized data	Compound	Biol.Rep. 2	37	VAMP4	O75379	5.09225
rel_fc_126_Vehicle_37	Normalized data	Vehicle	Biol.Rep. 1	37	GNG11	P61952	5.09346
rel_fc_126_Vehicle_37	Normalized data	Vehicle	Biol.Rep. 1	37	MBTPS1	Q14703	5.09346
rel_fc_126_Vehicle_37	Normalized data	Vehicle	Biol.Rep. 1	37	RFX2	P48378	5.09346
rel_fc_126_Compound_37	Normalized data	Compound	Biol.Rep. 1	37	CCP110	O43303	5.09547
rel_fc_126_Compound_37	Normalized data	Compound	Biol.Rep. 1	37	ZBTB44	Q8NCP5	5.09547
rel_fc_126_Vehicle_37	Normalized data	Vehicle	Biol.Rep. 2	37	ANAPC4	Q9UJX5	5.09553
rel_fc_126_Vehicle_37	Normalized data	Vehicle	Biol.Rep. 2	37	PET117	Q6UWS5	5.09553
rel_fc_126_Compound_37	Original data	Compound	Biol.Rep. 1	37	RECK	O95980	5.09592
rel_fc_126_Compound_37	Original data	Compound	Biol.Rep. 2	37	ZSCAN2	Q7Z7L9	5.09592
rel_fc_126_Compound_37	Original data	Compound	Biol.Rep. 2	37	C1orf131	Q8NDD1	5.09592
rel_fc_126_Vehicle_37	Original data	Vehicle	Biol.Rep. 1	37	XRCC1	P18887	5.09592
rel_fc_126_Vehicle_37	Original data	Vehicle	Biol.Rep. 1	37	ING1	Q9UK53	5.09592
rel_fc_126_Vehicle_37	Original data	Vehicle	Biol.Rep. 2	37	IL17RB	Q9NRM6	5.09592
rel_fc_126_Compound_37	Normalized data	Compound	Biol.Rep. 2	37	ALKBH2	Q6NS38	5.09628
rel_fc_126_Compound_37	Normalized data	Compound	Biol.Rep. 2	37	MAP2K6	P52564	5.09628
rel_fc_126_Vehicle_37	Normalized data	Vehicle	Biol.Rep. 2	37	PHACTR2	O75167	5.09995
rel_fc_126_Compound_37	Original data	Compound	Biol.Rep. 2	37	ERCC1	P07992	5.10014
rel_fc_126_Vehicle_37	Original data	Vehicle	Biol.Rep. 1	37	RPL26L1	Q9UNX3	5.10014
rel_fc_126_Vehicle_37	Original data	Vehicle	Biol.Rep. 1	37	BPTF	Q12830	5.10014
rel_fc_126_Compound_37	Normalized data	Compound	Biol.Rep. 2	37	CCDC174	Q6PII3	5.10031
rel_fc_126_Compound_37	Normalized data	Compound	Biol.Rep. 2	37	CENPH	Q9H3R5	5.10031
rel_fc_126_Compound_37	Original data	Compound	Biol.Rep. 2	37	NFKBIE	O00221	5.10434
rel_fc_126_Compound_37	Original data	Compound	Biol.Rep. 2	37	NHLRC3	Q5JS37	5.10434
rel_fc_126_Vehicle_37	Original data	Vehicle	Biol.Rep. 1	37	CASK	O14936	5.10434
rel_fc_126_Vehicle_37	Original data	Vehicle	Biol.Rep. 2	37	CDKN2B	P42772	5.10434
rel_fc_126_Vehicle_37	Original data	Vehicle	Biol.Rep. 2	37	IRF2BPL	Q9H1B7	5.10434
rel_fc_126_Vehicle_37	Normalized data	Vehicle	Biol.Rep. 2	37	ATG13	O75143	5.10435
rel_fc_126_Compound_37	Original data	Compound	Biol.Rep. 1	37	TMEM50B	P56557	5.10852
rel_fc_126_Vehicle_37	Original data	Vehicle	Biol.Rep. 1	37	TMEM87B	Q96K49	5.10852
rel_fc_126_Compound_37	Normalized data	Compound	Biol.Rep. 1	37	SUZ12	Q15022	5.10907
rel_fc_126_Compound_37	Normalized data	Compound	Biol.Rep. 2	37	ACCS	Q96QU6	5.11231
rel_fc_126_Compound_37	Original data	Compound	Biol.Rep. 2	37	CTIF	O43310	5.1127
rel_fc_126_Compound_37	Original data	Compound	Biol.Rep. 2	37	WTAP	Q15007	5.1127
rel_fc_126_Vehicle_37	Original data	Vehicle	Biol.Rep. 2	37	KLC3	Q6P597	5.1127
rel_fc_126_Compound_37	Normalized data	Compound	Biol.Rep. 1	37	MPLKIP	Q8TAP9	5.11447
rel_fc_126_Compound_37	Normalized data	Compound	Biol.Rep. 2	37	TMEM9B	Q9NQ34	5.11629
rel_fc_126_Compound_37	Original data	Compound	Biol.Rep. 2	37	RSF1	Q96T23	5.11686
rel_fc_126_Compound_37	Original data	Compound	Biol.Rep. 2	37	NDUFAF8	A1L188	5.11686
rel_fc_126_Compound_37	Original data	Compound	Biol.Rep. 2	37	CHTOP	Q9Y3Y2	5.11686
rel_fc_126_Vehicle_37	Original data	Vehicle	Biol.Rep. 1	37	ETFRF1	Q6IPR1	5.11686
rel_fc_126_Vehicle_37	Original data	Vehicle	Biol.Rep. 1	37	ZNF512B	Q96KM6	5.11686
rel_fc_126_Vehicle_37	Original data	Vehicle	Biol.Rep. 2	37	GPATCH4	Q5T3I0	5.11686
rel_fc_126_Vehicle_37	Normalized data	Vehicle	Biol.Rep. 2	37	IMMP1L	Q96LU5	5.11749
rel_fc_126_Compound_37	Normalized data	Compound	Biol.Rep. 2	37	ALKBH3	Q96Q83	5.12026
rel_fc_126_Compound_37	Original data	Compound	Biol.Rep. 1	37	RSL24D1	Q9UHA3	5.12102
rel_fc_126_Compound_37	Original data	Compound	Biol.Rep. 1	37	ARG2	P78540	5.12102
rel_fc_126_Compound_37	Original data	Compound	Biol.Rep. 2	37	C1GALT1	Q9NS00	5.12102
rel_fc_126_Compound_37	Original data	Compound	Biol.Rep. 2	37	TNIK	Q9UKE5	5.12102
rel_fc_126_Vehicle_37	Normalized data	Vehicle	Biol.Rep. 1	37	PRKACB	P22694	5.12175
rel_fc_126_Vehicle_37	Original data	Vehicle	Biol.Rep. 1	37	KRT8	P05787	5.12516
rel_fc_126_Vehicle_37	Original data	Vehicle	Biol.Rep. 2	37	MAP2K6	P52564	5.12516
rel_fc_126_Compound_37	Normalized data	Compound	Biol.Rep. 2	37	PHACTR2	O75167	5.12817
rel_fc_126_Compound_37	Original data	Compound	Biol.Rep. 2	37	RMND1	Q9NWS8	5.12928
rel_fc_126_Compound_37	Original data	Compound	Biol.Rep. 2	37	GYG2	O15488	5.12928
rel_fc_126_Vehicle_37	Original data	Vehicle	Biol.Rep. 1	37	NRSN2	Q9GZP1	5.12928
rel_fc_126_Vehicle_37	Original data	Vehicle	Biol.Rep. 2	37	SLC4A7	Q9Y6M7	5.12928
rel_fc_126_Vehicle_37	Original data	Vehicle	Biol.Rep. 2	37	PIGH	Q14442	5.12928
rel_fc_126_Vehicle_37	Original data	Vehicle	Biol.Rep. 2	37	AIF1	P55008	5.12928
rel_fc_126_Compound_37	Normalized data	Compound	Biol.Rep. 1	37	ETFRF1	Q6IPR1	5.13056
rel_fc_126_Vehicle_37	Normalized data	Vehicle	Biol.Rep. 1	37	GRAMD1A	Q96CP6	5.13106
rel_fc_126_Compound_37	Normalized data	Compound	Biol.Rep. 1	37	ALAD	P13716	5.13323
rel_fc_126_Compound_37	Normalized data	Compound	Biol.Rep. 1	37	NISCH	Q9Y2I1	5.13323
rel_fc_126_Compound_37	Original data	Compound	Biol.Rep. 1	37	CENPE	Q02224	5.1334
rel_fc_126_Vehicle_37	Normalized data	Vehicle	Biol.Rep. 1	37	ATL1	Q8WXF7	5.13569
rel_fc_126_Vehicle_37	Normalized data	Vehicle	Biol.Rep. 1	37	LTBR	P36941	5.13569
rel_fc_126_Vehicle_37	Normalized data	Vehicle	Biol.Rep. 1	37	RFC1	P35251	5.13569
rel_fc_126_Compound_37	Normalized data	Compound	Biol.Rep. 1	37	RASSF4	Q9H2L5	5.13589
rel_fc_126_Compound_37	Normalized data	Compound	Biol.Rep. 2	37	PIGH	Q14442	5.13603
rel_fc_126_Compound_37	Normalized data	Compound	Biol.Rep. 2	37	RGS14	O43566	5.13603
rel_fc_126_Compound_37	Original data	Compound	Biol.Rep. 2	37	MBTPS2	O43462	5.1375
rel_fc_126_Vehicle_37	Original data	Vehicle	Biol.Rep. 1	37	TAF8	Q7Z7C8	5.1375
rel_fc_126_Compound_37	Original data	Compound	Biol.Rep. 2	37	S100A8	P05109	5.1416
rel_fc_126_Vehicle_37	Original data	Vehicle	Biol.Rep. 1	37	DNAJC17	Q9NVM6	5.1416
rel_fc_126_Vehicle_37	Original data	Vehicle	Biol.Rep. 2	37	CHCHD10	Q8WYQ3	5.1416
rel_fc_126_Vehicle_37	Normalized data	Vehicle	Biol.Rep. 2	37	TP53BP2	Q13625	5.14341
rel_fc_126_Compound_37	Normalized data	Compound	Biol.Rep. 1	37	FER	P16591	5.14384
rel_fc_126_Compound_37	Normalized data	Compound	Biol.Rep. 1	37	FOSL1	P15407	5.14384
rel_fc_126_Compound_37	Normalized data	Compound	Biol.Rep. 1	37	MTMR4	Q9NYA4	5.14384
rel_fc_126_Compound_37	Normalized data	Compound	Biol.Rep. 1	37	TMEM87B	Q96K49	5.14384
rel_fc_126_Vehicle_37	Normalized data	Vehicle	Biol.Rep. 1	37	ACOT11	Q8WXI4	5.14491
rel_fc_126_Vehicle_37	Normalized data	Vehicle	Biol.Rep. 1	37	TMEM168	Q9H0V1	5.14491
rel_fc_126_Compound_37	Original data	Compound	Biol.Rep. 2	37	ANKRD50	Q9ULJ7	5.14568
rel_fc_126_Vehicle_37	Original data	Vehicle	Biol.Rep. 1	37	KCNK6	Q9Y257	5.14568
rel_fc_126_Vehicle_37	Original data	Vehicle	Biol.Rep. 1	37	CCDC88C	Q9P219	5.14568
rel_fc_126_Vehicle_37	Original data	Vehicle	Biol.Rep. 2	37	TMPPE	Q6ZT21	5.14568
rel_fc_126_Vehicle_37	Original data	Vehicle	Biol.Rep. 2	37	LRP5	O75197	5.14568
rel_fc_126_Vehicle_37	Normalized data	Vehicle	Biol.Rep. 2	37	RGS14	O43566	5.14768
rel_fc_126_Compound_37	Normalized data	Compound	Biol.Rep. 2	37	CYHR1	Q6ZMK1	5.14774
rel_fc_126_Compound_37	Normalized data	Compound	Biol.Rep. 1	37	LSP1	P33241	5.14911
rel_fc_126_Vehicle_37	Normalized data	Vehicle	Biol.Rep. 1	37	AZGP1	P25311	5.1495
rel_fc_126_Vehicle_37	Normalized data	Vehicle	Biol.Rep. 1	37	LRP8	Q14114	5.1495
rel_fc_126_Vehicle_37	Normalized data	Vehicle	Biol.Rep. 1	37	NISCH	Q9Y2I1	5.1495
rel_fc_126_Compound_37	Original data	Compound	Biol.Rep. 2	37	LRP5	O75197	5.14975
rel_fc_126_Vehicle_37	Original data	Vehicle	Biol.Rep. 1	37	TGDS	O95455	5.14975
rel_fc_126_Vehicle_37	Original data	Vehicle	Biol.Rep. 2	37	MELK	Q14680	5.14975
rel_fc_126_Compound_37	Normalized data	Compound	Biol.Rep. 2	37	BACH1	O14867	5.15163
rel_fc_126_Compound_37	Normalized data	Compound	Biol.Rep. 1	37	RELCH	Q9P260	5.15174
rel_fc_126_Compound_37	Original data	Compound	Biol.Rep. 2	37	GPRC5C	Q9NQ84	5.15381
rel_fc_126_Vehicle_37	Original data	Vehicle	Biol.Rep. 1	37	DAZAP2	Q15038	5.15381
rel_fc_126_Vehicle_37	Original data	Vehicle	Biol.Rep. 1	37	RTTN	Q86VV8	5.15381
rel_fc_126_Vehicle_37	Normalized data	Vehicle	Biol.Rep. 1	37	MFAP3	P55082	5.15407
rel_fc_126_Vehicle_37	Normalized data	Vehicle	Biol.Rep. 1	37	NR2C2	P49116	5.15407
rel_fc_126_Compound_37	Normalized data	Compound	Biol.Rep. 2	37	TUBA8	Q9NY65	5.1555
rel_fc_126_Vehicle_37	Normalized data	Vehicle	Biol.Rep. 2	37	RAB9B	Q9NP90	5.15619
rel_fc_126_Compound_37	Original data	Compound	Biol.Rep. 2	37	POLG2	Q9UHN1	5.15785
rel_fc_126_Compound_37	Original data	Compound	Biol.Rep. 2	37	VAMP4	O75379	5.15785
rel_fc_126_Vehicle_37	Original data	Vehicle	Biol.Rep. 1	37	TYSND1	Q2T9J0	5.15785
rel_fc_126_Vehicle_37	Original data	Vehicle	Biol.Rep. 1	37	AKAP12	Q02952	5.15785
rel_fc_126_Vehicle_37	Normalized data	Vehicle	Biol.Rep. 1	37	FZD7	O75084	5.15863
rel_fc_126_Compound_37	Normalized data	Compound	Biol.Rep. 1	37	FZD7	O75084	5.1596
rel_fc_126_Compound_37	Original data	Compound	Biol.Rep. 2	37	ALKBH2	Q6NS38	5.16189
rel_fc_126_Compound_37	Original data	Compound	Biol.Rep. 2	37	MAP2K6	P52564	5.16189
rel_fc_126_Vehicle_37	Original data	Vehicle	Biol.Rep. 1	37	SLC35E1	Q96K37	5.16189
rel_fc_126_Vehicle_37	Original data	Vehicle	Biol.Rep. 1	37	ESPL1	Q14674	5.16189
rel_fc_126_Vehicle_37	Original data	Vehicle	Biol.Rep. 2	37	IVNS1ABP	Q9Y6Y0	5.16189
rel_fc_126_Vehicle_37	Original data	Vehicle	Biol.Rep. 2	37	SPECC1L	Q69YQ0	5.16189
rel_fc_126_Vehicle_37	Normalized data	Vehicle	Biol.Rep. 2	37	IL17RB	Q9NRM6	5.16465
rel_fc_126_Compound_37	Normalized data	Compound	Biol.Rep. 1	37	GNG11	P61952	5.16482
rel_fc_126_Compound_37	Original data	Compound	Biol.Rep. 1	37	ACTR8	Q9H981	5.16591
rel_fc_126_Compound_37	Original data	Compound	Biol.Rep. 2	37	CENPH	Q9H3R5	5.16591
rel_fc_126_Compound_37	Original data	Compound	Biol.Rep. 2	37	CCDC174	Q6PII3	5.16591
rel_fc_126_Vehicle_37	Original data	Vehicle	Biol.Rep. 1	37	HLA-H	P01893	5.16591
rel_fc_126_Compound_37	Normalized data	Compound	Biol.Rep. 2	37	CBFA2T3	O75081	5.16706
rel_fc_126_Vehicle_37	Normalized data	Vehicle	Biol.Rep. 1	37	HAUS5	O94927	5.1677
rel_fc_126_Compound_37	Original data	Compound	Biol.Rep. 1	37	HECTD4	Q9Y4D8	5.16993
rel_fc_126_Vehicle_37	Original data	Vehicle	Biol.Rep. 2	37	MYO5A	Q9Y4I1	5.16993
rel_fc_126_Compound_37	Normalized data	Compound	Biol.Rep. 1	37	TRIOBP	Q9H2D6	5.17002
rel_fc_126_Compound_37	Normalized data	Compound	Biol.Rep. 2	37	OPLAH	O14841	5.17089
rel_fc_126_Compound_37	Normalized data	Compound	Biol.Rep. 2	37	PHLDB1	Q86UU1	5.17089
rel_fc_126_Vehicle_37	Normalized data	Vehicle	Biol.Rep. 1	37	HMGXB4	Q9UGU5	5.17222
rel_fc_126_Vehicle_37	Normalized data	Vehicle	Biol.Rep. 1	37	MAPK1IP1L	Q8NDC0	5.17222
rel_fc_126_Compound_37	Normalized data	Compound	Biol.Rep. 1	37	PRKACB	P22694	5.17261
rel_fc_126_Compound_37	Normalized data	Compound	Biol.Rep. 1	37	SWI5	Q1ZZU3	5.17261
rel_fc_126_Vehicle_37	Normalized data	Vehicle	Biol.Rep. 2	37	CDKN2B	P42772	5.17307
rel_fc_126_Vehicle_37	Normalized data	Vehicle	Biol.Rep. 2	37	IRF2BPL	Q9H1B7	5.17307
rel_fc_126_Compound_37	Normalized data	Compound	Biol.Rep. 2	37	MYO5A	Q9Y4I1	5.17471
rel_fc_126_Compound_37	Normalized data	Compound	Biol.Rep. 1	37	TNFRSF1A	P19438	5.1752
rel_fc_126_Compound_37	Normalized data	Compound	Biol.Rep. 1	37	ACP3	P15309	5.17778
rel_fc_126_Compound_37	Original data	Compound	Biol.Rep. 1	37	REV3L	O60673	5.17792
rel_fc_126_Compound_37	Original data	Compound	Biol.Rep. 2	37	ACCS	Q96QU6	5.17792
rel_fc_126_Vehicle_37	Original data	Vehicle	Biol.Rep. 2	37	MED26	O95402	5.17792
rel_fc_126_Vehicle_37	Original data	Vehicle	Biol.Rep. 2	37	MRPL24	Q96A35	5.17792
rel_fc_126_Vehicle_37	Original data	Vehicle	Biol.Rep. 2	37	EVI2A	P22794	5.17792
rel_fc_126_Vehicle_37	Normalized data	Vehicle	Biol.Rep. 1	37	LSM5	Q9Y4Y9	5.18121
rel_fc_126_Vehicle_37	Normalized data	Vehicle	Biol.Rep. 1	37	TMEM205	Q6UW68	5.18121
rel_fc_126_Vehicle_37	Normalized data	Vehicle	Biol.Rep. 2	37	KLC3	Q6P597	5.18143
rel_fc_126_Compound_37	Original data	Compound	Biol.Rep. 2	37	TMEM9B	Q9NQ34	5.1819
rel_fc_126_Vehicle_37	Original data	Vehicle	Biol.Rep. 1	37	ST8SIA4	Q92187	5.1819
rel_fc_126_Compound_37	Normalized data	Compound	Biol.Rep. 2	37	GFER	P55789	5.18232
rel_fc_126_Compound_37	Normalized data	Compound	Biol.Rep. 2	37	GUCY1B1	Q02153	5.18232
rel_fc_126_Compound_37	Normalized data	Compound	Biol.Rep. 2	37	HGFAC	Q04756	5.18232
rel_fc_126_Compound_37	Normalized data	Compound	Biol.Rep. 1	37	ATL1	Q8WXF7	5.18294
rel_fc_126_Compound_37	Normalized data	Compound	Biol.Rep. 1	37	HMGXB4	Q9UGU5	5.18551
rel_fc_126_Compound_37	Normalized data	Compound	Biol.Rep. 1	37	PRUNE1	Q86TP1	5.18551
rel_fc_126_Compound_37	Normalized data	Compound	Biol.Rep. 1	37	YIPF4	Q9BSR8	5.18551
rel_fc_126_Vehicle_37	Normalized data	Vehicle	Biol.Rep. 2	37	GPATCH4	Q5T3I0	5.18559
rel_fc_126_Vehicle_37	Normalized data	Vehicle	Biol.Rep. 1	37	ZNRF1	Q8ND25	5.18568
rel_fc_126_Compound_37	Original data	Compound	Biol.Rep. 1	37	MLXIP	Q9HAP2	5.18587
rel_fc_126_Compound_37	Original data	Compound	Biol.Rep. 2	37	ALKBH3	Q96Q83	5.18587
rel_fc_126_Compound_37	Normalized data	Compound	Biol.Rep. 1	37	MT1F	P04733	5.18807
rel_fc_126_Vehicle_37	Original data	Vehicle	Biol.Rep. 2	37	KRT6B	P04259	5.18982
rel_fc_126_Vehicle_37	Normalized data	Vehicle	Biol.Rep. 1	37	PRUNE1	Q86TP1	5.19014
rel_fc_126_Compound_37	Normalized data	Compound	Biol.Rep. 2	37	RAB9B	Q9NP90	5.19367
rel_fc_126_Compound_37	Original data	Compound	Biol.Rep. 2	37	PHACTR2	O75167	5.19377
rel_fc_126_Vehicle_37	Original data	Vehicle	Biol.Rep. 1	37	GBA2	Q9HCG7	5.19377
rel_fc_126_Vehicle_37	Original data	Vehicle	Biol.Rep. 2	37	CDCA4	Q9BXL8	5.19377
rel_fc_126_Vehicle_37	Normalized data	Vehicle	Biol.Rep. 2	37	MAP2K6	P52564	5.19388
rel_fc_126_Compound_37	Normalized data	Compound	Biol.Rep. 1	37	MAPK1IP1L	Q8NDC0	5.19574
rel_fc_126_Compound_37	Normalized data	Compound	Biol.Rep. 2	37	PIGP	P57054	5.19743
rel_fc_126_Vehicle_37	Original data	Vehicle	Biol.Rep. 1	37	LBH	Q53QV2	5.19771
rel_fc_126_Vehicle_37	Original data	Vehicle	Biol.Rep. 1	37	PHACTR1	Q9C0D0	5.19771
rel_fc_126_Vehicle_37	Normalized data	Vehicle	Biol.Rep. 2	37	AIF1	P55008	5.19801
rel_fc_126_Vehicle_37	Normalized data	Vehicle	Biol.Rep. 2	37	PIGH	Q14442	5.19801
rel_fc_126_Vehicle_37	Normalized data	Vehicle	Biol.Rep. 2	37	SLC4A7	Q9Y6M7	5.19801
rel_fc_126_Vehicle_37	Normalized data	Vehicle	Biol.Rep. 1	37	EDEM1	Q92611	5.19902
rel_fc_126_Vehicle_37	Normalized data	Vehicle	Biol.Rep. 1	37	NDST1	P52848	5.19902
rel_fc_126_Compound_37	Normalized data	Compound	Biol.Rep. 1	37	GPAM	Q9HCL2	5.20083
rel_fc_126_Compound_37	Normalized data	Compound	Biol.Rep. 1	37	TAP1	Q03518	5.20083
rel_fc_126_Compound_37	Original data	Compound	Biol.Rep. 1	37	LEMD2	Q8NC56	5.20163
rel_fc_126_Compound_37	Original data	Compound	Biol.Rep. 2	37	PIGH	Q14442	5.20163
rel_fc_126_Compound_37	Original data	Compound	Biol.Rep. 2	37	RGS14	O43566	5.20163
rel_fc_126_Vehicle_37	Original data	Vehicle	Biol.Rep. 2	37	ATP9B	O43861	5.20163
rel_fc_126_Vehicle_37	Normalized data	Vehicle	Biol.Rep. 1	37	SHPRH	Q149N8	5.20344
rel_fc_126_Vehicle_37	Normalized data	Vehicle	Biol.Rep. 1	37	TMEM160	Q9NX00	5.20344
rel_fc_126_Vehicle_37	Original data	Vehicle	Biol.Rep. 1	37	CAV1	Q03135	5.20555
rel_fc_126_Compound_37	Normalized data	Compound	Biol.Rep. 1	37	CLCN3	P51790	5.2059
rel_fc_126_Vehicle_37	Normalized data	Vehicle	Biol.Rep. 1	37	BTD	P43251	5.20784
rel_fc_126_Vehicle_37	Normalized data	Vehicle	Biol.Rep. 1	37	RASSF4	Q9H2L5	5.20784
rel_fc_126_Compound_37	Normalized data	Compound	Biol.Rep. 2	37	NEU3	Q9UQ49	5.20866
rel_fc_126_Compound_37	Normalized data	Compound	Biol.Rep. 2	37	POLR3G	O15318	5.20866
rel_fc_126_Compound_37	Original data	Compound	Biol.Rep. 1	37	IL13RA1	P78552	5.20945
rel_fc_126_Compound_37	Original data	Compound	Biol.Rep. 1	37	TMBIM1	Q969X1	5.20945
rel_fc_126_Vehicle_37	Original data	Vehicle	Biol.Rep. 1	37	MSANTD2	Q6P1R3	5.20945
rel_fc_126_Vehicle_37	Normalized data	Vehicle	Biol.Rep. 2	37	CHCHD10	Q8WYQ3	5.21033
rel_fc_126_Compound_37	Original data	Compound	Biol.Rep. 1	37	NFKBIE	O00221	5.21335
rel_fc_126_Compound_37	Original data	Compound	Biol.Rep. 2	37	CYHR1	Q6ZMK1	5.21335
rel_fc_126_Vehicle_37	Original data	Vehicle	Biol.Rep. 1	37	CLCN3	P51790	5.21335
rel_fc_126_Vehicle_37	Original data	Vehicle	Biol.Rep. 1	37	MBTPS2	O43462	5.21335
rel_fc_126_Compound_37	Normalized data	Compound	Biol.Rep. 1	37	SHPRH	Q149N8	5.21347
rel_fc_126_Vehicle_37	Normalized data	Vehicle	Biol.Rep. 2	37	LRP5	O75197	5.21441
rel_fc_126_Vehicle_37	Normalized data	Vehicle	Biol.Rep. 2	37	TMPPE	Q6ZT21	5.21441
rel_fc_126_Compound_37	Normalized data	Compound	Biol.Rep. 1	37	ZNRF1	Q8ND25	5.21599
rel_fc_126_Vehicle_37	Normalized data	Vehicle	Biol.Rep. 1	37	DDX55	Q8NHQ9	5.21661
rel_fc_126_Vehicle_37	Normalized data	Vehicle	Biol.Rep. 1	37	PPT2	Q9UMR5	5.21661
rel_fc_126_Compound_37	Original data	Compound	Biol.Rep. 1	37	CTNNBIP1	Q9NSA3	5.21723
rel_fc_126_Compound_37	Original data	Compound	Biol.Rep. 1	37	SDHAF3	Q9NRP4	5.21723
rel_fc_126_Compound_37	Original data	Compound	Biol.Rep. 2	37	BACH1	O14867	5.21723
rel_fc_126_Vehicle_37	Normalized data	Vehicle	Biol.Rep. 2	37	MELK	Q14680	5.21848
rel_fc_126_Vehicle_37	Normalized data	Vehicle	Biol.Rep. 1	37	UHRF1	Q96T88	5.22098
rel_fc_126_Vehicle_37	Normalized data	Vehicle	Biol.Rep. 1	37	VPS8	Q8N3P4	5.22098
rel_fc_126_Compound_37	Original data	Compound	Biol.Rep. 1	37	CRTC3	Q6UUV7	5.2211
rel_fc_126_Compound_37	Original data	Compound	Biol.Rep. 2	37	TUBA8	Q9NY65	5.2211
rel_fc_126_Vehicle_37	Original data	Vehicle	Biol.Rep. 1	37	TAP1	Q03518	5.2211
rel_fc_126_Vehicle_37	Original data	Vehicle	Biol.Rep. 1	37	FNDC3B	Q53EP0	5.2211
rel_fc_126_Vehicle_37	Original data	Vehicle	Biol.Rep. 2	37	S100A8	P05109	5.2211
rel_fc_126_Compound_37	Normalized data	Compound	Biol.Rep. 2	37	CD69	Q07108	5.22349
rel_fc_126_Compound_37	Normalized data	Compound	Biol.Rep. 1	37	WDFY2	Q96P53	5.22351
rel_fc_126_Compound_37	Original data	Compound	Biol.Rep. 1	37	ALKBH3	Q96Q83	5.22497
rel_fc_126_Vehicle_37	Original data	Vehicle	Biol.Rep. 1	37	TRIM32	Q13049	5.22497
rel_fc_126_Vehicle_37	Original data	Vehicle	Biol.Rep. 1	37	CHST11	Q9NPF2	5.22497
rel_fc_126_Vehicle_37	Original data	Vehicle	Biol.Rep. 2	37	SFXN3	Q9BWM7	5.22497
rel_fc_126_Vehicle_37	Normalized data	Vehicle	Biol.Rep. 1	37	TRIOBP	Q9H2D6	5.22533
rel_fc_126_Vehicle_37	Original data	Vehicle	Biol.Rep. 2	37	CENPQ	Q7L2Z9	5.22882
rel_fc_126_Vehicle_37	Normalized data	Vehicle	Biol.Rep. 2	37	IVNS1ABP	Q9Y6Y0	5.23062
rel_fc_126_Vehicle_37	Normalized data	Vehicle	Biol.Rep. 2	37	SPECC1L	Q69YQ0	5.23062
rel_fc_126_Compound_37	Normalized data	Compound	Biol.Rep. 2	37	CDKN2B	P42772	5.23085
rel_fc_126_Compound_37	Normalized data	Compound	Biol.Rep. 2	37	LSM5	Q9Y4Y9	5.23085
rel_fc_126_Compound_37	Normalized data	Compound	Biol.Rep. 1	37	ENTPD6	O75354	5.23099
rel_fc_126_Compound_37	Normalized data	Compound	Biol.Rep. 1	37	FNDC3B	Q53EP0	5.23099
rel_fc_126_Compound_37	Original data	Compound	Biol.Rep. 2	37	CBFA2T3	O75081	5.23266
rel_fc_126_Compound_37	Normalized data	Compound	Biol.Rep. 1	37	MFAP3	P55082	5.23347
rel_fc_126_Compound_37	Normalized data	Compound	Biol.Rep. 1	37	SLC43A2	Q8N370	5.23347
rel_fc_126_Compound_37	Normalized data	Compound	Biol.Rep. 1	37	EDEM1	Q92611	5.23595
rel_fc_126_Compound_37	Normalized data	Compound	Biol.Rep. 1	37	NDST1	P52848	5.23595
rel_fc_126_Compound_37	Original data	Compound	Biol.Rep. 2	37	OPLAH	O14841	5.23649
rel_fc_126_Compound_37	Original data	Compound	Biol.Rep. 2	37	PHLDB1	Q86UU1	5.23649
rel_fc_126_Vehicle_37	Original data	Vehicle	Biol.Rep. 1	37	S100A9	P06702	5.23649
rel_fc_126_Compound_37	Normalized data	Compound	Biol.Rep. 2	37	YPEL5	P62699	5.23818
rel_fc_126_Vehicle_37	Normalized data	Vehicle	Biol.Rep. 1	37	FBXL12	Q9NXK8	5.23831
rel_fc_126_Vehicle_37	Normalized data	Vehicle	Biol.Rep. 1	37	TNFRSF1A	P19438	5.23831
rel_fc_126_Vehicle_37	Normalized data	Vehicle	Biol.Rep. 2	37	MYO5A	Q9Y4I1	5.23865
rel_fc_126_Compound_37	Original data	Compound	Biol.Rep. 2	37	MYO5A	Q9Y4I1	5.24031
rel_fc_126_Compound_37	Normalized data	Compound	Biol.Rep. 1	37	LTBR	P36941	5.2409
rel_fc_126_Vehicle_37	Original data	Vehicle	Biol.Rep. 1	37	LPCAT4	Q643R3	5.24413
rel_fc_126_Vehicle_37	Normalized data	Vehicle	Biol.Rep. 2	37	EVI2A	P22794	5.24665
rel_fc_126_Vehicle_37	Normalized data	Vehicle	Biol.Rep. 2	37	MED26	O95402	5.24665
rel_fc_126_Vehicle_37	Normalized data	Vehicle	Biol.Rep. 2	37	MRPL24	Q96A35	5.24665
rel_fc_126_Vehicle_37	Normalized data	Vehicle	Biol.Rep. 1	37	SLC44A1	Q8WWI5	5.24689
rel_fc_126_Compound_37	Original data	Compound	Biol.Rep. 2	37	GUCY1B1	Q02153	5.24793
rel_fc_126_Compound_37	Original data	Compound	Biol.Rep. 2	37	HGFAC	Q04756	5.24793
rel_fc_126_Compound_37	Original data	Compound	Biol.Rep. 2	37	GFER	P55789	5.24793
rel_fc_126_Vehicle_37	Original data	Vehicle	Biol.Rep. 1	37	NDUFB2	O95178	5.24793
rel_fc_126_Vehicle_37	Original data	Vehicle	Biol.Rep. 1	37	EMC3	Q9P0I2	5.24793
rel_fc_126_Compound_37	Normalized data	Compound	Biol.Rep. 2	37	MGAT2	Q10469	5.24909
rel_fc_126_Vehicle_37	Normalized data	Vehicle	Biol.Rep. 1	37	CHRNA5	P30532	5.25117
rel_fc_126_Vehicle_37	Normalized data	Vehicle	Biol.Rep. 1	37	FER	P16591	5.25117
rel_fc_126_Vehicle_37	Normalized data	Vehicle	Biol.Rep. 1	37	KLHL7	Q8IXQ5	5.25117
rel_fc_126_Vehicle_37	Original data	Vehicle	Biol.Rep. 2	37	NHLRC3	Q5JS37	5.25172
rel_fc_126_Compound_37	Normalized data	Compound	Biol.Rep. 2	37	EVI2A	P22794	5.25271
rel_fc_126_Compound_37	Normalized data	Compound	Biol.Rep. 2	37	JMJD7	P0C870	5.25271
rel_fc_126_Compound_37	Normalized data	Compound	Biol.Rep. 2	37	RNF5	Q99942	5.25271
rel_fc_126_Compound_37	Normalized data	Compound	Biol.Rep. 1	37	PRELID3B	Q9Y3B1	5.2532
rel_fc_126_Vehicle_37	Normalized data	Vehicle	Biol.Rep. 1	37	YIPF4	Q9BSR8	5.25543
rel_fc_126_Compound_37	Original data	Compound	Biol.Rep. 1	37	ITGA1	P56199	5.2555
rel_fc_126_Vehicle_37	Original data	Vehicle	Biol.Rep. 1	37	INSIG2	Q9Y5U4	5.2555
rel_fc_126_Vehicle_37	Original data	Vehicle	Biol.Rep. 2	37	TMCO6	Q96DC7	5.2555
rel_fc_126_Compound_37	Normalized data	Compound	Biol.Rep. 1	37	UHRF1	Q96T88	5.25565
rel_fc_126_Compound_37	Normalized data	Compound	Biol.Rep. 2	37	RIOX2	Q8IUF8	5.25632
rel_fc_126_Compound_37	Normalized data	Compound	Biol.Rep. 1	37	MED26	O95402	5.25809
rel_fc_126_Compound_37	Normalized data	Compound	Biol.Rep. 1	37	NDUFB2	O95178	5.25809
rel_fc_126_Vehicle_37	Normalized data	Vehicle	Biol.Rep. 2	37	KRT6B	P04259	5.25855
rel_fc_126_Compound_37	Original data	Compound	Biol.Rep. 2	37	RAB9B	Q9NP90	5.25927
rel_fc_126_Vehicle_37	Original data	Vehicle	Biol.Rep. 1	37	STEEP1	Q9H5V9	5.25927
rel_fc_126_Vehicle_37	Original data	Vehicle	Biol.Rep. 2	37	SLC17A9	Q9BYT1	5.25927
rel_fc_126_Vehicle_37	Original data	Vehicle	Biol.Rep. 2	37	FAM53C	Q9NYF3	5.25927
rel_fc_126_Vehicle_37	Normalized data	Vehicle	Biol.Rep. 1	37	EHBP1	Q8NDI1	5.25968
rel_fc_126_Compound_37	Normalized data	Compound	Biol.Rep. 1	37	LRP8	Q14114	5.26053
rel_fc_126_Vehicle_37	Normalized data	Vehicle	Biol.Rep. 2	37	CDCA4	Q9BXL8	5.2625
rel_fc_126_Compound_37	Original data	Compound	Biol.Rep. 1	37	GGPS1	O95749	5.26303
rel_fc_126_Compound_37	Original data	Compound	Biol.Rep. 2	37	PIGP	P57054	5.26303
rel_fc_126_Vehicle_37	Original data	Vehicle	Biol.Rep. 1	37	SLC48A1	Q6P1K1	5.26303
rel_fc_126_Vehicle_37	Original data	Vehicle	Biol.Rep. 2	37	ST3GAL1	Q11201	5.26303
rel_fc_126_Compound_37	Normalized data	Compound	Biol.Rep. 2	37	ZBTB14	O43829	5.26352
rel_fc_126_Compound_37	Normalized data	Compound	Biol.Rep. 1	37	CFAP298	P57076	5.2654
rel_fc_126_Compound_37	Normalized data	Compound	Biol.Rep. 2	37	B3GLCT	Q6Y288	5.2671
rel_fc_126_Compound_37	Normalized data	Compound	Biol.Rep. 2	37	SLU7	O95391	5.2671
rel_fc_126_Vehicle_37	Normalized data	Vehicle	Biol.Rep. 1	37	ING1	Q9UK53	5.26814
rel_fc_126_Vehicle_37	Normalized data	Vehicle	Biol.Rep. 1	37	XRCC1	P18887	5.26814
rel_fc_126_Vehicle_37	Normalized data	Vehicle	Biol.Rep. 2	37	ATP9B	O43861	5.27036
rel_fc_126_Vehicle_37	Original data	Vehicle	Biol.Rep. 1	37	WDFY2	Q96P53	5.27053
rel_fc_126_Vehicle_37	Original data	Vehicle	Biol.Rep. 1	37	CCP110	O43303	5.27053
rel_fc_126_Vehicle_37	Original data	Vehicle	Biol.Rep. 1	37	ULK1	O75385	5.27053
rel_fc_126_Vehicle_37	Normalized data	Vehicle	Biol.Rep. 1	37	BPTF	Q12830	5.27235
rel_fc_126_Vehicle_37	Normalized data	Vehicle	Biol.Rep. 1	37	RPL26L1	Q9UNX3	5.27235
rel_fc_126_Compound_37	Normalized data	Compound	Biol.Rep. 1	37	DAZAP2	Q15038	5.27267
rel_fc_126_Compound_37	Original data	Compound	Biol.Rep. 1	37	VAMP2	P63027	5.27426
rel_fc_126_Compound_37	Original data	Compound	Biol.Rep. 2	37	NEU3	Q9UQ49	5.27426
rel_fc_126_Compound_37	Original data	Compound	Biol.Rep. 2	37	POLR3G	O15318	5.27426
rel_fc_126_Vehicle_37	Original data	Vehicle	Biol.Rep. 1	37	TYRO3	Q06418	5.27426
rel_fc_126_Vehicle_37	Original data	Vehicle	Biol.Rep. 2	37	CDK13	Q14004	5.27426
rel_fc_126_Vehicle_37	Original data	Vehicle	Biol.Rep. 2	37	CSTF2T	Q9H0L4	5.27426
rel_fc_126_Vehicle_37	Original data	Vehicle	Biol.Rep. 2	37	NAF1	Q96HR8	5.27426
rel_fc_126_Vehicle_37	Normalized data	Vehicle	Biol.Rep. 1	37	CASK	O14936	5.27655
rel_fc_126_Compound_37	Normalized data	Compound	Biol.Rep. 2	37	EMC6	Q9BV81	5.2778
rel_fc_126_Compound_37	Normalized data	Compound	Biol.Rep. 2	37	POLE4	Q9NR33	5.2778
rel_fc_126_Vehicle_37	Original data	Vehicle	Biol.Rep. 1	37	SMIM24	O75264	5.27798
rel_fc_126_Vehicle_37	Original data	Vehicle	Biol.Rep. 1	37	PRKAG2	Q9UGJ0	5.27798
rel_fc_126_Vehicle_37	Normalized data	Vehicle	Biol.Rep. 1	37	TMEM87B	Q96K49	5.28074
rel_fc_126_Compound_37	Normalized data	Compound	Biol.Rep. 2	37	FAM53C	Q9NYF3	5.28135
rel_fc_126_Vehicle_37	Original data	Vehicle	Biol.Rep. 1	37	YAF2	Q8IY57	5.2817
rel_fc_126_Compound_37	Original data	Compound	Biol.Rep. 1	37	CSTF3	Q12996	5.2854
rel_fc_126_Vehicle_37	Original data	Vehicle	Biol.Rep. 2	37	IFI35	P80217	5.2854
rel_fc_126_Vehicle_37	Normalized data	Vehicle	Biol.Rep. 1	37	ETFRF1	Q6IPR1	5.28908
rel_fc_126_Vehicle_37	Normalized data	Vehicle	Biol.Rep. 1	37	ZNF512B	Q96KM6	5.28908
rel_fc_126_Compound_37	Original data	Compound	Biol.Rep. 2	37	CD69	Q07108	5.2891
rel_fc_126_Vehicle_37	Original data	Vehicle	Biol.Rep. 1	37	BRIP1	Q9BX63	5.2891
rel_fc_126_Vehicle_37	Original data	Vehicle	Biol.Rep. 2	37	PEX6	Q13608	5.2891
rel_fc_126_Compound_37	Normalized data	Compound	Biol.Rep. 1	37	BTD	P43251	5.28948
rel_fc_126_Compound_37	Normalized data	Compound	Biol.Rep. 1	37	CHST11	Q9NPF2	5.28948
rel_fc_126_Vehicle_37	Normalized data	Vehicle	Biol.Rep. 2	37	S100A8	P05109	5.28983
rel_fc_126_Compound_37	Original data	Compound	Biol.Rep. 1	37	SMTN	P53814	5.29278
rel_fc_126_Vehicle_37	Original data	Vehicle	Biol.Rep. 2	37	RELCH	Q9P260	5.29278
rel_fc_126_Vehicle_37	Normalized data	Vehicle	Biol.Rep. 2	37	SFXN3	Q9BWM7	5.2937
rel_fc_126_Compound_37	Original data	Compound	Biol.Rep. 2	37	CDKN2B	P42772	5.29646
rel_fc_126_Compound_37	Original data	Compound	Biol.Rep. 2	37	LSM5	Q9Y4Y9	5.29646
rel_fc_126_Vehicle_37	Original data	Vehicle	Biol.Rep. 1	37	ITPRIPL1	Q6GPH6	5.29646
rel_fc_126_Vehicle_37	Normalized data	Vehicle	Biol.Rep. 1	37	KRT8	P05787	5.29737
rel_fc_126_Vehicle_37	Normalized data	Vehicle	Biol.Rep. 2	37	CENPQ	Q7L2Z9	5.29755
rel_fc_126_Compound_37	Normalized data	Compound	Biol.Rep. 2	37	SFXN3	Q9BWM7	5.29897
rel_fc_126_Compound_37	Normalized data	Compound	Biol.Rep. 1	37	KHK	P50053	5.29901
rel_fc_126_Vehicle_37	Original data	Vehicle	Biol.Rep. 2	37	APOA2	P81644	5.30012
rel_fc_126_Vehicle_37	Original data	Vehicle	Biol.Rep. 2	37	SCARF1	Q14162	5.30012
rel_fc_126_Vehicle_37	Original data	Vehicle	Biol.Rep. 2	37	GPR107	Q5VW38	5.30012
rel_fc_126_Vehicle_37	Original data	Vehicle	Biol.Rep. 2	37	SLAMF6	Q96DU3	5.30012
rel_fc_126_Compound_37	Normalized data	Compound	Biol.Rep. 1	37	CDKN3	Q16667	5.30138
rel_fc_126_Vehicle_37	Normalized data	Vehicle	Biol.Rep. 1	37	NRSN2	Q9GZP1	5.3015
rel_fc_126_Compound_37	Original data	Compound	Biol.Rep. 1	37	TAL1	P17542	5.30378
rel_fc_126_Compound_37	Original data	Compound	Biol.Rep. 2	37	YPEL5	P62699	5.30378
rel_fc_126_Compound_37	Normalized data	Compound	Biol.Rep. 1	37	STEEP1	Q9H5V9	5.30611
rel_fc_126_Vehicle_37	Original data	Vehicle	Biol.Rep. 1	37	PLEKHG4	Q58EX7	5.30743
rel_fc_126_Vehicle_37	Original data	Vehicle	Biol.Rep. 2	37	UROS	P10746	5.30743
rel_fc_126_Compound_37	Normalized data	Compound	Biol.Rep. 2	37	AKAP5	P24588	5.30944
rel_fc_126_Vehicle_37	Normalized data	Vehicle	Biol.Rep. 1	37	TAF8	Q7Z7C8	5.30972
rel_fc_126_Compound_37	Normalized data	Compound	Biol.Rep. 1	37	ST8SIA4	Q92187	5.31082
rel_fc_126_Compound_37	Original data	Compound	Biol.Rep. 1	37	SMIM26	A0A096LP01	5.31107
rel_fc_126_Vehicle_37	Original data	Vehicle	Biol.Rep. 1	37	TMUB2	Q71RG4	5.31107
rel_fc_126_Compound_37	Normalized data	Compound	Biol.Rep. 2	37	MED26	O95402	5.31291
rel_fc_126_Compound_37	Normalized data	Compound	Biol.Rep. 2	37	SSU72	Q9NP77	5.31291
rel_fc_126_Compound_37	Normalized data	Compound	Biol.Rep. 1	37	DNAJC17	Q9NVM6	5.31317
rel_fc_126_Vehicle_37	Normalized data	Vehicle	Biol.Rep. 1	37	DNAJC17	Q9NVM6	5.31381
rel_fc_126_Compound_37	Original data	Compound	Biol.Rep. 2	37	MGAT2	Q10469	5.3147
rel_fc_126_Vehicle_37	Original data	Vehicle	Biol.Rep. 2	37	CDIN1	Q9Y2V0	5.3147
rel_fc_126_Compound_37	Normalized data	Compound	Biol.Rep. 1	37	ZNF48	Q96MX3	5.31552
rel_fc_126_Vehicle_37	Normalized data	Vehicle	Biol.Rep. 1	37	CCDC88C	Q9P219	5.31789
rel_fc_126_Vehicle_37	Normalized data	Vehicle	Biol.Rep. 1	37	KCNK6	Q9Y257	5.31789
rel_fc_126_Compound_37	Original data	Compound	Biol.Rep. 2	37	JMJD7	P0C870	5.31832
rel_fc_126_Compound_37	Original data	Compound	Biol.Rep. 2	37	RNF5	Q99942	5.31832
rel_fc_126_Compound_37	Original data	Compound	Biol.Rep. 2	37	EVI2A	P22794	5.31832
rel_fc_126_Vehicle_37	Original data	Vehicle	Biol.Rep. 1	37	SLC35A3	Q9Y2D2	5.31832
rel_fc_126_Vehicle_37	Original data	Vehicle	Biol.Rep. 1	37	SERGEF	Q9UGK8	5.31832
rel_fc_126_Vehicle_37	Original data	Vehicle	Biol.Rep. 2	37	POLE4	Q9NR33	5.31832
rel_fc_126_Compound_37	Normalized data	Compound	Biol.Rep. 1	37	DDX55	Q8NHQ9	5.32021
rel_fc_126_Compound_37	Normalized data	Compound	Biol.Rep. 1	37	HOMER3	Q9NSC5	5.32021
rel_fc_126_Compound_37	Normalized data	Compound	Biol.Rep. 1	37	NCOA2	Q15596	5.32021
rel_fc_126_Vehicle_37	Normalized data	Vehicle	Biol.Rep. 2	37	NHLRC3	Q5JS37	5.32045
rel_fc_126_Compound_37	Original data	Compound	Biol.Rep. 2	37	RIOX2	Q8IUF8	5.32193
rel_fc_126_Vehicle_37	Original data	Vehicle	Biol.Rep. 1	37	HOMER3	Q9NSC5	5.32193
rel_fc_126_Vehicle_37	Original data	Vehicle	Biol.Rep. 2	37	CBFA2T3	O75081	5.32193
rel_fc_126_Vehicle_37	Normalized data	Vehicle	Biol.Rep. 1	37	TGDS	O95455	5.32196
rel_fc_126_Compound_37	Normalized data	Compound	Biol.Rep. 1	37	CASK	O14936	5.32254
rel_fc_126_Compound_37	Normalized data	Compound	Biol.Rep. 2	37	CHRAC1	Q9NRG0	5.32327
rel_fc_126_Compound_37	Normalized data	Compound	Biol.Rep. 2	37	MELK	Q14680	5.32327
rel_fc_126_Vehicle_37	Normalized data	Vehicle	Biol.Rep. 2	37	TMCO6	Q96DC7	5.32423
rel_fc_126_Compound_37	Normalized data	Compound	Biol.Rep. 1	37	BLOC1S4	Q9NUP1	5.32488
rel_fc_126_Vehicle_37	Normalized data	Vehicle	Biol.Rep. 1	37	DAZAP2	Q15038	5.32602
rel_fc_126_Vehicle_37	Normalized data	Vehicle	Biol.Rep. 1	37	RTTN	Q86VV8	5.32602
rel_fc_126_Vehicle_37	Normalized data	Vehicle	Biol.Rep. 2	37	FAM53C	Q9NYF3	5.328
rel_fc_126_Vehicle_37	Normalized data	Vehicle	Biol.Rep. 2	37	SLC17A9	Q9BYT1	5.328
rel_fc_126_Compound_37	Original data	Compound	Biol.Rep. 1	37	H2AC20	Q16777	5.32912
rel_fc_126_Compound_37	Original data	Compound	Biol.Rep. 2	37	ZBTB14	O43829	5.32912
rel_fc_126_Vehicle_37	Normalized data	Vehicle	Biol.Rep. 1	37	AKAP12	Q02952	5.33007
rel_fc_126_Vehicle_37	Normalized data	Vehicle	Biol.Rep. 1	37	TYSND1	Q2T9J0	5.33007
rel_fc_126_Compound_37	Normalized data	Compound	Biol.Rep. 2	37	TMEM17	Q86X19	5.33014
rel_fc_126_Vehicle_37	Normalized data	Vehicle	Biol.Rep. 2	37	ST3GAL1	Q11201	5.33176
rel_fc_126_Compound_37	Original data	Compound	Biol.Rep. 2	37	SLU7	O95391	5.33271
rel_fc_126_Compound_37	Original data	Compound	Biol.Rep. 2	37	B3GLCT	Q6Y288	5.33271
rel_fc_126_Vehicle_37	Original data	Vehicle	Biol.Rep. 1	37	LMTK2	Q8IWU2	5.33271
rel_fc_126_Vehicle_37	Original data	Vehicle	Biol.Rep. 2	37	WEE1	P30291	5.33271
rel_fc_126_Vehicle_37	Normalized data	Vehicle	Biol.Rep. 1	37	ESPL1	Q14674	5.3341
rel_fc_126_Vehicle_37	Normalized data	Vehicle	Biol.Rep. 1	37	SLC35E1	Q96K37	5.3341
rel_fc_126_Compound_37	Original data	Compound	Biol.Rep. 1	37	PIGP	P57054	5.33628
rel_fc_126_Vehicle_37	Original data	Vehicle	Biol.Rep. 2	37	ZNF346	Q9UL40	5.33628
rel_fc_126_Vehicle_37	Original data	Vehicle	Biol.Rep. 2	37	RAD51B	O15315	5.33628
rel_fc_126_Vehicle_37	Original data	Vehicle	Biol.Rep. 2	37	LDLR	P01130	5.33628
rel_fc_126_Vehicle_37	Normalized data	Vehicle	Biol.Rep. 1	37	HLA-H	P01893	5.33813
rel_fc_126_Vehicle_37	Original data	Vehicle	Biol.Rep. 1	37	COX10	Q12887	5.33985
rel_fc_126_Compound_37	Normalized data	Compound	Biol.Rep. 1	37	RPL26L1	Q9UNX3	5.3411
rel_fc_126_Vehicle_37	Normalized data	Vehicle	Biol.Rep. 2	37	CDK13	Q14004	5.34299
rel_fc_126_Vehicle_37	Normalized data	Vehicle	Biol.Rep. 2	37	CSTF2T	Q9H0L4	5.34299
rel_fc_126_Vehicle_37	Normalized data	Vehicle	Biol.Rep. 2	37	NAF1	Q96HR8	5.34299
rel_fc_126_Compound_37	Normalized data	Compound	Biol.Rep. 1	37	HAUS5	O94927	5.3434
rel_fc_126_Compound_37	Original data	Compound	Biol.Rep. 2	37	EMC6	Q9BV81	5.34341
rel_fc_126_Compound_37	Original data	Compound	Biol.Rep. 2	37	POLE4	Q9NR33	5.34341
rel_fc_126_Vehicle_37	Original data	Vehicle	Biol.Rep. 1	37	CRPPA	A4D126	5.34341
rel_fc_126_Vehicle_37	Original data	Vehicle	Biol.Rep. 1	37	RNF31	Q96EP0	5.34341
rel_fc_126_Vehicle_37	Original data	Vehicle	Biol.Rep. 2	37	SPATS2	Q86XZ4	5.34341
rel_fc_126_Vehicle_37	Original data	Vehicle	Biol.Rep. 2	37	PRKAR1B	P31321	5.34341
rel_fc_126_Compound_37	Normalized data	Compound	Biol.Rep. 1	37	FKRP	Q9H9S5	5.3457
rel_fc_126_Compound_37	Original data	Compound	Biol.Rep. 2	37	FAM53C	Q9NYF3	5.34696
rel_fc_126_Vehicle_37	Original data	Vehicle	Biol.Rep. 1	37	DNASE1L1	P49184	5.34696
rel_fc_126_Vehicle_37	Original data	Vehicle	Biol.Rep. 2	37	DPP10	Q8N608	5.34696
rel_fc_126_Compound_37	Normalized data	Compound	Biol.Rep. 1	37	ANKRD50	Q9ULJ7	5.35029
rel_fc_126_Vehicle_37	Original data	Vehicle	Biol.Rep. 1	37	DDX54	Q8TDD1	5.3505
rel_fc_126_Vehicle_37	Original data	Vehicle	Biol.Rep. 2	37	C1GALT1	Q9NS00	5.3505
rel_fc_126_Compound_37	Normalized data	Compound	Biol.Rep. 2	37	DNTTIP2	Q5QJE6	5.35056
rel_fc_126_Compound_37	Normalized data	Compound	Biol.Rep. 1	37	CCDC88C	Q9P219	5.35258
rel_fc_126_Compound_37	Normalized data	Compound	Biol.Rep. 2	37	VPS37C	A5D8V6	5.35394
rel_fc_126_Compound_37	Original data	Compound	Biol.Rep. 1	37	POLR2F	P61218	5.35403
rel_fc_126_Compound_37	Original data	Compound	Biol.Rep. 1	37	ERV3-1	Q14264	5.35403
rel_fc_126_Compound_37	Original data	Compound	Biol.Rep. 1	37	EPS8L2	Q9H6S3	5.35403
rel_fc_126_Vehicle_37	Original data	Vehicle	Biol.Rep. 1	37	DNM1	Q05193	5.35403
rel_fc_126_Vehicle_37	Original data	Vehicle	Biol.Rep. 2	37	EAF1	Q96JC9	5.35403
rel_fc_126_Vehicle_37	Original data	Vehicle	Biol.Rep. 2	37	RNF130	Q86XS8	5.35403
rel_fc_126_Vehicle_37	Original data	Vehicle	Biol.Rep. 2	37	TMEM17	Q86X19	5.35403
rel_fc_126_Vehicle_37	Original data	Vehicle	Biol.Rep. 2	37	MFSD6	Q6ZSS7	5.35403
rel_fc_126_Vehicle_37	Normalized data	Vehicle	Biol.Rep. 1	37	ST8SIA4	Q92187	5.35411
rel_fc_126_Vehicle_37	Normalized data	Vehicle	Biol.Rep. 2	37	IFI35	P80217	5.35413
rel_fc_126_Compound_37	Normalized data	Compound	Biol.Rep. 2	37	IMMP1L	Q96LU5	5.3573
rel_fc_126_Compound_37	Original data	Compound	Biol.Rep. 1	37	LEPROT	O15243	5.35755
rel_fc_126_Compound_37	Original data	Compound	Biol.Rep. 1	37	D2HGDH	Q8N465	5.35755
rel_fc_126_Vehicle_37	Original data	Vehicle	Biol.Rep. 1	37	FAM234B	A2RU67	5.35755
rel_fc_126_Vehicle_37	Original data	Vehicle	Biol.Rep. 1	37	STMN4	Q9H169	5.35755
rel_fc_126_Vehicle_37	Original data	Vehicle	Biol.Rep. 2	37	ANGPTL6	Q8NI99	5.35755
rel_fc_126_Vehicle_37	Normalized data	Vehicle	Biol.Rep. 2	37	PEX6	Q13608	5.35783
rel_fc_126_Compound_37	Normalized data	Compound	Biol.Rep. 2	37	GPR107	Q5VW38	5.36066
rel_fc_126_Vehicle_37	Original data	Vehicle	Biol.Rep. 1	37	TFAP4	Q01664	5.36107
rel_fc_126_Vehicle_37	Original data	Vehicle	Biol.Rep. 2	37	B3GLCT	Q6Y288	5.36107
rel_fc_126_Vehicle_37	Normalized data	Vehicle	Biol.Rep. 2	37	RELCH	Q9P260	5.36151
rel_fc_126_Compound_37	Normalized data	Compound	Biol.Rep. 2	37	RAD51B	O15315	5.36401
rel_fc_126_Compound_37	Original data	Compound	Biol.Rep. 2	37	SFXN3	Q9BWM7	5.36457
rel_fc_126_Vehicle_37	Original data	Vehicle	Biol.Rep. 1	37	SLC38A2	Q96QD8	5.36457
rel_fc_126_Vehicle_37	Original data	Vehicle	Biol.Rep. 1	37	SELENOT	P62341	5.36457
rel_fc_126_Vehicle_37	Original data	Vehicle	Biol.Rep. 2	37	VAMP4	O75379	5.36457
rel_fc_126_Vehicle_37	Normalized data	Vehicle	Biol.Rep. 1	37	GBA2	Q9HCG7	5.36599
rel_fc_126_Compound_37	Normalized data	Compound	Biol.Rep. 2	37	CAAP1	Q9H8G2	5.36736
rel_fc_126_Vehicle_37	Original data	Vehicle	Biol.Rep. 1	37	TMEM268	Q5VZI3	5.36807
rel_fc_126_Vehicle_37	Normalized data	Vehicle	Biol.Rep. 2	37	APOA2	P81644	5.36885
rel_fc_126_Vehicle_37	Normalized data	Vehicle	Biol.Rep. 2	37	GPR107	Q5VW38	5.36885
rel_fc_126_Vehicle_37	Normalized data	Vehicle	Biol.Rep. 2	37	SCARF1	Q14162	5.36885
rel_fc_126_Vehicle_37	Normalized data	Vehicle	Biol.Rep. 2	37	SLAMF6	Q96DU3	5.36885
rel_fc_126_Vehicle_37	Normalized data	Vehicle	Biol.Rep. 1	37	LBH	Q53QV2	5.36992
rel_fc_126_Vehicle_37	Normalized data	Vehicle	Biol.Rep. 1	37	PHACTR1	Q9C0D0	5.36992
rel_fc_126_Compound_37	Normalized data	Compound	Biol.Rep. 2	37	CDK13	Q14004	5.37069
rel_fc_126_Vehicle_37	Original data	Vehicle	Biol.Rep. 1	37	NUBPL	Q8TB37	5.37156
rel_fc_126_Vehicle_37	Original data	Vehicle	Biol.Rep. 1	37	TOX	O94900	5.37156
rel_fc_126_Vehicle_37	Original data	Vehicle	Biol.Rep. 2	37	BCR	P11274	5.37156
rel_fc_126_Vehicle_37	Original data	Vehicle	Biol.Rep. 2	37	TUT4	Q5TAX3	5.37156
rel_fc_126_Compound_37	Original data	Compound	Biol.Rep. 1	37	RHOC	P08134	5.37504
rel_fc_126_Compound_37	Original data	Compound	Biol.Rep. 2	37	AKAP5	P24588	5.37504
rel_fc_126_Vehicle_37	Original data	Vehicle	Biol.Rep. 1	37	VPS26C	O14972	5.37504
rel_fc_126_Vehicle_37	Original data	Vehicle	Biol.Rep. 2	37	KXD1	Q9BQD3	5.37504
rel_fc_126_Vehicle_37	Normalized data	Vehicle	Biol.Rep. 2	37	UROS	P10746	5.37616
rel_fc_126_Compound_37	Normalized data	Compound	Biol.Rep. 1	37	DDX54	Q8TDD1	5.37751
rel_fc_126_Compound_37	Normalized data	Compound	Biol.Rep. 1	37	TAF8	Q7Z7C8	5.37751
rel_fc_126_Vehicle_37	Normalized data	Vehicle	Biol.Rep. 1	37	CAV1	Q03135	5.37777
rel_fc_126_Compound_37	Original data	Compound	Biol.Rep. 2	37	MED26	O95402	5.37851
rel_fc_126_Compound_37	Original data	Compound	Biol.Rep. 2	37	SSU72	Q9NP77	5.37851
rel_fc_126_Vehicle_37	Original data	Vehicle	Biol.Rep. 1	37	DDX11	Q96FC9	5.37851
rel_fc_126_Vehicle_37	Original data	Vehicle	Biol.Rep. 2	37	ARFIP2	P53365	5.37851
rel_fc_126_Vehicle_37	Original data	Vehicle	Biol.Rep. 2	37	RETREG3	Q86VR2	5.37851
rel_fc_126_Vehicle_37	Normalized data	Vehicle	Biol.Rep. 1	37	MSANTD2	Q6P1R3	5.38167
rel_fc_126_Vehicle_37	Original data	Vehicle	Biol.Rep. 1	37	S100A7	P31151	5.38198
rel_fc_126_Vehicle_37	Original data	Vehicle	Biol.Rep. 1	37	CDKN3	Q16667	5.38198
rel_fc_126_Vehicle_37	Original data	Vehicle	Biol.Rep. 2	37	UGGT2	Q9NYU1	5.38198
rel_fc_126_Compound_37	Normalized data	Compound	Biol.Rep. 1	37	ULK1	O75385	5.382
rel_fc_126_Vehicle_37	Normalized data	Vehicle	Biol.Rep. 2	37	CDIN1	Q9Y2V0	5.38343
rel_fc_126_Compound_37	Normalized data	Compound	Biol.Rep. 2	37	FBLN1	P23142	5.38396
rel_fc_126_Compound_37	Normalized data	Compound	Biol.Rep. 2	37	RETREG3	Q86VR2	5.38396
rel_fc_126_Vehicle_37	Original data	Vehicle	Biol.Rep. 2	37	VPS37C	A5D8V6	5.38543
rel_fc_126_Vehicle_37	Original data	Vehicle	Biol.Rep. 2	37	DNA2	P51530	5.38543
rel_fc_126_Vehicle_37	Normalized data	Vehicle	Biol.Rep. 1	37	CLCN3	P51790	5.38556
rel_fc_126_Vehicle_37	Normalized data	Vehicle	Biol.Rep. 1	37	MBTPS2	O43462	5.38556
rel_fc_126_Compound_37	Normalized data	Compound	Biol.Rep. 1	37	FOXRED2	Q8IWF2	5.38647
rel_fc_126_Vehicle_37	Normalized data	Vehicle	Biol.Rep. 2	37	POLE4	Q9NR33	5.38705
rel_fc_126_Compound_37	Normalized data	Compound	Biol.Rep. 2	37	ACP3	P15309	5.38726
rel_fc_126_Compound_37	Original data	Compound	Biol.Rep. 1	37	TMBIM6	P55061	5.38888
rel_fc_126_Compound_37	Original data	Compound	Biol.Rep. 2	37	MELK	Q14680	5.38888
rel_fc_126_Compound_37	Original data	Compound	Biol.Rep. 2	37	CHRAC1	Q9NRG0	5.38888
rel_fc_126_Vehicle_37	Original data	Vehicle	Biol.Rep. 1	37	DCAF11	Q8TEB1	5.38888
rel_fc_126_Vehicle_37	Original data	Vehicle	Biol.Rep. 1	37	NAGA	P17050	5.38888
rel_fc_126_Vehicle_37	Normalized data	Vehicle	Biol.Rep. 2	37	CBFA2T3	O75081	5.39066
rel_fc_126_Vehicle_37	Original data	Vehicle	Biol.Rep. 2	37	ACP3	P15309	5.39232
rel_fc_126_Compound_37	Normalized data	Compound	Biol.Rep. 1	37	RTTN	Q86VV8	5.39315
rel_fc_126_Compound_37	Normalized data	Compound	Biol.Rep. 1	37	TMEM168	Q9H0V1	5.39315
rel_fc_126_Vehicle_37	Normalized data	Vehicle	Biol.Rep. 1	37	FNDC3B	Q53EP0	5.39332
rel_fc_126_Vehicle_37	Normalized data	Vehicle	Biol.Rep. 1	37	TAP1	Q03518	5.39332
rel_fc_126_Compound_37	Normalized data	Compound	Biol.Rep. 2	37	BCL9L	Q86UU0	5.39383
rel_fc_126_Compound_37	Normalized data	Compound	Biol.Rep. 2	37	SLC17A9	Q9BYT1	5.39383
rel_fc_126_Compound_37	Normalized data	Compound	Biol.Rep. 2	37	UGGT2	Q9NYU1	5.39383
rel_fc_126_Compound_37	Original data	Compound	Biol.Rep. 1	37	ATG4B	Q9Y4P1	5.39575
rel_fc_126_Compound_37	Original data	Compound	Biol.Rep. 1	37	CENPS	Q8N2Z9	5.39575
rel_fc_126_Compound_37	Original data	Compound	Biol.Rep. 2	37	TMEM17	Q86X19	5.39575
rel_fc_126_Vehicle_37	Original data	Vehicle	Biol.Rep. 1	37	YIF1A	O95070	5.39575
rel_fc_126_Vehicle_37	Normalized data	Vehicle	Biol.Rep. 1	37	CHST11	Q9NPF2	5.39718
rel_fc_126_Vehicle_37	Normalized data	Vehicle	Biol.Rep. 1	37	TRIM32	Q13049	5.39718
rel_fc_126_Compound_37	Normalized data	Compound	Biol.Rep. 1	37	GPRASP2	Q96D09	5.39759
rel_fc_126_Vehicle_37	Original data	Vehicle	Biol.Rep. 1	37	FKRP	Q9H9S5	5.39917
rel_fc_126_Vehicle_37	Original data	Vehicle	Biol.Rep. 1	37	MED26	O95402	5.39917
rel_fc_126_Compound_37	Normalized data	Compound	Biol.Rep. 1	37	LYSMD3	Q7Z3D4	5.39981
rel_fc_126_Compound_37	Normalized data	Compound	Biol.Rep. 2	37	CIZ1	Q9ULV3	5.40037
rel_fc_126_Vehicle_37	Normalized data	Vehicle	Biol.Rep. 2	37	WEE1	P30291	5.40144
rel_fc_126_Vehicle_37	Original data	Vehicle	Biol.Rep. 1	37	USP34	Q70CQ2	5.40259
rel_fc_126_Vehicle_37	Normalized data	Vehicle	Biol.Rep. 2	37	LDLR	P01130	5.40501
rel_fc_126_Vehicle_37	Normalized data	Vehicle	Biol.Rep. 2	37	RAD51B	O15315	5.40501
rel_fc_126_Vehicle_37	Normalized data	Vehicle	Biol.Rep. 2	37	ZNF346	Q9UL40	5.40501
rel_fc_126_Vehicle_37	Original data	Vehicle	Biol.Rep. 1	37	MTHFR	P42898	5.40599
rel_fc_126_Compound_37	Normalized data	Compound	Biol.Rep. 2	37	WEE1	P30291	5.40688
rel_fc_126_Compound_37	Normalized data	Compound	Biol.Rep. 1	37	VPS8	Q8N3P4	5.40863
rel_fc_126_Vehicle_37	Normalized data	Vehicle	Biol.Rep. 1	37	S100A9	P06702	5.40871
rel_fc_126_Vehicle_37	Original data	Vehicle	Biol.Rep. 1	37	MICALL1	Q8N3F8	5.40939
rel_fc_126_Vehicle_37	Original data	Vehicle	Biol.Rep. 1	37	INPP4A	Q96PE3	5.40939
rel_fc_126_Vehicle_37	Original data	Vehicle	Biol.Rep. 2	37	RBKS	Q9H477	5.40939
rel_fc_126_Vehicle_37	Normalized data	Vehicle	Biol.Rep. 2	37	PRKAR1B	P31321	5.41214
rel_fc_126_Vehicle_37	Normalized data	Vehicle	Biol.Rep. 2	37	SPATS2	Q86XZ4	5.41214
rel_fc_126_Compound_37	Original data	Compound	Biol.Rep. 1	37	TSEN54	Q7Z6J9	5.41278
rel_fc_126_Compound_37	Normalized data	Compound	Biol.Rep. 1	37	C3orf38	Q5JPI3	5.41521
rel_fc_126_Compound_37	Normalized data	Compound	Biol.Rep. 1	37	KLHL7	Q8IXQ5	5.41521
rel_fc_126_Vehicle_37	Normalized data	Vehicle	Biol.Rep. 2	37	DPP10	Q8N608	5.41569
rel_fc_126_Compound_37	Original data	Compound	Biol.Rep. 2	37	DNTTIP2	Q5QJE6	5.41616
rel_fc_126_Vehicle_37	Original data	Vehicle	Biol.Rep. 1	37	SLC7A11	Q9UPY5	5.41616
rel_fc_126_Vehicle_37	Original data	Vehicle	Biol.Rep. 2	37	CHAF1A	Q13111	5.41616
rel_fc_126_Vehicle_37	Original data	Vehicle	Biol.Rep. 2	37	RPL36A	P83881	5.41616
rel_fc_126_Vehicle_37	Normalized data	Vehicle	Biol.Rep. 1	37	LPCAT4	Q643R3	5.41634
rel_fc_126_Compound_37	Normalized data	Compound	Biol.Rep. 2	37	ANAPC4	Q9UJX5	5.4166
rel_fc_126_Vehicle_37	Normalized data	Vehicle	Biol.Rep. 2	37	C1GALT1	Q9NS00	5.41923
rel_fc_126_Compound_37	Original data	Compound	Biol.Rep. 2	37	VPS37C	A5D8V6	5.41954
rel_fc_126_Vehicle_37	Original data	Vehicle	Biol.Rep. 1	37	SLC52A2	Q9HAB3	5.41954
rel_fc_126_Compound_37	Normalized data	Compound	Biol.Rep. 2	37	TNFRSF10D	Q9UBN6	5.41982
rel_fc_126_Vehicle_37	Normalized data	Vehicle	Biol.Rep. 1	37	EMC3	Q9P0I2	5.42014
rel_fc_126_Vehicle_37	Normalized data	Vehicle	Biol.Rep. 1	37	NDUFB2	O95178	5.42014
rel_fc_126_Compound_37	Normalized data	Compound	Biol.Rep. 1	37	FAAP100	Q0VG06	5.42177
rel_fc_126_Compound_37	Normalized data	Compound	Biol.Rep. 1	37	SLC35E1	Q96K37	5.42177
rel_fc_126_Compound_37	Normalized data	Compound	Biol.Rep. 1	37	SLC44A1	Q8WWI5	5.42177
rel_fc_126_Vehicle_37	Normalized data	Vehicle	Biol.Rep. 2	37	EAF1	Q96JC9	5.42276
rel_fc_126_Vehicle_37	Normalized data	Vehicle	Biol.Rep. 2	37	MFSD6	Q6ZSS7	5.42276
rel_fc_126_Vehicle_37	Normalized data	Vehicle	Biol.Rep. 2	37	RNF130	Q86XS8	5.42276
rel_fc_126_Vehicle_37	Normalized data	Vehicle	Biol.Rep. 2	37	TMEM17	Q86X19	5.42276
rel_fc_126_Compound_37	Original data	Compound	Biol.Rep. 1	37	EHMT1	Q9H9B1	5.42291
rel_fc_126_Compound_37	Original data	Compound	Biol.Rep. 2	37	IMMP1L	Q96LU5	5.42291
rel_fc_126_Compound_37	Normalized data	Compound	Biol.Rep. 1	37	ACOT11	Q8WXI4	5.42394
rel_fc_126_Compound_37	Original data	Compound	Biol.Rep. 2	37	GPR107	Q5VW38	5.42626
rel_fc_126_Vehicle_37	Normalized data	Vehicle	Biol.Rep. 2	37	ANGPTL6	Q8NI99	5.42628
rel_fc_126_Vehicle_37	Normalized data	Vehicle	Biol.Rep. 1	37	INSIG2	Q9Y5U4	5.42772
rel_fc_126_Compound_37	Normalized data	Compound	Biol.Rep. 2	37	ATG13	O75143	5.42945
rel_fc_126_Compound_37	Normalized data	Compound	Biol.Rep. 2	37	CSTF2T	Q9H0L4	5.42945
rel_fc_126_Compound_37	Original data	Compound	Biol.Rep. 1	37	B4GALNT1	Q00973	5.42962
rel_fc_126_Compound_37	Original data	Compound	Biol.Rep. 2	37	RAD51B	O15315	5.42962
rel_fc_126_Vehicle_37	Normalized data	Vehicle	Biol.Rep. 2	37	B3GLCT	Q6Y288	5.4298
rel_fc_126_Vehicle_37	Normalized data	Vehicle	Biol.Rep. 1	37	STEEP1	Q9H5V9	5.43149
rel_fc_126_Compound_37	Original data	Compound	Biol.Rep. 2	37	CAAP1	Q9H8G2	5.43296
rel_fc_126_Vehicle_37	Normalized data	Vehicle	Biol.Rep. 2	37	VAMP4	O75379	5.4333
rel_fc_126_Vehicle_37	Normalized data	Vehicle	Biol.Rep. 1	37	SLC48A1	Q6P1K1	5.43525
rel_fc_126_Compound_37	Normalized data	Compound	Biol.Rep. 2	37	PLPP1	O14494	5.43584
rel_fc_126_Compound_37	Original data	Compound	Biol.Rep. 1	37	SLC16A10	Q8TF71	5.4363
rel_fc_126_Compound_37	Original data	Compound	Biol.Rep. 2	37	CDK13	Q14004	5.4363
rel_fc_126_Vehicle_37	Original data	Vehicle	Biol.Rep. 1	37	RAD54L2	Q9Y4B4	5.4363
rel_fc_126_Vehicle_37	Original data	Vehicle	Biol.Rep. 2	37	SDSL	Q96GA7	5.4363
rel_fc_126_Vehicle_37	Original data	Vehicle	Biol.Rep. 2	37	LAPTM5	Q13571	5.4363
rel_fc_126_Vehicle_37	Original data	Vehicle	Biol.Rep. 2	37	TWF1	Q12792	5.4363
rel_fc_126_Vehicle_37	Original data	Vehicle	Biol.Rep. 2	37	ARL6IP6	Q8N6S5	5.4363
rel_fc_126_Compound_37	Normalized data	Compound	Biol.Rep. 1	37	TGDS	O95455	5.43694
rel_fc_126_Compound_37	Normalized data	Compound	Biol.Rep. 2	37	CDCA4	Q9BXL8	5.43902
rel_fc_126_Compound_37	Normalized data	Compound	Biol.Rep. 1	37	NRSN2	Q9GZP1	5.4391
rel_fc_126_Compound_37	Original data	Compound	Biol.Rep. 1	37	FMR1	Q06787	5.43962
rel_fc_126_Vehicle_37	Original data	Vehicle	Biol.Rep. 2	37	BCL9L	Q86UU0	5.43962
rel_fc_126_Vehicle_37	Normalized data	Vehicle	Biol.Rep. 2	37	BCR	P11274	5.44029
rel_fc_126_Vehicle_37	Normalized data	Vehicle	Biol.Rep. 2	37	TUT4	Q5TAX3	5.44029
rel_fc_126_Compound_37	Normalized data	Compound	Biol.Rep. 2	37	IL17RB	Q9NRM6	5.44219
rel_fc_126_Compound_37	Normalized data	Compound	Biol.Rep. 2	37	NDUFB2	O95178	5.44219
rel_fc_126_Compound_37	Normalized data	Compound	Biol.Rep. 2	37	TMPPE	Q6ZT21	5.44219
rel_fc_126_Vehicle_37	Normalized data	Vehicle	Biol.Rep. 1	37	CCP110	O43303	5.44275
rel_fc_126_Vehicle_37	Normalized data	Vehicle	Biol.Rep. 1	37	ULK1	O75385	5.44275
rel_fc_126_Vehicle_37	Normalized data	Vehicle	Biol.Rep. 1	37	WDFY2	Q96P53	5.44275
rel_fc_126_Vehicle_37	Original data	Vehicle	Biol.Rep. 1	37	ENTPD6	O75354	5.44294
rel_fc_126_Vehicle_37	Original data	Vehicle	Biol.Rep. 1	37	CARMIL2	Q6F5E8	5.44294
rel_fc_126_Vehicle_37	Original data	Vehicle	Biol.Rep. 1	37	LYSMD3	Q7Z3D4	5.44294
rel_fc_126_Vehicle_37	Normalized data	Vehicle	Biol.Rep. 2	37	KXD1	Q9BQD3	5.44377
rel_fc_126_Compound_37	Normalized data	Compound	Biol.Rep. 2	37	TYW5	A2RUC4	5.44536
rel_fc_126_Compound_37	Normalized data	Compound	Biol.Rep. 1	37	NR2C2	P49116	5.44554
rel_fc_126_Vehicle_37	Original data	Vehicle	Biol.Rep. 1	37	NOTCH2	Q04721	5.44626
rel_fc_126_Vehicle_37	Normalized data	Vehicle	Biol.Rep. 1	37	TYRO3	Q06418	5.44648
rel_fc_126_Vehicle_37	Normalized data	Vehicle	Biol.Rep. 2	37	ARFIP2	P53365	5.44724
rel_fc_126_Vehicle_37	Normalized data	Vehicle	Biol.Rep. 2	37	RETREG3	Q86VR2	5.44724
rel_fc_126_Compound_37	Normalized data	Compound	Biol.Rep. 1	37	EHBP1	Q8NDI1	5.44768
rel_fc_126_Compound_37	Normalized data	Compound	Biol.Rep. 2	37	NEK3	P51956	5.44852
rel_fc_126_Compound_37	Original data	Compound	Biol.Rep. 1	37	TMCC3	Q9ULS5	5.44956
rel_fc_126_Compound_37	Original data	Compound	Biol.Rep. 2	37	RETREG3	Q86VR2	5.44956
rel_fc_126_Compound_37	Original data	Compound	Biol.Rep. 2	37	FBLN1	P23142	5.44956
rel_fc_126_Vehicle_37	Original data	Vehicle	Biol.Rep. 2	37	TMEM134	Q9H6X4	5.44956
rel_fc_126_Compound_37	Normalized data	Compound	Biol.Rep. 1	37	TMEM268	Q5VZI3	5.44982
rel_fc_126_Vehicle_37	Normalized data	Vehicle	Biol.Rep. 1	37	PRKAG2	Q9UGJ0	5.4502
rel_fc_126_Vehicle_37	Normalized data	Vehicle	Biol.Rep. 1	37	SMIM24	O75264	5.4502
rel_fc_126_Vehicle_37	Normalized data	Vehicle	Biol.Rep. 2	37	UGGT2	Q9NYU1	5.45071
rel_fc_126_Compound_37	Normalized data	Compound	Biol.Rep. 1	37	ARHGAP10	A1A4S6	5.45196
rel_fc_126_Compound_37	Original data	Compound	Biol.Rep. 1	37	AKAP17A	Q02040	5.45286
rel_fc_126_Compound_37	Original data	Compound	Biol.Rep. 2	37	ACP3	P15309	5.45286
rel_fc_126_Vehicle_37	Original data	Vehicle	Biol.Rep. 1	37	MIB1	Q86YT6	5.45286
rel_fc_126_Vehicle_37	Original data	Vehicle	Biol.Rep. 2	37	TMEM184B	Q9Y519	5.45286
rel_fc_126_Vehicle_37	Original data	Vehicle	Biol.Rep. 2	37	UNC93B1	Q9H1C4	5.45286
rel_fc_126_Vehicle_37	Original data	Vehicle	Biol.Rep. 2	37	PLAU	P00749	5.45286
rel_fc_126_Vehicle_37	Normalized data	Vehicle	Biol.Rep. 1	37	YAF2	Q8IY57	5.45391
rel_fc_126_Vehicle_37	Normalized data	Vehicle	Biol.Rep. 2	37	DNA2	P51530	5.45416
rel_fc_126_Vehicle_37	Normalized data	Vehicle	Biol.Rep. 2	37	VPS37C	A5D8V6	5.45416
rel_fc_126_Compound_37	Original data	Compound	Biol.Rep. 1	37	JAK3	P52333	5.45615
rel_fc_126_Vehicle_37	Original data	Vehicle	Biol.Rep. 2	37	CHRAC1	Q9NRG0	5.45615
rel_fc_126_Compound_37	Normalized data	Compound	Biol.Rep. 1	37	TRMT10A	Q8TBZ6	5.45835
rel_fc_126_Compound_37	Original data	Compound	Biol.Rep. 2	37	SLC17A9	Q9BYT1	5.45943
rel_fc_126_Compound_37	Original data	Compound	Biol.Rep. 2	37	BCL9L	Q86UU0	5.45943
rel_fc_126_Compound_37	Original data	Compound	Biol.Rep. 2	37	UGGT2	Q9NYU1	5.45943
rel_fc_126_Vehicle_37	Original data	Vehicle	Biol.Rep. 1	37	MPV17L2	Q567V2	5.45943
rel_fc_126_Vehicle_37	Original data	Vehicle	Biol.Rep. 2	37	MTA3	Q9BTC8	5.45943
rel_fc_126_Vehicle_37	Normalized data	Vehicle	Biol.Rep. 2	37	ACP3	P15309	5.46105
rel_fc_126_Vehicle_37	Normalized data	Vehicle	Biol.Rep. 1	37	BRIP1	Q9BX63	5.46131
rel_fc_126_Compound_37	Normalized data	Compound	Biol.Rep. 1	37	NUBPL	Q8TB37	5.46259
rel_fc_126_Vehicle_37	Original data	Vehicle	Biol.Rep. 2	37	PDE8A	O60658	5.46271
rel_fc_126_Compound_37	Original data	Compound	Biol.Rep. 2	37	CIZ1	Q9ULV3	5.46597
rel_fc_126_Vehicle_37	Original data	Vehicle	Biol.Rep. 2	37	WRAP73	Q9P2S5	5.46597
rel_fc_126_Compound_37	Normalized data	Compound	Biol.Rep. 1	37	DNM1	Q05193	5.46682
rel_fc_126_Vehicle_37	Normalized data	Vehicle	Biol.Rep. 1	37	ITPRIPL1	Q6GPH6	5.46867
rel_fc_126_Compound_37	Normalized data	Compound	Biol.Rep. 1	37	CRPPA	A4D126	5.46893
rel_fc_126_Vehicle_37	Original data	Vehicle	Biol.Rep. 1	37	ATG5	Q9H1Y0	5.46923
rel_fc_126_Vehicle_37	Original data	Vehicle	Biol.Rep. 1	37	S1PR4	O95977	5.46923
rel_fc_126_Vehicle_37	Original data	Vehicle	Biol.Rep. 2	37	LTBR	P36941	5.46923
rel_fc_126_Vehicle_37	Original data	Vehicle	Biol.Rep. 2	37	TYW5	A2RUC4	5.46923
rel_fc_126_Compound_37	Original data	Compound	Biol.Rep. 2	37	WEE1	P30291	5.47249
rel_fc_126_Vehicle_37	Original data	Vehicle	Biol.Rep. 1	37	GNL1	P36915	5.47249
rel_fc_126_Vehicle_37	Original data	Vehicle	Biol.Rep. 1	37	MIF4GD	A9UHW6	5.47249
rel_fc_126_Compound_37	Normalized data	Compound	Biol.Rep. 2	37	RPL36A	P83881	5.47356
rel_fc_126_Compound_37	Normalized data	Compound	Biol.Rep. 2	37	TMCO6	Q96DC7	5.47356
rel_fc_126_Vehicle_37	Original data	Vehicle	Biol.Rep. 1	37	PVR	P15151	5.47573
rel_fc_126_Vehicle_37	Original data	Vehicle	Biol.Rep. 2	37	RNF5	Q99942	5.47573
rel_fc_126_Compound_37	Normalized data	Compound	Biol.Rep. 2	37	IRF2BPL	Q9H1B7	5.47665
rel_fc_126_Compound_37	Normalized data	Compound	Biol.Rep. 2	37	MRPL24	Q96A35	5.47665
rel_fc_126_Compound_37	Normalized data	Compound	Biol.Rep. 2	37	RCE1	Q9Y256	5.47665
rel_fc_126_Compound_37	Normalized data	Compound	Biol.Rep. 1	37	GBA2	Q9HCG7	5.47734
rel_fc_126_Vehicle_37	Normalized data	Vehicle	Biol.Rep. 2	37	RBKS	Q9H477	5.47812
rel_fc_126_Compound_37	Original data	Compound	Biol.Rep. 1	37	SNX16	P57768	5.47897
rel_fc_126_Compound_37	Original data	Compound	Biol.Rep. 1	37	MAP3K1	Q13233	5.47897
rel_fc_126_Vehicle_37	Original data	Vehicle	Biol.Rep. 1	37	ZNF768	Q9H5H4	5.47897
rel_fc_126_Vehicle_37	Normalized data	Vehicle	Biol.Rep. 1	37	PLEKHG4	Q58EX7	5.47965
rel_fc_126_Compound_37	Normalized data	Compound	Biol.Rep. 2	37	IGFBP4	P22692	5.47975
rel_fc_126_Compound_37	Normalized data	Compound	Biol.Rep. 2	37	SPECC1L	Q69YQ0	5.47975
rel_fc_126_Compound_37	Original data	Compound	Biol.Rep. 2	37	ANAPC4	Q9UJX5	5.4822
rel_fc_126_Vehicle_37	Original data	Vehicle	Biol.Rep. 1	37	RGP1	Q92546	5.4822
rel_fc_126_Vehicle_37	Normalized data	Vehicle	Biol.Rep. 1	37	TMUB2	Q71RG4	5.48328
rel_fc_126_Vehicle_37	Normalized data	Vehicle	Biol.Rep. 2	37	CHAF1A	Q13111	5.48489
rel_fc_126_Vehicle_37	Normalized data	Vehicle	Biol.Rep. 2	37	RPL36A	P83881	5.48489
rel_fc_126_Compound_37	Original data	Compound	Biol.Rep. 2	37	TNFRSF10D	Q9UBN6	5.48543
rel_fc_126_Vehicle_37	Original data	Vehicle	Biol.Rep. 2	37	NR2F6	P10588	5.48543
rel_fc_126_Vehicle_37	Original data	Vehicle	Biol.Rep. 2	37	GPR27	Q9NS67	5.48543
rel_fc_126_Vehicle_37	Original data	Vehicle	Biol.Rep. 1	37	PARD6B	Q9BYG5	5.48864
rel_fc_126_Compound_37	Normalized data	Compound	Biol.Rep. 2	37	IVNS1ABP	Q9Y6Y0	5.48899
rel_fc_126_Compound_37	Normalized data	Compound	Biol.Rep. 2	37	MFSD6	Q6ZSS7	5.48899
rel_fc_126_Vehicle_37	Normalized data	Vehicle	Biol.Rep. 1	37	SERGEF	Q9UGK8	5.49053
rel_fc_126_Vehicle_37	Normalized data	Vehicle	Biol.Rep. 1	37	SLC35A3	Q9Y2D2	5.49053
rel_fc_126_Vehicle_37	Original data	Vehicle	Biol.Rep. 1	37	IER3IP1	Q9Y5U9	5.49185
rel_fc_126_Compound_37	Normalized data	Compound	Biol.Rep. 1	37	DSG1	Q02413	5.49195
rel_fc_126_Compound_37	Normalized data	Compound	Biol.Rep. 1	37	VPS26C	O14972	5.49195
rel_fc_126_Vehicle_37	Normalized data	Vehicle	Biol.Rep. 1	37	HOMER3	Q9NSC5	5.49414
rel_fc_126_Compound_37	Original data	Compound	Biol.Rep. 2	37	ATG13	O75143	5.49506
rel_fc_126_Compound_37	Original data	Compound	Biol.Rep. 2	37	CSTF2T	Q9H0L4	5.49506
rel_fc_126_Vehicle_37	Original data	Vehicle	Biol.Rep. 1	37	ARHGAP10	A1A4S6	5.49506
rel_fc_126_Vehicle_37	Original data	Vehicle	Biol.Rep. 1	37	C3orf38	Q5JPI3	5.49506
rel_fc_126_Compound_37	Normalized data	Compound	Biol.Rep. 2	37	PET117	Q6UWS5	5.49511
rel_fc_126_Compound_37	Normalized data	Compound	Biol.Rep. 2	37	RNF130	Q86XS8	5.49511
rel_fc_126_Compound_37	Normalized data	Compound	Biol.Rep. 2	37	TMEM134	Q9H6X4	5.49511
rel_fc_126_Compound_37	Normalized data	Compound	Biol.Rep. 2	37	ZNF346	Q9UL40	5.49511
rel_fc_126_Compound_37	Normalized data	Compound	Biol.Rep. 1	37	CARMIL2	Q6F5E8	5.49609
rel_fc_126_Compound_37	Normalized data	Compound	Biol.Rep. 1	37	SERGEF	Q9UGK8	5.49609
rel_fc_126_Compound_37	Normalized data	Compound	Biol.Rep. 2	37	PDE8A	O60658	5.49816
rel_fc_126_Vehicle_37	Original data	Vehicle	Biol.Rep. 1	37	ADGRL3	Q9HAR2	5.49825
rel_fc_126_Compound_37	Normalized data	Compound	Biol.Rep. 2	37	MTA3	Q9BTC8	5.50121
rel_fc_126_Compound_37	Normalized data	Compound	Biol.Rep. 2	37	PEX6	Q13608	5.50121
rel_fc_126_Compound_37	Original data	Compound	Biol.Rep. 2	37	PLPP1	O14494	5.50144
rel_fc_126_Vehicle_37	Original data	Vehicle	Biol.Rep. 1	37	FOXRED2	Q8IWF2	5.50144
rel_fc_126_Vehicle_37	Original data	Vehicle	Biol.Rep. 1	37	NFATC2	Q13469	5.50144
rel_fc_126_Compound_37	Normalized data	Compound	Biol.Rep. 1	37	FBXL12	Q9NXK8	5.50229
rel_fc_126_Compound_37	Normalized data	Compound	Biol.Rep. 2	37	ARL6IP6	Q8N6S5	5.50425
rel_fc_126_Compound_37	Original data	Compound	Biol.Rep. 2	37	CDCA4	Q9BXL8	5.50462
rel_fc_126_Vehicle_37	Normalized data	Vehicle	Biol.Rep. 1	37	LMTK2	Q8IWU2	5.50492
rel_fc_126_Vehicle_37	Normalized data	Vehicle	Biol.Rep. 2	37	ARL6IP6	Q8N6S5	5.50502
rel_fc_126_Vehicle_37	Normalized data	Vehicle	Biol.Rep. 2	37	LAPTM5	Q13571	5.50502
rel_fc_126_Vehicle_37	Normalized data	Vehicle	Biol.Rep. 2	37	SDSL	Q96GA7	5.50502
rel_fc_126_Vehicle_37	Normalized data	Vehicle	Biol.Rep. 2	37	TWF1	Q12792	5.50502
rel_fc_126_Compound_37	Normalized data	Compound	Biol.Rep. 2	37	HHEX	Q03014	5.50729
rel_fc_126_Compound_37	Original data	Compound	Biol.Rep. 1	37	SLC29A2	Q14542	5.50779
rel_fc_126_Compound_37	Original data	Compound	Biol.Rep. 2	37	TMPPE	Q6ZT21	5.50779
rel_fc_126_Compound_37	Original data	Compound	Biol.Rep. 2	37	NDUFB2	O95178	5.50779
rel_fc_126_Compound_37	Original data	Compound	Biol.Rep. 2	37	IL17RB	Q9NRM6	5.50779
rel_fc_126_Vehicle_37	Original data	Vehicle	Biol.Rep. 1	37	ANKRD50	Q9ULJ7	5.50779
rel_fc_126_Vehicle_37	Original data	Vehicle	Biol.Rep. 1	37	WDR54	Q9H977	5.50779
rel_fc_126_Vehicle_37	Original data	Vehicle	Biol.Rep. 1	37	RNPS1	Q15287	5.50779
rel_fc_126_Vehicle_37	Original data	Vehicle	Biol.Rep. 2	37	CHCHD7	Q9BUK0	5.50779
rel_fc_126_Vehicle_37	Normalized data	Vehicle	Biol.Rep. 2	37	BCL9L	Q86UU0	5.50835
rel_fc_126_Compound_37	Normalized data	Compound	Biol.Rep. 1	37	PLEKHG4	Q58EX7	5.51051
rel_fc_126_Compound_37	Original data	Compound	Biol.Rep. 2	37	TYW5	A2RUC4	5.51096
rel_fc_126_Vehicle_37	Normalized data	Vehicle	Biol.Rep. 1	37	COX10	Q12887	5.51207
rel_fc_126_Compound_37	Normalized data	Compound	Biol.Rep. 1	37	GCHFR	P30047	5.51256
rel_fc_126_Compound_37	Normalized data	Compound	Biol.Rep. 1	37	PDCD2L	Q9BRP1	5.51256
rel_fc_126_Compound_37	Original data	Compound	Biol.Rep. 2	37	NEK3	P51956	5.51412
rel_fc_126_Vehicle_37	Original data	Vehicle	Biol.Rep. 1	37	RNF168	Q8IYW5	5.51412
rel_fc_126_Vehicle_37	Original data	Vehicle	Biol.Rep. 1	37	NIPSNAP3B	Q9BS92	5.51412
rel_fc_126_Vehicle_37	Original data	Vehicle	Biol.Rep. 1	37	XRCC3	O43542	5.51412
rel_fc_126_Vehicle_37	Original data	Vehicle	Biol.Rep. 2	37	RSL24D1	Q9UHA3	5.51412
rel_fc_126_Compound_37	Normalized data	Compound	Biol.Rep. 1	37	FLG	P20930	5.5146
rel_fc_126_Compound_37	Normalized data	Compound	Biol.Rep. 1	37	XRCC3	O43542	5.5146
rel_fc_126_Vehicle_37	Normalized data	Vehicle	Biol.Rep. 1	37	CRPPA	A4D126	5.51562
rel_fc_126_Vehicle_37	Normalized data	Vehicle	Biol.Rep. 1	37	RNF31	Q96EP0	5.51562
rel_fc_126_Compound_37	Normalized data	Compound	Biol.Rep. 2	37	UBE3B	Q7Z3V4	5.51635
rel_fc_126_Compound_37	Normalized data	Compound	Biol.Rep. 2	37	UROS	P10746	5.51635
rel_fc_126_Compound_37	Normalized data	Compound	Biol.Rep. 2	37	USP20	Q9Y2K6	5.51635
rel_fc_126_Compound_37	Normalized data	Compound	Biol.Rep. 1	37	TYSND1	Q2T9J0	5.51665
rel_fc_126_Vehicle_37	Original data	Vehicle	Biol.Rep. 1	37	IRF2BPL	Q9H1B7	5.51728
rel_fc_126_Vehicle_37	Original data	Vehicle	Biol.Rep. 1	37	PAK4	O96013	5.51728
rel_fc_126_Vehicle_37	Original data	Vehicle	Biol.Rep. 2	37	HHEX	Q03014	5.51728
rel_fc_126_Vehicle_37	Original data	Vehicle	Biol.Rep. 2	37	NOP14	P78316	5.51728
rel_fc_126_Vehicle_37	Normalized data	Vehicle	Biol.Rep. 2	37	TMEM134	Q9H6X4	5.51829
rel_fc_126_Compound_37	Normalized data	Compound	Biol.Rep. 1	37	ZNF768	Q9H5H4	5.51869
rel_fc_126_Vehicle_37	Normalized data	Vehicle	Biol.Rep. 1	37	DNASE1L1	P49184	5.51917
rel_fc_126_Compound_37	Normalized data	Compound	Biol.Rep. 2	37	ATP9B	O43861	5.51936
rel_fc_126_Compound_37	Original data	Compound	Biol.Rep. 1	37	RBFOX2	O43251	5.52042
rel_fc_126_Vehicle_37	Original data	Vehicle	Biol.Rep. 1	37	GCHFR	P30047	5.52042
rel_fc_126_Compound_37	Normalized data	Compound	Biol.Rep. 1	37	ADGRL3	Q9HAR2	5.52072
rel_fc_126_Vehicle_37	Normalized data	Vehicle	Biol.Rep. 2	37	PLAU	P00749	5.52159
rel_fc_126_Vehicle_37	Normalized data	Vehicle	Biol.Rep. 2	37	TMEM184B	Q9Y519	5.52159
rel_fc_126_Vehicle_37	Normalized data	Vehicle	Biol.Rep. 2	37	UNC93B1	Q9H1C4	5.52159
rel_fc_126_Compound_37	Normalized data	Compound	Biol.Rep. 2	37	SLAMF6	Q96DU3	5.52236
rel_fc_126_Vehicle_37	Normalized data	Vehicle	Biol.Rep. 1	37	DDX54	Q8TDD1	5.52271
rel_fc_126_Vehicle_37	Normalized data	Vehicle	Biol.Rep. 2	37	CHRAC1	Q9NRG0	5.52488
rel_fc_126_Vehicle_37	Normalized data	Vehicle	Biol.Rep. 1	37	DNM1	Q05193	5.52625
rel_fc_126_Vehicle_37	Original data	Vehicle	Biol.Rep. 1	37	EDRF1	Q3B7T1	5.52669
rel_fc_126_Vehicle_37	Original data	Vehicle	Biol.Rep. 2	37	MALSU1	Q96EH3	5.52669
rel_fc_126_Compound_37	Normalized data	Compound	Biol.Rep. 1	37	MRPS25	P82663	5.52681
rel_fc_126_Vehicle_37	Normalized data	Vehicle	Biol.Rep. 2	37	MTA3	Q9BTC8	5.52816
rel_fc_126_Compound_37	Normalized data	Compound	Biol.Rep. 2	37	CENPQ	Q7L2Z9	5.52835
rel_fc_126_Compound_37	Normalized data	Compound	Biol.Rep. 2	37	EAF1	Q96JC9	5.52835
rel_fc_126_Vehicle_37	Normalized data	Vehicle	Biol.Rep. 1	37	FAM234B	A2RU67	5.52977
rel_fc_126_Vehicle_37	Normalized data	Vehicle	Biol.Rep. 1	37	STMN4	Q9H169	5.52977
rel_fc_126_Vehicle_37	Original data	Vehicle	Biol.Rep. 1	37	IFT88	Q13099	5.52982
rel_fc_126_Vehicle_37	Original data	Vehicle	Biol.Rep. 1	37	BLOC1S6	Q9UL45	5.52982
rel_fc_126_Compound_37	Normalized data	Compound	Biol.Rep. 2	37	PEF1	Q9UBV8	5.53133
rel_fc_126_Compound_37	Normalized data	Compound	Biol.Rep. 2	37	PNPLA2	Q96AD5	5.53133
rel_fc_126_Vehicle_37	Normalized data	Vehicle	Biol.Rep. 2	37	PDE8A	O60658	5.53144
rel_fc_126_Compound_37	Original data	Compound	Biol.Rep. 1	37	SERPINA3-1	Q9TTE1	5.53294
rel_fc_126_Vehicle_37	Original data	Vehicle	Biol.Rep. 1	37	THOC5	Q13769	5.53294
rel_fc_126_Vehicle_37	Original data	Vehicle	Biol.Rep. 1	37	C19orf54	Q5BKX5	5.53294
rel_fc_126_Vehicle_37	Normalized data	Vehicle	Biol.Rep. 1	37	TFAP4	Q01664	5.53328
rel_fc_126_Compound_37	Normalized data	Compound	Biol.Rep. 2	37	KLC3	Q6P597	5.53431
rel_fc_126_Vehicle_37	Normalized data	Vehicle	Biol.Rep. 2	37	WRAP73	Q9P2S5	5.5347
rel_fc_126_Compound_37	Original data	Compound	Biol.Rep. 1	37	INSIG2	Q9Y5U4	5.53605
rel_fc_126_Vehicle_37	Original data	Vehicle	Biol.Rep. 2	37	TSPAN33	Q86UF1	5.53605
rel_fc_126_Vehicle_37	Original data	Vehicle	Biol.Rep. 2	37	MTRFR	Q9H3J6	5.53605
rel_fc_126_Vehicle_37	Original data	Vehicle	Biol.Rep. 2	37	NDUFB2	O95178	5.53605
rel_fc_126_Vehicle_37	Normalized data	Vehicle	Biol.Rep. 1	37	SELENOT	P62341	5.53679
rel_fc_126_Vehicle_37	Normalized data	Vehicle	Biol.Rep. 1	37	SLC38A2	Q96QD8	5.53679
rel_fc_126_Vehicle_37	Normalized data	Vehicle	Biol.Rep. 2	37	LTBR	P36941	5.53796
rel_fc_126_Vehicle_37	Normalized data	Vehicle	Biol.Rep. 2	37	TYW5	A2RUC4	5.53796
rel_fc_126_Compound_37	Original data	Compound	Biol.Rep. 2	37	RPL36A	P83881	5.53916
rel_fc_126_Compound_37	Original data	Compound	Biol.Rep. 2	37	TMCO6	Q96DC7	5.53916
rel_fc_126_Vehicle_37	Normalized data	Vehicle	Biol.Rep. 1	37	TMEM268	Q5VZI3	5.54029
rel_fc_126_Compound_37	Original data	Compound	Biol.Rep. 1	37	LSM5	Q9Y4Y9	5.54226
rel_fc_126_Compound_37	Original data	Compound	Biol.Rep. 2	37	RCE1	Q9Y256	5.54226
rel_fc_126_Compound_37	Original data	Compound	Biol.Rep. 2	37	MRPL24	Q96A35	5.54226
rel_fc_126_Compound_37	Original data	Compound	Biol.Rep. 2	37	IRF2BPL	Q9H1B7	5.54226
rel_fc_126_Vehicle_37	Original data	Vehicle	Biol.Rep. 2	37	DHX34	Q14147	5.54226
rel_fc_126_Compound_37	Normalized data	Compound	Biol.Rep. 1	37	PIP	P12273	5.54293
rel_fc_126_Compound_37	Normalized data	Compound	Biol.Rep. 2	37	APOA2	P81644	5.54321
rel_fc_126_Compound_37	Normalized data	Compound	Biol.Rep. 2	37	KRT1	P04264	5.54321
rel_fc_126_Vehicle_37	Normalized data	Vehicle	Biol.Rep. 1	37	NUBPL	Q8TB37	5.54378
rel_fc_126_Vehicle_37	Normalized data	Vehicle	Biol.Rep. 1	37	TOX	O94900	5.54378
rel_fc_126_Vehicle_37	Normalized data	Vehicle	Biol.Rep. 2	37	RNF5	Q99942	5.54446
rel_fc_126_Compound_37	Original data	Compound	Biol.Rep. 1	37	CERS4	Q9HA82	5.54535
rel_fc_126_Compound_37	Original data	Compound	Biol.Rep. 2	37	IGFBP4	P22692	5.54535
rel_fc_126_Compound_37	Original data	Compound	Biol.Rep. 2	37	SPECC1L	Q69YQ0	5.54535
rel_fc_126_Compound_37	Normalized data	Compound	Biol.Rep. 2	37	ARIH2	O95376	5.54616
rel_fc_126_Compound_37	Normalized data	Compound	Biol.Rep. 2	37	NR2F6	P10588	5.54616
rel_fc_126_Compound_37	Normalized data	Compound	Biol.Rep. 1	37	CD84	Q9UIB8	5.54693
rel_fc_126_Vehicle_37	Normalized data	Vehicle	Biol.Rep. 1	37	VPS26C	O14972	5.54726
rel_fc_126_Compound_37	Original data	Compound	Biol.Rep. 1	37	DNAJB9	Q9UBS3	5.54844
rel_fc_126_Vehicle_37	Original data	Vehicle	Biol.Rep. 1	37	ELL	P55199	5.54844
rel_fc_126_Vehicle_37	Original data	Vehicle	Biol.Rep. 2	37	SFXN5	Q8TD22	5.54844
rel_fc_126_Compound_37	Normalized data	Compound	Biol.Rep. 1	37	KCNK6	Q9Y257	5.54893
rel_fc_126_Vehicle_37	Normalized data	Vehicle	Biol.Rep. 1	37	DDX11	Q96FC9	5.55073
rel_fc_126_Compound_37	Original data	Compound	Biol.Rep. 1	37	CHPF2	Q9P2E5	5.55152
rel_fc_126_Vehicle_37	Original data	Vehicle	Biol.Rep. 1	37	DYNC2H1	Q8NCM8	5.55152
rel_fc_126_Vehicle_37	Original data	Vehicle	Biol.Rep. 1	37	DEGS1	O15121	5.55152
rel_fc_126_Compound_37	Normalized data	Compound	Biol.Rep. 1	37	YAF2	Q8IY57	5.55292
rel_fc_126_Compound_37	Normalized data	Compound	Biol.Rep. 1	37	YIF1A	O95070	5.55292
rel_fc_126_Vehicle_37	Normalized data	Vehicle	Biol.Rep. 2	37	GPR27	Q9NS67	5.55416
rel_fc_126_Vehicle_37	Normalized data	Vehicle	Biol.Rep. 2	37	NR2F6	P10588	5.55416
rel_fc_126_Vehicle_37	Normalized data	Vehicle	Biol.Rep. 1	37	CDKN3	Q16667	5.55419
rel_fc_126_Vehicle_37	Normalized data	Vehicle	Biol.Rep. 1	37	S100A7	P31151	5.55419
rel_fc_126_Compound_37	Original data	Compound	Biol.Rep. 2	37	IVNS1ABP	Q9Y6Y0	5.55459
rel_fc_126_Compound_37	Original data	Compound	Biol.Rep. 2	37	MFSD6	Q6ZSS7	5.55459
rel_fc_126_Vehicle_37	Original data	Vehicle	Biol.Rep. 2	37	PNMA2	Q9UL42	5.55459
rel_fc_126_Compound_37	Normalized data	Compound	Biol.Rep. 1	37	LPCAT4	Q643R3	5.55491
rel_fc_126_Compound_37	Normalized data	Compound	Biol.Rep. 1	37	THOC5	Q13769	5.55491
rel_fc_126_Compound_37	Normalized data	Compound	Biol.Rep. 2	37	LDLR	P01130	5.55498
rel_fc_126_Compound_37	Normalized data	Compound	Biol.Rep. 1	37	RNF139	Q8WU17	5.55689
rel_fc_126_Compound_37	Original data	Compound	Biol.Rep. 1	37	PRAG1	Q86YV5	5.55766
rel_fc_126_Vehicle_37	Original data	Vehicle	Biol.Rep. 1	37	LIN7A	O14910	5.55766
rel_fc_126_Compound_37	Original data	Compound	Biol.Rep. 1	37	UCP2	P55851	5.56071
rel_fc_126_Compound_37	Original data	Compound	Biol.Rep. 2	37	ZNF346	Q9UL40	5.56071
rel_fc_126_Compound_37	Original data	Compound	Biol.Rep. 2	37	TMEM134	Q9H6X4	5.56071
rel_fc_126_Compound_37	Original data	Compound	Biol.Rep. 2	37	RNF130	Q86XS8	5.56071
rel_fc_126_Compound_37	Original data	Compound	Biol.Rep. 2	37	PET117	Q6UWS5	5.56071
rel_fc_126_Vehicle_37	Original data	Vehicle	Biol.Rep. 1	37	ITPR1	Q14643	5.56071
rel_fc_126_Vehicle_37	Original data	Vehicle	Biol.Rep. 1	37	ALG13	Q9NP73	5.56071
rel_fc_126_Compound_37	Normalized data	Compound	Biol.Rep. 1	37	XRCC1	P18887	5.56085
rel_fc_126_Vehicle_37	Normalized data	Vehicle	Biol.Rep. 1	37	DCAF11	Q8TEB1	5.5611
rel_fc_126_Vehicle_37	Normalized data	Vehicle	Biol.Rep. 1	37	NAGA	P17050	5.5611
rel_fc_126_Compound_37	Original data	Compound	Biol.Rep. 1	37	BAD	Q92934	5.56377
rel_fc_126_Compound_37	Original data	Compound	Biol.Rep. 2	37	PDE8A	O60658	5.56377
rel_fc_126_Vehicle_37	Original data	Vehicle	Biol.Rep. 1	37	RNF139	Q8WU17	5.56377
rel_fc_126_Vehicle_37	Original data	Vehicle	Biol.Rep. 2	37	DMAP1	Q9NPF5	5.56377
rel_fc_126_Vehicle_37	Original data	Vehicle	Biol.Rep. 2	37	SMG6	Q86US8	5.56377
rel_fc_126_Compound_37	Normalized data	Compound	Biol.Rep. 2	37	AFTPH	Q6ULP2	5.56666
rel_fc_126_Compound_37	Normalized data	Compound	Biol.Rep. 2	37	GPATCH4	Q5T3I0	5.56666
rel_fc_126_Compound_37	Normalized data	Compound	Biol.Rep. 1	37	WDR54	Q9H977	5.56678
rel_fc_126_Compound_37	Original data	Compound	Biol.Rep. 1	37	MBTPS1	Q14703	5.56682
rel_fc_126_Compound_37	Original data	Compound	Biol.Rep. 2	37	PEX6	Q13608	5.56682
rel_fc_126_Compound_37	Original data	Compound	Biol.Rep. 2	37	MTA3	Q9BTC8	5.56682
rel_fc_126_Vehicle_37	Original data	Vehicle	Biol.Rep. 1	37	PPM1F	P49593	5.56682
rel_fc_126_Vehicle_37	Original data	Vehicle	Biol.Rep. 1	37	MFSD12	Q6NUT3	5.56682
rel_fc_126_Vehicle_37	Original data	Vehicle	Biol.Rep. 1	37	EXTL2	Q9UBQ6	5.56682
rel_fc_126_Vehicle_37	Original data	Vehicle	Biol.Rep. 2	37	ARIH2	O95376	5.56682
rel_fc_126_Vehicle_37	Normalized data	Vehicle	Biol.Rep. 1	37	YIF1A	O95070	5.56797
rel_fc_126_Compound_37	Normalized data	Compound	Biol.Rep. 1	37	PRKAG2	Q9UGJ0	5.56875
rel_fc_126_Compound_37	Original data	Compound	Biol.Rep. 1	37	P2RY8	Q86VZ1	5.56986
rel_fc_126_Compound_37	Original data	Compound	Biol.Rep. 1	37	ZFP92	A6NM28	5.56986
rel_fc_126_Compound_37	Original data	Compound	Biol.Rep. 1	37	HPS5	Q9UPZ3	5.56986
rel_fc_126_Compound_37	Original data	Compound	Biol.Rep. 2	37	ARL6IP6	Q8N6S5	5.56986
rel_fc_126_Vehicle_37	Original data	Vehicle	Biol.Rep. 1	37	EP400	Q96L91	5.56986
rel_fc_126_Vehicle_37	Original data	Vehicle	Biol.Rep. 1	37	PDP1	Q9P0J1	5.56986
rel_fc_126_Vehicle_37	Original data	Vehicle	Biol.Rep. 1	37	NBEAL2	Q6ZNJ1	5.56986
rel_fc_126_Vehicle_37	Original data	Vehicle	Biol.Rep. 2	37	RAB40C	Q96S21	5.56986
rel_fc_126_Vehicle_37	Original data	Vehicle	Biol.Rep. 2	37	COP1	Q8NHY2	5.56986
rel_fc_126_Vehicle_37	Normalized data	Vehicle	Biol.Rep. 1	37	FKRP	Q9H9S5	5.57139
rel_fc_126_Vehicle_37	Normalized data	Vehicle	Biol.Rep. 1	37	MED26	O95402	5.57139
rel_fc_126_Compound_37	Original data	Compound	Biol.Rep. 1	37	TMEM222	Q9H0R3	5.57289
rel_fc_126_Compound_37	Original data	Compound	Biol.Rep. 2	37	HHEX	Q03014	5.57289
rel_fc_126_Vehicle_37	Original data	Vehicle	Biol.Rep. 1	37	PLCXD1	Q9NUJ7	5.57289
rel_fc_126_Vehicle_37	Original data	Vehicle	Biol.Rep. 1	37	LRATD2	Q96KN1	5.57289
rel_fc_126_Vehicle_37	Original data	Vehicle	Biol.Rep. 1	37	TMEM177	Q53S58	5.57289
rel_fc_126_Vehicle_37	Original data	Vehicle	Biol.Rep. 2	37	USP20	Q9Y2K6	5.57289
rel_fc_126_Vehicle_37	Original data	Vehicle	Biol.Rep. 2	37	TSPAN14	Q8NG11	5.57289
rel_fc_126_Compound_37	Normalized data	Compound	Biol.Rep. 1	37	LBH	Q53QV2	5.57464
rel_fc_126_Compound_37	Normalized data	Compound	Biol.Rep. 1	37	RUNX1	Q01196	5.57464
rel_fc_126_Vehicle_37	Normalized data	Vehicle	Biol.Rep. 1	37	USP34	Q70CQ2	5.5748
rel_fc_126_Vehicle_37	Original data	Vehicle	Biol.Rep. 1	37	ACTR3B	Q9P1U1	5.57592
rel_fc_126_Vehicle_37	Original data	Vehicle	Biol.Rep. 1	37	RREB1	Q92766	5.57592
rel_fc_126_Vehicle_37	Original data	Vehicle	Biol.Rep. 1	37	BLOC1S4	Q9NUP1	5.57592
rel_fc_126_Vehicle_37	Normalized data	Vehicle	Biol.Rep. 2	37	CHCHD7	Q9BUK0	5.57652
rel_fc_126_Vehicle_37	Normalized data	Vehicle	Biol.Rep. 1	37	MTHFR	P42898	5.57821
rel_fc_126_Compound_37	Normalized data	Compound	Biol.Rep. 2	37	GFRA1	P56159	5.57825
rel_fc_126_Vehicle_37	Original data	Vehicle	Biol.Rep. 2	37	AFTPH	Q6ULP2	5.57894
rel_fc_126_Compound_37	Normalized data	Compound	Biol.Rep. 2	37	TWF1	Q12792	5.58114
rel_fc_126_Vehicle_37	Normalized data	Vehicle	Biol.Rep. 1	37	INPP4A	Q96PE3	5.58161
rel_fc_126_Vehicle_37	Normalized data	Vehicle	Biol.Rep. 1	37	MICALL1	Q8N3F8	5.58161
rel_fc_126_Compound_37	Original data	Compound	Biol.Rep. 2	37	USP20	Q9Y2K6	5.58195
rel_fc_126_Compound_37	Original data	Compound	Biol.Rep. 2	37	UROS	P10746	5.58195
rel_fc_126_Compound_37	Original data	Compound	Biol.Rep. 2	37	UBE3B	Q7Z3V4	5.58195
rel_fc_126_Vehicle_37	Original data	Vehicle	Biol.Rep. 1	37	UQCC2	Q9BRT2	5.58195
rel_fc_126_Vehicle_37	Normalized data	Vehicle	Biol.Rep. 2	37	RSL24D1	Q9UHA3	5.58285
rel_fc_126_Compound_37	Normalized data	Compound	Biol.Rep. 2	37	BCR	P11274	5.58401
rel_fc_126_Compound_37	Original data	Compound	Biol.Rep. 1	37	MINDY3	Q9H8M7	5.58496
rel_fc_126_Compound_37	Original data	Compound	Biol.Rep. 2	37	ATP9B	O43861	5.58496
rel_fc_126_Vehicle_37	Original data	Vehicle	Biol.Rep. 2	37	SFT2D2	O95562	5.58496
rel_fc_126_Vehicle_37	Normalized data	Vehicle	Biol.Rep. 2	37	HHEX	Q03014	5.58601
rel_fc_126_Vehicle_37	Normalized data	Vehicle	Biol.Rep. 2	37	NOP14	P78316	5.58601
rel_fc_126_Compound_37	Normalized data	Compound	Biol.Rep. 1	37	RGP1	Q92546	5.58636
rel_fc_126_Compound_37	Normalized data	Compound	Biol.Rep. 2	37	PRKAR1B	P31321	5.58688
rel_fc_126_Compound_37	Original data	Compound	Biol.Rep. 2	37	SLAMF6	Q96DU3	5.58796
rel_fc_126_Vehicle_37	Original data	Vehicle	Biol.Rep. 1	37	GRB10	Q13322	5.58796
rel_fc_126_Vehicle_37	Original data	Vehicle	Biol.Rep. 2	37	TRMT2A	Q8IZ69	5.58796
rel_fc_126_Compound_37	Normalized data	Compound	Biol.Rep. 1	37	RFC1	P35251	5.5883
rel_fc_126_Vehicle_37	Normalized data	Vehicle	Biol.Rep. 1	37	SLC7A11	Q9UPY5	5.58838
rel_fc_126_Compound_37	Normalized data	Compound	Biol.Rep. 2	37	ST3GAL1	Q11201	5.58975
rel_fc_126_Compound_37	Normalized data	Compound	Biol.Rep. 1	37	PLCXD1	Q9NUJ7	5.59024
rel_fc_126_Compound_37	Original data	Compound	Biol.Rep. 1	37	ALKBH2	Q6NS38	5.59096
rel_fc_126_Compound_37	Original data	Compound	Biol.Rep. 1	37	FAM174B	Q3ZCQ3	5.59096
rel_fc_126_Vehicle_37	Original data	Vehicle	Biol.Rep. 1	37	TOM1L2	Q6ZVM7	5.59096
rel_fc_126_Vehicle_37	Original data	Vehicle	Biol.Rep. 1	37	CHCHD7	Q9BUK0	5.59096
rel_fc_126_Vehicle_37	Original data	Vehicle	Biol.Rep. 2	37	DPY19L4	Q7Z388	5.59096
rel_fc_126_Vehicle_37	Normalized data	Vehicle	Biol.Rep. 1	37	SLC52A2	Q9HAB3	5.59176
rel_fc_126_Compound_37	Normalized data	Compound	Biol.Rep. 2	37	CDIN1	Q9Y2V0	5.59261
rel_fc_126_Compound_37	Original data	Compound	Biol.Rep. 2	37	EAF1	Q96JC9	5.59395
rel_fc_126_Compound_37	Original data	Compound	Biol.Rep. 2	37	CENPQ	Q7L2Z9	5.59395
rel_fc_126_Vehicle_37	Original data	Vehicle	Biol.Rep. 2	37	TMEM59	Q9BXS4	5.59395
rel_fc_126_Compound_37	Normalized data	Compound	Biol.Rep. 1	37	USP34	Q70CQ2	5.59411
rel_fc_126_Vehicle_37	Normalized data	Vehicle	Biol.Rep. 2	37	MALSU1	Q96EH3	5.59542
rel_fc_126_Compound_37	Normalized data	Compound	Biol.Rep. 2	37	RHAG	Q02094	5.59546
rel_fc_126_Compound_37	Original data	Compound	Biol.Rep. 1	37	STARD3	Q14849	5.59694
rel_fc_126_Compound_37	Original data	Compound	Biol.Rep. 2	37	PEF1	Q9UBV8	5.59694
rel_fc_126_Compound_37	Original data	Compound	Biol.Rep. 2	37	PNPLA2	Q96AD5	5.59694
rel_fc_126_Vehicle_37	Original data	Vehicle	Biol.Rep. 1	37	DNMBP	Q6XZF7	5.59694
rel_fc_126_Compound_37	Normalized data	Compound	Biol.Rep. 2	37	PDCL	Q13371	5.59831
rel_fc_126_Compound_37	Normalized data	Compound	Biol.Rep. 1	37	IER3IP1	Q9Y5U9	5.5999
rel_fc_126_Compound_37	Normalized data	Compound	Biol.Rep. 1	37	ZDHHC18	Q9NUE0	5.5999
rel_fc_126_Compound_37	Original data	Compound	Biol.Rep. 2	37	KLC3	Q6P597	5.59991
rel_fc_126_Vehicle_37	Original data	Vehicle	Biol.Rep. 1	37	C6orf136	Q5SQH8	5.59991
rel_fc_126_Vehicle_37	Original data	Vehicle	Biol.Rep. 1	37	FSBP	O95073	5.59991
rel_fc_126_Compound_37	Original data	Compound	Biol.Rep. 1	37	TONSL	Q96HA7	5.60288
rel_fc_126_Vehicle_37	Original data	Vehicle	Biol.Rep. 1	37	C1orf53	Q5VUE5	5.60288
rel_fc_126_Vehicle_37	Original data	Vehicle	Biol.Rep. 2	37	TSPAN13	O95857	5.60288
rel_fc_126_Vehicle_37	Original data	Vehicle	Biol.Rep. 2	37	CD244	Q9BZW8	5.60288
rel_fc_126_Vehicle_37	Normalized data	Vehicle	Biol.Rep. 2	37	MTRFR	Q9H3J6	5.60478
rel_fc_126_Vehicle_37	Normalized data	Vehicle	Biol.Rep. 2	37	NDUFB2	O95178	5.60478
rel_fc_126_Vehicle_37	Normalized data	Vehicle	Biol.Rep. 2	37	TSPAN33	Q86UF1	5.60478
rel_fc_126_Vehicle_37	Original data	Vehicle	Biol.Rep. 1	37	GNE	Q9Y223	5.60585
rel_fc_126_Vehicle_37	Original data	Vehicle	Biol.Rep. 2	37	ASAP2	O43150	5.60585
rel_fc_126_Vehicle_37	Original data	Vehicle	Biol.Rep. 2	37	MGST2	Q99735	5.60585
rel_fc_126_Compound_37	Normalized data	Compound	Biol.Rep. 1	37	RREB1	Q92766	5.60759
rel_fc_126_Vehicle_37	Normalized data	Vehicle	Biol.Rep. 1	37	RAD54L2	Q9Y4B4	5.60851
rel_fc_126_Compound_37	Original data	Compound	Biol.Rep. 2	37	APOA2	P81644	5.60881
rel_fc_126_Compound_37	Original data	Compound	Biol.Rep. 2	37	KRT1	P04264	5.60881
rel_fc_126_Vehicle_37	Original data	Vehicle	Biol.Rep. 2	37	CIZ1	Q9ULV3	5.60881
rel_fc_126_Compound_37	Normalized data	Compound	Biol.Rep. 1	37	C1orf53	Q5VUE5	5.6095
rel_fc_126_Compound_37	Normalized data	Compound	Biol.Rep. 1	37	HLA-H	P01893	5.6095
rel_fc_126_Vehicle_37	Normalized data	Vehicle	Biol.Rep. 2	37	DHX34	Q14147	5.61099
rel_fc_126_Compound_37	Original data	Compound	Biol.Rep. 2	37	ARIH2	O95376	5.61176
rel_fc_126_Compound_37	Original data	Compound	Biol.Rep. 2	37	NR2F6	P10588	5.61176
rel_fc_126_Vehicle_37	Original data	Vehicle	Biol.Rep. 1	37	ZDHHC18	Q9NUE0	5.61176
rel_fc_126_Vehicle_37	Original data	Vehicle	Biol.Rep. 2	37	MUC19	Q7Z5P9	5.61176
rel_fc_126_Compound_37	Normalized data	Compound	Biol.Rep. 2	37	MALSU1	Q96EH3	5.61247
rel_fc_126_Compound_37	Normalized data	Compound	Biol.Rep. 2	37	NOP14	P78316	5.61247
rel_fc_126_Compound_37	Normalized data	Compound	Biol.Rep. 1	37	EP400	Q96L91	5.61332
rel_fc_126_Compound_37	Original data	Compound	Biol.Rep. 1	37	ADCK5	Q3MIX3	5.61471
rel_fc_126_Vehicle_37	Original data	Vehicle	Biol.Rep. 1	37	EML2	O95834	5.61471
rel_fc_126_Vehicle_37	Normalized data	Vehicle	Biol.Rep. 1	37	CARMIL2	Q6F5E8	5.61516
[truncated: 417,105+ more rows]

## Sheet: Supplementary Figure 2
Statistical Source Data for Suppl. Figure 2
Supplementary Figure 2a								Supplementary Figure 2b
OSBP localization				TGN fragmentation (No. of TGN spots per cell)					PC2 at the Golgi (% of whole cell)
DMSO	orpinolide (100 nM)	orpinolide (1 uM)		DMSO	orpinolide (100 nM)	orpinolide (1 uM)		compound	DMSO					1 uM orpinolide
0.97174	1.67679	1.62757		1	0.30103	1.63347		time / min	0	5	15	30	45	0	5	15	30	45
0.972666	1.31827	1.34928		1	1.23045	1.6902			0.84	1.15	18.77	41.63	61.9	5.51	1.27	19.99	19.36	51.86
0.723456	1.32736	1.42813		1.44716	1.25527	1.89209			0.73	0.59	15.99	28.4	26.56	7.33	4.33	22.07	38.35	46.89
0.79379	1.67614	1.50596		0.69897	0.30103	1.38021			1.14	0.21	20.17	50.28	57.09	2.92	2.98	30.35	25.55	68.06
1.1758	1.48116	1.39602		0.60206	0.90309	1.74819			0.64	0.63	24.64	40.64	40.32	13.63	9.35	27.01	31.7	59.15
1.0103	1.44793	1.62397		0.60206	1.4624	1.23045			1.11	0.77	39.53	52.83	53.76	5.22	2.85	34.09	53.19	65.83
0.725095	1.59162	1.60563		0.477121	1.59106	1.81291			0.78	0.79	38.44	52.66	56.86	5.3	5.63	4.04	28.43	46.5
1.1452	1.41597	1.59207		0.60206	0.477121	1.51851			3.08	0.58	32.09	54.2	36.57	9.04	7.23	5.81	23.33	58.73
1.08314	1.41946	1.44012		0.477121	0.30103	1.04139			0.73	1.25	37.08	29.83	45.66	2.38	14.89	16.11	46.61	60.68
1.1685	1.38435	1.43489		0.954243	0.90309	1.86923			0.94	1.13	36.34	49.3	53.3	17.33	3.63	33.65	64.9	53.16
1.05956	1.24993	1.40449		1.30103	1.91381	2.35411			1.64	1.14	45.55	48.77	70.61	6.99	2.43	1.57	33.29	37.78
1.10278	1.58024	1.54133		0.477121	1	2.17609			1.2	1.15	62.91	60.11	43.19	16.24	2.69	7.79	33.77	40.87
1.19285	1.32305	1.54728		1.34242	0.477121	1.94939			1.14	1.07	31.6	59.35	52.03	9.36	2.17	37.86	41.29	66.59
0.892651	1.4627	1.36455		0.90309	0.60206	1.99123			0.43	2.81	21.04	54.61	50.86	17.97	0.66	29.55	40.28	67.46
1.3249	1.66661	1.39199		0.477121	0	1.77815			0.41	2.74	47.88	48.31	43.61	3.96	4.98	6.56	36.87	60.02
1.28533	1.48968			1.04139	1				0.29	0.64	40.46	32.53	37.87	2.27	4.22	17.39	62.76	73.51
0.974512				1.11394					0.52	1.13	46.8	45.44	60.21	11.28	4.1	31.44	43.98	34.58
0.79379	1.55991	1.32919		0.69897	1.04139	2.32634			0.45	0.96	48.96	50.65	47.28	15.86	2.85	7.35	28.04	61.32
1.26102	1.51028	1.44747		0.778151	0.778151	1.50515			1.37	1.67	42.66	45.22	30.66	8.36	1.27	19.04	62.31	59.16
0.710117	1.43902	1.50745		1.44716	0.90309	1.23045			0.56	1.89	61.19	49.69	46.27	6.32	4.62	2.36	69.36	65.09
0.952308	1.63879	1.46672		0.477121	0.778151	1.54407			0.46	1.79	10	24.17	31.22	3.45	3.45	25.47	50.89	56.4
0.929419	1.29491	1.34341		1	0.477121	1.44716			0.43	3	40.6	53.33	41.75	9.61	12.28	32.76	40.95	48.95
1.24625	1.53832	1.67154		0.30103	0.30103	0.778151			1.7	6.62	3.5	58.26	32.99	0.79	7.78	25.47	30.98	40.8
1.27807	1.45102	1.59118		0.30103	1.04139	1.23045			0.56	2.94	38.16	57.52	46.18	3.27	8.41	10.22	12.54	75.26
1.22037	1.55991	1.63448		1.23045	1	1.07918			1.12	2.43	57.43	54.15	48.25	3.38	1.59	2.22	26.04	59.6
1.34459	1.36791	1.53555		0.30103	1.32222	1.32222			1.5	17.2	9.9	36.65	48.73	3.08	2.78	17.78	9.71	67.65
1.10721	1.39933	1.49527		1.41497	0.778151	1.44716			1.68	1.24	6.28	32.09	60.85	4.66	5.79	22.49	40.04	60.96
1.2284	1.54456	1.48458		1.23045	1	2.23553			0.19	1.95	25.82	29.58	70.34	1.08	14.81	32.94	22.65	68.35
1.28668	1.41229	1.57623		1.04139	1.65321	2.01284			1.49	11.68	14.83	58.94	58.38	1.3	1.82	31.95	56.82	63.29
0.933487	1.39777	1.43489		1.41497	1.32222	1.81954			6.53	1.43	26.88	69.32	38.42	4.15	1.61	4.02	36.48	54.33
1.16077	1.5682	1.49859		0.845098	0.954243	1.04139			4.24	0.45	9.31	60.86	55.09	5.29	3.91	15.98	39.2	58.32
1.33626	1.4138	1.54033		0.477121	0.60206	1.94448			4.26	4.62	29.51	41.69	46.31	0.89	2.2	2.88	34.57	62.16
	1.48259				0.30103				1.03	1.83	59.64	59.94	62.06	0.41	2.45	3.01	39.54	41.22
	1.47698				0.954243				0.55	0.87	11.87	50.45	57.08	2.93	2.51	9.38	37.37	53.59
1.19866		1.45225		1.07918		2.03743			0.64	0.19	54.45	51.6	78.66	1.4	4.98	35.61	7.27	81.84
1.15442		1.37033		1.07918		2.02531			1.5	1.11	2.95	63.69	62.6	3.15	2.4	4.49	32.35	60.06
1.1827		1.26576		0.954243		1.63347			1.12	1.32	14.57	33.26	55.93	0.5	2.64	2.84	63.95	62.31
0.974972		1.56797		1.47712		1.86923			1.02	2.86	0.66	53.03	55.73	1.32	1.78	1.28	2.72	87.95
1.2222		1.45894		0.845098		1.62325			0.86	0.65	24.55	61.03	59.68	0.79	0.65	0.94	27.32	68.13
0.965672		1.36866		1.36173		2.17319			0.91	1.32	39.15	63.68	58.31	0.22	4.92	1.11	59.74	26.65
1.1934		1.24871		1.34242		1.91381			0.65	2.47	35.08	35.96	61.8	1.16	10.11	39.08	61.36	45.68
1.1827		1.58092		1.44716		1.90309			4.52	1.14	45.54	43.76	59.33	0.75	3.08	41.24	50.77	30.56
0.97635		1.44326		1.62325		1.53148			9.07	0.54	4.27	46.78	61.5	1.52	0.51	21.51	56.12	50.94
1.15987		1.5791		0.954243		2.27184			0.67	3.6		51.85	44.74	1.81	0.34	21.48	55.93	30.03
1.2783		1.38021		1		2.00432			1.78	5.07		54.69	37.43	1.1	2.27	7.91	49.18	49.42
1.33566		1.45423		1.07918		2.48144			0.45	0.73		55.09	42.97	1.28	2.12	4.42	75.52	56.67
1.33143		1.50079		2.29885		2.18752			2.23	3.43		33.98	42.47		16.13	10.32	60.56	56.65
1.1878		1.44279		1.49136		1.80618			0.67	0.89		57.91	38.01		2.27	25.89	51.65	49.12
1.09096		1.46045		1.41497		1.60206			0.94			65.77	48.89		2.78	29.93	53.38	53.77
		1.27784				2.19312						35.58	42.8		1.58	0.9	63.35	37.86
												50.11	31.97			1.33	74.19	60.8
												66.82	43.6			2.94	46.61	57.32
												47.44	35.27				51.49	66.97
												39.4	41.39				67.76	32.13
												44.34	45.12				45.05
												57.45	46.55				48.35
												48.29	54.94				41.57
													31.61				44.62
													43.91
