# Supplementary material for: Orpinolide disrupts a leukemic dependency on cholesterol transport by inhibiting OSBP
Source: Nat Chem Biol. 2024 Jun 21;21(2):193–202. doi: 10.1038/s41589-024-01614-4 (PMC11782089; doi:10.1038/s41589-024-01614-4)
Supplement: Supplementary file 10 — Statistical source data. [file 41589_2024_1614_MOESM10_ESM.xlsx]

## Sheet: Legend
Statistical source data - Figure 1
Figure 1a	Phenotypic screen data - Area under the curve
Figure 1c	Cell painting assay (CPA)
Figure 1d	UMAP analysis
Figure 1e	W7 cytotoxicity in leukemia cells
Figure 1f	W7 cytotoxicity in PBMCs

## Sheet: Figure 1a
Statistical source data - Figure 1
Figure 1a: Phenotypic screen data - Area under the curve
Cpd. ID	A.U.C.									relative A.U.C.
	K562	KBM7	MV4;11	OCIAML3	NALM6	Jurkat	LOUCY	MOLT4	P12-Ichikawa	K562	KBM7	MV4;11	OCIAML3	NALM6	Jurkat	LOUCY	MOLT4	P12-Ichikawa
W1	322.2	355.1	357	362.3	343.9	347.2	353.5	368.5	381.4	0.759189	0.836711	0.841188	0.853676	0.81032	0.818096	0.832941	0.868285	0.89868
W2	364.7	334.9	351.5	323.2	322.6	289.8	354.8	333.4	351.1	0.859331	0.789114	0.828228	0.761546	0.760132	0.682846	0.836004	0.78558	0.827286
W3	358.5	388.5	338.8	360.1	356.2	344.3	343.1	352.7	388.3	0.844722	0.91541	0.798303	0.848492	0.839303	0.811263	0.808435	0.831056	0.914939
W4	379.1	353.3	370.7	364	357.3	369.1	371.7	365.7	418	0.893261	0.832469	0.873468	0.857681	0.841894	0.869698	0.875825	0.861687	0.98492
W5	357.9	297.4	305.8	337	313.9	246.6	325.9	283.9	337.4	0.843308	0.700754	0.720547	0.794062	0.739632	0.581056	0.767908	0.668944	0.795005
W6	306.3	261.4	264.6	279.2	270.8	236.7	278.1	265	291.3	0.721725	0.615928	0.623468	0.65787	0.638077	0.557729	0.655278	0.624411	0.686381
W7	351.8	246.7	283.1	282.4	309.2	225	265.6	241.5	380.8	0.828935	0.581291	0.667059	0.66541	0.728558	0.53016	0.625825	0.569039	0.897267
W8	335.3	255.9	262.6	297	276.7	220.2	271.6	236.9	288.1	0.790057	0.602969	0.618756	0.699811	0.651979	0.51885	0.639962	0.5582	0.678841
W9	332.5	263.1	273.2	276	241.7	229.5	277.4	233.2	272.5	0.783459	0.619934	0.643732	0.65033	0.56951	0.540763	0.653629	0.549482	0.642083
W10	349	254.5	361.1	334.1	299.5	264.2	342.3	332.3	375.5	0.822337	0.59967	0.850848	0.787229	0.705702	0.622526	0.80655	0.782988	0.884779
W11	340.4	244.8	267.3	266.4	229.2	234.6	276.2	229.3	253.4	0.802074	0.576814	0.62983	0.62771	0.540057	0.55278	0.650801	0.540292	0.597078
W12	323.3	336.2	340.4	323	333.1	331.4	346.8	327	366.3	0.761781	0.792177	0.802074	0.761074	0.784873	0.780867	0.817154	0.7705	0.863101
W13	318.8	367.7	336.3	347.2	337.8	338.5	362.2	341.4	374.6	0.751178	0.8664	0.792413	0.818096	0.795947	0.797597	0.85344	0.80443	0.882658
W14	329.8	369.5	319.2	348.1	324	354.6	329	357.2	354.9	0.777097	0.870641	0.752121	0.820217	0.763431	0.835533	0.775212	0.841659	0.836239
W15	321.1	332.3	301.8	294.8	317	309.8	353.6	312.1	341.5	0.756598	0.782988	0.711122	0.694628	0.746937	0.729972	0.833176	0.735391	0.804665
W16	348.6	330.2	348.5	299.3	335.4	303.1	337.6	305.3	320.2	0.821395	0.77804	0.821159	0.705231	0.790292	0.714185	0.795476	0.719369	0.754477
W17	350.2	329.7	338.2	314.7	343.2	291.5	335.6	304.6	315.7	0.825165	0.776861	0.79689	0.741517	0.808671	0.686852	0.790763	0.717719	0.743874
W18	355.3	365.7	382.1	369.3	366.1	329.8	371.1	353.7	383.2	0.837182	0.861687	0.90033	0.87017	0.86263	0.777097	0.874411	0.833412	0.902922
W19	344.4	345.5	360.1	317.7	322.3	346.9	350.8	351.8	362.9	0.811499	0.81409	0.848492	0.748586	0.759425	0.817389	0.826579	0.828935	0.85509
W20	346.7	372.1	351.6	331.9	339.9	355.3	369.4	338.4	365.8	0.816918	0.876767	0.828464	0.782045	0.800895	0.837182	0.870405	0.797361	0.861923
W21	346.3	365	325	349.4	348.3	331.4	346.1	340.8	354.6	0.815975	0.860038	0.765787	0.82328	0.820688	0.780867	0.815504	0.803016	0.835533
W22	340.8	351.4	328.1	334.5	343.5	316	349.8	339.2	342.5	0.803016	0.827992	0.773091	0.788172	0.809378	0.744581	0.824222	0.799246	0.807022
W23	367.2	360.7	388.7	369	352.9	355.1	348.6	343.8	372.1	0.865221	0.849906	0.915881	0.869463	0.831527	0.836711	0.821395	0.810085	0.876767
W24	353.3	358.9	368.6	353.3	347	366.2	380	345.4	387.9	0.832469	0.845664	0.86852	0.832469	0.817625	0.862865	0.895382	0.813855	0.913996
W25	353.5	366.2	374.1	350.9	339.3	356.2	350.7	354.7	358.6	0.832941	0.862865	0.88148	0.826814	0.799482	0.839303	0.826343	0.835768	0.844958
W26	315.9	365.5	345.1	351.7	335.5	348.2	350.8	353	362.9	0.744345	0.861216	0.813148	0.828699	0.790528	0.820452	0.826579	0.831762	0.85509
W27	348.9	355.9	388.8	350.4	351	354	349.7	352.6	368.3	0.822102	0.838596	0.916117	0.825636	0.82705	0.834119	0.823987	0.83082	0.867813
W28	327	294.8	323.7	323.8	315.9	297.2	360	302.7	330.6	0.7705	0.694628	0.762724	0.762959	0.744345	0.700283	0.848256	0.713242	0.778982
W29	334.2	342	282.4	308.6	326	335.3	341	314	322.6	0.787465	0.805844	0.66541	0.727144	0.768143	0.790057	0.803487	0.739868	0.760132
W30	359.1	351.6	335.7	361.4	352.9	346.3	338.1	344.6	288.7	0.846136	0.828464	0.790999	0.851555	0.831527	0.815975	0.796654	0.81197	0.680254
W31	354	336	357.3	355.5	360.7	321.2	362.1	349.5	365.4	0.834119	0.791706	0.841894	0.837653	0.849906	0.756833	0.853205	0.823516	0.86098
W32	348.6	336.6	314.3	321.8	336.6	301	336.1	329.8	340.9	0.821395	0.79312	0.740575	0.758247	0.79312	0.709237	0.791942	0.777097	0.803252
W33	333.1	362.6	315.2	381.8	345.4	367	353.6	345.8	359.1	0.784873	0.854383	0.742696	0.899623	0.813855	0.86475	0.833176	0.814797	0.846136
W34	347.6	358.4	354.2	348.4	328.9	354.4	353.4	358.8	345.8	0.819039	0.844486	0.83459	0.820924	0.774976	0.835061	0.832705	0.845429	0.814797
W35	324.4	341.3	330.6	340.6	329.9	334.7	336	325.8	388	0.764373	0.804194	0.778982	0.802545	0.777333	0.788643	0.791706	0.767672	0.914232
W36	339.6	361.1	383.3	362.6	358.8	348	350.6	362	351.2	0.800189	0.850848	0.903157	0.854383	0.845429	0.819981	0.826107	0.852969	0.827521
W37	351.4	359.1	337.6	366.6	356.5	351.6	341.8	356.7	387.1	0.827992	0.846136	0.795476	0.863808	0.840009	0.828464	0.805372	0.840481	0.912111
W38	329.5	352.6	379.4	350.3	351.9	350.3	337.2	343.2	351.3	0.77639	0.83082	0.893968	0.825401	0.829171	0.825401	0.794533	0.808671	0.827757
W39	337.6	336.6	293.2	289.6	325.7	315.7	357.6	322.9	327.4	0.795476	0.79312	0.690858	0.682375	0.767436	0.743874	0.842601	0.760839	0.771442
W40	329.2	345.5	341.4	316.7	349	327	348.8	337.8	374.6	0.775683	0.81409	0.80443	0.74623	0.822337	0.7705	0.821866	0.795947	0.882658
W41	335.2	340.3	359.2	369.8	366.1	363.4	354	368.7	404.8	0.789821	0.801838	0.846371	0.871348	0.86263	0.856268	0.834119	0.868756	0.953817
W42	358.9	345.3	394.5	365.8	353.4	356.1	359.8	347.1	372.6	0.845664	0.813619	0.929548	0.861923	0.832705	0.839067	0.847785	0.817861	0.877945
W43	333.8	358	350.9	333.3	331.3	340.4	355.9	356	360.7	0.786522	0.843544	0.826814	0.785344	0.780631	0.802074	0.838596	0.838831	0.849906
W44	346.9	345.4	343.1	352.7	350.5	333.5	358.1	335.5	355.2	0.817389	0.813855	0.808435	0.831056	0.825872	0.785815	0.843779	0.790528	0.836946
W45	304	295.7	259.5	288.4	324.7	281.1	286.1	285.9	328.7	0.716305	0.696748	0.611451	0.679548	0.76508	0.662347	0.674128	0.673657	0.774505
W46	327.3	319.6	308.1	286.2	333	309.3	346.1	325.2	323	0.771206	0.753063	0.725966	0.674364	0.784637	0.728794	0.815504	0.766258	0.761074
W47	344.2	361.2	374.7	341.3	358.6	332.8	345.8	352.6	374.1	0.811027	0.851084	0.882893	0.804194	0.844958	0.784166	0.814797	0.83082	0.88148
W48	363.3	339.4	379.5	380.7	380.1	368.8	358.2	353.9	356.2	0.856032	0.799717	0.894204	0.897031	0.895617	0.868992	0.844015	0.833883	0.839303
W49	360.2	356	388.5	370	385.6	358	386.1	363.7	424.4	0.848728	0.838831	0.91541	0.871819	0.908577	0.843544	0.909755	0.856975	1
W50	361.1	357	350	354.6	362.2	362.3	353.8	361.8	383	0.850848	0.841188	0.824694	0.835533	0.85344	0.853676	0.833648	0.852498	0.902451
W51	373.7	349.4	379.8	372.4	356.9	352	354.1	340.4	379.5	0.880537	0.82328	0.89491	0.877474	0.840952	0.829406	0.834354	0.802074	0.894204
W52	359.9	357.6	335	378.1	363.4	380.5	335.1	356.7	372.8	0.848021	0.842601	0.78935	0.890905	0.856268	0.89656	0.789585	0.840481	0.878417

## Sheet: Figure 1c
Statistical source data - Figure 1
Figure 1c: Cell painting assay (CPA)
ID	Conc. (μM)	Induction (%)
BFA	3	84.1
W1	10	0.5
W2	3	6
W3	10	6.7
W4	10	0
W5	3	82.7
W6	3	74.8
W7	3	75.1
W8	3	80
W9	3	84.6
W10	3	85.1
W11	10	25
W12	10	5.2
W14	10	0.7
W15	3	42.5
W16	10	0.2
W17	10	7.9
W18	10	0.2
W22	3	1.9
W23	10	0
W25	10	0
W26	10	0.9
W27	10	2.8
W28	10	14.5
W29	10	63
W30	10	0
W31	10	67.7
W32	10	30.7
W33	3	47
W35	3	8.1
W36	10	0.7
W37	10	0
W38	10	5
W39	3	26.4
W40	3	12.8
W41	10	46.3
W42	10	0.5
W43	10	9.3
W44	10	1.9
W45	3	46.5
W46	10	30.2
W47	10	0
W48	10	0
W49	10	0.2
W50	10	0.3
W52	10	0

## Sheet: Figure 1d
Statistical source data - Figure 1
Figure 1d: UMAP analysis
ID	Compound 1 (UMAP)	Compound 2 (UMAP)
BFA	-1.291	2.484
W1	7.159	-0.485
W2	6.262	0.003
W3	4.548	0.642
W4	8.169	-0.317
W5	-1.371	2.407
W6	-1.438	1.659
W7	-1.246	1.663
W8	-1.525	2.045
W9	-1.457	2.626
W10	-1.136	2.448
W11	7.181	0.075
W12	6.314	-0.474
W14	5.818	-0.116
W15	2.922	-0.808
W16	6.688	-0.63
W17	4.227	-0.84
W18	6.977	-0.155
W22	5.98	-0.559
W23	8.481	-0.211
W25	7.545	-0.191
W26	6.866	0.282
W27	6.305	0.518
W28	7.796	0.466
W29	2.772	-0.156
W30	7.404	-0.681
W31	2.85	-0.057
W32	3.639	-0.362
W33	3.045	-0.592
W35	4.708	0.303
W36	5.755	0.049
W37	8.457	-0.641
W38	5.327	-0.819
W39	3.417	-0.695
W40	3.989	-0.639
W41	3.178	-0.041
W42	5.563	0.664
W43	5.039	0.477
W44	5.386	-0.228
W45	2.815	-0.416
W46	3.687	-0.075
W47	6.566	-0.256
W48	7.52	-0.364
W49	5.908	0.34
W50	7.971	-0.466
W52	8.204	-0.59

## Sheet: Figure 1e
Statistical source data - Figure 1
Figure 1f: W7 cytotoxicity in leukemia cells
	Normalized viability (%)
[W7] / M	KBM7			MV411			Jurkat			LOUCY			MOLT4
2e-05	0.655924	0.627261	0.803907	1.3599	1.32412	1.50663	0.933347	0.804075	1.11691	1.73376	1.98306	1.54395	1.0953	2.03905	1.26752
6.66669e-06	0.857901	0.806573	1.02521	1.97677	1.6157	1.75429	0.916165	1.03207	1.43496	2.21395	2.26219	2.513	1.13084	1.39087	1.76372
2.22224e-06	1.16453	1.29785	1.68114	2.46572	1.88239	2.40846	1.28594	1.60053	2.47254	2.677	2.9857	3.43428	1.64843	2.11696	3.25271
7.40747e-07	1.68981	2.11242	2.66636	8.58886	6.57406	5.94063	2.05861	2.35664	3.69226	7.38948	7.21584	7.0229	2.48982	2.71305	4.44733
2.46911e-07	6.69589	7.30382	8.57301	58.0983	51.8463	48.8635	3.27281	3.82471	5.86677	22.0792	24.7562	25.0987	4.21184	4.74415	7.18491
8.23038e-08	42.0271	50.8415	53.7438	89.3331	84.4804	88.0967	17.2195	16.1985	27.5043	83.8793	60.6979	90.2776	91.1066	81.882	82.5234
2.74347e-08	81.9645	94.8677	107.01	85.7097	107.465	105.373	54.4125	47.9193	72.1094	98.1832	86.0571	90.6442	83.5414	105.998	122.878
9.14492e-09	82.1205	108.144	111.653	106.686	83.6018	85.4878	56.7002	60.9029	94.4506	79.2175	92.3541	82.6469	95.912	95.9464	73.7894
3.04832e-09	88.5978	105.605	109.257	91.5233	93.2876	83.2869	78.7819	72.3743	90.2451	78.5663	95.6292	94.1556	90.822	119.592	107.385
1.01611e-09	92.2213	103.617	104.162	100.332	95.4455	104.222	109.647	92.8418	97.5109	100.11	104.569	95.3205	89.3686	115.113	95.5183

## Sheet: Figure 1f
Statistical source data - Figure 1
Figure 1: W7 cytotoxicity in PBMCs
	Normalized viability (%)
[W7] / M	PBMC			KBM7
2e-05	40.6163	45.9384	57.8674	2.83609	2.92674	3.29367
6.66669e-06	43.9776	46.0784	55.9168	2.39147	2.43032	2.71954
2.22224e-06	62.8852	69.0476	74.6424	2.61162	3.20733	3.60447
7.40747e-07	84.4538	67.2269	90.2471	4.23903	4.88223	6.66072
2.46911e-07	76.6106	85.1541	82.7048	31.1258	31.4927	33.6835
8.23038e-08	77.591	86.1345	111.834	77.7767	93.4249	92.322
2.74347e-08	94.6779	98.4594	120.416	108.21	90.1312	84.3986
9.14492e-09	81.2325	101.12	101.43	122.856	70.5246	82.1302
3.04832e-09	96.0784	106.443	107.152	129.206	89.7449	90.2391
1.01611e-09	94.2577	98.0392	107.703	106.088	92.7364	101.176
