# Supplementary material for: Orpinolide disrupts a leukemic dependency on cholesterol transport by inhibiting OSBP
Source: Nat Chem Biol. 2024 Jun 21;21(2):193–202. doi: 10.1038/s41589-024-01614-4 (PMC11782089; doi:10.1038/s41589-024-01614-4)
Supplement: Supplementary file 11 — Statistical source data. [file 41589_2024_1614_MOESM11_ESM.xlsx]

## Sheet: Legend
Statistical source data - Figure 2
Figure 2a	Expression proteomics
Figure 2b	GO enrichment analysis
Figure 2c	RNA Seq data

## Sheet: Figure 2a
Statistical source data - Figure 2
Figure 2a: Expression proteomics
Gene Symbol	UniProtKB	log2FC W7 vs DMSO	neg log10 P-value
GOLIM4	O00461	-1.84166	7.41561
GOLM1	Q8NBJ4	-1.11716	4.90523
TOM1L2	Q6ZVM7	-0.199255	4.41228
EXTL3	O43909	-0.883635	4.244
TMEM165	Q9HC07	-1.39593	4.03634
C1GALT1	Q9NS00-1	-1.32916	3.97003
LLGL1	Q15334	-0.0679388	3.96904
KLHL26	Q53HC5	-0.128156	3.8164
ZDHHC13	Q8IUH4	-1.02621	3.74998
HSP90B1	P14625	0.0565835	3.65834
CD180	Q99467	0.607863	3.61372
HMGCR	P04035-1	-2.03505	3.5942
LDLR	P01130	-1.152	3.53641
NDFIP1	Q9BT67	0.335712	3.5316
ST3GAL4	Q11206	-1.07097	3.45158
WAC	Q9BTA9-1	0.0214797	3.41639
GALNT7	Q86SF2	-0.573467	3.39218
GRAMD1A	Q96CP6-1	-0.189351	3.34814
REEP4	Q9H6H4-1	-0.128156	3.34251
AK6	Q9Y3D8	0.0565835	3.29926
DOCK8	Q8NF50-1	0.0482362	3.29643
GALNT2	Q10471	-1.1976	3.25446
RRAGD	Q9NQL2-1	-0.0573917	3.21598
ADAM10	O14672	0.16221	3.19534
MAN1A2	O60476	-1.43051	3.16735
ANKRD40	Q6AI12	0.0922074	3.13012
MRPL14	Q6P1L8	-0.189351	3.08598
SLC38A10	Q9HBR0	-1.21759	3.07875
HOPX	Q9BPY8-1	0.706641	3.01247
CPD	O75976	-0.761213	2.95159
MRPL17	Q9NRX2	0.168642	2.92855
SNX18	Q96RF0-2	0.0482362	2.92812
CCM2	Q9BSQ5-1	-0.212568	2.92385
CD84	Q9UIB8	-0.147202	2.92283
APLP2	Q06481	0.381837	2.92167
HBEGF	Q99075	0.983313	2.8751
DUSP7	Q16829	0.381837	2.85922
TMX2	Q9Y320	-0.174621	2.85377
HLX	Q14774	1.83714	2.85163
ZNF385A	Q96PM9	-0.409278	2.80666
QSOX2	Q6ZRP7	-1.662	2.80519
ZCCHC2	Q9C0B9	0.051024	2.78206
SMIM19	Q96E16	-0.204233	2.78091
SDF4	Q9BRK5-1	-1.37333	2.76215
SC5D	O75845	-0.53952	2.74505
HSPB1	P04792	0.288063	2.73818
NDUFV3	P56181-2	0.0813396	2.6931
VIM	P08670	0.0468403	2.62807
CDCA3	Q99618	0.136191	2.62017
TTL	Q8NG68	0.0813396	2.60489
GPR107	Q5VW38	-0.345564	2.58693
TSC22D3	Q99576-3	-0.232769	2.57901
ACTL6A	O96019-1	0.105678	2.56102
SPARC	P09486	0.886745	2.55415
SS18	Q15532	0.0172093	2.55289
GNE	Q9Y223-1	-0.237864	2.54163
RGPD8	O14715	0.997834	2.52245
GPR108	Q9NPR9	-0.483985	2.50626
STRN	O43815	0.0648829	2.49106
BUB1	O43683	0.104337	2.48681
ORC2	Q13416	-0.112475	2.4713
TM9SF2	Q99805	-0.862496	2.45612
POLR2M	Q6EEV4-1	-0.139236	2.43494
DIPK2A	Q8NDZ4	-0.666576	2.42721
CANT1	Q8WVQ1	-0.595097	2.41924
TRMT61A	Q96FX7	-0.0785637	2.41753
NFE2L1	Q14494-1	0.191563	2.41629
ZNF445	P59923	0.0496308	2.41463
ENTPD4	Q9Y227-1	-1.57777	2.41339
Dnaja1; DNAJA1; LOC100054696; LOC109263810; LOC111146318; LOC112645844; LOC112809310	P31689-1	0.189034	2.39901
FDFT1	P37268	-0.533242	2.39847
LRRC58	Q96CX6	-0.184425	2.3804
GIMAP5	Q96F15	-0.244685	2.3731
TMED10	P49755	0.0551957	2.3712
SIGLEC12	Q96PQ1-1	-0.209228	2.35944
MYB	P10242	-0.405451	2.34819
CD69	Q07108	0.395063	2.34128
POLK	Q9UBT6	0.192825	2.34032
SFT2D3	Q587I9	-0.766112	2.33549
DAAM1	Q9Y4D1	0.249749	2.33167
ZDHHC17	Q8IUH5-1	-0.946194	2.32829
HYCC2	Q8IXS8	0.129613	2.32455
MAN1A1	P33908	-0.932361	2.32369
CEBPA	P49715	-0.60165	2.32141
NID1	P14543-1	0.380729	2.31827
EBAG9	O00559	-0.205896	2.30516
GCC1	Q96CN9	-0.224317	2.30019
HDAC5	Q9UQL6-1	0.402722	2.29361
FAM120C	Q9NX05-1	0.051024	2.29035
STXBP3	O00186	-0.0785637	2.28306
GBP2	P32456	0.0731347	2.27879
BMAL1	O00327-1	0.187768	2.27676
RABGAP1L	Q5R372	-0.013043	2.26696
CCDC186	Q7Z3E2	0.214125	2.26028
PROSER2	Q86WR7-1	0.212881	2.26002
SOCS2	O14508	0.264236	2.2529
TM9SF3	Q9HD45	-1.04097	2.24425
GGPS1	O95749	-0.121863	2.24356
NOL10	Q9BSC4-1	0.0745054	2.24166
ANXA2	P07355	0.0758749	2.23941
MYO18A	Q92614-1	0.145351	2.23506
SMIM7	Q9BQ49	-0.434403	2.23301
GLB1L2	Q8IW92	-1.1016	2.23279
KIF3B	O15066	0.0440443	2.22892
ATAD2	Q6PL18-1	0.461529	2.22597
HSF1	Q00613	-0.311148	2.22389
SLC41A3	Q96GZ6-9	-0.145605	2.22087
BMX	P51813	-0.112475	2.21322
	Q96CV9-2	-0.077041	2.20931
GOLGA8N	F8WBI6	-0.0800879	2.20664
RPS20	P60866	-0.027675	2.19962
PDGFC	Q9NRA1	0.341417	2.19632
SNW1	Q13573	-0.0484122	2.19602
KATNA1	O75449-1	0.0565835	2.19078
FAM195A; MCRIP2	Q9BUT9-1	-0.093879	2.18577
LRCH3	Q96II8-1	0.111031	2.18281
CKS1B	P61024	-0.152003	2.18063
DNAJA3	Q96EY1-1	0.108357	2.17686
HMGCS1	Q01581	-0.407364	2.17582
ST3GAL1	Q11201	-0.413115	2.16886
LAPTM5	Q13571	0.404903	2.16617
PTDSS2	Q9BVG9	-0.0969617	2.1645
GCNT1	Q02742	-0.708396	2.15985
HNRNPU	Q00839	-0.432455	2.15729
PBRM1	Q86U86-1	0.045443	2.15678
SEC14L1	Q92503-3	0.412511	2.15648
SLC35B2	Q8TB61	-1.64837	2.14708
RAB5IF	Q9BUV8-1	0.051024	2.14633
EGFL7	Q9UHF1	0.192825	2.14379
SUGT1	Q9Y2Z0-1	0.0908534	2.1149
SDC1	P18827	-0.504305	2.11288
TBCK	Q8TEA7	0.109695	2.10201
LGALS9	O00182-1	-0.145605	2.10109
OXA1L	Q15070-1	-0.027675	2.09343
PTPMT1	Q8WUK0	-0.0573917	2.08059
EDF1; LOC101354658	O60869-1	-0.0320936	2.07563
PPP2R5D	Q14738-1	0.0538064	2.0717
NCEH1	Q6PIU2	-0.0740006	2.06513
GIMAP1	Q8WWP7	-0.452057	2.06122
	O15320-5	0.120352	2.05717
MTMR6	Q9Y217-1	0.0676387	2.0562
ZNF800	Q2TB10	0.112367	2.05474
TMEM164	Q5U3C3	0.328836	2.05142
JRKL	Q9Y4A0	0.295135	2.05035
MGAT1	P26572	-0.831358	2.05013
CSRP1	P21291	0.0635029	2.05
POLR3A	O14802	-0.0694519	2.04068
GFI1	Q99684	-0.163268	2.04031
BBS4	Q96RK4	-0.242977	2.03589
HS2ST1	Q7LGA3-1	-0.691989	2.02691
MGAT4B	Q9UQ53-1	-0.367732	2.00615
RPP25L	Q8N5L8	-0.112475	2.00106
WASF2	Q9Y6W5	0.147958	2.00067
GOLM2	Q6P4E1	-0.974262	1.99392
GOPC	Q9HD26-1	-0.253257	1.99096
KIT	P10721-1	-0.128156	1.9836
IL13RA1	P78552	0.326537	1.98288
SLC35F2	Q8IXU6-1	-0.210897	1.96951
ADAM17	P78536-1	0.134878	1.96877
TCERG1	O14776-1	-0.0454314	1.96661
QKI	Q96PU8-3	0.0648829	1.96276
GLCE	O94923	-1.1047	1.95503
IGFBP2	P18065	0.392867	1.95276
ANKRD27	Q96NW4	-0.0649175	1.94943
GLG1	Q92896	-1.13289	1.948
SQLE	Q14534	-0.575615	1.94425
FUT10	Q6P4F1-1	-0.96016	1.94377
NEDD4	P46934-4	-0.0380063	1.94353
MDK	P21741	0.766383	1.94335
GALNT14	Q96FL9	-0.910502	1.93862
ARFRP1	Q13795	-0.415037	1.93637
EIF4E	P06730	0.0989585	1.92779
TIMP1	P01033	0.582074	1.9254
VCAN	P13611	0.932061	1.92513
GLA	P06280	0.0827026	1.92492
NR2C1	P13056-1	-0.364013	1.9249
TOX	O94900	0.512985	1.92163
RNFT1	Q5M7Z0	-1.30401	1.9183
AMOTL1	Q8IY63-1	0.302173	1.91771
TMEM115	Q12893	-0.749038	1.91717
NCK2	O43639	0.129613	1.91168
PLAU	P00749	0.361768	1.91059
COA7	Q96BR5	-0.0409718	1.90244
STON2	Q8WXE9-1	-0.109359	1.90142
CHSY1	Q86X52	-0.798366	1.90137
ARSB	P15848	-0.0923402	1.90091
MAIP1	Q8WWC4	0.260628	1.89583
TET2	Q6N021	0.133564	1.89271
GNAS; LOC102513869; LOC112932168	P63092-1	0.132248	1.88939
YARS1	P54577	-0.0365259	1.88748
DOCK6	Q96HP0	-0.0454314	1.88413
KIAA2013	Q8IYS2-1	-1.36587	1.8818
TPX2	Q9ULW0	0.105678	1.87836
ITM2A	O43736-1	0.597412	1.8742
TSPAN15	O95858	0.0813396	1.87207
HSPA13	P48723	0.343692	1.86885
DDAH2	O95865	0.0827026	1.86879
IKBKG	Q9Y6K9	-0.0634092	1.864
ZGRF1	Q86YA3-1	0.0854247	1.86311
STAT5A	P42229	-0.106249	1.85928
PLOD2	O00469-2	-0.125006	1.85889
AHR	P35869	0.116365	1.85441
MTMR12	Q9C0I1	0.10165	1.85282
PPP1CC	P36873-1	-0.0908029	1.84897
NEDD9	Q14511-1	0.105678	1.84794
CLSTN1	O94985-1	0.451013	1.84742
	Q9BZC7	-0.118727	1.84366
GALNT3	Q14435	-0.650635	1.84173
PLXNB2	O15031	-0.0816138	1.83939
ADAT1	Q9BUB4	-0.148801	1.83562
EI24	O14681	-0.209228	1.8345
NDST1	P52848-1	-0.734563	1.83348
IMPDH1	P20839	-0.0816138	1.83024
RXYLT1	Q9Y2B1	-0.932361	1.83021
TYW3	Q6IPR3-1	0.0989585	1.82319
CD55	P08174-1	0.276199	1.82196
TTLL12	Q14166	-0.0619024	1.82191
ALG13	Q9NP73-1	-0.0484122	1.8204
RPIA	P49247	0.0635029	1.81638
TM9SF1	O15321-1	-1.37333	1.8152
PTGFRN	Q9P2B2	-0.249822	1.8124
ZNF521	Q96K83	-0.1976	1.81132
CDC20	Q12834	0.0949116	1.80805
CYP1B1	Q16678	-0.21424	1.8024
PRC1	O43663-1	0.102994	1.80225
MAP3K4	Q9Y6R4-1	-0.0619024	1.79979
SKIL	P12757	0.121679	1.79794
GOLGA5	Q8TBA6	-0.529073	1.79736
PDK1	Q15118	-0.0816138	1.79706
PFDN2	Q9UHV9	-0.0800879	1.79509
CASP3	P42574	0.1137	1.78561
NFIL3	Q16649	0.965692	1.77791
HPF1	Q9NWY4	-0.0247367	1.77338
BTN2A1	Q7KYR7-1	0.217851	1.77268
Dstn; DSTN; HEL32; LOC111141429; LOC112828084	P60981-1	-0.101598	1.77188
ZBTB10	Q96DT7	0.177599	1.77018
PUS7L	Q9H0K6	-0.242977	1.76978
KHDRBS1	Q07666	0.0949116	1.76908
BNIP3L	O60238-2	0.0745054	1.76703
HACL1	Q9UJ83	-0.176251	1.75946
WASHC3	Q9Y3C0	-0.209228	1.7587
PPTC7	Q8NI37	-0.100051	1.75745
BAG3	O95817	0.197865	1.75682
RSAD2	Q8WXG1	-0.231075	1.75547
PRPF3	O43395	0.0565835	1.75516
FAM78A	Q5JUQ0	-0.33825	1.75372
NOTCH2	Q04721	-0.110916	1.75114
PRKDC	P78527	-0.0306192	1.74998
RNF168	Q8IYW5	-0.212568	1.74812
TRIM22	Q8IYM9-1	-0.265345	1.74652
PHLPP2	Q6ZVD8-1	0.171207	1.74652
TRIM21	P19474	-0.0740006	1.74007
PIK3CB	P42338	-0.107803	1.73889
FUCA1	P04066	-0.195946	1.73701
CTTNBP2NL	Q9P2B4	0.120352	1.73471
TRIM16	O95361-1	0.0496308	1.72766
SPINDOC	Q9BUA3	0.0962619	1.72762
APOB	P04114	-1.46196	1.72646
ADIPOR2	Q86V24	0.191563	1.72532
MNAT1; SLC38A6	P51948-1	0.0648829	1.72491
CHAMP1	Q96JM3	-0.0439433	1.72475
BTAF1	O14981	0.0328061	1.72447
TEDC2	Q7L2K0-1	0.341417	1.72421
TACC3	Q9Y6A5	0.0827026	1.72291
MFN2	O95140	-0.145605	1.7196
GET1; WRB	O00258-1	0.225275	1.71355
C1GALT1C1	Q96EU7	-0.974262	1.71342
FUT8	Q9BYC5	-0.60165	1.71321
YES1	P07947	0.0635029	1.71201
TBL1XR1	Q9BZK7	-0.0634092	1.70901
FAM118B	Q9BPY3	0.0908534	1.70778
EPB41L2	O43491-1	0.140124	1.70627
AGO2	Q9UKV8	0.0384362	1.70552
DEPDC1	Q5TB30	0.180148	1.70543
GRB10	Q13322-1	-0.207561	1.70492
MAB21L1	Q13394	-0.114035	1.70094
PIM2	Q9P1W9	0.782409	1.70007
STRBP	Q96SI9	0.102994	1.69811
CLYBL	Q8N0X4	-0.0558912	1.6979
SLC35E1	Q96K37-1	-0.597278	1.69703
TGON2	O43493-1	-1.30757	1.69685
BRWD1	Q9NSI6-2	0.0731347	1.69662
SYNJ2	O15056	0.0593553	1.6959
ZBTB21	Q9ULJ3	0.210389	1.6929
CCNE2	O96020	0.333424	1.69272
CLUH	O75153	-0.0969617	1.69252
HELLS	Q9NRZ9	0.0731347	1.69064
BIN2	Q9UBW5-1	0.119024	1.68947
ATF6B	Q99941-1	-0.365871	1.68939
NPW	Q8N729	0.78073	1.68454
EIF1	P41567	0.10165	1.68228
ATP2C1	P98194-7	-0.483985	1.68153
BPNT2	Q9NX62	-1.5649	1.67756
ZNF562	Q6V9R5-1	-0.093879	1.67569
TTYH2	Q9BSA4-1	-0.237864	1.6747
IL4I1	Q96RQ9	0.249749	1.67452
SPOUT1	Q5T280	-0.125006	1.67241
AP1G1	O43747-1	0.0621217	1.6724
BET1L	Q9NYM9	-0.907793	1.67132
TGFBRAP1	Q8WUH2	-0.0320936	1.67072
RICTOR	Q6R327-1	0.0813396	1.66897
MYO1C	O00159-1	0.109695	1.66844
AGTPBP1	Q9UPW5	-0.291592	1.66418
RPL22	P35268	0.0524159	1.6613
ANGPT1	Q15389	0.233888	1.65988
EIF2S2	P20042	0.0676387	1.65901
MINK1	Q8N4C8-3	0.0468403	1.65729
UBIAD1	Q9Y5Z9-1	-1.24127	1.65701
PRKACB	P22694-2	0.215368	1.6565
ITPKB	P27987	0.0200577	1.65524
	Q9UHJ6	-0.114035	1.65485
FCHSD2	O94868	-0.120294	1.65482
DLGAP4	Q9Y2H0	0.176323	1.65402
ENTPD6	O75354-1	-0.450084	1.65357
SPINT2	O43291	0.415759	1.65291
CD3E	P07766	-0.0954196	1.64829
ESD	P10768	-0.0409718	1.64771
COLGALT1	Q8NBJ5	-0.0954196	1.64769
OGT	O15294	-0.0969617	1.6461
INPP5D	Q92835	-0.125006	1.646
ACTR5	Q9H9F9	-0.190997	1.64428
DDX28	Q9NUL7	-0.0499049	1.6406
MRPS14	O60783	-0.140826	1.63767
HSH2D	Q96JZ2	-0.199255	1.63754
ANO8	Q9HCE9	-0.291592	1.63687
NFS1	Q9Y697	0.0621217	1.63559
CPSF7	Q8N684-1	-0.0439433	1.6336
GLUL	P15104	-0.158429	1.62758
SDE2	Q6IQ49-1	0.109695	1.62653
ZSCAN29	Q8IWY8-1	-0.0394883	1.62635
SLC38A2	Q96QD8	0.395063	1.62482
MGAT2	Q10469	-0.407364	1.62366
LPCAT4	Q643R3	-0.104697	1.62006
CTSC	P53634-1	-0.101598	1.61941
GALNT1	Q10472	-0.75877	1.61883
SCML2	Q9UQR0	0.0813396	1.61843
APP	P05067-1	0.365133	1.61699
CLP1	Q92989-1	-0.0619024	1.61417
CDC16	Q13042	-0.0394883	1.61039
HLA-DRB1	Q5Y7A7	-0.101598	1.61038
	Q8WXS3	-0.0573917	1.61034
ITM2B	Q9Y287	0.440421	1.60995
SENP3	Q9H4L4	-0.12658	1.60845
HIVEP2	P31629	0.175045	1.60763
DNAJB1	P25685	0.116365	1.60581
QSOX1	O00391	0.215368	1.60466
MAPK7	Q13164-1	0.130931	1.60177
QPCTL	Q9NXS2	-0.258425	1.60041
ENG	P17813	-0.0694519	1.60035
MAN2C1	Q9NTJ4-1	-0.0218044	1.59853
CYRIB	Q9NUQ9	0.0440443	1.59806
ZBTB44	Q8NCP5	-0.120294	1.59672
RHOC	P08134	0.144046	1.59618
PTRHD1	Q6GMV3	0.0172093	1.59059
FAM172A	Q8WUF8	0.186501	1.58945
FAM234B	A2RU67	0.23634	1.58937
ABTB2	Q8N961-1	-1.11404	1.5883
TRIAP1	O43715	-0.150401	1.58534
GAMT; HEL-S-20	Q14353-1	-0.093879	1.58529
DIS3L2	Q8IYB7	0.0635029	1.58392
TYW1	Q9NV66	-0.200913	1.58283
FOXN3	O00409	0.109695	1.58264
CALB1	P05937	0.140124	1.58171
L3MBTL3	Q96JM7	-0.0816138	1.5792
SYAP1	Q96A49	0.0908534	1.57423
NADSYN1	Q6IA69	-0.112475	1.57247
TMOD3	Q9NYL9	0.041243	1.57104
NCAM1	P13591-1	0.194087	1.56841
DZIP3	Q86Y13	-0.432455	1.56824
B3GAT3	O94766	-0.386468	1.56571
MFSD1	Q9H3U5	-0.217591	1.56489
CMIP	Q8IY22-1	-0.0203404	1.56144
YIPF3	Q9GZM5	-0.479955	1.56077
SPRYD7	Q5W111	0.258217	1.56049
	Q8NDD1	0.0703893	1.55952
TBC1D8B	Q0IIM8	0.0342157	1.55792
P2RY11	Q96G91	-0.0923402	1.5574
PEAK1	Q9H792	0.130931	1.55712
ARFGAP2	Q8N6H7	-0.136062	1.55342
CRELD2	Q6UXH1	-0.325539	1.54974
EDC3	Q96F86	0.102994	1.54648
ATP6V1D	Q9Y5K8	0.0593553	1.54618
FURIN	P09958	0.257011	1.54509
KLHDC4	Q8TBB5	-0.0679388	1.54434
LAMC1	P11047	-0.0954196	1.54276
WDR76	Q9H967	0.225275	1.54175
CHMP7	Q8WUX9	0.10165	1.54092
SKIC8	Q9GZS3	-0.0923402	1.54022
ARID3B	Q8IVW6	0.187768	1.53687
TBC1D14	Q9P2M4-1	0.295135	1.53626
AP1G2	O75843	-0.103147	1.53372
ELOB	Q15370	0.0299829	1.53354
ZFP62	Q8NB50-1	0.388465	1.53144
GALNT10	Q86SR1	-0.494109	1.53141
NBR1	Q14596-1	-0.327348	1.53086
PTCD2	Q8WV60	-0.136062	1.52735
PIR	O00625	0.0854247	1.52667
NUDT2	P50583	-0.0694519	1.52582
CSTF1	Q05048	0.0370307	1.52558
STK3	Q13188	0.0676387	1.52384
KIAA0319L	Q8IZA0	-0.153607	1.52153
SCD	O00767	-0.416962	1.52076
CCDC88C	Q9P219	-0.0513992	1.52049
SGTA	O43765	-0.0394883	1.51859
PPM1L	Q5SGD2-1	-0.58208	1.51753
PACSIN3	Q9UKS6	-0.0709665	1.51542
UBE2J1	Q9Y385	0.343692	1.51438
EPHA3	P29320	0.155749	1.51292
UCHL3	P15374	0.0313952	1.51218
DNAJB4	Q9UDY4	0.311503	1.51152
TRMO	Q9BU70	0.0881416	1.50753
ATP5ME	P56385	0.0703893	1.50739
PDCD2L	Q9BRP1	-0.14401	1.50522
RFX7	Q2KHR2-1	-0.237864	1.50505
EPDR1	Q9UM22	-0.0394883	1.50293
SEC24C	P53992	-0.0350469	1.50275
ELL2	O00472	0.370722	1.50252
CALCOCO2	Q13137-1	-0.586406	1.5013
RPP40	O75818-1	-0.0709665	1.50121
FUCA2	Q9BTY2	-0.129734	1.50052
CALU	O43852	0.226509	1.50036
ALDH16A1	Q8IZ83	0.0662614	1.49961
NPTN	Q9Y639-1	0.233888	1.49744
PRNP	P04156-1	0.325386	1.49676
IDI1	Q13907	-0.200913	1.49666
RNF113A	O15541	-0.217591	1.49653
SPART	Q8N0X7	-0.121863	1.49501
IGFBP4	P22692	0.340277	1.4934
GUCY1B1	Q02153	0.350497	1.49336
NCOA3	Q9Y6Q9-1	0.10165	1.49294
GFPT1	Q06210-1	0.0908534	1.49263
GCA	P28676	0.125651	1.49234
HS6ST1	O60243-1	-0.274041	1.49202
GNL3	Q9BVP2	-0.0892673	1.492
RAB33A	Q14088	-0.0892673	1.49074
MIIP	Q5JXC2	0.0731347	1.48841
SNRNP70; SNRP70	P08621-1	0.0593553	1.4882
RALGAPB	Q86X10-1	-0.0573917	1.4829
RMDN3	Q96TC7	0.0257376	1.4824
KCTD9	Q7L273	0.125651	1.48206
CWF19L2	Q2TBE0	0.0565835	1.47887
MANEA	Q5SRI9	-1.26534	1.47527
FANCB	Q8NB91	-0.077041	1.47462
PDE4A	P27815-1	0.248535	1.4744
FAM241A	Q8N8J7	0.214125	1.47345
JUN	P05412	1.26003	1.47206
GORASP2	Q9H8Y8-1	-0.0218044	1.47156
LOC101342014; LOC105003504; LOC111138924; Serf2; SERF2	P84101-1	0.176323	1.47039
FSTL1	Q12841	0.221568	1.46863
ITM2C	Q9NQX7	0.762987	1.46801
VHL	P40337	-0.279284	1.4652
ASNS	P08243-1	0.0299829	1.46413
MICAL1	Q8TDZ2	0.0299829	1.46343
ZDBF2	Q9HCK1	0.221568	1.46308
PRRG1	O14668-1	-0.32916	1.46125
DSN1	Q9H410	0.0635029	1.46079
VDAC3	Q9Y277	-0.0365259	1.46075
SEC23B	Q15437	0.0962619	1.45964
HNMT	P50135	-0.109359	1.45918
ABCA3	Q99758	-0.0679388	1.45741
SBDS	Q9Y3A5	0.0565835	1.45569
GM2A	P17900	-0.118727	1.45516
LAT2	Q9GZY6	-0.0588937	1.45466
AP3B1	O00203-1	-0.0306192	1.45376
R3HDM2	Q9Y2K5-1	-0.145605	1.45145
KCTD15	Q96SI1-1	-0.114035	1.4513
SRP14	P37108	0.0186342	1.44926
KIFAP3	Q92845	0.0827026	1.44615
ANTXR2	P58335-4	0.221568	1.44418
ARL5B	Q96KC2	-0.356606	1.44351
FADS2	O95864	-0.263612	1.44346
TBRG1	Q3YBR2	-0.291592	1.44283
ASAH1	Q13510	-0.0800879	1.4416
CDKN2A	Q8N726	0.0551957	1.43679
NBDY	A0A0U1RRE5	-0.209228	1.43661
TM9SF4	Q92544	-0.75877	1.43624
NDC80	O14777	0.0593553	1.43538
MKI67	P46013	-0.15682	1.43512
UHRF1	Q96T88	0.0114956	1.43442
NACC1	Q96RE7	-0.210897	1.43205
BTBD10	Q9BSF8	-0.380822	1.43127
FBXO41	Q8TF61	-0.33825	1.43072
FAM3C	Q92520	-1.50635	1.43045
SAPCD2	Q86UD0	-0.179515	1.43037
LRIF1	Q5T3J3	0.0989585	1.42938
LOC101348129; LOC101875865; LOC103250369; LOC111532119; LOC114113232; Rap1b; RAP1B	P61224-1	0.0827026	1.4287
CCZ1B	P86790	-0.0513992	1.42698
SLC17A5	Q9NRA2	0.123004	1.42642
PPAN	Q9NQ55-1	-0.120294	1.42596
SPATA5L1	Q9BVQ7-1	-0.140826	1.42449
SVIP	Q8NHG7	-0.0454314	1.4238
SERINC1	Q9NRX5	-0.152003	1.41942
TBCEL	Q5QJ74	0.0813396	1.41789
PLIN2	Q99541	0.0482362	1.41749
ISL2	Q96A47	-0.189351	1.41718
SQSTM1	Q13501-1	-0.360305	1.41697
TVP23B	Q9NYZ1	-0.41889	1.41594
SLAIN1	Q8ND83-1	-0.121863	1.41532
CASP2	P42575-1	-0.0785637	1.415
MTMR4	Q9NYA4	-0.2567	1.41376
TTC13	Q8NBP0-1	0.0482362	1.4137
PTEN	P60484	-0.129734	1.41073
ABL2	P42684	-0.107803	1.41036
PNKD	Q8N490	-0.120294	1.40997
TESC	Q96BS2-1	-0.110916	1.40917
XYLT1	Q86Y38	-0.597278	1.40854
NR2F6	P10588	-0.0846703	1.40818
C17orf62; CYBC1	Q9BQA9-1	-0.0969617	1.40735
AHDC1	Q5TGY3	0.0468403	1.40727
ARPC4	P59998	-0.0846703	1.40665
JMJD1C	Q15652	0.0579701	1.40621
PRCP	P42785-1	0.137504	1.40545
LOC93343; MVB12A	Q96EY5-1	0.0271541	1.40533
GOSR1	O95249-1	-0.33825	1.40363
	Q8NCA5	0.0565835	1.40358
INPP5F	Q9Y2H2-1	0.144046	1.40234
SNAPC3	Q92966	0.129613	1.4015
BUD23	O43709-1	0.0827026	1.40107
NANP	Q8TBE9	0.0717627	1.401
CDT1	Q9H211	-0.166503	1.40054
DMXL2	Q8TDJ6-1	-0.0528949	1.39893
APBB2	Q92870-1	0.166073	1.39869
PRKCB	P05771-2	-0.0694519	1.39691
TFRC	P02786	-0.046921	1.3964
MAP3K7IP1; TAB1	Q15750-1	0.0690147	1.39631
PES1	O00541-1	-0.0543923	1.39449
DCAF4	Q8WV16-1	-0.207561	1.39425
TNPO3	Q9Y5L0-2	0.077243	1.3928
DLX3	O60479	0.151859	1.38915
TNFRSF1B	P20333	-0.123434	1.38915
RASGRP4	Q8TDF6	-0.289827	1.38845
PLCXD1	Q9NUJ7	-0.128156	1.38614
HGS	O14964	-0.207561	1.38467
GALNT6	Q8NCL4	-0.407364	1.38249
BIN1	O00499	-0.018878	1.3818
	P80303	-0.086201	1.38112
GCSAML	Q5JQS6	-0.384584	1.3785
CFAP418	Q96NL8	-0.181149	1.3784
CTU2	Q2VPK5-1	-0.103147	1.37828
MAGED4; MAGED4B	Q96JG8-1	0.313826	1.37735
	Q8N531-2	0.100305	1.37726
NPRL2	Q8WTW4	0.0313952	1.3758
STAU1	O95793	0.0786098	1.37526
WDR44	Q5JSH3	0.0840643	1.37493
GAB3	Q8WWW8	-0.195946	1.37459
PLD6	Q8N2A8	-0.286304	1.37409
KBTBD8	Q8NFY9	0.233888	1.37335
ARHGAP10	A1A4S6	0.0962619	1.37301
NDUFA7	O95182	-0.0588937	1.37288
KIFC1	Q9BW19	0.0867838	1.37229
NDST2	P52849-1	-0.816037	1.37084
SH3PXD2A	Q5TCZ1	-0.186065	1.37055
AFG3L2	Q9Y4W6	-0.0439433	1.3693
TBCB	Q99426	-0.112475	1.36688
IFIT1	P09914	-0.0484122	1.36538
H2AC21	Q8IUE6	0.169925	1.36532
SUPT6H	Q7KZ85	0.0524159	1.36439
THAP4	Q8WY91	-0.129734	1.36321
SCPEP1	Q9HB40	0.0745054	1.3616
ITIH2	P19823	-0.45799	1.36133
PTPN6	P29350-1	0.155749	1.36025
HSPA1A	P0DMV8	0.153157	1.35843
PTMS	P20962	-0.150401	1.35816
DOCK1	Q14185	-0.145605	1.35805
PLD1	Q13393-1	0.141433	1.35737
RPS11	P62280	-0.027675	1.35733
KAT8	Q9H7Z6	-0.0439433	1.3573
PRMT7	Q9NVM4	-0.100051	1.35546
BCR	P11274-1	-0.0877334	1.35435
CCDC85B	Q15834	-0.187707	1.35397
PIGU	Q9H490	-0.187707	1.35317
SPIN4	Q56A73	-0.172994	1.3513
METTL16	Q86W50-1	-0.0831412	1.3513
NEK6	Q9HC98	0.475085	1.35104
B4GALT5	O43286	-0.1976	1.35082
MCEE	Q96PE7	-0.112475	1.35041
RRP8	O43159	0.0703893	1.34968
MOB1B	Q7L9L4	0.0579701	1.34934
METTL2B	Q6P1Q9-1	-0.0320936	1.34926
ACADSB	P45954	-0.077041	1.34847
NUCB1	Q02818	-0.107803	1.34771
UBE2G1	P62253	-0.0499049	1.34759
MIS18BP1	Q6P0N0	-0.0380063	1.34752
UBE3A	Q05086	0.0313952	1.34687
SPAG1	Q07617	0.108357	1.34383
CBFA2T2	O43439	-0.0724828	1.34322
TRNT1	Q96Q11-1	-0.0380063	1.34262
DNAAF2	Q9NVR5	-0.0709665	1.34171
NCF4	Q15080-1	-0.0619024	1.34122
SYMPK	Q92797-1	0.0229004	1.34004
NDRG3	Q9UGV2	-0.0588937	1.33757
RNF34	Q969K3-1	-0.195946	1.33733
RASGRP2	Q7LDG7	-0.0649175	1.33706
MRPS31	Q92665	-0.027675	1.336
STRIP2	Q9ULQ0-1	0.195348	1.33577
FRG1	Q14331	-0.0558912	1.33529
NSUN4	Q96CB9	-0.107803	1.33493
HAUS2	Q9NVX0	-0.0484122	1.33455
RAB11FIP1	Q6WKZ4-4	-0.139236	1.33433
PJA2	O43164	0.194087	1.33212
RNF144A	P50876	-0.1976	1.33189
SHC1	P29353	0.0731347	1.33181
SKI	P12755	0.0854247	1.33142
CWC22	Q9HCG8	0.0285692	1.3312
Sept11; SEPT11; Septin11; SEPTIN11	Q9NVA2-1	0.0813396	1.33119
LDB1	Q86U70	-0.131313	1.33079
RNF114	Q9Y508-1	-0.115597	1.32968
RDX	P35241-1	0.0786098	1.32903
ERCC5	P28715-1	-0.104697	1.32823
CLCC1	Q96S66	0.0703893	1.32708
GBP5	Q96PP8-1	-0.0291463	1.32561
DENND4B	O75064	-0.153607	1.32493
RABEP2	Q9H5N1	-0.114035	1.32488
NKD2	Q969F2-1	-0.242977	1.32407
SPDL1	Q96EA4	0.171207	1.3238
HLA-E	P13747	0.144046	1.32309
TIMM9	Q9Y5J7	-0.0954196	1.32298
ATR	Q13535	-0.0969617	1.32269
BAG2	O95816	0.0440443	1.32232
ZC3H12C	Q9C0D7	0.342555	1.32217
EMC8	O43402	0.0299829	1.32208
SPPL3	Q8TCT6	-0.859876	1.32148
OAS2	P29728	-0.0846703	1.32103
CASTOR2	A6NHX0	0.115033	1.32044
TRIM11	Q96F44-1	-0.0380063	1.31925
ZMIZ1	Q9ULJ6-1	-0.118727	1.3187
DUS2	Q9NX74	-0.0800879	1.31752
COPE	O14579-1	0.0384362	1.31422
AEN	Q8WTP8-1	-0.270556	1.3142
SERBP1	Q8NC51-1	0.172488	1.31366
STS	P08842	-0.131313	1.31244
CENPQ	Q7L2Z9	0.0676387	1.31244
STAT4	Q14765	0.447844	1.31196
CHPT1	Q8WUD6-1	-0.375197	1.31105
GMPS	P49915	-0.0499049	1.3107
SYNRG	Q9UMZ2-1	0.0962619	1.31052
ADCY7	P51828	-0.120294	1.31036
ZNF462	Q96JM2	-0.137648	1.31006
RRM2	P31350-1	0.164786	1.31002
HMX3	A6NHT5	-0.163268	1.30912
AMOT	Q4VCS5	0.115033	1.30781
NABP1	Q96AH0-1	-0.37146	1.30731
TSG101	Q99816	-0.0588937	1.30729
HOXD13	P35453	-0.171368	1.30704
RAPGEF2	Q9Y4G8	0.0922074	1.30686
SELENOS	Q9BQE4	0.128293	1.30682
PLEKHA7	Q6IQ23-1	0.0635029	1.30607
CIBAR1	A1XBS5	-0.139236	1.30549
TRIM23	P36406-1	0.511974	1.30434
CD4	P01730	0.379621	1.30403
SERPINH1	P50454	0.157044	1.30272
KPNA3	O00505	-0.0816138	1.30176
MELK	Q14680	0.0745054	1.3016
HAAO	P46952	-0.136062	1.30144
PPIG	Q13427	-0.0985055	1.30088
TMEM106C	Q9BVX2	0.222805	1.29981
PLCG1	P19174-1	-0.0558912	1.29822
TMEM126B	Q8IUX1-1	0.178874	1.29771
CD99L2	Q8TCZ2	-0.171368	1.29537
ILVBL	A1L0T0	-0.0664274	1.29471
POLR3C	Q9BUI4	-0.0694519	1.29379
MCL1	Q07820	-0.0908029	1.29319
MAN2B1	O00754	-0.0484122	1.29318
GCSH	P23434	0.130931	1.293
SLC39A10	Q9ULF5	-0.148801	1.29247
TRABD	Q9H4I3-1	-0.110916	1.29094
PLCB3	Q01970-1	0.0299829	1.28993
CD33	P20138-1	-0.436354	1.2893
HEL-S-129m; PSME1	Q06323-1	0.0565835	1.28861
METTL26	Q96S19	0.0524159	1.28756
CTPS1	P17812	-0.046921	1.28543
	Q96QH2-1	-0.436354	1.28401
SF3B4	Q15427	0.119024	1.28167
TMEM87A	Q8NBN3-1	-0.422752	1.28068
CYB561	P49447	-0.231075	1.27997
NSUN5	Q96P11-2	-0.0800879	1.27986
PINX1	Q96BK5	-0.0335695	1.27953
UTP14A	Q9BVJ6-1	-0.0724828	1.27899
MED25	Q71SY5-4	0.227741	1.27752
CARD8	Q9Y2G2-5	0.0731347	1.27747
WHAMM	Q8TF30	0.24123	1.27723
KIAA1958	Q8N8K9-2	0.0840643	1.27703
ARL6IP1	Q15041	0.0813396	1.277
NCF1C	A8MVU1	-0.147202	1.27665
METTL5	Q9NRN9	-0.0954196	1.2761
UBTF	P17480-1	0.0342157	1.27571
RPF1	Q9H9Y2	-0.0499049	1.27502
ECI2	O75521	0.0114956	1.27341
KCT2	Q8NC54	0.326537	1.27325
BIRC2	Q13490-1	-0.093879	1.27235
USP28	Q96RU2-2	0.0384362	1.27182
RTCB	Q9Y3I0	0.0214797	1.2718
CDC73	Q6P1J9	0.0565835	1.2708
EXOC7	Q9UPT5	-0.0247367	1.27045
DEPTOR	Q8TB45	-0.134477	1.27022
WDR36	Q8NI36	0.0635029	1.27
MRPL42	Q9Y6G3	0.107018	1.26794
EMC1	Q8N766-1	-0.0603973	1.26791
DRAP1	Q14919-1	0.0398403	1.26781
PYROXD1	Q8WU10	-0.132894	1.26561
ZNF142	P52746	-0.0923402	1.26475
LOC101351704; LOC111157956; YAF2	Q8IY57-1	0.280956	1.26441
PDE7A	Q13946-1	-0.129734	1.26392
LYST	Q99698-1	-0.388355	1.263
MAP3K11	Q16584	-0.115597	1.26256
NUDT4	Q9NZJ9-1	-0.101598	1.2618
GZF1	Q9H116	-0.132894	1.25951
CEP97	Q8IW35-1	0.121679	1.2595
CD74	P04233-2	0.238787	1.25884
SNRNP40	Q96DI7	0.0962619	1.25735
RAVER1	Q8IY67-2	0.0482362	1.25649
CFH	P08603-1	0.155749	1.25638
UBAP1	Q9NZ09-1	-0.107803	1.25546
CDK17	Q00537	-0.174621	1.25501
METAP1	P53582	-0.027675	1.25437
TPRN	Q4KMQ1	-0.0694519	1.25435
	O15021	0.0662614	1.25354
PAPSS2	O95340	-0.0603973	1.25348
PTDSS1	P48651	-0.0439433	1.25317
MELTF	P08582-2	-0.155213	1.2531
UBE2F	Q969M7	0.077243	1.25292
PDE8A	O60658-1	0.128293	1.25267
SLC35C1	Q96A29	-1.18115	1.25245
LOC100414020; Rps24; RPS24	P62847-1	-0.046921	1.25203
CWC15	Q9P013	0.0648829	1.25121
DNAJB14	Q8TBM8	-0.0724828	1.24918
SHCBP1	Q8NEM2	0.107018	1.24892
POLA2	Q14181	0.0949116	1.24761
PPP2R5B	Q15173	0.27739	1.24756
MRPS25	P82663	-0.0785637	1.24747
RMC1	Q96DM3	0.0989585	1.24633
PTAR1	Q7Z6K3	0.129613	1.24532
HNRNPA2B1	P22626	0.0758749	1.24528
STIM1	Q13586	0.125651	1.245
RAB10	P61026	0.0745054	1.24446
PHF11	Q9UIL8	-0.14401	1.24216
NCAM2	O15394	-0.0588937	1.24175
	O43824	-0.086201	1.24138
SAMSN1	Q9NSI8-1	0.149259	1.24075
RHBDD2	Q6NTF9	-0.575615	1.24067
RMND1	Q9NWS8	-0.0619024	1.24057
PDS5B	Q9NTI5	-0.117161	1.24042
SREBF2	Q12772	-0.168123	1.24015
TBC1D10B	Q4KMP7	0.0648829	1.23825
	P02452	-0.407364	1.23803
LRP12	Q9Y561	0.571434	1.23745
LIN7A	O14910	-0.0335695	1.23722
TNFRSF10A	O00220	0.275007	1.23711
TLN1	Q9Y490	0.0745054	1.23642
PRCC	Q92733	-0.0409718	1.23546
CLCN7	P51798-1	-0.0816138	1.23506
ZFPL1	O95159	-0.584241	1.23471
MAGED1	Q9Y5V3	0.365133	1.23318
HMMR	O75330-1	0.128293	1.23287
CCDC12	Q8WUD4	0.041243	1.2324
CHST14	Q8NCH0	-0.490051	1.23209
GNPTAB	Q3T906	0.15056	1.23158
ASPSCR1	Q9BZE9	0.0482362	1.23157
PHLPP1	O60346	0.276199	1.23131
ELF1	P32519-1	0.145351	1.23129
IFI16	Q16666-1	-0.0394883	1.23053
POLR1D	Q9Y2S0-1	-0.140826	1.23026
MAFG	O15525	0.276199	1.23017
DSCC1	Q9BVC3	-0.0499049	1.23
ARHGAP18	Q8N392-1	-0.101598	1.22994
PTP4A2	Q12974	-0.341903	1.22893
OXSM	Q9NWU1-1	0.0257376	1.2289
DHX36	Q9H2U1	0.0621217	1.22882
FARP2	O94887-1	-0.0892673	1.22816
PFKFB4	Q16877	-0.140826	1.22568
COX20; FAM36A	Q5RI15-1	0.0840643	1.22553
DDX24	Q9GZR7	-0.0218044	1.22551
PPP1R18	Q6NYC8	0.0607392	1.22414
LPCAT1	Q8NF37	0.0524159	1.22328
	P53794	-0.588574	1.22251
	P48200	0.0840643	1.22217
SFMBT2	Q5VUG0	0.132248	1.22207
PFAS	O15067	-0.0634092	1.22023
CPT1A	P50416	-0.0380063	1.21992
SERPINE2	P07093-1	0.298658	1.21963
NFU1	Q9UMS0	0.117695	1.21869
VPS37A	Q8NEZ2	-0.0439433	1.21856
IPO8	O15397-1	-0.0846703	1.21724
HABP4	Q5JVS0	0.10165	1.21687
TFAP4	Q01664	-0.272297	1.21683
WDR11	Q9BZH6	0.0129262	1.215
CEP55	Q53EZ4-1	0.0717627	1.21455
FXR1	P51114-1	0.149259	1.21339
MMUT	P22033	-0.0424568	1.21302
GBA2	Q9HCG7	0.0717627	1.21054
MSL1	Q68DK7	-0.077041	1.20921
PGM3	O95394	0.0676387	1.20864
WDR73	Q6P4I2	-0.0603973	1.208
S100A13	Q99584	-0.0634092	1.20793
PUM3	Q15397	-0.0291463	1.20739
NAAA	Q02083	-0.0694519	1.20601
CEP170B	Q9Y4F5	0.147958	1.20566
LATS1	O95835	0.0962619	1.20533
RAB2B	Q8WUD1	0.128293	1.20521
LRRC45	Q96CN5	-0.07552	1.20394
SMARCA4	P51532-4	-0.0543923	1.20352
EIF5A2	Q9GZV4	0.132248	1.20204
TNFSF10	P50591-1	-0.321928	1.20192
CUX1	Q13948-2	-0.42082	1.20185
TSR2	Q969E8	-0.22095	1.20167
GCLM	P48507	0.145351	1.2016
DPH2	Q9BQC3	-0.125006	1.20054
HACD3	Q9P035	-0.0724828	1.20052
HIBCH	Q6NVY1	0.0440443	1.20047
	Q14160	-0.0816138	1.19989
E2F4	Q16254	-0.0649175	1.19955
TTC28	Q96AY4	0.0922074	1.19931
POLD3	Q15054	-0.0573917	1.19826
PAG1	Q9NWQ8	0.107018	1.19742
SMUG1	Q53HV7-1	-0.145605	1.19692
MED12	Q93074-1	-0.0954196	1.19589
PSMA3	P25788-1	-0.0350469	1.19573
TSFM	P43897	-0.0499049	1.19525
ACSL1	P33121	-0.0634092	1.19505
STAG1	Q8WVM7	0.0384362	1.19487
PPP1R16B	Q96T49	0.187768	1.19461
MKLN1	Q9UL63-1	0.107018	1.19391
SIGLEC5	O15389	-0.395929	1.19349
ULBP2	Q9BZM5	0.335712	1.19201
JTB	O76095-1	-0.516636	1.19148
GDPD1	Q8N9F7	-0.205896	1.19108
TGFBR1	P36897	0.451013	1.19082
PDE12	Q6L8Q7-1	-0.0499049	1.19039
B4GALT3	O60512	-1.11716	1.18974
NUDT11	Q96G61	-0.14401	1.18953
DHCR24	Q15392	-0.24127	1.18886
ZHX2	Q9Y6X8	-0.086201	1.18879
POLR2C	P19387	-0.0724828	1.18868
	Q99550	-0.109359	1.18823
GNPTG	Q9UJJ9	-0.42082	1.188
CLIP2	Q9UDT6-1	0.0731347	1.18767
CCND2	P30279	0.0786098	1.18739
ABR	Q12979	-0.0159576	1.18564
FDXR	P22570-6	-0.184425	1.18562
HGH1	Q9BTY7	-0.0543923	1.18474
ZBTB24	O43167-1	-0.323733	1.18431
GFM2	Q969S9	0.0690147	1.18407
TBC1D5	Q92609-1	-0.109359	1.18342
DDB1	Q16531	-0.0380063	1.18324
DDX55	Q8NHQ9	-0.0159576	1.18279
NES	P48681	0.163499	1.1808
KIAA1191	Q96A73-1	0.0813396	1.18069
MATR3	P43243	0.0482362	1.18062
CCDC134	Q9H6E4	-0.114035	1.17917
PUF60	Q9UHX1-2	-0.046921	1.17873
CAAP1	Q9H8G2-1	-0.0664274	1.17815
ELOA	Q14241	0.0229004	1.17739
CNNM4	Q6P4Q7	-0.131313	1.177
MYBL2	P10244	0.190299	1.17664
UBR2	Q8IWV8-4	-0.118727	1.17628
XRN1	Q8IZH2-1	0.0299829	1.17621
RPL17	P18621	0.0745054	1.17607
CD59	P13987	-0.100051	1.17573
KHDC4	Q7Z7F0-1	0.1137	1.17568
CXXC5	Q7LFL8-1	-0.145605	1.17429
CLIC4	Q9Y696	0.0840643	1.17405
PRELID3B	Q9Y3B1	0.252173	1.17358
DENND6A	Q8IWF6	0.15056	1.17347
KRT87P	A6NCN2	-0.673463	1.17333
DAPK1	P53355-1	0.172488	1.17252
VLDLR	P98155-1	-0.246395	1.17241
COX15	Q7KZN9	0.202888	1.17229
RPS6KA3	P51812	0.0496308	1.17204
ACTN4	O43707	0.051024	1.17182
ITGA5	P08648	-0.0513992	1.17038
IGF2R	P11717	0.112367	1.17006
C22orf18; CENPM	Q9NSP4-1	0.041243	1.16997
SLC27A4	Q6P1M0	-0.142417	1.16986
EPS15	P42566-1	-0.046921	1.16956
WWC3	Q9ULE0	0.077243	1.16945
TTC5	Q8N0Z6	-0.0558912	1.16929
PPP2R1B	P30154	0.0538064	1.16901
UBA6; UBE1L2	A0AVT1-1	0.041243	1.16877
TRAF5	O00463	-0.0543923	1.16874
MAX	P61244	-0.118727	1.16845
ITPK1	Q13572-1	-0.0144996	1.16772
PDLIM5	Q96HC4	0.0524159	1.16752
RNF8	O76064	0.0717627	1.16727
GSDME	O60443	-0.140826	1.1671
PHKB	Q93100-1	-0.0528949	1.16692
SUMO2	P61956	0.155749	1.16673
VPS11	Q9H270	0.0299829	1.16597
TMEM237	Q96Q45	-0.0247367	1.16579
MRPS36	P82909	0.140124	1.16487
STAMBPL1	Q96FJ0	-0.0619024	1.16446
ARMCX5	Q6P1M9	-0.101598	1.1634
CACTIN	Q8WUQ7	0.0496308	1.16231
ANKRD63	C9JTQ0	-0.112475	1.16149
CORO7	P57737-3	0.051024	1.161
TYSND1	Q2T9J0	-0.494109	1.16079
NEK7	Q8TDX7-1	0.153157	1.16073
RPS2	P15880	-0.07552	1.16048
DDX23	Q9BUQ8	0.0607392	1.16016
ARIH1	Q9Y4X5	0.0482362	1.15782
CMBL	Q96DG6	-0.14401	1.15743
BAD	Q92934	-0.171368	1.15676
PPFIA1	Q13136	0.107018	1.15546
ESYT2	A0FGR8-2	0.0229004	1.15493
SNX16	P57768	0.1137	1.15436
CEP135	Q66GS9-1	0.0703893	1.15433
PDAP1	Q13442	0.123004	1.15356
SORL1	Q92673	-0.330973	1.15305
STRN4	Q9NRL3	-0.0724828	1.15303
GPN1	Q9HCN4	-0.0439433	1.15292
DIS3L	Q8TF46	-0.153607	1.15287
PLK4	O00444	0.492622	1.15237
Eif4a2; EIF4A2; LOC101352730; LOC111152235	Q14240-1	0.0662614	1.15189
IRF7	Q92985	0.0962619	1.15113
CMTR1	Q8N1G2	-0.07552	1.1506
BBC3	Q9BXH1	-0.246395	1.15011
PAN3	Q58A45	0.186501	1.14955
ODC1	P11926	-0.227692	1.14879
LMAN2L	Q9H0V9-1	0.0648829	1.14856
RANBP3	Q9H6Z4-2	0.16092	1.14834
ZNF335	Q9H4Z2	0.0731347	1.14739
MED6	O75586	0.0468403	1.14589
MTMR14	Q8NCE2-1	0.119024	1.14568
CRY2	Q49AN0-1	0.0758749	1.14552
USP54	Q70EL1-1	-0.479955	1.14544
C15orf39	Q6ZRI6	0.232661	1.14419
GOLGA3	Q08378	0.0468403	1.14388
FNBP1L	Q5T0N5-4	0.0703893	1.1428
CPOX	P36551	0.140124	1.14162
ATAD1	Q8NBU5	0.137504	1.14159
NMT1	P30419	0.0731347	1.14135
NRDE2	Q9H7Z3	-0.163268	1.14106
TOP1MT	Q969P6	-0.450084	1.14044
WDR81	Q562E7-1	-0.0724828	1.13989
CMC2	Q9NRP2	-0.132894	1.13897
ZNF688	P0C7X2-1	-0.200913	1.13855
GET4	Q7L5D6	-0.136062	1.1384
RNFT2	Q96EX2-1	-0.810966	1.13831
TPP2	P29144	0.0976108	1.13768
KAT2A	Q92830-1	-0.190997	1.13715
POF1B	Q8WVV4-1	-0.231075	1.13707
	Q9UI36-1	-0.163268	1.1365
TRIP11	Q15643	0.115033	1.13644
UBA2	Q9UBT2	0.0496308	1.13585
WDR35	Q9P2L0-1	-0.168123	1.13584
MEX3D	Q86XN8-1	0.112367	1.13559
APPL1	Q9UKG1	-0.0694519	1.13482
FRA10AC1	Q70Z53	-0.093879	1.13482
RADX	Q6NSI4-1	-0.107803	1.13409
UBR5	O95071	-0.0846703	1.1339
GPRC5C	Q9NQ84-1	-0.234465	1.13317
TMEM245	Q9H330-2	-0.106249	1.13307
HNRNPL	P14866	0.0285692	1.13277
SRGN	P10124	0.331132	1.13223
DPF1	Q92782-2	-0.109359	1.13214
ZFYVE16	Q7Z3T8	0.105678	1.13136
CASP4	P49662	0.151859	1.13118
PTGR3	Q8N4Q0	-0.134477	1.13041
COG4	Q9H9E3-1	0.0356239	1.13007
FCHO1	O14526-1	-0.341903	1.1297
CNOT8	Q9UFF9	0.153157	1.12934
NXF3	Q9H4D5	-0.0709665	1.12907
IL3RA	P26951-1	0.624803	1.12871
YEATS4	O95619	0.0468403	1.12852
DXO	O77932	-0.07552	1.12737
Cnot2; CNOT2; LOC100755143; LOC111142051	Q9NZN8-1	-0.217591	1.12693
FKBP9	O95302	-0.0846703	1.12672
DHTKD1	Q96HY7	-0.0892673	1.12635
CTSS	P25774-1	-0.161653	1.12617
TMPO	P42166	-0.0218044	1.12571
KIF3A	Q9Y496	0.0786098	1.12547
ARMCX3	Q9UH62	0.104337	1.12468
DPP4	P27487	-0.0846703	1.12408
NF2	P35240-1	0.0607392	1.1237
TPM1	P09493-4	0.0962619	1.12299
CYTH4	Q9UIA0	0.175045	1.12165
FOXJ3	Q9UPW0-1	-0.134477	1.12159
LRP10	Q7Z4F1	0.305679	1.12153
NMNAT1	Q9HAN9	-0.121863	1.12112
ZC3H15	Q8WU90	-0.0588937	1.12061
NIBAN1	Q9BZQ8	0.0854247	1.12042
GNL3L	Q9NVN8	-0.110916	1.11933
RALA	P11233	0.111031	1.11775
FN3K	Q9H479	-0.101598	1.11736
UAP1L1	Q3KQV9	-0.0588937	1.11671
EBF3	Q9H4W6	-0.0923402	1.11651
CDK6	Q00534	0.0538064	1.11605
SRSF4	Q08170	-0.077041	1.11569
ZNF12	P17014-1	-0.174621	1.11546
MMP2	P08253	0.252173	1.11527
CD86	P42081	-0.58208	1.1143
TPST2	O60704	-0.42082	1.11419
	O75477	-0.0262051	1.11397
SLC25A4	P12235	0.0342157	1.1136
NOC2L	Q9Y3T9	-0.0800879	1.11359
GTF2A2	P52657	-0.323733	1.11331
COX6B1	P14854	-0.139236	1.11285
GRPEL2	Q8TAA5	-0.210897	1.11264
SPATA2	Q9UM82	-0.148801	1.1115
CTSA	P10619	-0.109359	1.11059
	Q9P055	-0.336428	1.11048
GADD45GIP1	Q8TAE8	-0.107803	1.10987
MNAB; RC3H2	Q9HBD1-1	0.15056	1.10965
ZNF696	Q9H7X3	-0.174621	1.10952
MRPL50	Q8N5N7	-0.0619024	1.10852
ABHD2	P08910	-0.823677	1.10764
GIMAP6; hIAN2	Q6P9H5-1	-0.129734	1.10741
LPP	Q93052	0.0717627	1.10652
RPN1	P04843	0.0676387	1.10634
OSBPL11	Q9BXB4	0.077243	1.10562
TRA2B	P62995	0.0827026	1.10518
	Q9Y2R4	0.0579701	1.10428
PLEKHA1	Q9HB21-1	-0.0877334	1.10371
GNA13	Q14344	0.123004	1.10367
ABCC5	O15440	0.147958	1.10355
ALYREF	Q86V81	0.112367	1.10333
KCNK5	O95279	-0.176251	1.10323
CIAO2B	Q9Y3D0	0.0827026	1.10316
UTP6	Q9NYH9	0.0745054	1.10314
IKBKE	Q14164	-0.21424	1.10313
FAM204A	Q9H8W3	-0.0724828	1.10222
ANKRD46	Q86W74	0.0894982	1.10089
VPS39	Q96JC1-1	-0.0499049	1.10054
FOXP1	Q9H334-1	-0.114035	1.09973
NIFK	Q9BYG3	-0.0528949	1.09972
TXNDC5	Q8NBS9-1	0.041243	1.09949
BICRA	Q9NZM4	0.0271541	1.09905
ARHGAP22	Q7Z5H3-1	-0.261881	1.09832
ERCC3	P19447	-0.0543923	1.09734
DNMT1	P26358-2	0.0908534	1.09716
MYL4	P12829	0.214125	1.09537
HEATR5A	Q86XA9	0.0731347	1.09463
NIPA2	Q8N8Q9	-0.506353	1.09418
PDCD4	Q53EL6-1	-0.0877334	1.09376
TGIF2	Q9GZN2-1	-0.210897	1.09339
GHDC; LGP1	Q8N2G8-1	0.0299829	1.09246
RABL3	Q5HYI8	-0.0320936	1.09238
SMIM8	Q96KF7	0.117695	1.09229
KIF18A	Q8NI77	0.119024	1.09193
GOLPH3	Q9H4A6	-0.0800879	1.09121
TCEANC2	Q96MN5	-0.212568	1.0912
THUMPD1	Q9NXG2	-0.112475	1.09067
COA6	Q5JTJ3-1	-0.110916	1.09028
GEMIN8	Q9NWZ8	0.051024	1.09007
DENR	O43583	0.111031	1.08987
	Q8WYJ6-1	0.0356239	1.08929
HAPLN3	Q96S86	0.358396	1.08839
LYSMD3	Q7Z3D4	0.314986	1.08779
HOOK3	Q86VS8	0.0579701	1.08772
SEMA7A	O75326-1	0.137504	1.08731
LLGL2	Q6P1M3-1	-0.0619024	1.08725
COA3	Q9Y2R0	0.112367	1.08681
CCNB2	O95067	0.0949116	1.08499
DAXX	Q9UER7-1	-0.415037	1.08475
TIMM44	O43615	0.0370307	1.08456
DEPDC1B	Q8WUY9	0.219091	1.08432
RNF146	Q9NTX7	0.125651	1.08392
NEK2	P51955	-0.234465	1.08343
VGF	O15240	0.609755	1.08332
SPTLC2	O15270	-0.0350469	1.08274
KDM3B	Q7LBC6-1	-0.0499049	1.08222
ZNF7	P17097	-0.316528	1.08164
ALS2	Q96Q42-1	-0.0528949	1.08136
GAK	O14976	-0.0247367	1.08126
PDLIM2	Q96JY6-1	-0.129734	1.08118
MYCBP	Q99417	0.0200577	1.07918
VRK3	Q8IV63	0.109695	1.07897
POU3F3	P20264	-0.077041	1.0786
VDAC2	P45880	-0.0203404	1.07841
LANCL1	O43813	-0.0588937	1.07776
CYBA	P13498	0.199123	1.07714
AP3S1	Q92572	0.0482362	1.07676
MED21	Q13503	0.155749	1.07595
CDK5RAP3	Q96JB5	-0.0649175	1.07594
JAGN1	Q8N5M9	0.0827026	1.07584
DPP3	Q9NY33	0.0496308	1.07562
	O94761	-0.0694519	1.07494
ITGAV	P06756	0.16092	1.07493
KLHL6	Q8WZ60	0.290424	1.07486
FAM83D	Q9H4H8	0.0579701	1.0744
HVCN1	Q96D96-1	0.119024	1.07422
	Q4FZB7-1	0.0949116	1.07384
RAB23	Q9ULC3	0.121679	1.07345
DLD	P09622	0.0621217	1.07304
MGAT5	Q09328	-0.533242	1.07279
PANX1	Q96RD7-1	0.121679	1.07207
TCEA1	P23193	0.051024	1.07194
ISCA2	Q86U28	-0.174621	1.07161
FOXM1	Q08050	0.0717627	1.07145
NFIX	Q14938-3	-0.251539	1.07133
REST	Q13127-1	0.0745054	1.07121
EEF2K	O00418	-0.163268	1.07109
CPQ	Q9Y646	-0.0634092	1.06971
AP1S2	P56377	0.0989585	1.06946
CARM1	Q86X55	-0.0484122	1.06943
ARHGEF2	Q92974	-0.0380063	1.06942
HSPH1	Q92598	0.159629	1.06905
NME3	Q13232	-0.204233	1.0687
PAK1	Q13153	0.0881416	1.06841
HPRT1	P00492	0.0565835	1.06819
COPB2	P35606	0.0799754	1.068
FEN1	P39748	-0.0558912	1.06795
RSBN1L	Q6PCB5-1	0.0100637	1.06779
ANKRD39	Q53RE8	-0.200913	1.06736
RPL11	P62913	-0.0528949	1.06673
TMEM263	Q8WUH6	0.0758749	1.0665
HLA-C	P04222	0.168642	1.06639
METTL7B	Q6UX53	-0.128156	1.06597
TXNIP	Q9H3M7	0.320773	1.06507
FBXO22	Q8NEZ5-1	-0.0634092	1.0649
TNFAIP3	P21580	0.197865	1.06469
CSNK2A1	P68400	0.077243	1.06407
RHOXF2B	P0C7M4	-0.785875	1.06386
PACS2	Q86VP3-1	0.0854247	1.06377
RWDD4	Q6NW29	-0.0679388	1.06371
SIL1	Q9H173	-0.0877334	1.06351
EIF3K	Q9UBQ5	0.0229004	1.06335
MAN2A1	Q16706	-1.1047	1.0633
AP3M1	Q9Y2T2	-0.0649175	1.06306
TSPAN14	Q8NG11-1	-0.284546	1.06024
CLEC11A	Q9Y240	0.221568	1.06023
PPP6R3	Q5H9R7-1	0.0440443	1.06002
KIAA0930	Q6ICG6-1	0.0299829	1.05998
KRAS	P01116-2	0.128293	1.05958
UAP1	Q16222-1	-0.0694519	1.0594
DYNC1H1	Q14204	-0.0454314	1.05905
MBD2	Q9UBB5-1	-0.0603973	1.05901
TRAF3	Q13114-1	-0.132894	1.05855
ZNF280D	Q6N043	-0.177882	1.0584
TPSAB1	Q15661	0.259423	1.05755
DHCR7	Q9UBM7	-0.0877334	1.05717
ITSN1	Q15811	-0.147202	1.05695
S100A9	P06702	-2.60823	1.05667
NFXL1	Q6ZNB6-1	-0.0709665	1.05657
C9orf40	Q8IXQ3	0.149259	1.05585
B4GAT1	O43505	-0.436354	1.05465
	Q7Z5L2	0.041243	1.05463
TPT1	P13693	0.209141	1.05438
ADAM15	Q13444	0.0143553	1.05404
SH3GLB1	Q9Y371	0.0676387	1.05372
CHPF2	Q9P2E5-1	-0.347399	1.05275
COMMD10	Q9Y6G5	-0.0439433	1.05247
CELF2	O95319-3	0.126973	1.05224
Zc4h2; ZC4H2	Q9NQZ6-1	-0.121863	1.05154
MTERF3	Q96E29	0.0579701	1.05102
MCM2	P49736	-0.0380063	1.05064
STAT6	P42226	-0.120294	1.05022
LNPEP	Q9UIQ6-1	-0.0291463	1.04964
ELP2	Q6IA86-1	-0.07552	1.04963
ACOT7	O00154	0.0635029	1.04943
PSMG1	O95456	-0.125006	1.04933
SMAD3	P84022	0.200379	1.04927
CDC25C	P30307-1	-0.365871	1.04912
RAD51AP1	Q96B01	0.176323	1.04892
MASTL	Q96GX5-1	0.0468403	1.04798
UBA3	Q8TBC4-1	-0.0335695	1.04715
ADAR	P55265-1	0.324235	1.04685
PLEKHF2	Q9H8W4	0.0440443	1.04649
SKIC2	Q15477	0.041243	1.04598
HSP90AA1	P07900	0.121679	1.04473
CBX1	P83916	0.10165	1.04471
VPS25	Q9BRG1	-0.0846703	1.04454
RPL26	P61254	0.123004	1.04449
UNG	P13051	0.15056	1.04418
HLA-A	P01892	0.190299	1.04355
BCL11A	Q9H165-6	-0.236164	1.04338
AMPD2	Q01433-1	-0.0724828	1.04278
PROS1	P07225	-0.104697	1.04253
TSR3	Q9UJK0	-0.0573917	1.04237
MEF2D	Q14814-1	0.197865	1.04219
ZFR	Q96KR1	0.0635029	1.04107
DSC2	Q02487	-0.258425	1.041
IGSF8	Q969P0	-0.120294	1.04093
DIAPH1	O60610-1	0.116365	1.04077
PHGDHL1; UBAC2	Q8NBM4-1	-0.0969617	1.04073
GPKOW	Q92917	-0.0800879	1.04036
TUBG1	P23258	0.0496308	1.03986
TMEM135	Q86UB9	-0.174621	1.03945
MKRN2	Q9H000	-0.0985055	1.0392
ACAP1	Q15027	-0.0846703	1.03823
SSR1	P43307	0.102994	1.03822
LMNB2	Q03252	0.0257376	1.03786
MID1IP1	Q9NPA3	-0.32916	1.03776
HEATR3	Q7Z4Q2	-0.120294	1.0374
	Q9Y6C2	-0.027675	1.03736
CERT1	Q9Y5P4-1	0.0989585	1.03706
PRIM1	P49642	0.0607392	1.03666
THRAP3	Q9Y2W1	-0.0159576	1.03655
NOMO2	Q5JPE7	-0.161653	1.03589
SELENOO	Q9BVL4	-0.0543923	1.03539
EHMT2	Q96KQ7-2	-0.0484122	1.03522
ZRANB3	Q5FWF4-1	-0.179515	1.03519
KPNA4	O00629	0.0731347	1.03481
HEL-S-1a; PDXK	O00764-1	-0.0892673	1.0339
OSBPL1A	Q9BXW6-1	-0.0831412	1.03386
BCL3	P20749	0.125651	1.03329
CETN3	O15182	0.107018	1.03326
ETNK1	Q9HBU6-1	0.168642	1.03203
RBPJ	Q06330-1	-0.104697	1.03197
RNF6	Q9Y252	0.0635029	1.03195
GUCD1	Q96NT3-1	-0.0499049	1.03111
KSR1	Q8IVT5-1	0.154454	1.03066
RFX5	P48382	0.0551957	1.03004
COX7C	P15954	-0.0954196	1.02966
MYSM1	Q5VVJ2	-0.0619024	1.02907
ALDH3A2	P51648	-0.0846703	1.02893
UBQLN2	Q9UHD9	0.0703893	1.02848
TWF1	Q12792-2	0.107018	1.02785
TEX30	Q5JUR7	0.111031	1.02769
COQ3	Q9NZJ6	0.0690147	1.02714
ANAPC1	Q9H1A4	-0.0484122	1.02662
SLFN11	Q7Z7L1	-0.0203404	1.02602
CDKN2C	P42773	-0.117161	1.02487
HSD17B11	Q8NBQ5	0.0482362	1.02457
IFI35	P80217	0.10165	1.02452
MRPL1	Q9BYD6	0.0328061	1.02438
IL2RA	P01589	0.282143	1.02377
CD40	P25942-1	0.0840643	1.02376
NDRG2	Q9UN36-1	-0.179515	1.02374
SEC13	P55735-1	0.0690147	1.02347
TDRD7	Q8NHU6	0.0440443	1.02202
SLC9A3R1	O14745	-0.0892673	1.02156
MORC3	Q14149	0.0482362	1.02086
EFCAB14	O75071	-0.323733	1.02037
ZKSCAN1	P17029	-0.0558912	1.02012
CD44	P16070	0.0949116	1.02004
INTS4	Q96HW7	-0.077041	1.02003
SLC39A11	Q8N1S5-1	-0.0800879	1.01914
CDK5RAP2	Q96SN8	-0.0543923	1.01914
ESCO2	Q56NI9	0.16221	1.01859
PARG	Q86W56	-0.0439433	1.01837
NOP16	Q9Y3C1	-0.0649175	1.01806
DYNC1LI2	O43237	0.195348	1.01788
CENPJ	Q9HC77	0.200379	1.01788
CMSS1	Q9BQ75	0.0827026	1.01749
EHD4	Q9H223	0.0648829	1.01748
HJURP	Q8NCD3-1	0.105678	1.01663
CENPI	Q92674	0.0370307	1.01659
UFL1	O94874-1	0.0370307	1.0164
RBL2	Q08999	0.136191	1.01636
RALGAPA1	Q6GYQ0	-0.0291463	1.01529
RAB38	P57729	-0.176251	1.01511
CTSL	P07711	0.314986	1.01453
ERAP1	Q9NZ08-1	-0.0247367	1.01428
ADNP2	Q6IQ32	-0.199255	1.01312
XRCC4	Q13426-1	0.0538064	1.01311
CASP6	P55212	0.0482362	1.01266
SPATS2L	Q9NUQ6	0.194087	1.01229
CWF19L1	Q69YN2-1	-0.0394883	1.01191
BCL2	P10415-1	0.108357	1.01151
CEP95	Q96GE4	-0.0724828	1.01143
	Q9BQE5	-0.0985055	1.01142
DNM2	P50570-1	0.0200577	1.01139
RRN3	Q9NYV6	-0.103147	1.01138
MEPCE	Q7L2J0-1	0.107018	1.01118
TCF12	Q99081-1	-0.0649175	1.01077
USO1	O60763-1	0.0676387	1.01043
CREB3L2	Q70SY1	0.166073	1.01043
XPO4	Q9C0E2	-0.0424568	1.01038
ZGPAT	Q8N5A5-1	0.0243197	1.01035
TGM2	P21980	-0.0969617	1.01003
DEPDC5	O75140-1	-0.177882	1.00909
SOD2	P04179	-0.171368	1.00878
PPIL1	Q9Y3C6	-0.0484122	1.00864
AMPD3	Q01432-1	-0.0499049	1.00844
TERF2IP	Q9NYB0	0.0482362	1.00827
SCARB2	Q14108-1	-0.0558912	1.00799
PPP1R3D	O95685	-0.112475	1.00713
HMGB2	P26583	0.0648829	1.00651
DNAJA2	O60884	0.0593553	1.00637
BBX	Q8WY36	0.0621217	1.00553
TMEM168	Q9H0V1	-0.232769	1.0054
DNAJC25	Q9H1X3	0.0922074	1.00519
TECPR1	Q7Z6L1-1	-0.139236	1.00488
IFIT2	P09913	-0.0262051	1.0046
SGO1	Q5FBB7-1	0.0840643	1.00432
PBXIP1	Q96AQ6	-0.118727	1.00423
YIPF4	Q9BSR8	-0.229382	1.00418
ACSS1	Q9NUB1	0.0370307	1.00406
COPS8	Q99627-1	0.0962619	1.00392
PIK3C2B	O00750	-0.0877334	1.00385
RELT	Q969Z4	-0.12658	1.00172
SSR4	P51571	-0.013043	1.00159
TRIM25	Q14258	-0.0380063	1.00153
AKAP17A	Q02040-1	0.0398403	1.00107
ARL3	P36405	0.129613	1.00101
AHSA1	O95433	0.121679	1.00034
JARID2	Q92833	-0.0232698	0.999841
ERCC1	P07992-1	-0.104697	0.999813
ATL2	Q8NHH9	0.0662614	0.99798
SAV1	Q9H4B6	0.209141	0.9979
PRTFDC1	Q9NRG1	-0.0846703	0.99637
YARS2	Q9Y2Z4	0.0440443	0.995835
WRN	Q14191	-0.0499049	0.995723
SAMD4B	Q5PRF9	0.0356239	0.995496
TMF1	P82094	0.0648829	0.995265
GATB	O75879	0.0440443	0.994876
NUDCD1	Q96RS6	0.0440443	0.994544
TRMT5	Q32P41	-0.0800879	0.994436
FZD3	Q9NPG1-1	0.0962619	0.994349
COPS7B	Q9H9Q2	-0.046921	0.994094
RUVBL1	Q9Y265	0.0370307	0.993548
EZH2	Q15910	0.0398403	0.993478
FGB	P02675	-0.91866	0.993447
FAM76A	Q8TAV0-1	-0.0877334	0.992445
KRR1	Q13601	-0.07552	0.991663
YWHAH	Q04917	0.123004	0.991477
CHORDC1	Q9UHD1	0.124328	0.991361
RBM14	Q96PK6-5	0.173767	0.991121
DDX21	Q9NR30-1	0.0621217	0.991053
SLAMF6	Q96DU3-2	-0.161653	0.990725
XXYLT1	Q8NBI6	-0.251539	0.990712
RPL14	P50914	0.0299829	0.990547
RARS2	Q5T160	-0.0603973	0.990264
MINPP1	Q9UNW1	-0.140826	0.989952
ADIPOR1	Q96A54	0.235114	0.989819
SRPK1	Q96SB4-3	-0.0439433	0.989601
MICAL3	Q7RTP6	-0.0619024	0.989206
TBC1D7	Q9P0N9	0.0949116	0.988945
STAR	P49675	0.1137	0.988068
ERCC2	P18074-1	-0.131313	0.987466
SLC1A4	P43007-1	0.0565835	0.986821
PDP2	Q9P2J9	0.0922074	0.986768
	Q9HB07	-0.0558912	0.98657
SLC25A22	Q9H936	-0.106249	0.98647
ACOT11	Q8WXI4-2	-0.112475	0.985962
PPCDC	Q96CD2-1	0.109695	0.985855
POLD2	P49005	-0.077041	0.985832
IFIH1	Q9BYX4-1	0.178874	0.98562
INPP5A	Q14642	0.0703893	0.985591
SPN	P16150	-0.12658	0.985498
DENND3	A2RUS2	0.0440443	0.985486
NDUFB6	O95139	-0.0603973	0.985353
ITFG2	Q969R8	-0.0454314	0.984361
HAUS4	Q9H6D7	0.0370307	0.984133
HCFC2	Q9Y5Z7	0.149259	0.98336
POMGNT1	Q8WZA1	-0.606035	0.983354
	Q8IWA4-1	-0.0484122	0.982761
LRRC42	Q9Y546	0.0662614	0.982712
POLD1	P28340	-0.0558912	0.982664
LMAN1	P49257	0.0854247	0.982547
C6orf89	Q6UWU4-1	-0.0513992	0.981611
SQOR	Q9Y6N5	-0.104697	0.981098
THOC7	Q6I9Y2	0.0243197	0.980499
FLVCR1	Q9Y5Y0	0.119024	0.980202
DCP1A	Q9NPI6	0.0854247	0.980068
ACE	P12821-1	0.154454	0.97944
USP3	Q9Y6I4-1	-0.0664274	0.979396
CCND3	P30281-1	-0.106249	0.979124
TIMM10B	Q9Y5J6	-0.0923402	0.979089
BLOC1S1	P78537	-0.12658	0.979069
SLC2A6	Q9UGQ3	-0.199255	0.978489
HLTF	Q14527	-0.0740006	0.978186
POFUT2	Q9Y2G5	0.0799754	0.978018
PPP2R5A	Q15172-1	0.0538064	0.977339
DCTD	P32321	0.0635029	0.977194
SLC4A7	Q9Y6M7-7	0.0593553	0.977141
MED16	Q9Y2X0-1	-0.0877334	0.975972
CEP78	Q5JTW2-1	0.0621217	0.975086
CDC5L	Q99459	0.0342157	0.974661
INSR	P06213-1	0.129613	0.974605
CHCHD2	Q9Y6H1	0.0565835	0.973963
PXK	Q7Z7A4-1	-0.101598	0.97312
LRATD2	Q96KN1	-0.0724828	0.973034
TOE1	Q96GM8	-0.104697	0.972984
TRAM1	Q15629	0.132248	0.972823
TNIP1	Q15025	-0.0740006	0.972672
UXT	Q9UBK9	-0.0350469	0.972233
NDUFS3	O75489	-0.0709665	0.971748
ZFYVE26	Q68DK2	-0.0335695	0.971529
RASA3	Q14644	-0.0335695	0.971203
PHF5A	Q7RTV0	-0.0634092	0.970769
BET1	O15155	-0.274041	0.970311
SCYL3	Q8IZE3	-0.181149	0.96983
SARAF	Q96BY9	-0.169745	0.969826
STAMBP	O95630	-0.0218044	0.969681
PUS7	Q96PZ0	-0.077041	0.968212
UBFD1	O14562	0.0676387	0.967559
FAM102B	Q5T8I3-1	0.196607	0.967375
SPCS1	Q9Y6A9	0.128293	0.967351
DUSP10	Q9Y6W6	0.529071	0.967223
UBL4A	P11441	-0.093879	0.966733
EXOSC5	Q9NQT4	-0.128156	0.96635
SNRK	Q9NRH2	0.21661	0.965654
CDC42BPA	Q5VT25-1	0.0257376	0.965155
NTHL1	P78549	-0.0649175	0.964173
OSBPL6	Q9BZF3	-0.0816138	0.964087
AP4M1	O00189	0.102994	0.963811
WDR7	Q9Y4E6-1	-0.275786	0.963423
ZC3HC1	Q86WB0	-0.0816138	0.962702
TSEN34	Q9BSV6	-0.0877334	0.962632
ATF2	P15336-1	0.0579701	0.962549
DNMT3B	Q9UBC3	-0.121863	0.962291
RAB37	Q96AX2-1	-0.140826	0.962134
INIP	Q9NRY2-1	-0.117161	0.961496
NME4	O00746	-0.0785637	0.961298
POGLUT1	Q8NBL1	-0.0634092	0.961208
CCNA2	P20248	0.146655	0.961206
ATP8B4	Q8TF62	0.051024	0.960544
EHD1	Q9H4M9	0.0299829	0.960129
TAB2	Q9NYJ8-1	-0.137648	0.959772
MCTP2	Q6DN12-1	-0.110916	0.959193
PREB	Q9HCU5	0.0440443	0.9591
EXD2	Q9NVH0	0.0342157	0.958307
ZNF597	Q96LX8	0.117695	0.958159
YBX1	P67809	0.10165	0.957943
EXOC2	Q96KP1	0.045443	0.957595
ZZEF1	O43149	0.0200577	0.957519
JAG2	Q9Y219-1	-0.237864	0.957202
BCAS2	O75934	0.0200577	0.957111
PAFAH1B1	P43034	0.0426443	0.956806
ARHGAP9	Q9BRR9	-0.168123	0.956508
C14orf93	Q9H972	-0.0558912	0.956496
URB2	Q14146	-0.0679388	0.955979
DSG2	Q14126	-0.0409718	0.95526
MYD88	Q99836	-0.0174171	0.954979
ANXA7	P20073-1	0.0538064	0.954577
ANGPTL6	Q8NI99	-0.0394883	0.953981
PLEKHG3	A1L390	-0.145605	0.953648
SLC19A1	P41440	-0.115597	0.952554
MAU2	Q9Y6X3-1	-0.086201	0.952278
GINS2	Q9Y248	-0.0816138	0.951045
POLG2	Q9UHN1	-0.0831412	0.951008
DNAJB2	P25686-3	0.308011	0.950914
GATAD1	Q8WUU5	0.1137	0.950095
SORT1	Q99523	0.206643	0.949266
EP400	Q96L91	-0.0528949	0.949173
BAG5	Q9UL15-1	0.0200577	0.949035
C14orf133; VIPAS39	Q9H9C1-1	0.0285692	0.948889
TAF12	Q16514	0.0579701	0.948807
EIF3I	Q13347	0.0398403	0.948789
RCBTB1	Q8NDN9	-0.166503	0.948672
TUT1	Q9H6E5	-0.0558912	0.948398
DNAJB6	O75190	0.14274	0.948206
HOMER3	Q9NSC5-1	-0.131313	0.947867
OSBPL2	Q9H1P3-1	0.171207	0.947279
GMNN	O75496	0.136191	0.94721
GDI2	P50395-1	0.0690147	0.946733
PSMD14	O00487	0.0143553	0.945679
SLC25A5	P05141	-0.0499049	0.945234
RPP21	Q9H633-1	-0.117161	0.944706
TFB1M	Q8WVM0	0.38405	0.944675
SATB2	Q9UPW6	-0.166503	0.944503
CEP20	Q96NB1	-0.112475	0.944427
NAB2	Q15742-1	0.0524159	0.944405
TEX10	Q9NXF1	-0.0543923	0.944109
IRF5	Q13568	-0.112475	0.943959
UTRN	P46939	-0.100051	0.943626
FAR2	Q96K12	-0.112475	0.943615
SGO2	Q562F6	0.149259	0.943474
RDH14	Q9HBH5	0.0935602	0.94343
THEM4	Q5T1C6	-0.140826	0.942363
KCTD3	Q9Y597	-0.107803	0.942147
SLC12A9	Q9BXP2-1	-0.027675	0.941754
OSBP2	Q969R2	0.258217	0.941428
	Q96BZ8	-0.115597	0.94126
MAGED2	Q9UNF1	0.129613	0.940873
LRRC8C	Q8TDW0	0.210389	0.940758
SOGA1	O94964-2	-0.0232698	0.93963
RPUSD4	Q96CM3	-0.0424568	0.93905
DDRGK1	Q96HY6-1	0.0717627	0.93891
ATP6V1C1	P21283	0.109695	0.938755
AP5B1	Q2VPB7	0.146655	0.938749
ZFAND5	O76080	0.15056	0.938704
DHX33	Q9H6R0-1	-0.086201	0.938151
C5orf24; C6H5orf24	Q7Z6I8-1	0.119024	0.937982
RBM41	Q96IZ5	0.0482362	0.937768
CRY1	Q16526	0.226509	0.937082
SOS2	Q07890	0.195348	0.936872
	P17301	0.137504	0.936775
WDFY4	Q6ZS81-1	-0.0365259	0.93601
CHDH	Q8NE62	-0.0679388	0.9359
DHX30	Q7L2E3-2	-0.0144996	0.935876
	O43665	0.0440443	0.935443
MRPL4	Q9BYD3	0.0786098	0.93479
KEAP1	Q14145	-0.150401	0.9341
POC1A	Q8NBT0	0.0881416	0.933127
GLE1	Q53GS7-1	0.0593553	0.933031
NOP58	Q9Y2X3	0.0214797	0.932574
GNB1	P62873	0.10165	0.932479
DCAF13	Q9NV06	-0.07552	0.93238
PTPA	Q15257-1	0.041243	0.932314
RBL1	P28749-1	0.0867838	0.93169
INPP5B	P32019-1	-0.0528949	0.930546
EIF3J	O75822-2	-0.0649175	0.930237
FLYWCH2	Q96CP2	-0.0664274	0.929902
NPC2	P61916	-0.0877334	0.929884
C3orf38	Q5JPI3	0.0717627	0.929627
PPP2R3C	Q969Q6-1	0.0538064	0.928801
ISCU	Q9H1K1	-0.0816138	0.928405
SPTLC1	O15269	0.0989585	0.927702
UVSSA	Q2YD98-1	-0.210897	0.927496
CLCN6	P51797-1	-0.153607	0.92741
SLC30A5	Q8TAD4-1	0.195348	0.927287
PCYT2	Q99447-1	-0.0634092	0.927223
CKB	P12277	0.0962619	0.927021
NPC1	O15118	0.0328061	0.92675
RDH10	Q8IZV5	-0.309359	0.926285
SNRPE	P62304	0.0426443	0.925915
GAPVD1	Q14C86-1	0.0398403	0.925248
STAM	Q92783	-0.101598	0.925167
GALNT12	Q8IXK2	-0.115597	0.925153
RPS15	P62841	0.100305	0.92509
CNOT10	Q9H9A5	-0.210897	0.925037
PRMT9	Q6P2P2	0.0342157	0.924993
BLMH	Q13867	0.0758749	0.924707
GNPDA2	Q8TDQ7	-0.107803	0.924195
CCP110	O43303	0.0731347	0.923312
HELZ2	Q9BYK8-1	0.182692	0.922663
IL2RG	P31785-1	0.403813	0.922337
CTIF	O43310	-0.125006	0.922093
XPC	Q01831	-0.121863	0.921988
TRIM32	Q13049	-0.104697	0.921821
IRAK4	Q9NWZ3-1	0.123004	0.921605
ZBED5	Q49AG3	0.121679	0.921436
HNRNPA0	Q13151	0.0342157	0.920843
SMARCA1	P28370-1	-0.0543923	0.92045
GKAP1	Q5VSY0	0.129613	0.92009
TANC2	Q9HCD6-1	-0.140826	0.919968
TMEM179B	Q7Z7N9	-0.140826	0.919901
ANKLE2	Q86XL3-1	0.0172093	0.918572
FAM98B	Q52LJ0-2	-0.0454314	0.918346
ATM	Q13315	-0.0846703	0.918331
LOC112839541; TNPO1	Q92973-1	-0.0335695	0.91829
MAP4K3	Q8IVH8	0.185232	0.918278
ZNF764	Q96H86-2	-0.14401	0.91784
BUB1B	O60566	0.0962619	0.91724
MTM1	Q13496	0.0976108	0.917171
WASF3	Q9UPY6	-0.190997	0.916314
MFGE8	Q08431	-0.158429	0.916004
PPP1CB	P62140	-0.0816138	0.915891
	Q9P2M7-1	-0.0543923	0.915031
NOTCH1	P46531	-0.123434	0.914844
EXO1	Q9UQ84-1	-0.0424568	0.914382
ZNF174	Q15697-1	-0.172994	0.914348
MCMBP	Q9BTE3-1	0.0551957	0.914081
FNDC3B	Q53EP0	0.077243	0.913859
TUT4	Q5TAX3	-0.0409718	0.913746
INO80C	Q6PI98-1	-0.204233	0.913501
NARS1	O43776	0.0676387	0.913172
WBP2	Q969T9	-0.177882	0.912778
NR3C1	P04150	0.0551957	0.912741
SEC24B	O95487-1	-0.0588937	0.912174
BATF	Q16520	-0.199255	0.910315
METTL17	Q9H7H0	-0.0454314	0.910042
CENPS	Q8N2Z9	-0.0619024	0.909302
RAN	P62826	-0.0724828	0.90866
ZNF580	Q9UK33	-0.136062	0.908457
GLS	O94925-3	0.15056	0.907665
LMNA	P02545	0.0648829	0.90749
TAF3	Q5VWG9	-0.249822	0.907484
RNF126	Q9BV68-2	-0.0694519	0.907407
PDK2	Q15119-1	-0.217591	0.90735
TMEM161A	Q9NX61	-0.0619024	0.906961
ALDH1A1	P00352	0.154454	0.906811
NCOR1	O75376-1	-0.0394883	0.906513
DNAJB9	Q9UBS3	-0.145605	0.906326
SLC52A2	Q9HAB3	-0.0513992	0.906264
UPP1	Q16831	0.496718	0.906178
PAK2	Q13177	0.0703893	0.906152
PISD	Q9UG56-3	-0.140826	0.906097
CKAP4	Q07065	0.0496308	0.905757
MCFD2	Q8NI22	0.126973	0.905666
ATG13	O75143-1	0.0635029	0.905437
TRAF2	Q12933	-0.0664274	0.905421
RIOK2	Q9BVS4	0.077243	0.905277
CENPN	Q96H22	0.100305	0.905193
TMED5	Q9Y3A6-1	0.107018	0.905091
DNAJC8	O75937	0.0690147	0.905033
POR	P16435	-0.0424568	0.904603
NUB1	Q9Y5A7	-0.0394883	0.904597
MMAA	Q8IVH4	-0.14401	0.903434
TAF6L	Q9Y6J9	0.133564	0.903293
SKAP2	O75563	-0.179515	0.90298
SDHAF3	Q9NRP4	-0.164884	0.902205
ITGA4	P13612	-0.0513992	0.902134
BCAS1	O75363	-0.0740006	0.902066
OTUD3	Q5T2D3	0.192825	0.901988
ATP5PF	P18859	-0.0679388	0.90186
SLAIN2	Q9P270	-0.0724828	0.901654
BEGAIN	Q9BUH8	-0.0513992	0.901513
CASKIN2	Q8WXE0-1	0.0676387	0.901182
KDM4D	Q6B0I6	-0.179515	0.899962
SELENON	Q9NZV5-2	-0.237864	0.899897
ZEB1	P37275-1	-0.0785637	0.899114
RHOF	Q9HBH0	-0.128156	0.899098
LRRFIP1	Q32MZ4-3	0.0881416	0.899017
ALKBH5	Q6P6C2-2	-0.0740006	0.898561
PPP2R5C	Q13362	0.0989585	0.898273
GPCPD1	Q9NPB8	-0.0694519	0.897845
MARF1	Q9Y4F3-1	-0.046921	0.897625
TTI2	Q6NXR4	0.104337	0.897314
Eif5a; EIF5A; LOC101358224; LOC111161197; LOC117799153; LOC496181	P63241-1	0.0676387	0.896741
RFC4	P35249	0.0299829	0.896432
NAB1	Q13506-1	0.183963	0.896389
PDPR	Q8NCN5	-0.0679388	0.89626
MYC	P01106	-0.430509	0.896054
STK40	Q8N2I9	0.352759	0.895757
NFAT5	O94916	0.0551957	0.895735
MED22; SURF5	Q15528-1	0.0908534	0.895296
OTUD4	Q01804-1	0.0440443	0.895013
DGKQ	P52824	0.296311	0.894678
COA1	Q9GZY4	0.0426443	0.894516
CDKN1C	P49918	0.230203	0.893454
TOR4A	Q9NXH8	0.0758749	0.8926
NCDN	Q9UBB6	-0.0484122	0.892558
EPHB4	P54760	-0.093879	0.892552
RNF170	Q96K19	-0.0694519	0.892297
HNRNPA3; HNRPA3	P51991-1	0.109695	0.892113
RBM6	P78332	-0.0424568	0.892047
MME	P08473	-0.0499049	0.89193
GMPR2	Q9P2T1-1	-0.0588937	0.891246
IRF2BP1	Q8IU81	-0.046921	0.891136
NDUFB9	Q9Y6M9	-0.0513992	0.891088
PITHD1	Q9GZP4	-0.0454314	0.891063
LAMP1	P11279	0.0440443	0.890576
PRKAB2	O43741	-0.194295	0.889635
SNIP1	Q8TAD8	0.0579701	0.889423
CDK2AP1	O14519	-0.0785637	0.889312
DR1	Q01658	-0.0619024	0.889003
SEMA4C	Q9C0C4	-0.0785637	0.88878
SLC25A12	O75746	0.0243197	0.88869
NELFE	P18615	-0.0573917	0.888521
TCF20	Q9UGU0	0.0607392	0.888364
ABHD6	Q9BV23	0.104337	0.888336
TRMT1	Q9NXH9-1	-0.0484122	0.888119
CHUK	O15111	0.0313952	0.887847
CASZ1	Q86V15-1	0.27739	0.887782
MEF2C	Q06413-2	0.204141	0.887621
MKNK1	Q9BUB5-1	0.0648829	0.887084
MYO1D	O94832	-0.110916	0.88692
MRPL20	Q9BYC9	-0.0724828	0.886572
PARP12	Q9H0J9	-0.117161	0.886499
SCLT1	Q96NL6-1	-0.0724828	0.886436
ZNF324	O75467	-0.139236	0.886286
CYP1A1	P04798	0.0524159	0.885804
NDUFS8	O00217	0.0271541	0.885547
POLR1F	Q3B726	-0.0664274	0.88517
GNA11	P29992	0.149259	0.884886
LOC111149674; Ppp1ca; PPP1CA	P62136-1	-0.0513992	0.884598
DNAJC14	Q6Y2X3	-0.0908029	0.884012
SFMBT1	Q9UHJ3-1	-0.0846703	0.883657
RREB1	Q92766-1	-0.184425	0.883277
PIK3R1	P27986	-0.110916	0.883204
ARMC1	Q9NVT9	-0.0439433	0.883073
TMED3	Q9Y3Q3	-0.145605	0.882962
GPATCH4	Q5T3I0	-0.0439433	0.882604
NAA20	P61599	-0.027675	0.882578
KIF20A	O95235	0.0398403	0.882317
PIK3C3	Q8NEB9	0.0342157	0.882015
KIAA0256; SECISBP2L	Q93073-1	0.109695	0.881987
	Q13555	-0.187707	0.881487
UPF1	Q92900	-0.0513992	0.881284
TEX264	Q9Y6I9	0.0976108	0.881097
SERGEF	Q9UGK8	-0.0365259	0.880864
PMVK	Q15126	-0.0694519	0.880713
PIGN	O95427	0.125651	0.880654
SATB1	Q01826-1	-0.0394883	0.880143
TRIM9	Q9C026	-0.0513992	0.879893
PPP5C	P53041	0.137504	0.879872
USP37	Q86T82	0.129613	0.879695
SYNGR2	O43760	-0.181149	0.879002
IL16	Q14005-1	-0.0877334	0.87824
SETD6	Q8TBK2	-0.163268	0.877869
VPS4B	O75351	0.0370307	0.877745
PWWP2A	Q96N64	-0.0649175	0.877658
ARAP2	Q8WZ64	0.157044	0.877536
RBM28	Q9NW13-1	-0.0394883	0.877125
GUCY1A1	Q02108	0.365133	0.876947
MAP7D1	Q3KQU3	0.0114956	0.876529
DYNLT1	P63172	0.041243	0.876135
CNTNAP1	P78357	0.399445	0.876125
TULP3	O75386	0.169925	0.875528
GAB2	Q9UQC2-1	-0.118727	0.875154
RRP7A	Q9Y3A4	-0.0573917	0.874767
ST13	P50502	0.0799754	0.873889
WDFY1	Q8IWB7	-0.0892673	0.87379
MARCKSL1	P49006	0.0635029	0.873551
VGLL4	Q14135-1	-0.181149	0.873535
C2orf49	Q9BVC5	-0.0513992	0.873506
CLPTM1L	Q96KA5-1	-0.0306192	0.873308
PABIR2	Q7Z309-3	-0.209228	0.873032
NUP35	Q8NFH5	0.0299829	0.872975
ZBTB45	Q96K62	0.200379	0.872932
IDE	P14735	0.045443	0.872756
BPTF	Q12830-1	0.120352	0.872552
RAB22A	Q9UL26	0.0703893	0.872513
DPYSL2	Q16555-1	0.0496308	0.872445
PLSCR1	O15162	0.283329	0.872324
NR1i1; VDR	P11473-1	0.265437	0.872019
TRIM5	Q9C035	0.0538064	0.871575
PARN	O95453	0.0186342	0.871252
MAP3K21	Q5TCX8	-0.169745	0.87031
FRYL	O94915-1	0.0922074	0.869754
OSBPL7	Q9BZF2	0.0962619	0.869311
THTPA	Q9BU02-1	-0.187707	0.868959
FGD3	Q5JSP0-1	-0.132894	0.868906
VSIR	Q9H7M9	-0.270556	0.868806
INPP4A	Q96PE3-3	0.0621217	0.868061
AKAP12	Q02952-1	-0.0923402	0.86767
GNAI2	P04899-1	0.0565835	0.867619
MAEA	Q7L5Y9-1	0.0731347	0.867332
STK39	Q9UEW8	-0.0350469	0.867246
EEF1AKMT4-ECE2	O60344-1	-0.21927	0.867015
HADH	Q16836-1	0.140124	0.866882
NIP7	Q9Y221-1	-0.0877334	0.86677
IPO9	Q96P70	0.0356239	0.866756
ESPN	B1AK53-1	0.102994	0.866363
MMACHC	Q9Y4U1	-0.258425	0.865849
ARHGAP15	Q53QZ3	-0.0513992	0.865258
ARFIP2	P53365	0.0621217	0.86518
RNF169	Q8NCN4	-0.0954196	0.864892
COIL	P38432	0.0524159	0.864808
F2R	P25116	0.392867	0.864789
KDM6B	O15054	0.0976108	0.864771
TRIP13	Q15645	-0.0262051	0.864224
SEPT5; SEPTIN5	Q99719-1	0.0468403	0.864202
SURF4	O15260-1	-0.0892673	0.863586
ZC3H6	P61129	0.182692	0.863568
MRC2	Q9UBG0	-0.186065	0.863074
CHP1	Q99653	0.00863031	0.8628
NUP37	Q8NFH4	0.0840643	0.862775
UTP3	Q9NQZ2	0.0538064	0.861802
ANKHD1	Q8IWZ3-6	0.0648829	0.861505
NSMCE2	Q96MF7	-0.0634092	0.861431
BAK1	Q16611	-0.0291463	0.861395
MTRR	Q9UBK8-1	0.0200577	0.861255
CD2AP	Q9Y5K6	0.0257376	0.861171
ETV6	P41212	-0.100051	0.860876
RPL27	P61353	0.0328061	0.860624
STARD3	Q14849-1	-0.0335695	0.860612
SAP30BP	Q9UHR5-2	0.0717627	0.860099
INPP1	P49441	0.0813396	0.860071
UPF3A	Q9H1J1-1	-0.148801	0.859953
C8orf76	Q96K31-1	0.132248	0.859647
SBNO1	A3KN83-1	-0.0588937	0.858958
SSBP3	Q9BWW4	-0.086201	0.858792
	Q96PV6	-0.0247367	0.858652
EAF1	Q96JC9	-0.0558912	0.858413
	Q9BZL6	-0.046921	0.858306
MSH6	P52701	-0.027675	0.858279
RHBDF2	Q6PJF5-1	0.1137	0.858198
ARG2	P78540	0.117695	0.857271
SCAP	Q12770	-0.0694519	0.857044
TMEM87B	Q96K49-1	-0.210897	0.85686
ATP11A	P98196	0.0579701	0.856259
DPP7	Q9UHL4	-0.086201	0.856233
USE1	Q9NZ43-1	-0.0846703	0.856151
IFT74	Q96LB3-1	-0.0499049	0.856113
ZNF407	Q9C0G0	-0.0619024	0.855703
DRG1	Q9Y295	0.0867838	0.855527
USP16	Q9Y5T5-1	-0.0603973	0.85549
PITPNA	Q00169	-0.0558912	0.854945
AAK1	Q2M2I8-1	0.0949116	0.854773
PDE3B	Q13370	-0.0528949	0.854759
HMG20B	Q9P0W2	-0.0528949	0.854094
GARS1	P41250	-0.0394883	0.854058
ZNF326	Q5BKZ1	0.045443	0.85351
FCF1	Q9Y324	-0.07552	0.853251
ECT2	Q9H8V3-3	0.0214797	0.85317
QARS1	P47897	0.0342157	0.852955
LOC101343006; LOC111151236; Msi2; MSI2	Q96DH6-1	0.0690147	0.852798
KCTD21	Q4G0X4	0.0813396	0.852731
SRP9	P49458	-0.093879	0.852591
CCDC82	Q8N4S0	0.0922074	0.852484
ITCH	Q96J02	-0.0588937	0.852471
JCHAIN	P01591	0.465713	0.851912
TAOK2	Q9UL54-2	-0.109359	0.851667
BNIP3	Q12983	-0.109359	0.851653
TINF2	Q9BSI4-2	0.100305	0.851645
	Q16850-1	-0.0335695	0.851566
GLUD1	P00367	-0.0365259	0.85155
KIAA1549	Q9HCM3-1	-0.212568	0.851465
YWHAB	P31946	0.0496308	0.851235
BARGIN	Q6ZT62	-0.0454314	0.851227
DIAPH2	O60879-2	-0.0694519	0.851144
PPIH	O43447	-0.0573917	0.850809
PHAX	Q9H814	-0.0262051	0.850737
SNAPIN	O95295	-0.0846703	0.850658
WNK1	Q9H4A3	0.0398403	0.849519
RBM5	P52756	0.0731347	0.849012
FAM111B	Q6SJ93-1	0.305679	0.848813
Aida; AIDA; LOC101343248; LOC114112240	Q96BJ3-1	0.100305	0.848742
GPAT4	Q86UL3	0.0482362	0.84864
RABL6	Q3YEC7-1	-0.0218044	0.848617
DNAJB11	Q9UBS4	0.0299829	0.84857
FAM219A	Q8IW50	0.138814	0.848503
CNST	Q6PJW8	0.138814	0.848187
YIF1B	Q5BJH7	-0.0877334	0.848185
YWHAG	P61981	-0.148801	0.847171
MGST1	P10620	-0.118727	0.847022
GRAMD4	Q6IC98-1	-0.0558912	0.846614
AP4E1	Q9UPM8-1	-0.0619024	0.845899
RP2	O75695	0.0962619	0.845723
BRCA1	P38398	0.104337	0.845275
EPS8	Q12929	0.120352	0.844585
GIGYF1	O75420	0.0342157	0.844295
LRPAP1	P30533	-0.0954196	0.843659
NRIP1	P48552	-0.323733	0.843581
ZWINT	O95229	0.10165	0.84323
CASC3	O15234	-0.0908029	0.84308
SLC39A14	Q15043	0.102994	0.842672
IQGAP3	Q86VI3	0.112367	0.842356
SLC2A1	P11166	-0.0247367	0.8422
SERPINB1	P30740	-0.0350469	0.841671
TRIM4	Q9C037-1	-0.296899	0.841309
ATP6V1A	P38606	0.0496308	0.841157
SP140L	Q9H930-4	-0.0923402	0.841064
HLA-DQB1	P01920	-0.0709665	0.840862
TMEM106B	Q9NUM4	-0.07552	0.840848
MTMR3	Q13615	0.0799754	0.840313
HAGHL	Q6PII5-2	-0.114035	0.840259
FAM76B	Q5HYJ3-1	0.0786098	0.840235
PKN2	Q16513	0.0370307	0.840206
POLG	P54098	-0.0969617	0.83974
SNX9	Q9Y5X1	0.140124	0.839657
C6orf79; MCUR1	Q96AQ8-1	0.0799754	0.839008
USP19	O94966-6	-0.0439433	0.838941
TMEM43	Q9BTV4	0.0524159	0.838837
CXorf38	Q8TB03	-0.0291463	0.838435
ANKRD12	Q6UB98-1	0.0593553	0.837877
SAP18	O00422	0.0565835	0.837666
HERC5	Q9UII4	-0.121863	0.837662
GOLGB1	Q14789	-0.0908029	0.837362
CMTM4	Q8IZR5	-0.261881	0.837324
PPP3CB	P16298	0.0229004	0.836882
RNF5	Q99942	-0.207561	0.836859
ABHD16A	O95870-1	0.0935602	0.83639
EXOSC10	Q01780	-0.00868224	0.836323
WDR48	Q8TAF3-1	0.0229004	0.83617
GDI1	P31150	0.0717627	0.835696
JAM3	Q9BX67	-0.0101344	0.834716
WDR46	O15213	-0.0306192	0.834689
DMXL1	Q9Y485	0.0703893	0.834577
TBC1D23	Q9NUY8	0.0840643	0.834267
C9orf32; NTMT1	Q9BV86-1	-0.12658	0.834114
MYH10	P35580	-0.0335695	0.834087
RAB43	Q86YS6	-0.132894	0.83402
GPN3	Q9UHW5-1	0.0840643	0.833986
VPS28	Q9UK41-1	-0.0877334	0.833652
HNRNPA1; HNRPA1; LOC113220247	P09651-1	0.0524159	0.833304
ITGA3	P26006	0.283329	0.83326
MXD4	Q14582	0.196607	0.83315
TCEA2	Q15560	0.107018	0.832427
FKBP8	Q14318	-0.0394883	0.832334
HOOK2	Q96ED9-2	0.0703893	0.83215
CNOT3	O75175	0.0593553	0.831731
SIGMAR1	Q99720	-0.103147	0.831654
USP38	Q8NB14	0.105678	0.831346
SASS6	Q6UVJ0	0.0635029	0.831056
MBD3	O95983-1	-0.0816138	0.83066
COQ8A	Q8NI60-1	-0.0543923	0.83044
NTRK1	P04629	-0.0908029	0.830371
SYK	P43405-1	-0.0923402	0.830007
ECI1	P42126	0.0356239	0.829947
	Q8IWI9-1	0.0398403	0.829702
RASSF2	P50749	-0.0262051	0.829593
LMNB1	P20700	0.0257376	0.828875
ARPC1A	Q92747	0.0840643	0.828221
TMEM9B	Q9NQ34	-0.274041	0.82784
DUSP9	Q99956	-0.163268	0.827764
SURF6	O75683	-0.115597	0.82771
DNTTIP1	Q9H147	-0.0985055	0.827632
CISD2	Q8N5K1	-0.0528949	0.826814
NSL1	Q96IY1	0.0935602	0.826446
AGAP3	Q96P47	-0.0694519	0.826182
FASTKD1	Q53R41	-0.186065	0.825836
FAM20B	O75063	-0.107803	0.825487
	P51587	0.0922074	0.825355
PLEKHA8P1	O95397	0.327687	0.825221
PIAS4	Q8N2W9	0.0328061	0.825119
DBNL	Q9UJU6-3	0.332278	0.824872
RALGAPA2	Q2PPJ7-1	-0.101598	0.824767
KDM4A	O75164-1	-0.0247367	0.824607
PIN4	Q9Y237	-0.107803	0.824318
KLHL11	Q9NVR0	0.0524159	0.824188
DENND4A	Q7Z401-2	0.0854247	0.824024
ZC3H12A	Q5D1E8	0.342555	0.823512
MAST2	Q6P0Q8	0.0229004	0.822731
ATP9A	O75110	-0.785875	0.822719
CLIP1	P30622-2	0.0524159	0.822665
VRK2	Q86Y07	-0.0954196	0.822388
SORBS3	O60504-1	-0.0262051	0.822272
ADAT2	Q7Z6V5-1	-0.0409718	0.821942
DFFA	O00273-1	0.0731347	0.821376
ZFP91	Q96JP5-1	0.202888	0.820698
MYO6	Q9UM54-6	0.0342157	0.820184
SEC31A	O94979	0.0731347	0.820015
RPL28	P46779	-0.0409718	0.81959
PRPF6	O94906-1	-0.027675	0.819582
NUMB	P49757	0.0745054	0.819549
PSD3	Q9NYI0-1	-0.0484122	0.819547
IFIT3	O14879	-0.0923402	0.819386
SAMM50	Q9Y512	-0.0306192	0.81899
ALDH18A1	P54886	-0.0144996	0.818767
C5orf22; FLJ11193	Q49AR2-1	-0.140826	0.818692
TPRKB	Q9Y3C4	0.0648829	0.818672
RPL9; RPL9P7; RPL9P8; RPL9P9	P32969	0.0342157	0.818387
SH2D3C	Q8N5H7-1	0.0662614	0.818339
BCKDHB	P21953	-0.0800879	0.818235
PYCR1	P32322	0.0717627	0.818085
TRIM24	O15164	-0.125006	0.817836
ASIC1	P78348-1	-0.194295	0.817681
DNAJC5	Q9H3Z4	-0.107803	0.817661
LIAT1	Q6ZQX7	0.0299829	0.817541
ARHGAP25	P42331-4	-0.0499049	0.817048
GPI	P06744	0.0271541	0.816734
SEC61A1	P61619	0.0799754	0.816402
PAX5	Q02548-1	0.0922074	0.815683
CHKA	P35790	0.149259	0.815496
FLCN	Q8NFG4-1	0.0579701	0.815294
FBH1	Q8NFZ0-1	0.197865	0.815242
SEC11C	Q9BY50	0.159629	0.81523
RABGAP1	Q9Y3P9	0.0949116	0.815227
TIMM8B	Q9Y5J9	-0.093879	0.815072
PHLDB1	Q86UU1-1	0.0468403	0.814422
ACADVL	P49748-1	-0.100051	0.814306
	Q9NUD5	-0.046921	0.814256
NFATC1	O95644-1	0.194087	0.813862
SOAT1	P35610	0.169925	0.813783
DTL	Q9NZJ0	-0.0320936	0.813545
KIF21B	O75037	0.316146	0.812981
CARD19	Q96LW7-2	-0.0619024	0.812846
PPP1R7	Q15435	0.0370307	0.812678
THBS1	P07996	-0.358454	0.812485
RCSD1	Q6JBY9	-0.129734	0.812228
CAPZA1	P52907	0.121679	0.812017
RNF26	Q9BY78	-0.093879	0.811901
RAP2B	P61225	0.123004	0.811731
CC2D1B	Q5T0F9-2	-0.0846703	0.81168
STARD13	Q9Y3M8-4	0.0827026	0.811588
RDH11	Q8TC12	-0.0619024	0.811267
NEPRO	Q6NW34	-0.0709665	0.811101
MCCC2	Q9HCC0-1	-0.0320936	0.811039
ZNF512	Q96ME7	0.0299829	0.810529
SAP30	O75446	0.0398403	0.810465
WAPL	Q7Z5K2-1	-0.104697	0.809681
TRIM47	Q96LD4	-0.0573917	0.809469
HLA-DRB1	Q9GIY3	0.0229004	0.809329
R3HDM1	Q15032-2	-0.0800879	0.809283
RTF1	Q92541	-0.0306192	0.80911
JADE3	Q92613	-0.0603973	0.809043
SESN2	P58004	0.0328061	0.808667
LTBR	P36941-1	-0.186065	0.808607
POP1	Q99575	-0.0291463	0.808578
ZNF503	Q96F45	0.219091	0.808541
AHRR	A9YTQ3	-0.0203404	0.80813
VPS18	Q9P253	-0.0619024	0.808027
RPLP1	P05386	0.10165	0.807785
CTU1	Q7Z7A3	0.0313952	0.807753
QRSL1	Q9H0R6-1	-0.086201	0.807632
NTAN1	Q96AB6	0.0976108	0.807561
TRAF6	Q9Y4K3	0.0524159	0.807522
TOP3B	O95985	0.041243	0.807475
TTF2	Q9UNY4-1	-0.0159576	0.807429
ZFAND6	Q6FIF0	-0.0923402	0.806872
IRF4	Q15306	0.319618	0.80619
PCGF5	Q86SE9	-0.121863	0.806059
HCLS1	P14317	0.0607392	0.80599
FDXR	P22570	-0.086201	0.805724
SNX27	Q96L92	-0.118727	0.805605
GJC1	P36383	-0.118727	0.805551
MFSD5	Q6N075	-0.597278	0.805499
CD244	Q9BZW8-1	-0.204233	0.805295
RPLP2	P05387	0.0745054	0.805237
GPAT3	Q53EU6	-0.0634092	0.805099
ARID4A	P29374-1	-0.0499049	0.804988
CLTB	P09497-2	-0.106249	0.804555
FBN2	P35556	0.119024	0.804445
SLC1A3	P43003	0.0496308	0.804055
TAF5L	O75529-1	-0.0603973	0.804012
AAMP	Q13685	-0.0439433	0.80377
KIF1B	O60333-3	0.115033	0.803637
STUB1	Q9UNE7-1	-0.0634092	0.803319
ZBTB34	Q8NCN2	0.0854247	0.802821
TK1	P04183	0.0840643	0.802578
TMCO1	Q9UM00-1	0.077243	0.802274
ANKLE1	Q8NAG6-1	-0.093879	0.802221
TNFRSF8	P28908-1	-0.226004	0.801889
PIK3C2A	O00443	0.0648829	0.8018
CYFIP1	Q7L576-1	0.0524159	0.801366
HSPA14	Q0VDF9	-0.0365259	0.801342
ALKBH8	Q96BT7	-0.0649175	0.800946
KAT6B	Q8WYB5	0.111031	0.800945
PARL	Q9H300	-0.103147	0.800742
NXN	Q6DKJ4	-0.0499049	0.800641
PPAT	Q06203	0.0229004	0.800613
CAB39L	Q9H9S4	-0.109359	0.80026
	Q5VU43-2	0.077243	0.799603
NCOA1	Q15788-2	0.0758749	0.798938
PPM1A	P35813	0.0384362	0.798771
PLEKHO2	Q8TD55	0.0313952	0.798768
LZTR1	Q8N653	-0.0816138	0.798748
DYM	Q7RTS9-1	-0.0954196	0.798432
UBE2Q1	Q7Z7E8-1	0.0468403	0.798409
OTUD7B	Q6GQQ9-1	0.0717627	0.796668
COX17	Q14061	-0.101598	0.796606
PCIF1	Q9H4Z3	-0.0923402	0.796444
[truncated: 5,890 more rows]

## Sheet: Figure 2b
Statistical source data - Figure 2
Figure 2b: GO enrichment analysis
Analysis Type:	PANTHER Overrepresentation Test (Released 20221013)
Annotation Version and Release Date:	GO Ontology database DOI: 10.5281/zenodo.6799722 Released 2022-07-01
Analyzed List:	Downregulated proteins expression proteomics (see Suppl. Table 2)
Reference List:	Homo sapiens (all genes in database)
Test Type:	FISHER
Correction:	FDR
GO Cellular components	Gene number	Fold enrichment	raw P-value	FDR	neg log10 FDR
Golgi apparatus (GO:0005794)	74	7.92	1.01e-50	2.07e-47	46.68
Golgi membrane (GO:0000139)	51	13.59	1.83e-43	1.87e-40	39.73
endomembrane system (GO:0012505)	90	3.36	5.45e-35	3.71e-32	31.43
bounding membrane of organelle (GO:0098588)	62	5.16	2.5e-30	1.28e-27	26.89
organelle membrane (GO:0031090)	75	3.61	2.24e-28	9.15e-26	25.04
integral component of membrane (GO:0016021)	84	2.57	9.47e-23	3.23e-20	19.49
intrinsic component of membrane (GO:0031224)	84	2.5	6.44e-22	1.88e-19	18.73
Golgi apparatus subcompartment (GO:0098791)	25	11.35	5.57e-19	1.42e-16	15.85
organelle subcompartment (GO:0031984)	42	4.97	8.09e-19	1.84e-16	15.74
Golgi stack (GO:0005795)	18	20.61	4.44e-18	9.07e-16	15.04
GO Biological process	Gene number	Fold enrichment	raw P-value	FDR	neg log10 FDR
glycoprotein biosynthetic process (GO:0009101)	31	19.86	2.3e-30	3.6e-26	25.44
glycoprotein metabolic process (GO:0009100)	32	16.42	6.05e-29	4.74e-25	24.32
carbohydrate derivative biosynthetic process (GO:1901137)	33	9.78	4e-23	2.09e-19	18.68
macromolecule glycosylation (GO:0043413)	23	18.56	6e-22	1.88e-18	17.73
protein glycosylation (GO:0006486)	23	18.56	6e-22	2.35e-18	17.63
glycosylation (GO:0070085)	23	17.08	3.38e-21	7.57e-18	17.12
carbohydrate derivative metabolic process (GO:1901135)	38	6.71	3.28e-21	8.56e-18	17.07
cellular macromolecule biosynthetic process (GO:0034645)	34	7.81	7.2e-21	1.41e-17	16.85
organonitrogen compound biosynthetic process (GO:1901566)	39	5.19	4.96e-18	8.64e-15	14.06
organic substance biosynthetic process (GO:1901576)	52	3.64	6.04e-18	9.46e-15	14.02

## Sheet: Figure 2c
Statistical source data - Figure 2
Figure 2c: RNA-Seq data (for additional data please see Suppl. Table 3)
Ensembl gene_HGNC symbol	log2FC W7 vs DMSO	adj. P value
ENSG00000198829_SUCNR1	2.29129	3.82926e-107
ENSG00000134460_IL2RA	1.70603	2.3936e-84
ENSG00000186480_INSIG1	-1.27121	3.18142e-78
ENSG00000136630_HLX	2.24058	4.34036e-67
ENSG00000138378_STAT4	1.12706	8.0939e-64
ENSG00000134531_EMP1	1.67972	1.85217e-63
ENSG00000149485_FADS1	-1.00642	2.2944e-56
ENSG00000139679_LPAR6	1.53726	3.30261e-44
ENSG00000108840_HDAC5	1.51647	4.04872e-37
ENSG00000101445_PPP1R16B	1.18265	1.53996e-33
ENSG00000145860_RNF145	0.808212	1.00568e-28
ENSG00000122641_INHBA	2.66892	2.10195e-27
ENSG00000198833_UBE2J1	0.751557	2.53181e-27
ENSG00000112972_HMGCS1	-0.874213	1.61271e-24
ENSG00000110848_CD69	0.973838	3.14695e-24
ENSG00000073464_CLCN4	1.40016	1.04978e-23
ENSG00000119408_NEK6	1.01239	1.97845e-23
ENSG00000134824_FADS2	-0.747256	4.84174e-23
ENSG00000166949_SMAD3	1.00294	2.00048e-22
ENSG00000130164_LDLR	-0.884701	5.81071e-21
ENSG00000122986_HVCN1	1.34362	1.0397e-20
ENSG00000165030_NFIL3	1.11797	1.37198e-20
ENSG00000079459_FDFT1	-0.603405	2.13613e-19
ENSG00000099194_SCD	-0.760115	1.73042e-18
ENSG00000104549_SQLE	-0.576822	1.54911e-17
ENSG00000172893_DHCR7	-0.752916	1.67632e-15
ENSG00000198911_SREBF2	-0.666625	2.40594e-15
ENSG00000105339_DENND3	0.678772	4.42319e-15
ENSG00000008513_ST3GAL1	0.815328	4.18264e-14
ENSG00000114013_CD86	-0.529085	4.18264e-14
ENSG00000116852_KIF21B	0.955035	1.1693e-13
ENSG00000185565_LSAMP	0.792096	1.5689e-13
ENSG00000111679_PTPN6	0.687645	1.91869e-13
ENSG00000171476_HOPX	2.20018	2.5433e-13
ENSG00000120899_PTK2B	0.537976	4.9979e-13
ENSG00000171488_LRRC8C	0.795234	7.12e-13
ENSG00000115738_ID2	0.834648	4.91756e-12
ENSG00000198846_TOX	0.472714	5.62332e-12
ENSG00000071051_NCK2	0.612907	5.62332e-12
ENSG00000134453_RBM17	0.506056	6.1664e-12
ENSG00000127124_HIVEP3	1.19425	7.48288e-12
ENSG00000145777_TSLP	1.57538	8.08068e-12
ENSG00000119403_PHF19	0.499093	8.08068e-12
ENSG00000177606_JUN	1.24755	9.93852e-12
ENSG00000127955_GNAI1	0.574261	1.81733e-11
ENSG00000110934_BIN2	0.589875	1.81733e-11
ENSG00000141068_KSR1	0.843347	2.93389e-11
ENSG00000059804_SLC2A3	0.5884	4.49645e-11
ENSG00000116133_DHCR24	-0.515113	7.98334e-11
ENSG00000187210_GCNT1	-0.735083	9.65084e-11
ENSG00000120833_SOCS2	0.516591	1.01508e-10
ENSG00000052802_MSMO1	-1.02559	3.08273e-10
ENSG00000164484_TMEM200A	1.37552	4.50101e-10
ENSG00000121064_SCPEP1	0.99009	4.54949e-10
ENSG00000144802_NFKBIZ	0.71423	4.73994e-10
ENSG00000026508_CD44	0.537093	5.40778e-10
ENSG00000104081_BMF	1.2246	5.52591e-10
ENSG00000163527_STT3B	0.557797	7.59865e-10
ENSG00000113070_HBEGF	0.807353	8.35218e-10
ENSG00000087495_PHACTR3	1.23794	1.19473e-09
ENSG00000123405_NFE2	-0.812557	3.09742e-09
ENSG00000148175_STOM	0.433748	3.21804e-09
ENSG00000104369_JPH1	-0.624758	5.43564e-09
ENSG00000091879_ANGPT2	0.876897	5.94584e-09
ENSG00000135535_CD164	0.436579	8.05306e-09
ENSG00000174669_SLC29A2	-0.625556	1.2587e-08
ENSG00000164604_GPR85	-0.70161	1.53916e-08
ENSG00000265972_TXNIP	0.48757	1.8818e-08
ENSG00000138413_IDH1	-0.474262	2.44424e-08
ENSG00000102524_TNFSF13B	-0.849543	2.69819e-08
ENSG00000165702_GFI1B	0.72267	3.15441e-08
ENSG00000115271_GCA	0.552506	3.27525e-08
ENSG00000177508_IRX3	-0.667251	4.20368e-08
ENSG00000115993_TRAK2	0.49296	4.63392e-08
ENSG00000179361_ARID3B	0.587031	4.72151e-08
ENSG00000061918_GUCY1B3	0.6374	5.25873e-08
ENSG00000150961_SEC24D	0.421974	6.82025e-08
ENSG00000067064_IDI1	-0.509728	7.66602e-08
ENSG00000135605_TEC	0.526889	8.07149e-08
ENSG00000136997_MYC	-0.343924	8.75162e-08
ENSG00000136161_RCBTB2	0.633351	1.96609e-07
ENSG00000185650_ZFP36L1	0.561964	3.21919e-07
ENSG00000149948_HMGA2	0.376454	4.26217e-07
ENSG00000020633_RUNX3	0.434502	5.31301e-07
ENSG00000157514_TSC22D3	-0.659863	5.36698e-07
ENSG00000072310_SREBF1	-0.478617	5.79094e-07
ENSG00000056558_TRAF1	0.9344	6.08452e-07
ENSG00000137486_ARRB1	-0.367229	7.74254e-07
ENSG00000155792_DEPTOR	-0.451473	7.98943e-07
ENSG00000164116_GUCY1A3	0.671149	8.01793e-07
ENSG00000104267_CA2	0.567583	9.78201e-07
ENSG00000135363_LMO2	0.548575	1.23681e-06
ENSG00000149231_CCDC82	0.359643	1.49421e-06
ENSG00000132912_DCTN4	0.402238	1.69174e-06
ENSG00000133101_CCNA1	0.939277	1.77331e-06
ENSG00000081189_MEF2C	0.394789	1.98356e-06
ENSG00000171791_BCL2	0.594892	2.42298e-06
ENSG00000134470_IL15RA	0.632261	2.42298e-06
ENSG00000136158_SPRY2	0.663168	2.48479e-06
ENSG00000128016_ZFP36	0.79345	2.75364e-06
ENSG00000118503_TNFAIP3	0.810784	2.87186e-06
ENSG00000159388_BTG2	0.853353	3.40902e-06
ENSG00000124766_SOX4	-0.491485	3.41199e-06
ENSG00000164086_DUSP7	0.586234	4.02405e-06
ENSG00000134901_KDELC1	0.517174	4.02587e-06
ENSG00000211689_TRGC1	-0.648559	5.88488e-06
ENSG00000185862_EVI2B	0.55559	6.52214e-06
ENSG00000133246_PRAM1	-0.718478	7.08499e-06
ENSG00000157978_LDLRAP1	0.597437	8.47015e-06
ENSG00000165209_STRBP	0.368374	8.53777e-06
ENSG00000113163_COL4A3BP	0.52225	8.83272e-06
ENSG00000109452_INPP4B	0.637408	1.07044e-05
ENSG00000112343_TRIM38	0.767572	1.07966e-05
ENSG00000116604_MEF2D	0.497359	1.49753e-05
ENSG00000131725_WDR44	0.367617	2.20857e-05
ENSG00000184384_MAML2	1.08114	2.22169e-05
ENSG00000128595_CALU	0.304451	2.39153e-05
ENSG00000143013_LMO4	0.502285	2.97738e-05
ENSG00000136213_CHST12	0.791656	3.15491e-05
ENSG00000066294_CD84	-0.512631	3.17338e-05
ENSG00000143119_CD53	0.365994	3.54647e-05
ENSG00000175592_FOSL1	0.510345	3.70792e-05
ENSG00000134900_TPP2	0.462362	3.79148e-05
ENSG00000139687_RB1	0.400633	4.28356e-05
ENSG00000123143_PKN1	-0.329069	5.49383e-05
ENSG00000155307_SAMSN1	0.303926	6.37731e-05
ENSG00000061273_HDAC7	0.4773	7.69076e-05
ENSG00000151287_TEX30	0.540851	7.70316e-05
ENSG00000069424_KCNAB2	-0.362609	9.56856e-05
ENSG00000164211_STARD4	-0.468693	0.000103761
ENSG00000121749_TBC1D15	0.413768	0.000122689
ENSG00000176142_TMEM39A	0.361509	0.000127337
ENSG00000133104_SPG20	0.258804	0.00013192
ENSG00000103489_XYLT1	0.644451	0.00013405
ENSG00000162772_ATF3	0.693284	0.000149182
ENSG00000167508_MVD	-0.716296	0.000154418
ENSG00000125249_RAP2A	0.524031	0.000160249
ENSG00000131504_DIAPH1	0.407575	0.000171493
ENSG00000113161_HMGCR	-0.335809	0.000171493
ENSG00000172175_MALT1	0.448235	0.000175561
ENSG00000147650_LRP12	0.431847	0.000183487
ENSG00000114805_PLCH1	-0.478674	0.000187565
ENSG00000161791_FMNL3	0.610665	0.000198755
ENSG00000173020_GRK2	-0.354961	0.000212718
ENSG00000198914_POU3F3	-0.483637	0.000213932
ENSG00000166900_STX3	0.428723	0.000245978
ENSG00000121858_TNFSF10	-0.413448	0.000245978
ENSG00000162739_SLAMF6	-0.509672	0.000276049
ENSG00000043462_LCP2	0.281883	0.000285695
ENSG00000170545_SMAGP	0.45783	0.000285695
ENSG00000205268_PDE7A	-0.299276	0.000285695
ENSG00000144747_TMF1	0.462468	0.000306947
ENSG00000102010_BMX	-0.428406	0.0003136
ENSG00000172167_MTBP	0.389635	0.00033525
ENSG00000066382_MPPED2	0.441736	0.000373586
ENSG00000154451_GBP5	0.273886	0.000385077
ENSG00000070882_OSBPL3	0.349932	0.000392568
ENSG00000135596_MICAL1	0.538292	0.000408993
ENSG00000181418_DDN	-0.477314	0.00053178
ENSG00000115267_IFIH1	0.437191	0.000535946
ENSG00000120738_EGR1	0.734006	0.00055733
ENSG00000185504_FAAP100	-0.48512	0.000562706
ENSG00000177732_SOX12	-0.534742	0.000572913
ENSG00000155097_ATP6V1C1	0.311537	0.000683896
ENSG00000134321_RSAD2	-0.392558	0.00069334
ENSG00000183496_MEX3B	-0.367126	0.000696104
ENSG00000125538_IL1B	-0.659718	0.000769512
ENSG00000147883_CDKN2B	0.490235	0.000785337
ENSG00000154447_SH3RF1	0.568757	0.000800034
ENSG00000126461_SCAF1	-0.392319	0.000829742
ENSG00000006638_TBXA2R	0.820841	0.000854663
ENSG00000095370_SH2D3C	0.719181	0.000884466
ENSG00000184584_TMEM173	0.439322	0.0010172
ENSG00000119138_KLF9	0.464071	0.00106179
ENSG00000080822_CLDND1	0.355303	0.00113425
ENSG00000131653_TRAF7	-0.324206	0.00125662
ENSG00000142327_RNPEPL1	-0.420479	0.00128196
ENSG00000100055_CYTH4	0.74896	0.00141461
ENSG00000162636_FAM102B	0.431048	0.00148378
ENSG00000132361_CLUH	-0.297632	0.00156261
ENSG00000020181_ADGRA2	-0.390942	0.00160934
ENSG00000103257_SLC7A5	-0.33768	0.00160934
ENSG00000206190_ATP10A	0.485774	0.00164783
ENSG00000004975_DVL2	-0.417264	0.00165703
ENSG00000110076_NRXN2	-0.865407	0.00169818
ENSG00000146830_GIGYF1	-0.448105	0.00176677
ENSG00000011021_CLCN6	-0.540883	0.00176698
ENSG00000148700_ADD3	0.288372	0.00176698
ENSG00000108669_CYTH1	0.39499	0.00200835
ENSG00000160957_RECQL4	-0.382855	0.00205393
ENSG00000173930_SLCO4C1	-0.678185	0.00211874
ENSG00000204977_TRIM13	0.371694	0.00212095
ENSG00000086730_LAT2	0.324917	0.00225408
ENSG00000137478_FCHSD2	-0.259611	0.00243961
ENSG00000068305_MEF2A	0.36088	0.00250158
ENSG00000179115_FARSA	-0.339204	0.00259112
ENSG00000138166_DUSP5	0.678213	0.00270417
ENSG00000143641_GALNT2	-0.267957	0.00282816
ENSG00000093167_LRRFIP2	0.320132	0.00285823
ENSG00000157224_CLDN12	0.588827	0.00291128
ENSG00000160949_TONSL	-0.339951	0.00296259
ENSG00000131236_CAP1	0.249578	0.00297863
ENSG00000105492_SIGLEC6	-0.320432	0.00298979
ENSG00000103249_CLCN7	-0.3236	0.00299512
ENSG00000175305_CCNE2	0.343549	0.00305501
ENSG00000151849_CENPJ	0.323619	0.00305501
ENSG00000165813_CCDC186	0.486239	0.00315011
ENSG00000114650_SCAP	-0.305875	0.00324482
ENSG00000150347_ARID5B	0.799447	0.00334764
ENSG00000124831_LRRFIP1	0.296069	0.00334764
ENSG00000167202_TBC1D2B	-0.301065	0.00368397
ENSG00000179152_TCAIM	0.330123	0.00380045
ENSG00000103769_RAB11A	0.237887	0.00380045
ENSG00000112787_FBRSL1	-0.362532	0.00380045
ENSG00000166272_WBP1L	0.415151	0.00392033
ENSG00000134508_CABLES1	0.359296	0.00392033
ENSG00000110876_SELPLG	-0.552497	0.00392033
ENSG00000188404_SELL	-0.734684	0.00395198
ENSG00000157554_ERG	0.295205	0.00418505
ENSG00000149269_PAK1	0.226373	0.00418505
ENSG00000168310_IRF2	0.389045	0.00420079
ENSG00000068912_ERLEC1	0.342875	0.00420079
ENSG00000179855_GIPC3	0.321787	0.00436078
ENSG00000052749_RRP12	-0.289733	0.00436815
ENSG00000186635_ARAP1	-0.269704	0.00444438
ENSG00000110921_MVK	-0.734976	0.00456763
ENSG00000132274_TRIM22	-0.336986	0.0049517
ENSG00000169213_RAB3B	0.572253	0.0049517
ENSG00000143751_SDE2	0.360202	0.00535304
ENSG00000263528_IKBKE	-0.454246	0.00547666
ENSG00000073060_SCARB1	-0.314592	0.0054914
ENSG00000130193_THEM6	-0.508231	0.0054914
ENSG00000130054_FAM155B	-0.471602	0.00552222
ENSG00000198795_ZNF521	-0.284707	0.00579068
ENSG00000184640_SEPT9	-0.260264	0.00584877
ENSG00000081181_ARG2	0.45001	0.00589369
ENSG00000173638_SLC19A1	-0.372139	0.00591984
ENSG00000151883_PARP8	0.288644	0.00598015
ENSG00000140326_CDAN1	-0.444078	0.0060405
ENSG00000136156_ITM2B	0.285277	0.00620826
ENSG00000226688_ENTPD1-AS1	0.513842	0.00625535
ENSG00000181026_AEN	-0.302928	0.00637724
ENSG00000089820_ARHGAP4	-0.311308	0.0064833
ENSG00000165556_CDX2	-0.549435	0.00648801
ENSG00000004700_RECQL	0.286556	0.00655475
ENSG00000103495_MAZ	-0.250574	0.00662222
ENSG00000141682_PMAIP1	0.342981	0.00680804
ENSG00000075618_FSCN1	-0.315375	0.00680804
ENSG00000087460_GNAS	0.235895	0.00698751
ENSG00000130726_TRIM28	-0.215224	0.00700362
ENSG00000142347_MYO1F	-0.304681	0.00729429
ENSG00000120949_TNFRSF8	-0.36975	0.0073439
ENSG00000239306_RBM14	-0.325361	0.00780201
ENSG00000100234_TIMP3	0.309634	0.007994
ENSG00000135632_SMYD5	-0.368391	0.00867382
ENSG00000197324_LRP10	0.3489	0.00888855
ENSG00000047644_WWC3	0.441599	0.00894577
ENSG00000130511_SSBP4	-0.445158	0.00899232
ENSG00000171241_SHCBP1	0.228688	0.00913646
ENSG00000104907_TRMT1	-0.340183	0.00941731
ENSG00000245848_CEBPA	-0.486466	0.00964865
ENSG00000246985_SOCS2-AS1	0.533309	0.0101352
ENSG00000139428_MMAB	-0.460429	0.0101352
ENSG00000060339_CCAR1	0.201657	0.0101352
ENSG00000107738_C10orf54	-0.324137	0.0101819
ENSG00000137198_GMPR	-0.419408	0.0102078
ENSG00000196549_MME	-0.36955	0.0102078
ENSG00000151491_EPS8	0.26009	0.0103854
ENSG00000164100_NDST3	-0.384563	0.0105811
ENSG00000171109_MFN1	0.27067	0.0108185
ENSG00000196700_ZNF512B	-0.322921	0.0110255
ENSG00000071894_CPSF1	-0.268676	0.0113345
ENSG00000151892_GFRA1	0.492594	0.0113345
ENSG00000108094_CUL2	0.213938	0.0115281
ENSG00000179598_PLD6	-0.293185	0.0116855
ENSG00000128708_HAT1	0.255398	0.0118248
ENSG00000023330_ALAS1	0.275285	0.0119876
ENSG00000172071_EIF2AK3	0.325446	0.0120316
ENSG00000164162_ANAPC10	0.461103	0.0122096
ENSG00000163376_KBTBD8	0.362319	0.0126021
ENSG00000075213_SEMA3A	0.621631	0.0127191
ENSG00000169379_ARL13B	0.341638	0.0127191
ENSG00000054654_SYNE2	0.618309	0.0127191
ENSG00000168615_ADAM9	0.324669	0.0127191
ENSG00000184702_SEPT5	0.605161	0.0127191
ENSG00000100304_TTLL12	-0.261754	0.012798
ENSG00000138061_CYP1B1	-0.37624	0.0130159
ENSG00000189057_FAM111B	0.325584	0.0130159
ENSG00000100401_RANGAP1	-0.244144	0.0130159
ENSG00000100906_NFKBIA	-0.339372	0.0130159
ENSG00000251562_MALAT1	0.436803	0.0130159
ENSG00000163513_TGFBR2	0.340883	0.0132715
ENSG00000173198_CYSLTR1	0.324511	0.013425
ENSG00000148334_PTGES2	-0.347078	0.013507
ENSG00000261971_MMP25-AS1	-0.419984	0.0136802
ENSG00000048740_CELF2	0.349872	0.0139982
ENSG00000120690_ELF1	0.219634	0.0140229
ENSG00000147155_EBP	-0.292734	0.0140229
ENSG00000081985_IL12RB2	0.34896	0.0141056
ENSG00000175097_RAG2	-0.504441	0.014134
ENSG00000118046_STK11	-0.382191	0.0144608
ENSG00000198598_MMP17	-0.449656	0.0146656
ENSG00000173230_GOLGB1	0.434538	0.0149039
ENSG00000107331_ABCA2	-0.373994	0.0149617
ENSG00000150764_DIXDC1	-0.329146	0.0150096
ENSG00000105281_SLC1A5	-0.20163	0.0150096
ENSG00000159433_STARD9	0.451467	0.0150922
ENSG00000189227_C15orf61	-0.404287	0.0152733
ENSG00000104419_NDRG1	-0.377544	0.0158857
ENSG00000126524_SBDS	0.355492	0.0159123
ENSG00000151135_TMEM263	0.413637	0.0159123
ENSG00000238227_C9orf69	-0.421606	0.0159224
ENSG00000125912_NCLN	-0.304579	0.015931
ENSG00000212864_RNF208	-0.563914	0.015931
ENSG00000150991_UBC	0.226568	0.0160247
ENSG00000100075_SLC25A1	-0.330646	0.0162743
ENSG00000101220_C20orf27	-0.313007	0.0168631
ENSG00000095917_TPSD1	-0.299419	0.0168631
ENSG00000204634_TBC1D8	0.289487	0.0168631
ENSG00000107789_MINPP1	0.29235	0.0168631
ENSG00000080986_NDC80	0.230914	0.0177248
ENSG00000185112_FAM43A	-0.473742	0.0178448
ENSG00000180263_FGD6	0.471541	0.0180869
ENSG00000110435_PDHX	0.258129	0.0182068
ENSG00000081913_PHLPP1	0.354245	0.0187739
ENSG00000171067_C11orf24	0.2757	0.0190535
ENSG00000156535_CD109	0.47938	0.0190881
ENSG00000196684_HSH2D	-0.276379	0.0192483
ENSG00000167851_CD300A	0.606429	0.0192483
ENSG00000173706_HEG1	0.506875	0.0195561
ENSG00000131626_PPFIA1	0.205577	0.019827
ENSG00000187961_KLHL17	-0.541621	0.0200849
ENSG00000178538_CA8	-0.193239	0.0201773
ENSG00000135525_MAP7	-0.270407	0.0208161
ENSG00000111252_SH2B3	0.339524	0.020818
ENSG00000011566_MAP4K3	0.381528	0.0213145
ENSG00000040275_SPDL1	0.253462	0.0216135
ENSG00000101695_RNF125	0.447697	0.0218188
ENSG00000196954_CASP4	0.262566	0.0218706
ENSG00000062716_VMP1	0.250726	0.0218706
ENSG00000034053_APBA2	-0.630058	0.0220977
ENSG00000145365_TIFA	0.409564	0.0220977
ENSG00000198408_MGEA5	0.270805	0.0220977
ENSG00000129911_KLF16	-0.378336	0.0220977
ENSG00000103335_PIEZO1	-0.304461	0.0220977
ENSG00000064666_CNN2	-0.266383	0.0220977
ENSG00000138134_STAMBPL1	-0.368212	0.0224771
ENSG00000102780_DGKH	0.582442	0.0224879
ENSG00000149289_ZC3H12C	0.415832	0.0224879
ENSG00000173334_TRIB1	0.554917	0.0224879
ENSG00000067221_STOML1	-0.769477	0.0228039
ENSG00000145901_TNIP1	-0.219209	0.0229097
ENSG00000160113_NR2F6	-0.425685	0.0229097
ENSG00000147905_ZCCHC7	0.319338	0.0229097
ENSG00000006576_PHTF2	0.325629	0.0229097
ENSG00000113448_PDE4D	0.405386	0.0229097
ENSG00000254682_RP11-660L16.2	-0.607238	0.022924
ENSG00000122068_FYTTD1	0.178412	0.0230747
ENSG00000092531_SNAP23	0.189735	0.0241759
ENSG00000140455_USP3	0.197927	0.0241759
ENSG00000138074_SLC5A6	-0.237604	0.0241759
ENSG00000156970_BUB1B	0.191268	0.024241
ENSG00000166598_HSP90B1	0.197715	0.0244387
ENSG00000149182_ARFGAP2	-0.251804	0.0244387
ENSG00000040531_CTNS	0.378775	0.0244387
ENSG00000049860_HEXB	0.248883	0.0244387
ENSG00000270885_RASL10B	-0.397607	0.0244387
ENSG00000117868_ESYT2	0.297253	0.0244387
ENSG00000115520_COQ10B	0.349849	0.0244387
ENSG00000101782_RIOK3	0.255299	0.0244387
ENSG00000102038_SMARCA1	0.298076	0.0251388
ENSG00000174106_LEMD3	0.277503	0.0251505
ENSG00000160117_ANKLE1	-0.275654	0.0251505
ENSG00000157216_SSBP3	-0.27228	0.0251505
ENSG00000081665_ZNF506	0.483605	0.0251822
ENSG00000004399_PLXND1	-0.291497	0.0252181
ENSG00000141569_TRIM65	-0.338179	0.0252207
ENSG00000169679_BUB1	0.177139	0.0252963
ENSG00000013441_CLK1	0.282807	0.0253571
ENSG00000102096_PIM2	0.294252	0.0254477
ENSG00000149150_SLC43A1	-0.322564	0.0254612
ENSG00000062822_POLD1	-0.273109	0.0254612
ENSG00000026103_FAS	0.360971	0.0256459
ENSG00000136379_ABHD17C	-0.274135	0.0257597
ENSG00000166130_IKBIP	0.364342	0.0261622
ENSG00000184432_COPB2	0.198508	0.0261622
ENSG00000104903_LYL1	-0.336392	0.026717
ENSG00000187240_DYNC2H1	0.504449	0.0267986
ENSG00000254087_LYN	0.176858	0.0268254
ENSG00000054793_ATP9A	-0.357803	0.0269496
ENSG00000179119_SPTY2D1	0.264634	0.0270714
ENSG00000130309_COLGALT1	-0.246916	0.0275013
ENSG00000110852_CLEC2B	0.358033	0.0282786
ENSG00000165527_ARF6	0.228862	0.0282786
ENSG00000133794_ARNTL	0.437035	0.0284343
ENSG00000023608_SNAPC1	0.401501	0.0289629
ENSG00000103942_HOMER2	0.26011	0.0290026
ENSG00000123983_ACSL3	-0.216256	0.0294569
ENSG00000136770_DNAJC1	0.357204	0.0297369
ENSG00000149823_VPS51	-0.322652	0.0297369
ENSG00000170638_TRABD	-0.31463	0.030006
ENSG00000163050_COQ8A	-0.275204	0.0301713
ENSG00000128294_TPST2	0.24585	0.0302905
ENSG00000121691_CAT	-0.193865	0.0304804
ENSG00000184216_IRAK1	-0.217751	0.0304804
ENSG00000027697_IFNGR1	0.334266	0.0306439
ENSG00000102595_UGGT2	0.356702	0.0308512
ENSG00000281103_TRG-AS1	-0.497937	0.0310204
ENSG00000162923_WDR26	0.213617	0.0310204
ENSG00000173621_LRFN4	-0.391656	0.0316524
ENSG00000086102_NFX1	0.244495	0.0316524
ENSG00000162616_DNAJB4	0.413787	0.0323084
ENSG00000181004_BBS12	0.626914	0.0326173
ENSG00000114541_FRMD4B	0.442874	0.0328196
ENSG00000185305_ARL15	0.351092	0.0330996
ENSG00000066336_SPI1	-0.340909	0.0333842
ENSG00000108559_NUP88	0.21333	0.0333842
ENSG00000102178_UBL4A	-0.27886	0.0333842
ENSG00000111266_DUSP16	0.445613	0.0336099
ENSG00000173894_CBX2	-0.298845	0.0337845
ENSG00000112799_LY86	0.622761	0.0346679
ENSG00000095787_WAC	0.169953	0.0347053
ENSG00000073849_ST6GAL1	0.248869	0.0347112
ENSG00000126860_EVI2A	0.346971	0.0347112
ENSG00000205476_CCDC85C	-0.313467	0.0349183
ENSG00000100439_ABHD4	0.571262	0.0349183
ENSG00000186918_ZNF395	-0.280004	0.0350092
ENSG00000161847_RAVER1	-0.301566	0.0354704
ENSG00000137814_HAUS2	0.257474	0.0355434
ENSG00000188807_TMEM201	-0.320546	0.035607
ENSG00000138081_FBXO11	0.249628	0.0357941
ENSG00000141564_RPTOR	-0.316019	0.0359653
ENSG00000140950_TLDC1	-0.626094	0.0359653
ENSG00000178913_TAF7	0.215856	0.0368031
ENSG00000129292_PHF20L1	0.237375	0.0368962
ENSG00000175040_CHST2	-0.550851	0.0369151
ENSG00000169710_FASN	-0.33133	0.0369151
ENSG00000137700_SLC37A4	-0.255571	0.0369151
ENSG00000160285_LSS	-0.500531	0.0369151
ENSG00000198901_PRC1	0.175003	0.0369151
ENSG00000185198_PRSS57	-0.359418	0.0370328
ENSG00000186767_SPIN4	-0.232445	0.0370328
ENSG00000091317_CMTM6	0.297975	0.0372627
ENSG00000140319_SRP14	0.255849	0.0374093
ENSG00000167114_SLC27A4	-0.29624	0.0374093
ENSG00000146278_PNRC1	0.40631	0.0374093
ENSG00000165271_NOL6	-0.244258	0.0381113
ENSG00000179051_RCC2	-0.244655	0.0381771
ENSG00000119397_CNTRL	0.29684	0.0382687
ENSG00000159069_FBXW5	-0.312093	0.0386164
ENSG00000127838_PNKD	-0.248178	0.0390766
ENSG00000079999_KEAP1	-0.250263	0.0390817
ENSG00000067082_KLF6	0.288882	0.0390817
ENSG00000119446_RBM18	0.299405	0.0394094
ENSG00000095932_SMIM24	0.385717	0.0397113
ENSG00000116473_RAP1A	0.2704	0.0399644
ENSG00000136141_LRCH1	0.337372	0.0401866
ENSG00000163297_ANTXR2	0.242165	0.0401866
ENSG00000042445_RETSAT	-0.347492	0.0401866
ENSG00000109171_SLAIN2	0.270369	0.0402607
ENSG00000134955_SLC37A2	-0.521833	0.0404662
ENSG00000152558_TMEM123	0.204777	0.0404662
ENSG00000175602_CCDC85B	-0.438601	0.0406437
ENSG00000182827_ACBD3	0.288353	0.0406437
ENSG00000103549_RNF40	-0.217497	0.0407846
ENSG00000261236_BOP1	-0.254422	0.0420823
ENSG00000023318_ERP44	0.227809	0.0421049
ENSG00000168264_IRF2BP2	-0.187957	0.0421049
ENSG00000133302_SLF1	0.319118	0.0421901
ENSG00000100485_SOS2	0.292713	0.0424135
ENSG00000188620_HMX3	-0.721137	0.0424135
ENSG00000163013_FBXO41	-0.32194	0.0424135
ENSG00000154719_MRPL39	0.231393	0.0427685
ENSG00000168802_CHTF8	-0.215925	0.0429228
ENSG00000171608_PIK3CD	-0.256006	0.043112
ENSG00000182979_MTA1	-0.211937	0.0434996
ENSG00000100413_POLR3H	-0.271455	0.0435576
ENSG00000095139_ARCN1	0.173065	0.0435888
ENSG00000186470_BTN3A2	-0.414781	0.0440768
ENSG00000078237_TIGAR	0.416371	0.0444279
ENSG00000015285_WAS	-0.209386	0.0444279
ENSG00000128923_FAM63B	0.396658	0.0445085
ENSG00000149499_EML3	-0.381293	0.0445085
ENSG00000106009_BRAT1	-0.360811	0.0446493
ENSG00000147592_LACTB2	0.270067	0.0450541
ENSG00000185252_ZNF74	-0.361801	0.0451455
ENSG00000113615_SEC24A	0.340823	0.0451455
ENSG00000111845_PAK1IP1	0.285985	0.0451455
ENSG00000110031_LPXN	-0.211346	0.0451455
ENSG00000180900_SCRIB	-0.456468	0.0455556
ENSG00000071564_TCF3	-0.250398	0.0455655
ENSG00000132382_MYBBP1A	-0.237342	0.0461498
ENSG00000172889_EGFL7	-0.316539	0.0462089
ENSG00000157557_ETS2	-0.173038	0.0463268
ENSG00000197774_EME2	-0.509456	0.0467041
ENSG00000140854_KATNB1	-0.253747	0.0467041
ENSG00000100056_DGCR14	-0.326013	0.0467041
ENSG00000065268_WDR18	-0.342632	0.0467041
ENSG00000141526_SLC16A3	-0.410047	0.0472141
ENSG00000174799_CEP135	0.31169	0.048311
ENSG00000176978_DPP7	-0.351292	0.0484253
ENSG00000120697_ALG5	0.326237	0.0490195
ENSG00000112697_TMEM30A	0.27186	0.0491565
ENSG00000173786_CNP	-0.273514	0.0491565
ENSG00000197299_BLM	0.236021	0.0491565
ENSG00000161904_LEMD2	-0.386903	0.0491565
ENSG00000165304_MELK	0.209709	0.0493685
ENSG00000198917_SPOUT1	-0.310766	0.0512121
ENSG00000130821_SLC6A8	-0.271115	0.0512552
ENSG00000129083_COPB1	0.181701	0.0512552
ENSG00000119326_CTNNAL1	0.215911	0.0513297
ENSG00000178605_GTPBP6	-0.510882	0.0513297
ENSG00000108312_UBTF	-0.158595	0.05146
ENSG00000158636_EMSY	0.266938	0.05146
ENSG00000115756_HPCAL1	-0.277758	0.05146
ENSG00000167895_TMC8	-0.321168	0.0515042
ENSG00000122417_ODF2L	0.377984	0.0517028
ENSG00000103485_QPRT	-0.306758	0.0522569
ENSG00000231607_DLEU2	0.356229	0.0523091
ENSG00000178252_WDR6	-0.203969	0.0524082
ENSG00000186187_ZNRF1	-0.290418	0.0524082
ENSG00000121578_B4GALT4	0.305405	0.0525145
ENSG00000160877_NACC1	-0.245545	0.0525922
ENSG00000100060_MFNG	-0.314863	0.0528644
ENSG00000157181_C1orf27	0.299257	0.053001
ENSG00000123064_DDX54	-0.213108	0.0531007
ENSG00000116752_BCAS2	0.260515	0.053489
ENSG00000132334_PTPRE	0.592965	0.0535385
ENSG00000144485_HES6	-0.50082	0.0544306
ENSG00000198947_DMD	0.340752	0.0544306
ENSG00000105397_TYK2	-0.246037	0.0545702
ENSG00000166477_LEO1	0.222042	0.0545702
ENSG00000204161_C10orf128	-0.636832	0.055103
ENSG00000130881_LRP3	-0.360798	0.0554188
ENSG00000171503_ETFDH	0.279033	0.0554188
ENSG00000228300_C19orf24	-0.366031	0.0554188
ENSG00000105409_ATP1A3	-0.322801	0.0554295
ENSG00000100934_SEC23A	0.22753	0.055761
ENSG00000130382_MLLT1	-0.238075	0.055761
ENSG00000185024_BRF1	-0.277258	0.0558584
ENSG00000140853_NLRC5	-0.449516	0.0573788
ENSG00000122122_SASH3	-0.218669	0.0576289
ENSG00000159692_CTBP1	-0.263791	0.0576831
ENSG00000163931_TKT	-0.226967	0.0577585
ENSG00000240024_LINC00888	0.489327	0.0581781
ENSG00000109736_MFSD10	-0.326897	0.0584635
ENSG00000105223_PLD3	-0.397928	0.0591294
ENSG00000052841_TTC17	0.202846	0.0593564
ENSG00000084112_SSH1	0.374701	0.060046
ENSG00000160211_G6PD	-0.250588	0.060046
ENSG00000165028_NIPSNAP3B	0.703754	0.0605358
ENSG00000196352_CD55	0.269644	0.06056
ENSG00000145868_FBXO38	0.241221	0.0605601
ENSG00000178685_PARP10	-0.375741	0.0605601
ENSG00000106799_TGFBR1	0.689232	0.0605768
ENSG00000161996_WDR90	-0.427215	0.0609611
ENSG00000214063_TSPAN4	-0.465741	0.0611451
ENSG00000135766_EGLN1	0.290644	0.0616305
ENSG00000143537_ADAM15	-0.261586	0.0616517
ENSG00000173264_GPR137	-0.475481	0.0620669
ENSG00000100241_SBF1	-0.268833	0.0620669
ENSG00000117226_GBP3	0.522533	0.0620669
ENSG00000009790_TRAF3IP3	0.468056	0.0621914
ENSG00000140199_SLC12A6	0.325834	0.0623023
ENSG00000198055_GRK6	-0.265239	0.0624312
ENSG00000184203_PPP1R2	0.318325	0.0625621
ENSG00000002834_LASP1	-0.180507	0.0634261
ENSG00000086061_DNAJA1	0.178181	0.0634775
ENSG00000149573_MPZL2	-0.510251	0.0634775
ENSG00000099364_FBXL19	-0.281526	0.0634775
ENSG00000099821_POLRMT	-0.294814	0.0636156
ENSG00000174718_KIAA1551	0.287132	0.0638143
ENSG00000113583_C5orf15	0.227855	0.0640545
ENSG00000159753_CARMIL2	-0.277473	0.0640545
ENSG00000104375_STK3	0.209314	0.0640545
ENSG00000167658_EEF2	-0.172451	0.0640545
ENSG00000164209_SLC25A46	0.228117	0.0640545
ENSG00000111615_KRR1	0.240129	0.0642774
ENSG00000113369_ARRDC3	-0.412393	0.0644419
ENSG00000117614_SYF2	0.269912	0.0644879
ENSG00000117906_RCN2	0.217348	0.0655783
ENSG00000146376_ARHGAP18	0.258374	0.0662581
ENSG00000166479_TMX3	0.239067	0.0666689
ENSG00000104626_ERI1	0.200353	0.0667297
ENSG00000158050_DUSP2	-0.526509	0.0671136
ENSG00000116918_TSNAX	0.325056	0.0671136
ENSG00000158470_B4GALT5	0.221549	0.0671136
ENSG00000128604_IRF5	-0.316623	0.0676968
ENSG00000143384_MCL1	0.172392	0.067851
ENSG00000146247_PHIP	0.343808	0.0679837
ENSG00000114209_PDCD10	0.27173	0.0683946
ENSG00000011304_PTBP1	-0.173447	0.0684204
ENSG00000138434_SSFA2	0.237447	0.0684204
ENSG00000100403_ZC3H7B	-0.218498	0.0684752
ENSG00000277075_HIST1H2AE	0.482268	0.0684752
ENSG00000188559_RALGAPA2	-0.325641	0.0690171
ENSG00000189319_FAM53B	-0.36282	0.0691691
ENSG00000000419_DPM1	0.267311	0.0691691
ENSG00000260916_CCPG1	0.475444	0.0692436
ENSG00000164543_STK17A	0.355005	0.0693354
ENSG00000114315_HES1	0.584839	0.0694013
ENSG00000128805_ARHGAP22	-0.395149	0.0694265
ENSG00000168936_TMEM129	-0.513328	0.0699638
ENSG00000135968_GCC2	0.332927	0.0703623
ENSG00000205542_TMSB4X	0.252816	0.0705661
ENSG00000171055_FEZ2	0.273522	0.0706988
ENSG00000010072_SPRTN	0.292309	0.0706997
ENSG00000197081_IGF2R	0.317293	0.0708188
ENSG00000145375_SPATA5	0.513391	0.0710988
ENSG00000163510_CWC22	0.223739	0.0710988
ENSG00000146232_NFKBIE	-0.321963	0.0710988
ENSG00000164754_RAD21	0.13565	0.0710988
ENSG00000007944_MYLIP	0.378987	0.0711598
ENSG00000171428_NAT1	0.361579	0.0717676
ENSG00000144674_GOLGA4	0.300904	0.0717718
ENSG00000155329_ZCCHC10	0.269265	0.0717718
ENSG00000099622_CIRBP	-0.239057	0.0717718
ENSG00000077380_DYNC1I2	0.213679	0.0717718
ENSG00000279117_CTD-2562J17.6	-0.357269	0.0717718
ENSG00000278053_DDX52	0.311086	0.0717718
ENSG00000211459_MT-RNR1	0.278012	0.0717718
ENSG00000164332_UBLCP1	0.271574	0.0718094
ENSG00000176619_LMNB2	-0.208742	0.0718094
ENSG00000157350_ST3GAL2	-0.321553	0.0723604
ENSG00000161204_ABCF3	-0.266379	0.0725847
ENSG00000175455_CCDC14	0.162614	0.0725847
ENSG00000196233_LCOR	0.411072	0.0743205
ENSG00000137804_NUSAP1	0.169056	0.0751138
ENSG00000171631_P2RY6	-0.357928	0.0751402
ENSG00000141510_TP53	-0.183983	0.0752643
ENSG00000100883_SRP54	0.157232	0.0752643
ENSG00000198786_MT-ND5	0.247388	0.0752643
ENSG00000117984_CTSD	-0.367596	0.0752643
ENSG00000127564_PKMYT1	-0.263368	0.0753516
ENSG00000183735_TBK1	0.213892	0.0754529
ENSG00000253738_OTUD6B-AS1	0.237187	0.0754529
ENSG00000277443_MARCKS	-0.257571	0.0756386
ENSG00000133114_GPALPP1	0.258399	0.0760854
ENSG00000134897_BIVM	0.278557	0.0768333
ENSG00000133874_RNF122	0.529952	0.0768333
ENSG00000131013_PPIL4	0.218557	0.0768333
ENSG00000276045_ORAI1	-0.283084	0.0768333
ENSG00000164796_CSMD3	0.411038	0.0768333
ENSG00000175538_KCNE3	-0.304377	0.0768333
ENSG00000137996_RTCA	0.220236	0.0768382
ENSG00000103534_TMC5	-0.458457	0.0769056
ENSG00000104774_MAN2B1	-0.219796	0.0772504
ENSG00000276644_DACH1	-0.385557	0.0772504
ENSG00000136231_IGF2BP3	0.251716	0.0772504
ENSG00000244754_N4BP2L2	0.181877	0.0778409
ENSG00000115956_PLEK	0.19908	0.0778409
ENSG00000065135_GNAI3	0.168694	0.0785009
ENSG00000185000_DGAT1	-0.312368	0.0785009
ENSG00000185187_SIGIRR	-0.482773	0.0788166
ENSG00000125910_S1PR4	-0.384407	0.0791239
ENSG00000167987_VPS37C	-0.397727	0.0797031
ENSG00000158717_RNF166	-0.349717	0.079878
ENSG00000147654_EBAG9	0.269819	0.080525
ENSG00000226137_BAIAP2-AS1	-0.385868	0.080525
ENSG00000159082_SYNJ1	0.320646	0.080525
ENSG00000152133_GPATCH11	0.233329	0.080525
ENSG00000122545_SEPT7	0.180485	0.0806399
ENSG00000163069_SGCB	0.370137	0.0806399
ENSG00000152580_IGSF10	0.265687	0.080895
ENSG00000086065_CHMP5	0.302387	0.080895
ENSG00000218891_ZNF579	-0.552039	0.080895
ENSG00000235173_HGH1	-0.25519	0.0809152
ENSG00000177971_IMP3	-0.273181	0.0809756
ENSG00000172965_MIR4435-2HG	0.568913	0.0817315
ENSG00000186193_SAPCD2	-0.203032	0.0817748
ENSG00000105676_ARMC6	-0.23323	0.082158
ENSG00000138035_PNPT1	0.167845	0.082158
ENSG00000023041_ZDHHC6	0.199858	0.0824433
ENSG00000112759_SLC29A1	-0.214561	0.0824515
ENSG00000128928_IVD	-0.240858	0.0826018
ENSG00000069020_MAST4	0.422011	0.0826018
ENSG00000111231_GPN3	0.300217	0.0829716
ENSG00000134317_GRHL1	0.59033	0.0829716
ENSG00000138768_USO1	0.191642	0.0830043
ENSG00000070501_POLB	0.273367	0.0830043
ENSG00000185122_HSF1	-0.205453	0.0830335
ENSG00000141994_DUS3L	-0.361391	0.0830335
ENSG00000174720_LARP7	0.230446	0.0830335
ENSG00000103326_CAPN15	-0.262694	0.0830335
ENSG00000010244_ZNF207	0.148227	0.0830335
ENSG00000082146_STRADB	0.332926	0.0830451
ENSG00000005206_SPPL2B	-0.412451	0.0830966
ENSG00000158201_ABHD3	0.290945	0.0830966
ENSG00000137770_CTDSPL2	0.20696	0.0830966
ENSG00000168758_SEMA4C	-0.35437	0.0836542
ENSG00000178921_PFAS	-0.281277	0.0839962
ENSG00000148468_FAM171A1	-0.287522	0.0842277
ENSG00000113532_ST8SIA4	0.376427	0.0842277
ENSG00000158106_RHPN1	-0.570559	0.084448
ENSG00000114993_RTKN	-0.446482	0.0846168
ENSG00000113719_ERGIC1	-0.194362	0.0851113
ENSG00000164062_APEH	-0.184509	0.0851113
ENSG00000105556_MIER2	-0.296256	0.0853986
ENSG00000141456_PELP1	-0.22286	0.0855246
ENSG00000159459_UBR1	0.241124	0.0857422
ENSG00000146828_SLC12A9	-0.391258	0.0857427
ENSG00000196208_GREB1	-0.370717	0.0860783
ENSG00000171502_COL24A1	0.529429	0.0864822
ENSG00000151748_SAV1	0.241938	0.0864941
ENSG00000148426_PROSER2	0.282869	0.0869657
ENSG00000138032_PPM1B	0.225977	0.0869657
ENSG00000033327_GAB2	-0.233185	0.0870616
ENSG00000135324_MRAP2	-0.353289	0.0871315
ENSG00000242247_ARFGAP3	0.251999	0.0871365
ENSG00000197905_TEAD4	-0.228985	0.0871365
ENSG00000169087_HSPBAP1	0.328678	0.0871365
ENSG00000130270_ATP8B3	-0.52868	0.0871365
ENSG00000008441_NFIX	-0.253703	0.0871365
ENSG00000165724_ZMYND19	-0.309512	0.0871365
ENSG00000072401_UBE2D1	0.277528	0.0871365
ENSG00000225616_RP4-604A21.1	0.302843	0.0872651
ENSG00000101255_TRIB3	-0.259391	0.0873978
ENSG00000147130_ZMYM3	-0.209457	0.0875762
ENSG00000151327_FAM177A1	0.326849	0.0881351
ENSG00000196365_LONP1	-0.170576	0.0888525
ENSG00000126561_STAT5A	-0.197218	0.0888596
ENSG00000071655_MBD3	-0.314281	0.0888596
ENSG00000120868_APAF1	0.320357	0.0888653
ENSG00000152404_CWF19L2	0.219289	0.0888653
ENSG00000134294_SLC38A2	0.217538	0.0890376
ENSG00000198648_STK39	0.294664	0.0893546
ENSG00000213445_SIPA1	-0.276748	0.089663
ENSG00000204463_BAG6	-0.202621	0.0897728
ENSG00000157911_PEX10	-0.411552	0.0899236
ENSG00000140299_BNIP2	0.232077	0.0899236
ENSG00000115884_SDC1	-0.317348	0.0899236
ENSG00000154127_UBASH3B	0.213169	0.0899236
ENSG00000114767_RRP9	-0.300351	0.0901202
ENSG00000117877_CD3EAP	-0.243585	0.0901202
ENSG00000145012_LPP	0.456179	0.0904287
ENSG00000176974_SHMT1	-0.238438	0.0909666
ENSG00000100300_TSPO	-0.328573	0.0911116
ENSG00000099624_ATP5D	-0.34565	0.0911116
ENSG00000177105_RHOG	-0.252279	0.0911905
ENSG00000156504_FAM122B	0.178543	0.0911905
ENSG00000183751_TBL3	-0.251178	0.0911905
ENSG00000113810_SMC4	0.202614	0.0911905
ENSG00000124762_CDKN1A	0.328209	0.0911905
ENSG00000103522_IL21R	0.545692	0.0911905
ENSG00000152253_SPC25	0.358131	0.0911905
ENSG00000104897_SF3A2	-0.286916	0.0911905
ENSG00000148362_C9orf142	-0.339221	0.0911905
ENSG00000155366_RHOC	0.333884	0.0911905
ENSG00000080824_HSP90AA1	0.204044	0.0915917
ENSG00000156990_RPUSD3	-0.264323	0.0915917
ENSG00000113575_PPP2CA	0.180724	0.0915917
ENSG00000172262_ZNF131	0.19537	0.0915917
ENSG00000102181_CD99L2	-0.212128	0.0916136
ENSG00000175110_MRPS22	0.215063	0.0918026
ENSG00000085491_SLC25A24	0.27467	0.0918026
ENSG00000116977_LGALS8	0.246269	0.0922641
ENSG00000003147_ICA1	0.327321	0.0927553
ENSG00000110066_KMT5B	0.212384	0.0929128
ENSG00000138778_CENPE	0.270222	0.0929128
ENSG00000172613_RAD9A	-0.286623	0.0929128
ENSG00000115232_ITGA4	0.21673	0.0930884
ENSG00000166025_AMOTL1	0.275681	0.0932918
ENSG00000067992_PDK3	0.23183	0.0932918
ENSG00000132017_DCAF15	-0.259664	0.093614
ENSG00000136152_COG3	0.236621	0.093718
ENSG00000130669_PAK4	-0.353734	0.0938755
ENSG00000127914_AKAP9	0.348999	0.0939536
ENSG00000142409_ZNF787	-0.348734	0.0941309
ENSG00000212907_MT-ND4L	0.277951	0.0941309
ENSG00000116685_KIAA2013	-0.272254	0.0941363
ENSG00000123219_CENPK	0.276531	0.094577
ENSG00000085872_CHERP	-0.208003	0.094577
ENSG00000261373_VPS9D1-AS1	-0.383234	0.0945823
ENSG00000153201_RANBP2	0.348654	0.0950135
ENSG00000177666_PNPLA2	-0.317092	0.0950135
ENSG00000105373_GLTSCR2	-0.213383	0.0951563
ENSG00000133027_PEMT	-0.370516	0.0953251
ENSG00000010610_CD4	-0.193342	0.0956681
ENSG00000116871_MAP7D1	-0.209347	0.0956781
ENSG00000136868_SLC31A1	0.213702	0.0957162
ENSG00000140464_PML	-0.217592	0.0957162
ENSG00000214022_REPIN1	-0.223433	0.0958111
ENSG00000137947_GTF2B	0.218971	0.0958111
ENSG00000115524_SF3B1	0.145672	0.0958111
ENSG00000103145_HCFC1R1	-0.378278	0.0959632
ENSG00000126351_THRA	-0.273753	0.0968089
ENSG00000100219_XBP1	0.176326	0.0968555
ENSG00000146425_DYNLT1	0.27219	0.097055
ENSG00000099875_MKNK2	-0.242267	0.097055
ENSG00000213719_CLIC1	0.231055	0.0970628
ENSG00000188419_CHM	0.239364	0.0974879
ENSG00000135698_MPHOSPH6	0.240177	0.0974879
ENSG00000128641_MYO1B	0.216406	0.0974879
ENSG00000136048_DRAM1	0.297109	0.0977842
ENSG00000196586_MYO6	0.360175	0.0977842
ENSG00000071575_TRIB2	-0.362353	0.0977842
ENSG00000129173_E2F8	0.186125	0.0982292
ENSG00000075785_RAB7A	0.184702	0.098406
ENSG00000121680_PEX16	-0.398137	0.0985187
ENSG00000111011_RSRC2	0.185531	0.0988985
ENSG00000127314_RAP1B	0.268573	0.0994623
ENSG00000131584_ACAP3	-0.391751	0.0994623
ENSG00000139734_DIAPH3	0.277843	0.0994623
ENSG00000066735_KIF26A	-0.369742	0.0994623
ENSG00000134986_NREP	-0.221833	0.0994623
ENSG00000104043_ATP8B4	0.24862	0.0994623
ENSG00000020426_MNAT1	0.254556	0.0994623
ENSG00000111237_VPS29	0.196849	0.10005
ENSG00000197223_C1D	0.369392	0.10005
ENSG00000135837_CEP350	0.325609	0.10005
ENSG00000162511_LAPTM5	0.167703	0.100054
ENSG00000135362_PRR5L	0.472408	0.100287
ENSG00000169221_TBC1D10B	-0.263951	0.100287
ENSG00000031691_CENPQ	0.324699	0.100287
ENSG00000167208_SNX20	-0.3116	0.101444
ENSG00000133961_NUMB	0.207869	0.101444
ENSG00000110057_UNC93B1	-0.273392	0.101957
ENSG00000117000_RLF	0.283647	0.102431
ENSG00000181104_F2R	0.182338	0.102431
ENSG00000102738_MRPS31	0.216953	0.102516
ENSG00000138658_ZGRF1	0.249339	0.102611
ENSG00000135414_GDF11	-0.221531	0.102708
ENSG00000134326_CMPK2	-0.192117	0.102708
ENSG00000165630_PRPF18	0.345743	0.10292
ENSG00000116337_AMPD2	-0.230239	0.103072
ENSG00000147454_SLC25A37	-0.209864	0.103305
ENSG00000167962_ZNF598	-0.230527	0.103305
ENSG00000256235_SMIM3	0.239178	0.103785
ENSG00000101384_JAG1	-0.354157	0.103954
ENSG00000112576_CCND3	-0.241825	0.103954
ENSG00000007520_TSR3	-0.25755	0.104129
ENSG00000136108_CKAP2	0.168599	0.104336
ENSG00000186815_TPCN1	-0.299301	0.104336
ENSG00000130340_SNX9	0.245352	0.10434
ENSG00000141696_P3H4	-0.275791	0.104731
ENSG00000099282_TSPAN15	-0.311089	0.105469
ENSG00000120256_LRP11	-0.395777	0.105969
ENSG00000155254_MARVELD1	-0.242437	0.106009
ENSG00000165392_WRN	0.203122	0.10655
ENSG00000005007_UPF1	-0.202227	0.106779
ENSG00000197355_UAP1L1	-0.334151	0.106779
ENSG00000242372_EIF6	-0.230363	0.106844
ENSG00000169718_DUS1L	-0.217856	0.107413
ENSG00000175582_RAB6A	0.139789	0.107457
ENSG00000052126_PLEKHA5	0.190685	0.107467
ENSG00000281649_EBLN3P	0.24329	0.107803
ENSG00000057608_GDI2	0.171297	0.108027
ENSG00000134352_IL6ST	0.331851	0.108027
ENSG00000108262_GIT1	-0.215845	0.108034
ENSG00000140521_POLG	-0.186142	0.108034
ENSG00000171988_JMJD1C	0.266028	0.108034
ENSG00000143578_CREB3L4	-0.425051	0.108034
ENSG00000143153_ATP1B1	-0.310656	0.108046
ENSG00000157456_CCNB2	0.180135	0.108046
ENSG00000198380_GFPT1	0.274719	0.108057
ENSG00000102763_VWA8	0.301275	0.108181
ENSG00000150457_LATS2	0.289123	0.10859
ENSG00000132613_MTSS1L	-0.255621	0.10859
ENSG00000115602_IL1RL1	-0.20404	0.108947
ENSG00000167693_NXN	-0.198981	0.108969
ENSG00000236144_TMEM147-AS1	-0.356598	0.109328
ENSG00000146918_NCAPG2	0.144248	0.109328
ENSG00000162390_ACOT11	-0.459187	0.10968
ENSG00000198839_ZNF277	0.293718	0.10968
ENSG00000200087_SNORA73B	0.843765	0.10968
ENSG00000168297_PXK	-0.187319	0.109962
ENSG00000162139_NEU3	-0.174216	0.110017
ENSG00000183576_SETD3	0.170212	0.110113
ENSG00000244398_RP11-466H18.1	0.472482	0.110783
ENSG00000131473_ACLY	-0.216497	0.110783
ENSG00000100596_SPTLC2	0.217152	0.111125
ENSG00000091039_OSBPL8	0.308155	0.111125
ENSG00000006451_RALA	0.218347	0.111168
ENSG00000095739_BAMBI	0.364821	0.111168
ENSG00000187764_SEMA4D	0.303773	0.111168
ENSG00000104450_SPAG1	0.315314	0.111168
ENSG00000115935_WIPF1	0.152503	0.111168
ENSG00000105639_JAK3	-0.390973	0.111168
ENSG00000121104_FAM117A	-0.297732	0.111252
ENSG00000101945_SUV39H1	-0.185178	0.111383
ENSG00000108773_KAT2A	-0.240058	0.111642
ENSG00000197044_ZNF441	0.397932	0.111642
ENSG00000124019_FAM124B	-0.326573	0.111816
ENSG00000141858_SAMD1	-0.234404	0.111882
ENSG00000131051_RBM39	0.157586	0.111882
ENSG00000171509_RXFP1	0.395067	0.111912
ENSG00000215883_CYB5RL	-0.307322	0.111912
ENSG00000132356_PRKAA1	0.237889	0.111976
ENSG00000101216_GMEB2	-0.339982	0.112074
ENSG00000128567_PODXL	-0.23941	0.112074
ENSG00000177225_PDDC1	-0.295019	0.112074
ENSG00000102996_MMP15	-0.473028	0.112074
ENSG00000133612_AGAP3	-0.232068	0.112074
ENSG00000104886_PLEKHJ1	-0.294206	0.112677
ENSG00000155189_AGPAT5	0.168087	0.112677
ENSG00000095015_MAP3K1	0.391501	0.112766
ENSG00000171492_LRRC8D	-0.164083	0.112766
ENSG00000116754_SRSF11	0.149655	0.112766
ENSG00000023892_DEF6	-0.276645	0.112766
ENSG00000011426_ANLN	0.206821	0.113316
ENSG00000162645_GBP2	0.336103	0.113316
ENSG00000107281_NPDC1	-0.355537	0.113316
ENSG00000136279_DBNL	-0.208695	0.114268
ENSG00000013375_PGM3	0.233521	0.114492
ENSG00000141968_VAV1	-0.17485	0.115262
ENSG00000147535_PLPP5	0.200736	0.115262
ENSG00000138069_RAB1A	0.158418	0.115518
ENSG00000115194_SLC30A3	-0.361365	0.115518
ENSG00000147164_SNX12	-0.177981	0.115518
ENSG00000164236_ANKRD33B	0.333664	0.11555
ENSG00000114416_FXR1	0.157784	0.11555
ENSG00000197498_RPF2	0.173722	0.11555
ENSG00000108474_PIGL	0.332384	0.116371
ENSG00000240204_SMKR1	0.555599	0.116456
ENSG00000105447_GRWD1	-0.201912	0.116729
ENSG00000130764_LRRC47	-0.236787	0.117504
ENSG00000117411_B4GALT2	-0.247405	0.117665
ENSG00000160219_GAB3	-0.231166	0.1182
ENSG00000206560_ANKRD28	0.264926	0.118283
ENSG00000165416_SUGT1	0.191311	0.118297
ENSG00000005844_ITGAL	-0.178671	0.11838
ENSG00000170604_IRF2BP1	-0.359205	0.119772
ENSG00000160410_SHKBP1	-0.244923	0.119772
ENSG00000109929_SC5D	-0.224537	0.119874
ENSG00000188486_H2AFX	-0.209525	0.119874
ENSG00000113739_STC2	-0.265533	0.119874
ENSG00000077420_APBB1IP	0.184738	0.120511
ENSG00000054267_ARID4B	0.241766	0.120554
ENSG00000189337_KAZN	-0.314388	0.120842
ENSG00000174498_IGDCC3	-0.475991	0.120851
ENSG00000196535_MYO18A	0.212007	0.121294
ENSG00000109084_TMEM97	-0.166798	0.121411
ENSG00000070831_CDC42	0.185929	0.121411
ENSG00000196967_ZNF585A	0.470435	0.121411
ENSG00000155508_CNOT8	0.166316	0.121593
ENSG00000007264_MATK	-0.269566	0.121593
ENSG00000123562_MORF4L2	0.148683	0.121984
ENSG00000075790_BCAP29	0.23115	0.122286
ENSG00000167513_CDT1	-0.23444	0.122286
ENSG00000143977_SNRPG	0.275506	0.122296
ENSG00000160972_PPP1R16A	-0.326928	0.123266
ENSG00000110696_C11orf58	0.188609	0.123663
ENSG00000040933_INPP4A	0.227843	0.124149
ENSG00000144935_TRPC1	0.438641	0.124355
ENSG00000008294_SPAG9	0.250627	0.124517
ENSG00000127603_MACF1	0.490548	0.124826
ENSG00000060491_OGFR	-0.258724	0.124826
ENSG00000164402_SEPT8	-0.143575	0.125207
ENSG00000166037_CEP57	0.189197	0.125222
ENSG00000113742_CPEB4	0.452363	0.125222
ENSG00000108651_UTP6	0.197557	0.125348
ENSG00000106348_IMPDH1	-0.237207	0.12591
ENSG00000175463_TBC1D10C	-0.306823	0.12591
ENSG00000162302_RPS6KA4	-0.29282	0.126329
ENSG00000172366_MCRIP2	-0.391964	0.126329
ENSG00000132394_EEFSEC	-0.247951	0.126329
ENSG00000066455_GOLGA5	0.203772	0.126329
ENSG00000099864_PALM	-0.314879	0.126329
ENSG00000146540_C7orf50	-0.263454	0.126329
ENSG00000105821_DNAJC2	0.177888	0.126669
ENSG00000214706_IFRD2	-0.214436	0.126891
ENSG00000105953_OGDH	-0.161395	0.126891
ENSG00000166004_CEP295	0.250818	0.127198
ENSG00000156471_PTDSS1	-0.118236	0.127209
ENSG00000102401_ARMCX3	0.201142	0.127233
ENSG00000136451_VEZF1	0.24173	0.127233
ENSG00000158941_CCAR2	-0.163407	0.127233
ENSG00000147465_STAR	-0.290162	0.127366
ENSG00000234616_JRK	-0.244087	0.127712
ENSG00000134748_PRPF38A	0.165801	0.127712
ENSG00000134480_CCNH	0.209391	0.127712
ENSG00000080845_DLGAP4	0.256446	0.127712
ENSG00000110931_CAMKK2	-0.208442	0.127779
ENSG00000140575_IQGAP1	0.259649	0.128303
ENSG00000171236_LRG1	-0.580866	0.128303
ENSG00000175567_UCP2	-0.177554	0.129061
ENSG00000196757_ZNF700	0.319505	0.129061
ENSG00000177000_MTHFR	-0.390236	0.129427
ENSG00000100294_MCAT	-0.328375	0.129483
ENSG00000115446_UNC50	0.261352	0.129498
ENSG00000090447_TFAP4	-0.312013	0.129498
ENSG00000086544_ITPKC	-0.42979	0.129498
ENSG00000119953_SMNDC1	0.217576	0.129498
ENSG00000160447_PKN3	-0.285729	0.129498
ENSG00000188976_NOC2L	-0.20672	0.129498
ENSG00000142185_TRPM2	-0.309495	0.129739
ENSG00000164691_TAGAP	-0.321761	0.129739
ENSG00000145555_MYO10	0.535043	0.129739
ENSG00000198900_TOP1	0.149835	0.13005
ENSG00000197136_PCNX3	-0.267249	0.13005
ENSG00000171992_SYNPO	-0.606287	0.131295
ENSG00000132549_VPS13B	0.256306	0.131686
ENSG00000013392_RWDD2A	0.495437	0.131783
ENSG00000100154_TTC28	0.408811	0.131835
ENSG00000062282_DGAT2	-0.42364	0.132005
ENSG00000108828_VAT1	-0.233933	0.132005
ENSG00000100519_PSMC6	0.230527	0.132026
ENSG00000178202_KDELC2	0.160677	0.132148
ENSG00000071189_SNX13	0.23241	0.132303
ENSG00000173681_CXorf23	0.317631	0.132388
ENSG00000176749_CDK5R1	-0.458834	0.132388
ENSG00000104231_ZFAND1	0.223957	0.132388
ENSG00000170759_KIF5B	0.222442	0.132626
ENSG00000130299_GTPBP3	-0.317988	0.132829
ENSG00000073111_MCM2	-0.134016	0.133423
ENSG00000214753_HNRNPUL2	-0.21183	0.133423
ENSG00000135457_TFCP2	0.162158	0.133423
ENSG00000100592_DAAM1	0.369839	0.133423
ENSG00000130829_DUSP9	-0.200004	0.133423
ENSG00000167967_E4F1	-0.282246	0.133553
ENSG00000247077_PGAM5	-0.225929	0.133556
ENSG00000196961_AP2A1	-0.222136	0.133556
ENSG00000073417_PDE8A	0.186123	0.133556
ENSG00000131507_NDFIP1	0.243179	0.134101
ENSG00000184277_TM2D3	-0.312611	0.134199
ENSG00000197253_TPSB2	-0.272512	0.134581
ENSG00000171813_PWWP2B	-0.421188	0.134581
ENSG00000119333_WDR34	-0.245233	0.134581
ENSG00000170340_B3GNT2	0.181757	0.134581
ENSG00000150093_ITGB1	0.146827	0.134581
ENSG00000198189_HSD17B11	0.198594	0.134581
ENSG00000182872_RBM10	-0.168071	0.134581
ENSG00000089682_RBM41	0.211061	0.134676
ENSG00000160959_LRRC14	-0.233349	0.135239
ENSG00000125304_TM9SF2	0.14025	0.135371
ENSG00000134852_CLOCK	0.298427	0.1355
ENSG00000174501_ANKRD36C	0.530796	0.135789
ENSG00000139405_RITA1	-0.28962	0.135789
ENSG00000139318_DUSP6	0.160153	0.135976
ENSG00000166402_TUB	-0.246191	0.135976
ENSG00000176624_MEX3C	0.233247	0.135976
ENSG00000071626_DAZAP1	-0.194977	0.135976
ENSG00000127824_TUBA4A	0.202072	0.135976
ENSG00000198961_PJA2	0.196132	0.135976
ENSG00000164880_INTS1	-0.242366	0.135976
ENSG00000174915_PTDSS2	-0.391276	0.135976
ENSG00000078304_PPP2R5C	0.15857	0.135976
ENSG00000003436_TFPI	0.334333	0.135997
ENSG00000105568_PPP2R1A	-0.159443	0.136022
ENSG00000119661_DNAL1	0.436853	0.136022
ENSG00000134046_MBD2	0.173931	0.136022
ENSG00000152492_CCDC50	0.146395	0.136232
ENSG00000100393_EP300	0.26751	0.136232
ENSG00000131871_SELENOS	0.226783	0.136508
ENSG00000108479_GALK1	-0.378726	0.136601
ENSG00000142156_COL6A1	-0.266555	0.136921
ENSG00000156650_KAT6B	0.288417	0.136921
ENSG00000108654_DDX5	0.121003	0.136921
ENSG00000056097_ZFR	0.174209	0.136921
ENSG00000163378_EOGT	0.299399	0.137108
ENSG00000092929_UNC13D	-0.247172	0.137108
ENSG00000166974_MAPRE2	-0.167174	0.137275
ENSG00000131732_ZCCHC9	0.270552	0.137275
ENSG00000181284_TMEM102	-0.498632	0.137316
ENSG00000197858_GPAA1	-0.231954	0.137316
ENSG00000136536_MARCH7	0.194933	0.137316
ENSG00000099899_TRMT2A	-0.235842	0.138019
ENSG00000073169_SELENOO	-0.327435	0.138019
ENSG00000167325_RRM1	0.1314	0.138019
ENSG00000166166_TRMT61A	-0.289893	0.138019
ENSG00000069998_CECR5	-0.321864	0.138023
ENSG00000115233_PSMD14	0.185515	0.138377
ENSG00000171169_NAIF1	-0.406198	0.138385
ENSG00000172578_KLHL6	0.221469	0.138385
ENSG00000122484_RPAP2	0.225176	0.138837
ENSG00000158411_MITD1	0.251756	0.138837
ENSG00000008710_PKD1	-0.285427	0.138861
ENSG00000099817_POLR2E	-0.235742	0.139913
ENSG00000174373_RALGAPA1	0.405622	0.140149
ENSG00000105948_TTC26	0.324921	0.140149
ENSG00000178585_CTNNBIP1	-0.311916	0.140149
ENSG00000135241_PNPLA8	0.317954	0.140149
ENSG00000134242_PTPN22	-0.262828	0.140149
ENSG00000138674_SEC31A	0.132602	0.140237
ENSG00000100897_DCAF11	-0.199697	0.14065
ENSG00000111667_USP5	-0.162047	0.14065
ENSG00000221914_PPP2R2A	0.141437	0.140727
ENSG00000170860_LSM3	0.260707	0.140727
ENSG00000128891_C15orf57	0.31208	0.140727
ENSG00000035862_TIMP2	-0.248106	0.141378
ENSG00000197785_ATAD3A	-0.237614	0.141461
ENSG00000104973_MED25	-0.275262	0.141525
ENSG00000086300_SNX10	0.258036	0.141525
ENSG00000125482_TTF1	0.196108	0.141525
ENSG00000144579_CTDSP1	-0.255847	0.141525
ENSG00000181790_ADGRB1	-0.331677	0.141603
ENSG00000038427_VCAN	0.347331	0.141603
ENSG00000079313_REXO1	-0.257344	0.141969
ENSG00000138182_KIF20B	0.252271	0.141975
ENSG00000164305_CASP3	0.191829	0.142029
ENSG00000109805_NCAPG	0.174543	0.142253
ENSG00000112276_BVES	0.460975	0.142253
ENSG00000142765_SYTL1	-0.457745	0.142253
ENSG00000129667_RHBDF2	-0.348646	0.142253
ENSG00000105472_CLEC11A	-0.368498	0.142336
ENSG00000163870_TPRA1	-0.279265	0.143029
ENSG00000115421_PAPOLG	0.227176	0.143228
ENSG00000104814_MAP4K1	-0.445266	0.143596
ENSG00000064545_TMEM161A	-0.303436	0.143927
ENSG00000114857_NKTR	0.174374	0.143949
ENSG00000010322_NISCH	-0.186911	0.143949
ENSG00000135966_TGFBRAP1	-0.171772	0.14408
ENSG00000137563_GGH	0.187834	0.14408
ENSG00000121281_ADCY7	-0.205778	0.144151
ENSG00000152661_GJA1	0.45134	0.144151
ENSG00000185803_SLC52A2	-0.219124	0.144509
ENSG00000107968_MAP3K8	0.355377	0.144509
ENSG00000185818_NAT8L	-0.361422	0.144509
ENSG00000160551_TAOK1	0.303359	0.144509
ENSG00000109445_ZNF330	0.180281	0.144509
ENSG00000196372_ASB13	-0.233303	0.144509
ENSG00000112200_ZNF451	0.27058	0.144685
ENSG00000063245_EPN1	-0.236147	0.144685
ENSG00000113083_LOX	-0.400737	0.144685
ENSG00000105649_RAB3A	-0.525536	0.144685
ENSG00000156802_ATAD2	0.18223	0.144685
ENSG00000165502_RPL36AL	0.261355	0.144748
ENSG00000041515_MYO16	-0.45408	0.144818
ENSG00000184967_NOC4L	-0.272712	0.144818
ENSG00000101310_SEC23B	0.14651	0.144844
ENSG00000171530_TBCA	0.246522	0.144844
ENSG00000104408_EIF3E	0.165431	0.145015
ENSG00000138495_COX17	0.248898	0.145187
ENSG00000120688_WBP4	0.221965	0.145454
ENSG00000020129_NCDN	-0.262764	0.145454
ENSG00000100726_TELO2	-0.240679	0.145454
ENSG00000141568_FOXK2	-0.18811	0.145454
ENSG00000261221_ZNF865	-0.391644	0.145454
ENSG00000137309_HMGA1	-0.226724	0.145454
ENSG00000124198_ARFGEF2	0.28584	0.145454
ENSG00000123975_CKS2	0.221751	0.145454
ENSG00000211455_STK38L	0.203078	0.145725
ENSG00000139117_CPNE8	0.268388	0.14576
ENSG00000118985_ELL2	0.354939	0.145951
ENSG00000135426_TESPA1	-0.223933	0.14641
ENSG00000065320_NTN1	-0.269308	0.146612
ENSG00000140859_KIFC3	-0.447344	0.146671
ENSG00000121486_TRMT1L	0.22255	0.146699
ENSG00000169504_CLIC4	0.214283	0.14673
ENSG00000104894_CD37	-0.280902	0.147018
ENSG00000198720_ANKRD13B	-0.3402	0.147018
ENSG00000133275_CSNK1G2	-0.228205	0.147018
ENSG00000136720_HS6ST1	-0.328652	0.147018
ENSG00000162852_CNST	0.253324	0.147018
ENSG00000034152_MAP2K3	-0.230425	0.147018
ENSG00000106211_HSPB1	0.249563	0.147018
ENSG00000164687_FABP5	0.285142	0.14734
ENSG00000120910_PPP3CC	0.233468	0.14734
ENSG00000088247_KHSRP	-0.17369	0.147412
ENSG00000122035_RASL11A	-0.374739	0.147787
ENSG00000148985_PGAP2	-0.26625	0.14803
ENSG00000141873_SLC39A3	-0.289435	0.148244
ENSG00000137807_KIF23	0.13493	0.148257
ENSG00000185085_INTS5	-0.320963	0.148257
ENSG00000103035_PSMD7	0.167745	0.148308
ENSG00000014123_UFL1	0.214789	0.148988
ENSG00000105967_TFEC	-0.257031	0.148988
ENSG00000111897_SERINC1	0.180214	0.148988
ENSG00000166888_STAT6	-0.202512	0.148988
ENSG00000196976_LAGE3	-0.292189	0.149064
ENSG00000120370_GORAB	0.33435	0.149064
ENSG00000100139_MICALL1	-0.272558	0.149269
ENSG00000107130_NCS1	-0.208153	0.149314
ENSG00000047410_TPR	0.247139	0.149314
ENSG00000213339_QTRT1	-0.273923	0.149314
ENSG00000125037_EMC3	0.221113	0.149601
ENSG00000070444_MNT	-0.284768	0.149601
ENSG00000198355_PIM3	-0.302151	0.149601
ENSG00000113595_TRIM23	0.330309	0.149765
ENSG00000100354_TNRC6B	0.292589	0.149765
ENSG00000181929_PRKAG1	0.246064	0.149765
ENSG00000184428_TOP1MT	-0.206589	0.149765
ENSG00000122223_CD244	-0.278622	0.149765
ENSG00000197265_GTF2E2	0.201476	0.150354
ENSG00000079785_DDX1	0.148372	0.150377
ENSG00000163947_ARHGEF3	0.235903	0.150917
ENSG00000143228_NUF2	0.223757	0.150982
ENSG00000114738_MAPKAPK3	-0.169162	0.151044
ENSG00000068650_ATP11A	0.169657	0.151221
ENSG00000113593_PPWD1	0.195409	0.1516
ENSG00000154370_TRIM11	-0.300014	0.151706
ENSG00000165525_NEMF	0.228767	0.151786
ENSG00000072786_STK10	0.133675	0.152115
ENSG00000049239_H6PD	-0.381826	0.152239
ENSG00000037757_MRI1	-0.199847	0.15225
ENSG00000131370_SH3BP5	-0.162572	0.152881
ENSG00000187109_NAP1L1	0.14977	0.152881
ENSG00000030419_IKZF2	-0.300747	0.152881
ENSG00000174695_TMEM167A	0.164083	0.152881
ENSG00000196787_HIST1H2AG	0.602089	0.152881
ENSG00000151239_TWF1	0.381687	0.152908
ENSG00000167747_C19orf48	-0.217621	0.152908
ENSG00000100029_PES1	-0.173797	0.153231
ENSG00000135655_USP15	0.150498	0.153655
ENSG00000167110_GOLGA2	0.212921	0.153822
ENSG00000067057_PFKP	-0.168798	0.153822
ENSG00000164171_ITGA2	0.395129	0.153822
ENSG00000097033_SH3GLB1	0.14894	0.153822
ENSG00000150990_DHX37	-0.191438	0.153886
ENSG00000245532_NEAT1	0.180237	0.153886
ENSG00000182534_MXRA7	0.443192	0.153886
ENSG00000139219_COL2A1	-0.271194	0.153913
ENSG00000089280_FUS	-0.123627	0.153913
ENSG00000163798_SLC4A1AP	0.200103	0.153913
ENSG00000154188_ANGPT1	0.171048	0.153913
ENSG00000241360_PDXP	-0.432446	0.153913
ENSG00000084444_FAM234B	0.288305	0.153913
ENSG00000173889_PHC3	0.262245	0.153913
ENSG00000110108_TMEM109	-0.170423	0.153928
ENSG00000100644_HIF1A	0.161536	0.153973
ENSG00000187954_CYHR1	-0.205796	0.154007
ENSG00000158062_UBXN11	-0.294084	0.154104
ENSG00000120727_PAIP2	0.207536	0.154104
ENSG00000006652_IFRD1	0.187735	0.154472
ENSG00000075303_SLC25A40	-0.245409	0.154889
ENSG00000215041_NEURL4	-0.25061	0.155028
ENSG00000169220_RGS14	-0.410557	0.155223
ENSG00000144848_ATG3	0.171439	0.155888
ENSG00000183340_JRKL	0.206205	0.156257
ENSG00000074695_LMAN1	0.175276	0.15629
ENSG00000135164_DMTF1	0.191365	0.156432
ENSG00000175573_C11orf68	-0.403819	0.156695
ENSG00000168259_DNAJC7	0.172843	0.157181
ENSG00000172731_LRRC20	-0.350857	0.157299
ENSG00000131652_THOC6	-0.26298	0.157299
ENSG00000134186_PRPF38B	0.15265	0.157435
ENSG00000130600_H19	-0.325961	0.158649
ENSG00000119383_PTPA	-0.193253	0.158649
ENSG00000112210_RAB23	0.270153	0.158649
ENSG00000180011_ZADH2	-0.19029	0.158649
ENSG00000124334_IL9R	-0.52867	0.159253
ENSG00000116750_UCHL5	0.168292	0.159253
ENSG00000185730_ZNF696	-0.459281	0.15937
ENSG00000169902_TPST1	0.337498	0.15941
ENSG00000080819_CPOX	0.189784	0.159843
ENSG00000083223_ZCCHC6	0.24884	0.160368
ENSG00000104756_KCTD9	0.219993	0.160737
ENSG00000144589_STK11IP	-0.289075	0.160895
ENSG00000175309_PHYKPL	-0.255939	0.161034
ENSG00000189050_RNFT1	0.301681	0.161169
ENSG00000101444_AHCY	-0.155963	0.161239
ENSG00000074266_EED	0.189814	0.161261
ENSG00000175634_RPS6KB2	-0.239861	0.161261
ENSG00000110042_DTX4	-0.50845	0.161261
ENSG00000075131_TIPIN	0.17885	0.161272
ENSG00000173272_MZT2A	-0.362493	0.161272
ENSG00000141452_C18orf8	0.209932	0.161663
ENSG00000170684_ZNF296	-0.370667	0.161785
ENSG00000266074_BAHCC1	-0.454682	0.162449
ENSG00000169733_RFNG	-0.368577	0.162562
ENSG00000164576_SAP30L	0.211557	0.162889
ENSG00000110651_CD81	-0.200317	0.162965
ENSG00000125447_GGA3	-0.203071	0.163272
ENSG00000067334_DNTTIP2	0.162121	0.163272
ENSG00000197043_ANXA6	-0.147378	0.163272
ENSG00000075711_DLG1	0.186375	0.16359
ENSG00000185163_DDX51	-0.195332	0.163835
ENSG00000110172_CHORDC1	0.160097	0.163835
ENSG00000153339_TRAPPC8	0.199489	0.164082
ENSG00000132471_WBP2	-0.227069	0.16421
ENSG00000137166_FOXP4	-0.232819	0.164867
ENSG00000162650_ATXN7L2	-0.409151	0.164867
ENSG00000131100_ATP6V1E1	0.205419	0.165036
ENSG00000139372_TDG	0.166126	0.165044
ENSG00000198898_CAPZA2	0.185039	0.165044
ENSG00000165689_SDCCAG3	-0.223558	0.165134
ENSG00000100836_PABPN1	-0.229436	0.165134
ENSG00000134987_WDR36	0.267406	0.165355
ENSG00000077254_USP33	0.161162	0.165355
ENSG00000177853_ZNF518A	0.219319	0.165355
ENSG00000084731_KIF3C	-0.294527	0.166395
ENSG00000205269_TMEM170B	-0.313364	0.166395
ENSG00000138709_LARP1B	0.190462	0.166694
ENSG00000196531_NACA	0.186114	0.166694
ENSG00000145817_YIPF5	0.237335	0.166694
ENSG00000160193_WDR4	-0.254173	0.166865
ENSG00000123268_ATF1	0.207783	0.166939
ENSG00000160796_NBEAL2	-0.220442	0.166975
ENSG00000125520_SLC2A4RG	-0.290147	0.167198
ENSG00000104884_ERCC2	-0.245966	0.167198
ENSG00000130300_PLVAP	0.542511	0.167198
ENSG00000090339_ICAM1	0.280645	0.167358
ENSG00000102871_TRADD	-0.537367	0.167994
ENSG00000146834_MEPCE	-0.179479	0.167994
ENSG00000005810_MYCBP2	0.28678	0.168276
ENSG00000117054_ACADM	0.202144	0.168276
ENSG00000103187_COTL1	-0.18052	0.168757
ENSG00000107404_DVL1	-0.258983	0.168958
ENSG00000138592_USP8	0.196054	0.169281
ENSG00000196083_IL1RAP	0.187499	0.1694
ENSG00000125901_MRPS26	-0.245697	0.1694
ENSG00000146457_WTAP	0.140156	0.1694
ENSG00000156671_SAMD8	0.351913	0.1694
ENSG00000127054_CPSF3L	-0.213541	0.1694
ENSG00000172932_ANKRD13D	-0.213401	0.1694
ENSG00000107263_RAPGEF1	-0.185202	0.1694
ENSG00000137834_SMAD6	-0.370795	0.1694
ENSG00000189308_LIN54	0.205808	0.1694
ENSG00000168374_ARF4	0.207601	0.169469
ENSG00000169136_ATF5	-0.265844	0.169469
ENSG00000173276_ZBTB21	0.276004	0.169533
ENSG00000126882_FAM78A	-0.176405	0.170095
ENSG00000132589_FLOT2	-0.176579	0.170357
ENSG00000165175_MID1IP1	-0.195802	0.170443
ENSG00000147383_NSDHL	-0.232816	0.170807
ENSG00000142731_PLK4	0.163925	0.170807
ENSG00000170571_EMB	0.163136	0.170807
ENSG00000108528_SLC25A11	-0.243846	0.171095
ENSG00000156831_NSMCE2	0.217313	0.171697
ENSG00000173465_SSSCA1	-0.250679	0.171822
ENSG00000136240_KDELR2	0.142087	0.171822
ENSG00000087087_SRRT	-0.144272	0.172281
ENSG00000108599_AKAP10	0.227489	0.173453
ENSG00000140836_ZFHX3	0.540786	0.17347
ENSG00000168653_NDUFS5	0.232637	0.17347
ENSG00000130150_MOSPD2	0.31966	0.173586
ENSG00000131269_ABCB7	0.151044	0.174468
ENSG00000160214_RRP1	-0.205421	0.174982
ENSG00000138593_SECISBP2L	0.219038	0.175082
ENSG00000131165_CHMP1A	-0.20941	0.175212
ENSG00000111790_FGFR1OP2	0.178925	0.175508
ENSG00000138448_ITGAV	0.296738	0.175508
ENSG00000115419_GLS	0.208515	0.175874
ENSG00000151461_UPF2	0.229285	0.175874
ENSG00000127870_RNF6	0.17372	0.175977
ENSG00000133816_MICAL2	0.250568	0.175977
ENSG00000162676_GFI1	-0.186354	0.176993
ENSG00000010017_RANBP9	0.143222	0.176993
ENSG00000117632_STMN1	0.209724	0.177259
ENSG00000115750_TAF1B	0.235023	0.177482
ENSG00000197008_ZNF138	0.240943	0.177482
ENSG00000114735_HEMK1	-0.291683	0.178128
ENSG00000050405_LIMA1	-0.235528	0.178216
ENSG00000127663_KDM4B	-0.214849	0.178305
ENSG00000176853_FAM91A1	0.219106	0.17921
ENSG00000096006_CRISP3	-0.392977	0.179478
ENSG00000147526_TACC1	0.285228	0.179478
ENSG00000177885_GRB2	-0.146491	0.179622
ENSG00000125247_TMTC4	-0.236758	0.180538
ENSG00000100593_ISM2	-0.413023	0.180538
ENSG00000197471_SPN	-0.166662	0.181619
ENSG00000164897_TMUB1	-0.315115	0.181619
ENSG00000136827_TOR1A	0.186977	0.181619
ENSG00000101412_E2F1	-0.255948	0.181619
ENSG00000128829_EIF2AK4	0.173538	0.181619
ENSG00000115457_IGFBP2	-0.23493	0.181619
ENSG00000102786_INTS6	0.199042	0.181619
ENSG00000067208_EVI5	0.47883	0.181619
ENSG00000131748_STARD3	-0.237835	0.181619
ENSG00000087502_ERGIC2	0.178492	0.181619
ENSG00000120093_HOXB3	-0.421774	0.181882
ENSG00000013306_SLC25A39	-0.22783	0.181882
ENSG00000111727_HCFC2	0.332143	0.181882
ENSG00000119396_RAB14	0.132366	0.181882
ENSG00000171130_ATP6V0E2	-0.255123	0.18213
ENSG00000144224_UBXN4	0.17567	0.182197
ENSG00000111196_MAGOHB	0.202282	0.182209
ENSG00000069869_NEDD4	0.226416	0.18222
ENSG00000134287_ARF3	-0.140715	0.18222
ENSG00000110400_NECTIN1	-0.217439	0.182447
ENSG00000103168_TAF1C	-0.242986	0.182447
ENSG00000250571_GLI4	-0.338104	0.182447
ENSG00000115145_STAM2	0.269657	0.182447
ENSG00000129351_ILF3	-0.111418	0.182778
ENSG00000126432_PRDX5	-0.302976	0.182862
ENSG00000163374_YY1AP1	0.184665	0.182895
ENSG00000099256_PRTFDC1	0.216413	0.183239
ENSG00000065882_TBC1D1	0.174719	0.183239
ENSG00000145506_NKD2	-0.438937	0.183239
ENSG00000151690_MFSD6	0.19335	0.183537
ENSG00000139211_AMIGO2	-0.364021	0.183537
ENSG00000109332_UBE2D3	0.133606	0.183593
ENSG00000213024_NUP62	-0.152644	0.184012
ENSG00000182504_CEP97	0.27984	0.184012
ENSG00000138764_CCNG2	-0.279749	0.184012
ENSG00000162066_AMDHD2	-0.430658	0.184047
ENSG00000156787_TBC1D31	0.187474	0.185193
ENSG00000134779_TPGS2	0.129988	0.185193
ENSG00000185811_IKZF1	-0.203239	0.185825
ENSG00000088882_CPXM1	-0.220114	0.186035
ENSG00000164609_SLU7	0.165187	0.186585
ENSG00000183971_NPW	-0.266274	0.186902
ENSG00000100994_PYGB	-0.194814	0.186902
ENSG00000145715_RASA1	0.220851	0.186902
ENSG00000142102_PGGHG	-0.426394	0.186902
ENSG00000159363_ATP13A2	-0.237076	0.186902
ENSG00000165997_ARL5B	0.300021	0.186902
ENSG00000108861_DUSP3	-0.208307	0.186902
ENSG00000154781_CCDC174	0.24156	0.18725
ENSG00000163625_WDFY3	0.330627	0.18725
ENSG00000105576_TNPO2	-0.168709	0.187719
ENSG00000153208_MERTK	0.268723	0.187719
ENSG00000008130_NADK	-0.204828	0.188819
ENSG00000113384_GOLPH3	0.154455	0.188819
ENSG00000162604_TM2D1	0.268309	0.188819
ENSG00000110881_ASIC1	-0.284836	0.188819
ENSG00000108406_DHX40	0.200499	0.189175
ENSG00000143771_CNIH4	0.252663	0.189763
ENSG00000176058_TPRN	-0.294715	0.190002
ENSG00000123329_ARHGAP9	-0.191025	0.190673
ENSG00000035403_VCL	0.182401	0.190824
ENSG00000090520_DNAJB11	0.159457	0.191314
ENSG00000089351_GRAMD1A	-0.181437	0.191409
ENSG00000014164_ZC3H3	-0.252841	0.191409
ENSG00000153064_BANK1	0.297394	0.191539
ENSG00000167766_ZNF83	0.246158	0.191539
ENSG00000141349_G6PC3	-0.215708	0.191681
ENSG00000148154_UGCG	0.330197	0.19193
ENSG00000140497_SCAMP2	-0.15364	0.191939
ENSG00000088970_KIZ	0.242952	0.191939
ENSG00000143373_ZNF687	-0.274959	0.191939
ENSG00000165533_TTC8	0.343154	0.191939
ENSG00000124151_NCOA3	0.25546	0.191939
ENSG00000119899_SLC17A5	0.320366	0.191939
ENSG00000135249_RINT1	0.171249	0.192151
ENSG00000176155_CCDC57	-0.366483	0.192151
ENSG00000164975_SNAPC3	0.189223	0.192209
ENSG00000144895_EIF2A	0.151609	0.192345
ENSG00000107815_TWNK	-0.161978	0.192345
ENSG00000176208_ATAD5	0.26959	0.192345
ENSG00000007541_PIGQ	-0.33423	0.192345
ENSG00000109911_ELP4	0.220307	0.192345
ENSG00000150712_MTMR12	0.191584	0.19336
ENSG00000136718_IMP4	-0.168952	0.193539
ENSG00000105325_FZR1	-0.186659	0.19391
ENSG00000134243_SORT1	0.299019	0.19391
ENSG00000099800_TIMM13	-0.275312	0.19391
ENSG00000168476_REEP4	-0.243704	0.19391
ENSG00000179314_WSCD1	-0.334557	0.194716
ENSG00000092108_SCFD1	0.175097	0.194716
ENSG00000173599_PC	-0.267483	0.194825
ENSG00000133313_CNDP2	-0.153913	0.194924
ENSG00000038219_BOD1L1	0.309231	0.194924
ENSG00000080546_SESN1	0.246771	0.195219
ENSG00000089597_GANAB	-0.119683	0.195219
ENSG00000167468_GPX4	-0.161591	0.195256
ENSG00000163930_BAP1	-0.183839	0.195687
ENSG00000156381_ANKRD9	-0.393816	0.19598
ENSG00000157106_SMG1	0.278304	0.196211
ENSG00000126261_UBA2	0.139907	0.196346
ENSG00000127445_PIN1	-0.239037	0.196613
ENSG00000086589_RBM22	0.121133	0.196664
ENSG00000104412_EMC2	0.183	0.196664
ENSG00000180596_HIST1H2BC	0.575225	0.196664
ENSG00000167671_UBXN6	-0.232583	0.196664
ENSG00000120662_MTRF1	0.25324	0.196929
ENSG00000198879_SFMBT2	0.256388	0.197131
ENSG00000182013_PNMAL1	-0.223185	0.197391
ENSG00000100982_PCIF1	-0.197487	0.197572
ENSG00000099246_RAB18	0.174208	0.19821
ENSG00000171700_RGS19	-0.225464	0.198316
ENSG00000160703_NLRX1	-0.202229	0.198316
ENSG00000148296_SURF6	-0.19068	0.198316
ENSG00000164654_MIOS	-0.198744	0.198366
ENSG00000055070_SZRD1	-0.137461	0.198885
ENSG00000166349_RAG1	-0.53355	0.199365
ENSG00000196642_RABL6	-0.158015	0.199416
ENSG00000143183_TMCO1	0.186435	0.199496
ENSG00000110080_ST3GAL4	-0.218472	0.200094
ENSG00000167470_MIDN	-0.319227	0.200164
ENSG00000100335_MIEF1	-0.167561	0.200527
ENSG00000102882_MAPK3	-0.220893	0.200527
ENSG00000174165_ZDHHC24	-0.270639	0.200527
ENSG00000106052_TAX1BP1	0.160867	0.201138
ENSG00000253251_CTC-534A2.2	0.511685	0.201429
ENSG00000167280_ENGASE	-0.303724	0.201558
ENSG00000239789_MRPS17	-0.396346	0.201558
ENSG00000141098_GFOD2	-0.279807	0.201558
ENSG00000130590_SAMD10	-0.320424	0.201558
ENSG00000136381_IREB2	0.218678	0.20259
ENSG00000161057_PSMC2	0.159721	0.202781
ENSG00000183048_SLC25A10	-0.542283	0.203653
ENSG00000089094_KDM2B	-0.144146	0.203922
ENSG00000239305_RNF103	0.286737	0.204097
ENSG00000171206_TRIM8	0.240577	0.204097
ENSG00000088298_EDEM2	-0.266471	0.204522
ENSG00000082153_BZW1	0.163859	0.204522
ENSG00000183814_LIN9	0.22387	0.204522
ENSG00000168724_DNAJC21	0.165715	0.20493
ENSG00000149782_PLCB3	-0.252441	0.205428
ENSG00000174953_DHX36	0.146837	0.206507
ENSG00000101311_FERMT1	-0.213883	0.206528
ENSG00000169972_PUSL1	-0.325219	0.206947
ENSG00000125817_CENPB	-0.168376	0.207069
ENSG00000118640_VAMP8	-0.214744	0.207276
ENSG00000183337_BCOR	0.240654	0.207407
ENSG00000204316_MRPL38	-0.366511	0.207812
ENSG00000210082_MT-RNR2	0.227747	0.20815
ENSG00000163346_PBXIP1	-0.365043	0.20815
ENSG00000164117_FBXO8	0.457057	0.20815
ENSG00000110422_HIPK3	0.263925	0.208773
ENSG00000116539_ASH1L	0.304179	0.208773
ENSG00000164889_SLC4A2	-0.189159	0.208874
ENSG00000162385_MAGOH	0.206875	0.209583
ENSG00000136877_FPGS	-0.212284	0.209583
ENSG00000140320_BAHD1	-0.211177	0.209583
ENSG00000182325_FBXL6	-0.270132	0.209583
ENSG00000161013_MGAT4B	-0.176501	0.209583
ENSG00000198837_DENND4B	-0.186203	0.209583
ENSG00000179222_MAGED1	0.134646	0.209583
ENSG00000100239_PPP6R2	-0.1869	0.209756
ENSG00000144566_RAB5A	0.1745	0.209851
ENSG00000156127_BATF	-0.391938	0.209851
ENSG00000119547_ONECUT2	0.320662	0.209851
ENSG00000104856_RELB	-0.391402	0.209851
ENSG00000155438_NIFK	0.175569	0.210557
ENSG00000130204_TOMM40	-0.229963	0.210589
ENSG00000145386_CCNA2	0.129386	0.21063
ENSG00000167232_ZNF91	0.24183	0.210921
ENSG00000147601_TERF1	0.169828	0.211312
ENSG00000136153_LMO7	0.228294	0.211312
ENSG00000070495_JMJD6	0.240256	0.211312
ENSG00000068831_RASGRP2	-0.217473	0.21187
ENSG00000119559_C19orf25	-0.300922	0.21187
ENSG00000131899_LLGL1	-0.263494	0.21187
ENSG00000177733_HNRNPA0	-0.140063	0.21187
ENSG00000072571_HMMR	0.161149	0.212054
ENSG00000107104_KANK1	-0.231871	0.212231
ENSG00000123130_ACOT9	0.171001	0.212643
ENSG00000066027_PPP2R5A	0.17774	0.212643
ENSG00000121005_CRISPLD1	0.191376	0.212643
ENSG00000128245_YWHAH	0.131843	0.212762
ENSG00000162670_BRINP3	-0.251063	0.212801
ENSG00000240972_MIF	-0.213348	0.212859
ENSG00000132294_EFR3A	0.200341	0.212859
ENSG00000140263_SORD	-0.227455	0.212859
ENSG00000168159_RNF187	-0.186678	0.212859
ENSG00000120533_ENY2	0.176701	0.21302
ENSG00000181090_EHMT1	-0.160609	0.21302
ENSG00000066279_ASPM	0.273234	0.213029
ENSG00000021776_AQR	0.182821	0.213029
ENSG00000169100_SLC25A6	-0.293099	0.215733
ENSG00000119574_ZBTB45	-0.333707	0.215973
ENSG00000162738_VANGL2	-0.256882	0.21603
ENSG00000101190_TCFL5	0.224704	0.216104
ENSG00000183010_PYCR1	-0.22837	0.216251
ENSG00000140577_CRTC3	0.207945	0.216389
ENSG00000149328_GLB1L2	-0.195837	0.216506
ENSG00000068724_TTC7A	-0.198205	0.216612
ENSG00000136490_LIMD2	-0.26473	0.217116
ENSG00000068796_KIF2A	0.154189	0.217116
ENSG00000103202_NME4	-0.218975	0.217116
ENSG00000117899_MESDC2	0.141016	0.217116
ENSG00000111247_RAD51AP1	0.210903	0.217116
ENSG00000064012_CASP8	0.171606	0.217116
ENSG00000167925_GHDC	-0.30852	0.217116
ENSG00000133265_HSPBP1	-0.244039	0.217116
ENSG00000065057_NTHL1	-0.342406	0.217116
ENSG00000148384_INPP5E	-0.285315	0.217193
ENSG00000134215_VAV3	0.24287	0.217228
ENSG00000009413_REV3L	0.256926	0.217249
ENSG00000091140_DLD	0.132509	0.217534
ENSG00000196155_PLEKHG4	-0.345266	0.217756
ENSG00000137500_CCDC90B	0.211599	0.217756
ENSG00000159618_ADGRG5	-0.215047	0.218114
ENSG00000153814_JAZF1	0.297872	0.218397
ENSG00000197535_MYO5A	0.284919	0.218801
ENSG00000080815_PSEN1	0.155301	0.218801
ENSG00000183742_MACC1	-0.333344	0.218801
ENSG00000166734_CASC4	0.240934	0.219076
ENSG00000172269_DPAGT1	-0.202253	0.219076
ENSG00000188157_AGRN	-0.343539	0.219324
ENSG00000269609_RPARP-AS1	-0.315151	0.21936
ENSG00000110395_CBL	0.273158	0.21936
ENSG00000163577_EIF5A2	0.254441	0.219678
ENSG00000171823_FBXL14	-0.277553	0.219678
ENSG00000149089_APIP	0.192549	0.219678
ENSG00000198689_SLC9A6	-0.18743	0.219678
ENSG00000167965_MLST8	-0.190612	0.219678
ENSG00000139278_GLIPR1	-0.186098	0.219678
ENSG00000164076_CAMKV	-0.319876	0.220018
ENSG00000140983_RHOT2	-0.227368	0.220018
ENSG00000130475_FCHO1	-0.282702	0.220167
ENSG00000236088_COX10-AS1	-0.413508	0.220322
ENSG00000122882_ECD	0.139199	0.220443
ENSG00000123473_STIL	0.171223	0.220443
ENSG00000169251_NMD3	0.143143	0.220564
ENSG00000162367_TAL1	-0.193268	0.220564
ENSG00000133318_RTN3	-0.118861	0.221055
ENSG00000060642_PIGV	-0.375745	0.221562
ENSG00000086504_MRPL28	-0.217242	0.222147
ENSG00000100297_MCM5	-0.147078	0.222172
ENSG00000135090_TAOK3	0.146285	0.222567
ENSG00000139197_PEX5	-0.196722	0.222853
ENSG00000028203_VEZT	0.142744	0.223416
ENSG00000163626_COX18	-0.276048	0.224241
ENSG00000103932_RPAP1	-0.20207	0.224483
ENSG00000011405_PIK3C2A	0.235017	0.225125
ENSG00000076706_MCAM	0.165534	0.225125
ENSG00000071553_ATP6AP1	-0.159612	0.225125
ENSG00000185361_TNFAIP8L1	-0.234971	0.225289
ENSG00000059377_TBXAS1	-0.18285	0.225658
ENSG00000128944_KNSTRN	0.150018	0.225882
ENSG00000064313_TAF2	0.15925	0.22611
ENSG00000101132_PFDN4	0.276463	0.226448
ENSG00000178950_GAK	-0.173465	0.226455
ENSG00000112029_FBXO5	0.17051	0.226602
ENSG00000063660_GPC1	-0.346568	0.226602
ENSG00000177917_ARL6IP6	0.253471	0.227638
ENSG00000130731_METTL26	-0.23665	0.227684
ENSG00000123636_BAZ2B	0.313486	0.228647
ENSG00000105875_WDR91	0.263492	0.229125
ENSG00000137274_BPHL	-0.400614	0.229125
ENSG00000100395_L3MBTL2	-0.153877	0.229763
ENSG00000179218_CALR	-0.139525	0.229943
ENSG00000210049_MT-TF	0.256836	0.229943
ENSG00000129925_TMEM8A	-0.241873	0.229943
ENSG00000100324_TAB1	-0.213034	0.229943
ENSG00000127666_TICAM1	-0.273919	0.229943
ENSG00000005175_RPAP3	0.155088	0.229943
ENSG00000090861_AARS	-0.10855	0.230406
ENSG00000198265_HELZ	0.214325	0.230674
ENSG00000137575_SDCBP	0.120544	0.230674
ENSG00000181610_MRPS23	0.208978	0.230688
ENSG00000155975_VPS37A	0.129167	0.231283
ENSG00000087008_ACOX3	-0.297533	0.2319
ENSG00000101624_CEP76	0.212416	0.2319
ENSG00000162337_LRP5	-0.161051	0.232038
ENSG00000125648_SLC25A23	-0.175504	0.232038
ENSG00000105701_FKBP8	-0.202875	0.232141
ENSG00000110090_CPT1A	-0.223258	0.232141
ENSG00000003756_RBM5	0.13472	0.232141
ENSG00000101194_SLC17A9	-0.195982	0.232141
ENSG00000168066_SF1	-0.132008	0.232141
ENSG00000139168_ZCRB1	0.229932	0.232177
ENSG00000169032_MAP2K1	0.147547	0.232177
ENSG00000196839_ADA	-0.182994	0.232425
ENSG00000120694_HSPH1	0.144148	0.232628
ENSG00000168671_UGT3A2	-0.391744	0.232628
ENSG00000115919_KYNU	-0.45732	0.232647
ENSG00000164068_RNF123	-0.273012	0.232647
ENSG00000106780_MEGF9	0.242712	0.232835
ENSG00000133243_BTBD2	-0.210088	0.233034
ENSG00000188529_SRSF10	0.117468	0.233779
ENSG00000102081_FMR1	0.157183	0.233848
ENSG00000129158_SERGEF	-0.389329	0.233848
ENSG00000141524_TMC6	-0.255082	0.23422
ENSG00000121236_TRIM6	-0.293034	0.234271
ENSG00000164244_PRRC1	0.161173	0.234283
ENSG00000204469_PRRC2A	-0.224681	0.234283
ENSG00000165487_MICU2	0.155272	0.234661
ENSG00000139505_MTMR6	0.215861	0.234661
ENSG00000054967_RELT	-0.194927	0.234839
ENSG00000189306_RRP7A	-0.167331	0.235966
ENSG00000000460_C1orf112	0.179841	0.236019
ENSG00000005379_TSPOAP1	-0.206424	0.236019
ENSG00000116691_MIIP	-0.264835	0.236019
ENSG00000113811_SELENOK	0.235097	0.236019
ENSG00000087088_BAX	-0.210447	0.236019
ENSG00000103174_NAGPA	-0.3649	0.236019
ENSG00000179240_RP11-111M22.2	-0.448911	0.236019
ENSG00000105514_RAB3D	-0.395358	0.236019
ENSG00000214050_FBXO16	0.450873	0.236019
ENSG00000184990_SIVA1	-0.229363	0.236183
ENSG00000104517_UBR5	0.230125	0.23678
ENSG00000163166_IWS1	0.132322	0.23678
ENSG00000198612_COPS8	0.160191	0.237012
ENSG00000048707_VPS13D	0.341798	0.238694
ENSG00000159885_ZNF222	0.489626	0.239578
ENSG00000136816_TOR1B	0.211359	0.239854
ENSG00000110328_GALNT18	-0.271676	0.239854
ENSG00000185215_TNFAIP2	-0.259479	0.240434
ENSG00000006831_ADIPOR2	-0.121012	0.240577
ENSG00000156860_FBRS	-0.228868	0.240728
ENSG00000135521_LTV1	0.161357	0.24076
ENSG00000013374_NUB1	0.163277	0.24076
ENSG00000028137_TNFRSF1B	-0.169563	0.240762
ENSG00000130787_HIP1R	-0.227957	0.240762
ENSG00000164327_RICTOR	0.302193	0.240774
ENSG00000083937_CHMP2B	0.180196	0.240881
ENSG00000159147_DONSON	0.180373	0.241173
ENSG00000091164_TXNL1	0.197598	0.241335
ENSG00000139496_NUP58	0.150065	0.242188
ENSG00000118705_RPN2	0.105577	0.242188
ENSG00000198730_CTR9	0.143514	0.242188
ENSG00000162946_DISC1	0.360927	0.24285
ENSG00000076248_UNG	-0.158452	0.243074
ENSG00000186517_ARHGAP30	-0.174231	0.243208
ENSG00000103671_TRIP4	0.185688	0.243208
ENSG00000005812_FBXL3	0.186567	0.245158
ENSG00000167522_ANKRD11	0.151554	0.245171
ENSG00000184752_NDUFA12	0.183941	0.245228
ENSG00000119778_ATAD2B	0.248321	0.245228
ENSG00000161956_SENP3	-0.293523	0.245228
ENSG00000129691_ASH2L	-0.11612	0.245524
ENSG00000173456_RNF26	-0.158816	0.245844
ENSG00000173960_UBXN2A	0.165233	0.245844
ENSG00000140044_JDP2	-0.285233	0.246054
ENSG00000198399_ITSN2	0.211728	0.246155
ENSG00000171714_ANO5	0.382884	0.246474
ENSG00000138336_TET1	-0.299643	0.246636
ENSG00000198885_ITPRIPL1	-0.173386	0.247781
ENSG00000111786_SRSF9	-0.163799	0.247796
ENSG00000120519_SLC10A7	0.258334	0.248083
ENSG00000155090_KLF10	0.203744	0.248083
ENSG00000162413_KLHL21	-0.207234	0.248083
ENSG00000137944_KYAT3	0.201286	0.248083
ENSG00000145220_LYAR	0.148297	0.2484
ENSG00000087302_C14orf166	0.164736	0.248988
ENSG00000134815_DHX34	-0.212452	0.249016
ENSG00000155755_TMEM237	0.224171	0.249134
ENSG00000136878_USP20	-0.238053	0.249134
ENSG00000205045_SLFN12L	0.389008	0.249134
ENSG00000188735_TMEM120B	-0.29137	0.249134
ENSG00000111711_GOLT1B	0.208285	0.249495
ENSG00000100614_PPM1A	0.162132	0.250083
ENSG00000198585_NUDT16	-0.210844	0.250083
ENSG00000149809_TM7SF2	-0.372084	0.250083
ENSG00000278311_GGNBP2	0.307363	0.250212
ENSG00000108963_DPH1	-0.239805	0.250253
ENSG00000072071_ADGRL1	-0.276268	0.250253
ENSG00000198746_GPATCH3	-0.303056	0.250648
ENSG00000130158_DOCK6	-0.232777	0.250899
ENSG00000132635_PCED1A	-0.354883	0.250914
ENSG00000156639_ZFAND3	-0.18711	0.250914
ENSG00000163029_SMC6	0.175227	0.250914
ENSG00000132716_DCAF8	-0.221994	0.251195
ENSG00000186871_ERCC6L	0.152295	0.251272
ENSG00000137193_PIM1	0.127559	0.252712
ENSG00000122515_ZMIZ2	-0.215915	0.253046
ENSG00000136783_NIPSNAP3A	0.227418	0.253046
ENSG00000120280_CXorf21	0.212185	0.253046
ENSG00000151470_C4orf33	0.25748	0.253046
ENSG00000153885_KCTD15	-0.203743	0.253046
ENSG00000113407_TARS	0.104063	0.253046
ENSG00000165983_PTER	0.171776	0.253046
ENSG00000175348_TMEM9B	0.189153	0.253046
ENSG00000137806_NDUFAF1	0.251554	0.253046
ENSG00000249115_HAUS5	-0.224566	0.253046
ENSG00000152527_PLEKHH2	0.357063	0.253046
ENSG00000132481_TRIM47	-0.280755	0.253046
ENSG00000152082_MZT2B	-0.358451	0.253046
ENSG00000124380_SNRNP27	0.189646	0.253046
ENSG00000135018_UBQLN1	0.0937873	0.253046
ENSG00000110107_PRPF19	-0.153914	0.253046
ENSG00000171298_GAA	-0.408972	0.253046
ENSG00000114062_UBE3A	0.1926	0.253046
ENSG00000061938_TNK2	-0.296617	0.253569
ENSG00000205413_SAMD9	0.204139	0.253602
ENSG00000169957_ZNF768	-0.202442	0.253828
ENSG00000187325_TAF9B	0.147526	0.254015
ENSG00000096401_CDC5L	0.136772	0.254015
ENSG00000128591_FLNC	-0.22933	0.254015
ENSG00000111229_ARPC3	0.183021	0.254015
ENSG00000175591_P2RY2	-0.259568	0.254196
ENSG00000132768_DPH2	-0.171734	0.254196
ENSG00000185338_SOCS1	-0.296974	0.254196
ENSG00000089818_NECAP1	0.21354	0.254422
ENSG00000162430_SELENON	-0.190772	0.254422
ENSG00000161547_SRSF2	-0.119007	0.254587
ENSG00000132507_EIF5A	-0.155477	0.254955
ENSG00000077152_UBE2T	0.195709	0.254955
ENSG00000141756_FKBP10	-0.175434	0.254955
ENSG00000041357_PSMA4	0.160329	0.254955
ENSG00000154845_PPP4R1	0.134047	0.255187
ENSG00000211456_SACM1L	0.139786	0.255187
ENSG00000225873_LINC00694	0.446082	0.255187
ENSG00000133773_CCDC59	0.223561	0.255187
ENSG00000144048_DUSP11	0.209467	0.25528
ENSG00000171928_TVP23B	0.362118	0.255319
ENSG00000196504_PRPF40A	0.156715	0.255981
ENSG00000139722_VPS37B	0.170096	0.256388
ENSG00000068878_PSME4	0.203838	0.256388
ENSG00000150593_PDCD4	-0.180556	0.2564
ENSG00000181359_HSP90AA6P	0.335409	0.257315
ENSG00000047315_POLR2B	0.116432	0.257493
ENSG00000168003_SLC3A2	-0.155104	0.257556
ENSG00000123091_RNF11	0.170217	0.257858
ENSG00000109756_RAPGEF2	0.273573	0.257976
ENSG00000124920_MYRF	-0.352492	0.258011
ENSG00000170468_C14orf169	-0.225627	0.258272
ENSG00000043355_ZIC2	-0.254127	0.258272
ENSG00000089289_IGBP1	0.178188	0.258272
ENSG00000121058_COIL	0.19242	0.258272
ENSG00000132153_DHX30	-0.148696	0.258306
ENSG00000106355_LSM5	0.186394	0.258433
ENSG00000125637_PSD4	-0.157801	0.258433
ENSG00000127328_RAB3IP	0.233213	0.258471
ENSG00000185262_UBALD2	0.2496	0.258471
ENSG00000183520_UTP11	0.139707	0.258475
ENSG00000114098_ARMC8	0.144893	0.258541
ENSG00000182718_ANXA2	0.232315	0.258946
ENSG00000112739_PRPF4B	0.133505	0.259009
ENSG00000136699_SMPD4	-0.159056	0.259254
ENSG00000058272_PPP1R12A	0.195384	0.25955
ENSG00000122218_COPA	0.11143	0.25955
ENSG00000089327_FXYD5	0.203255	0.26009
ENSG00000153071_DAB2	0.197295	0.260274
ENSG00000143970_ASXL2	0.237035	0.260312
ENSG00000159256_MORC3	0.168242	0.260312
ENSG00000105726_ATP13A1	-0.180067	0.260312
ENSG00000169490_TM2D2	0.158851	0.260312
ENSG00000128581_IFT22	0.291856	0.260312
ENSG00000114520_SNX4	0.145005	0.260312
ENSG00000101166_PRELID3B	0.145454	0.260312
ENSG00000163636_PSMD6	0.150701	0.260312
ENSG00000075624_ACTB	-0.118927	0.260312
ENSG00000225138_CTD-2228K2.7	-0.278777	0.260461
ENSG00000134371_CDC73	0.160456	0.260461
ENSG00000149923_PPP4C	-0.210365	0.260461
ENSG00000276966_HIST1H4E	0.316877	0.260532
ENSG00000178802_MPI	-0.164863	0.260532
ENSG00000091409_ITGA6	0.404795	0.260532
ENSG00000151233_GXYLT1	0.206425	0.260564
ENSG00000146433_TMEM181	0.224986	0.260564
ENSG00000137574_TGS1	0.137468	0.261638
ENSG00000135048_TMEM2	0.30739	0.262336
ENSG00000198952_SMG5	-0.13422	0.262415
ENSG00000101972_STAG2	0.187847	0.262818
ENSG00000107798_LIPA	-0.179282	0.262818
ENSG00000101745_ANKRD12	0.259959	0.263421
ENSG00000115165_CYTIP	0.344538	0.263421
ENSG00000171806_METTL18	0.283429	0.263421
ENSG00000044446_PHKA2	-0.137005	0.263937
ENSG00000005339_CREBBP	0.22331	0.263959
ENSG00000105221_AKT2	-0.167276	0.263999
ENSG00000164830_OXR1	0.169801	0.264154
ENSG00000157110_RBPMS	0.268239	0.264154
ENSG00000188917_TRMT2B	-0.178387	0.264154
ENSG00000144118_RALB	0.162118	0.264589
ENSG00000197562_RAB40C	-0.305185	0.26485
ENSG00000134283_PPHLN1	0.128102	0.26485
ENSG00000262814_MRPL12	-0.470886	0.26485
ENSG00000113621_TXNDC15	0.175667	0.26485
ENSG00000161682_FAM171A2	-0.377534	0.264943
ENSG00000043143_JADE2	-0.216741	0.265155
ENSG00000185480_PARPBP	0.171951	0.265344
ENSG00000089639_GMIP	-0.221429	0.265344
ENSG00000075426_FOSL2	0.333336	0.265588
ENSG00000065613_SLK	0.195009	0.266477
ENSG00000151414_NEK7	0.179062	0.266477
ENSG00000141428_C18orf21	0.294849	0.266477
ENSG00000114631_PODXL2	-0.189371	0.266477
ENSG00000125977_EIF2S2	0.152689	0.266477
ENSG00000017483_SLC38A5	-0.158302	0.266477
ENSG00000143337_TOR1AIP1	0.13834	0.266477
ENSG00000134255_CEPT1	0.16669	0.266651
ENSG00000177542_SLC25A22	-0.231327	0.266676
ENSG00000165449_SLC16A9	-0.221119	0.267059
ENSG00000115464_USP34	0.229983	0.267059
ENSG00000074071_MRPS34	-0.223522	0.267059
ENSG00000082269_FAM135A	0.255829	0.267059
ENSG00000118308_LRMP	0.163445	0.267059
ENSG00000184743_ATL3	0.205092	0.267147
ENSG00000198862_LTN1	0.2325	0.267533
ENSG00000128881_TTBK2	0.233028	0.267623
ENSG00000104177_MYEF2	0.184745	0.267623
ENSG00000004961_HCCS	0.169463	0.267623
ENSG00000143079_CTTNBP2NL	0.284512	0.267623
ENSG00000105993_DNAJB6	0.143166	0.267623
ENSG00000136147_PHF11	0.167917	0.267623
ENSG00000133731_IMPA1	0.182633	0.267623
ENSG00000205302_SNX2	0.1499	0.267623
ENSG00000184162_NR2C2AP	-0.283717	0.267623
ENSG00000213551_DNAJC9	0.150978	0.267623
ENSG00000144744_UBA3	0.202571	0.267623
ENSG00000100412_ACO2	-0.122105	0.267623
ENSG00000107290_SETX	0.250242	0.268074
ENSG00000010219_DYRK4	0.289686	0.268082
ENSG00000144426_NBEAL1	0.420531	0.268082
ENSG00000154813_DPH3	0.213979	0.268082
ENSG00000122299_ZC3H7A	0.138259	0.268082
ENSG00000169180_XPO6	-0.138625	0.268082
ENSG00000159556_ISL2	-0.256255	0.268562
ENSG00000091157_WDR7	0.250638	0.268883
ENSG00000141506_PIK3R5	-0.393135	0.269402
ENSG00000198015_MRPL42	0.164629	0.269478
ENSG00000143033_MTF2	0.15462	0.269478
ENSG00000136100_VPS36	0.136023	0.269478
ENSG00000187037_GPR141	-0.4234	0.269809
ENSG00000197483_ZNF628	-0.372459	0.270247
ENSG00000151718_WWC2	0.229237	0.270247
ENSG00000104472_CHRAC1	0.120497	0.270247
ENSG00000101343_CRNKL1	0.141354	0.270247
ENSG00000138303_ASCC1	0.178631	0.270247
ENSG00000136444_RSAD1	-0.17682	0.270247
ENSG00000080608_PUM3	0.172888	0.270491
ENSG00000128714_HOXD13	-0.186873	0.271343
ENSG00000076928_ARHGEF1	-0.169886	0.272162
ENSG00000148335_NTMT1	-0.26118	0.273156
ENSG00000163781_TOPBP1	0.126806	0.273156
ENSG00000069011_PITX1	-0.246279	0.273985
ENSG00000125351_UPF3B	0.138189	0.273985
ENSG00000172236_TPSAB1	-0.245389	0.273987
ENSG00000089220_PEBP1	-0.171278	0.274503
ENSG00000122126_OCRL	0.144825	0.274894
ENSG00000123200_ZC3H13	0.238676	0.274894
ENSG00000145391_SETD7	0.172808	0.274894
ENSG00000066933_MYO9A	0.251767	0.274894
ENSG00000072364_AFF4	0.275884	0.274894
ENSG00000204178_TMEM57	0.150436	0.274894
ENSG00000160867_FGFR4	-0.342551	0.275475
ENSG00000006744_ELAC2	-0.110918	0.275475
ENSG00000147050_KDM6A	0.176486	0.275475
ENSG00000117859_OSBPL9	0.11722	0.275525
ENSG00000136295_TTYH3	-0.198624	0.275715
ENSG00000152700_SAR1B	0.190809	0.27578
ENSG00000108439_PNPO	-0.216596	0.27578
ENSG00000160209_PDXK	-0.177022	0.27578
ENSG00000161714_PLCD3	-0.301774	0.27603
ENSG00000158615_PPP1R15B	0.171217	0.27603
ENSG00000103245_NARFL	-0.288267	0.276711
ENSG00000147548_WHSC1L1	0.152286	0.276806
ENSG00000168061_SAC3D1	-0.307395	0.276806
ENSG00000103197_TSC2	-0.179136	0.277221
ENSG00000092978_GPATCH2	0.208935	0.277221
ENSG00000127554_GFER	-0.243166	0.277311
ENSG00000073536_NLE1	-0.197912	0.277359
ENSG00000104218_CSPP1	0.149209	0.277359
ENSG00000171824_EXOSC10	0.112162	0.277457
ENSG00000143515_ATP8B2	0.254092	0.277457
ENSG00000024526_DEPDC1	0.157968	0.277457
ENSG00000119705_SLIRP	0.192094	0.277457
ENSG00000011478_QPCTL	-0.282208	0.277457
ENSG00000167912_RP11-25K19.1	0.27402	0.277457
ENSG00000169599_NFU1	0.203327	0.278316
ENSG00000130429_ARPC1B	-0.185933	0.278444
ENSG00000182704_TSKU	-0.221443	0.278688
ENSG00000147443_DOK2	0.472105	0.279024
ENSG00000111450_STX2	0.224568	0.279241
ENSG00000039319_ZFYVE16	0.212263	0.280102
ENSG00000187231_SESTD1	0.204419	0.280102
ENSG00000116212_LRRC42	0.200215	0.280102
ENSG00000099330_OCEL1	-0.44952	0.280212
ENSG00000154001_PPP2R5E	0.162561	0.280915
ENSG00000087586_AURKA	0.105872	0.2813
ENSG00000148399_DPH7	-0.214714	0.2813
ENSG00000163430_FSTL1	0.13612	0.281355
ENSG00000150459_SAP18	0.183082	0.281355
ENSG00000161179_YDJC	-0.236038	0.281807
ENSG00000100554_ATP6V1D	0.202365	0.281807
ENSG00000100426_ZBED4	-0.157594	0.282207
ENSG00000177119_ANO6	0.177313	0.282207
ENSG00000100242_SUN2	-0.145185	0.282746
ENSG00000161395_PGAP3	-0.458925	0.282746
ENSG00000164818_DNAAF5	-0.143599	0.282746
ENSG00000120334_CENPL	0.219717	0.283108
ENSG00000102805_CLN5	0.273219	0.283313
ENSG00000197444_OGDHL	-0.299891	0.283313
ENSG00000189067_LITAF	-0.162863	0.283313
ENSG00000005302_MSL3	0.16343	0.283313
ENSG00000106628_POLD2	-0.166834	0.283507
ENSG00000254521_SIGLEC12	-0.183791	0.284083
ENSG00000164172_MOCS2	0.168518	0.284097
ENSG00000108021_FAM208B	0.174087	0.284097
ENSG00000188986_NELFB	-0.14412	0.284097
ENSG00000114127_XRN1	0.249658	0.284524
ENSG00000162144_CYB561A3	-0.208114	0.284524
ENSG00000146670_CDCA5	-0.138468	0.284524
ENSG00000167881_SRP68	0.110495	0.284524
ENSG00000121851_POLR3GL	0.222492	0.284524
ENSG00000135679_MDM2	0.253922	0.284524
ENSG00000204922_UQCC3	-0.303281	0.284659
ENSG00000213096_ZNF254	0.174517	0.284659
ENSG00000116127_ALMS1	0.243648	0.284659
ENSG00000140941_MAP1LC3B	0.162457	0.284659
ENSG00000169607_CKAP2L	0.134329	0.284914
ENSG00000166128_RAB8B	0.184079	0.284914
ENSG00000055163_CYFIP2	-0.137481	0.284914
ENSG00000095564_BTAF1	0.161148	0.284914
ENSG00000138688_KIAA1109	0.259055	0.284914
ENSG00000135040_NAA35	0.16413	0.284914
ENSG00000181773_GPR3	0.310272	0.284996
ENSG00000138686_BBS7	0.243372	0.286036
ENSG00000047346_FAM214A	0.238599	0.286183
ENSG00000106031_HOXA13	-0.239755	0.286183
ENSG00000152601_MBNL1	0.199916	0.286548
ENSG00000145725_PPIP5K2	0.16004	0.28665
ENSG00000205885_C1RL-AS1	0.306777	0.286718
ENSG00000027847_B4GALT7	-0.285295	0.286812
ENSG00000197903_HIST1H2BK	0.520054	0.286927
ENSG00000059122_FLYWCH1	-0.262146	0.286927
ENSG00000227183_HDGFP1	-0.367401	0.287196
ENSG00000092445_TYRO3	-0.205984	0.287333
ENSG00000130522_JUND	0.155175	0.287333
ENSG00000173442_EHBP1L1	-0.247751	0.287333
ENSG00000153922_CHD1	0.208088	0.287333
ENSG00000101596_SMCHD1	0.213155	0.287333
ENSG00000109180_OCIAD1	0.143345	0.287456
ENSG00000122884_P4HA1	0.158255	0.287481
ENSG00000005020_SKAP2	0.136633	0.287829
ENSG00000106404_CLDN15	-0.422781	0.288123
ENSG00000130520_LSM4	-0.161235	0.288319
ENSG00000176101_SSNA1	-0.213081	0.288319
ENSG00000124006_OBSL1	-0.163635	0.288326
ENSG00000197381_ADARB1	0.418634	0.288544
ENSG00000166938_DIS3L	-0.102692	0.288544
ENSG00000136560_TANK	0.189789	0.288544
ENSG00000181817_LSM10	-0.201539	0.288544
ENSG00000117475_BLZF1	0.182622	0.288544
ENSG00000138834_MAPK8IP3	-0.200212	0.288544
ENSG00000136631_VPS45	0.183146	0.288544
ENSG00000171056_SOX7	0.245645	0.289137
ENSG00000146067_FAM193B	-0.229314	0.289137
ENSG00000117410_ATP6V0B	-0.188889	0.289611
ENSG00000145241_CENPC	0.173591	0.289647
ENSG00000065548_ZC3H15	0.128926	0.289647
[truncated: 30,247 more rows]
