# Supplementary material for: Orpinolide disrupts a leukemic dependency on cholesterol transport by inhibiting OSBP
Source: Nat Chem Biol. 2024 Jun 21;21(2):193–202. doi: 10.1038/s41589-024-01614-4 (PMC11782089; doi:10.1038/s41589-024-01614-4)
Supplement: Supplementary file 12 — Statistical source data. [file 41589_2024_1614_MOESM12_ESM.xlsx]

## Sheet: Legend
Statistical source data - Figure 3
Figure 3a	Genome-wide CRISPR/Cas9 screen
Figure 3b	Cell viability in ARMH3 and PITPNB KOs
Figure 3c	Cell viability upon PI4K inhibition

## Sheet: Figure 3a
Statistical source data - Figure 3
Figure 3a: Genome-wide CRISPR/Cas9 screen (for additional data please see Suppl. Table 4)
Gene symbol	Median Log2FC W7 vs DMSO (over 4 sgRNAs)
C10orf76 (ARMH3)	5.93802
ACACA	5.35661
PITPNB	4.7843
TMED10	4.59687
TMED2	4.57527
TRMT112	3.7426
TMEM30A	3.71633
AUH	3.3762
FBXW7	3.00294
CUL7	2.94752
PET117	2.92388
GPR22	2.87317
RPN1	2.83892
PLA2G10	2.78401
FADS2	2.66642
UBE2S	2.65543
ADIPOR2	2.63803
WASH1	2.60417
BUB3	2.5357
RPS10	2.51769
TICRR	2.46848
SCD	2.2834
GRB2	2.26514
DEFB107B	2.25988
SLC5A3	2.25123
POLR2J	2.2426
RPIA	2.2074
HSPE1	2.1314
COPS4	2.10496
GFPT1	2.06131
SDAD1	2.02198
SDHA	2.01982
NHLRC2	2.01716
PI4KB	1.99017
PSMG2	1.97995
NBAS	1.83892
ISY1-RAB43	1.82868
ASNA1	1.82413
MRPL4	1.79414
BCR	1.76947
KPNB1	1.76249
METAP2	1.76096
USP17L25	1.75396
RTTN	1.73528
HSD17B12	1.72872
CASC4	1.66342
UBE2J2	1.65681
RPL27	1.64609
DYNLL1	1.57588
MCM5	1.56366
TECR	1.56013
MITF	1.54465
ATP6V1D	1.54108
POLR2L	1.51965
SAA2-SAA4	1.507
TMX1	1.46862
EIF4G1	1.46649
NET1	1.46067
TBC1D3L	1.45128
DDX59	1.44174
ATP6V1C1	1.4365
CDC5L	1.42337
WNK1	1.41892
C6orf89	1.39959
MED21	1.39923
POTEJ	1.39604
SRM	1.36976
CCDC9	1.36875
GAB2	1.36565
RNMT	1.36167
NSL1	1.34236
POLR2D	1.31966
MMP9	1.30858
SCYL1	1.28727
SPDYE2B	1.28692
BANP	1.28342
UBE2D3	1.26141
GAD2	1.25238
MELK	1.25104
RPL27A	1.24562
ORC6	1.24096
NDST2	1.23865
CHTF18	1.2364
RAD9A	1.22566
CDS2	1.22203
SMC3	1.21411
USP8	1.21075
TM9SF2	1.21073
SLC35C1	1.20581
BAG5	1.20156
RPL34	1.19663
MYB	1.19573
POM121C	1.1916
SREBF1	1.17725
MTF2	1.17134
PTGES3L	1.16921
RFC2	1.16495
RPL21	1.1584
COX17	1.15437
DCDC2C	1.15354
TREML2	1.14748
CACNA1G	1.1462
HACD2	1.14083
HSPA5	1.11561
PWP2	1.1084
GPR33	1.10615
WDR61	1.09893
RPL23	1.08544
SNX24	1.08464
C17orf50	1.08268
VPS35	1.0636
BICD2	1.06037
FABP5	1.0554
ARMC7	1.04644
HLCS	1.04245
SLC39A9	1.03843
ZBTB8OS	1.03688
CCNC	1.03444
MRPS12	1.0327
MYLIP	1.02654
ZC3H3	1.02466
BCAR3	1.02046
ANAPC16	1.01799
POLG2	1.00866
POLR2I	1.00156
ZNF311	0.994894
RPL12	0.9844
CACNG6	0.972859
COG8	0.972658
MIEN1	0.966734
DDX10	0.966726
MRPL20	0.964009
EIF1AX	0.962881
KLHL33	0.960909
TAF7	0.957244
SNRPF	0.940657
ARNT	0.940054
PFDN5	0.938327
WDR4	0.937625
WNT1	0.936089
AMD1	0.935054
MIF	0.933929
TMEM59L	0.923695
GPR89A	0.913212
TIPRL	0.893537
DNAJC8	0.890729
DOK6	0.887996
TLN2	0.884201
GTPBP10	0.883261
PDHA2	0.877719
RPSA	0.877672
TRMT2A	0.877398
PPP2R5E	0.868645
MZB1	0.86741
IL31RA	0.862984
FDX1L	0.861283
GFY	0.854029
COX15	0.853028
CSNK1A1	0.850278
C14orf39	0.84879
SLC52A3	0.847068
KIF18B	0.843342
GPR63	0.841669
ATP5G1	0.841014
TRUB2	0.824633
SMARCD1	0.823541
HOXA1	0.823213
MT1B	0.818738
INTS1	0.817414
CDC45	0.815761
GNB2L1	0.806876
NIPAL2	0.80537
SOD2	0.802386
CYB5B	0.792007
RPA3	0.78915
INSIG1	0.788615
PPP2R4	0.78274
TFDP1	0.782189
DARS2	0.779712
WFDC2	0.770509
IPP	0.761205
CTDP1	0.759392
SDHB	0.756602
SNRPD3	0.753955
PPP4C	0.745489
TMEM189	0.744526
PPP6R3	0.743047
RPRML	0.740395
FANCF	0.729679
DCLK1	0.728876
RTCB	0.726492
IARS2	0.724861
POLR1A	0.721479
ATP5L2	0.71875
MRPS27	0.717647
FAM192A	0.71533
IDH3B	0.712892
RPS18	0.711511
PAFAH1B1	0.71109
POLR2E	0.709248
SLC9A3R1	0.708493
ELL2	0.708107
MEN1	0.70766
GTF2H4	0.702113
TFRC	0.698439
CYB5R4	0.692349
ELOF1	0.686691
ATP5I	0.683453
EIF4A3	0.676316
ATP6V0B	0.669894
FKBP14	0.665255
WBSCR16	0.66372
SDE2	0.663453
PEX7	0.66264
NSF	0.662114
GABRR3	0.659009
CYCS	0.648203
LETM1	0.645585
CHD7	0.642291
NOTCH1	0.641662
UBE2T	0.640043
SNRPD2	0.636722
MAP2K5	0.635744
KRTAP5-7	0.634562
CDK7	0.634361
LSM12	0.633113
MRGBP	0.627053
NKRF	0.622455
GPR89B	0.621364
SURF4	0.621312
FBXO46	0.609545
GALM	0.603746
GORASP2	0.603693
COPS6	0.601095
EIF3D	0.594492
B3GNT2	0.589522
TMEM74B	0.586869
TMEM106C	0.584617
LDHC	0.58083
DNAJC9	0.579993
PPIL2	0.578144
FBXW11	0.577886
RPAIN	0.577804
C21orf59	0.570089
CPNE5	0.567054
PRDM13	0.558693
SLX4	0.558056
ADCK5	0.557323
DHODH	0.555287
HNRNPU	0.552473
TRIT1	0.548549
MAU2	0.548508
RPS8	0.546436
SKIL	0.54378
NRCAM	0.541738
PRELID1	0.540823
PSMD9	0.535139
PRKAG3	0.534953
RUVBL1	0.534313
MAST2	0.533656
C12orf56	0.531312
NUP133	0.529993
HELQ	0.529463
POLRMT	0.526026
EPB41L4B	0.524364
TYMS	0.524061
SHMT2	0.519571
OPN1MW2	0.518938
ALPK1	0.518604
KRAS	0.518211
ELP6	0.518005
PGBD4	0.516997
ANAPC7	0.515307
CLEC4G	0.514589
THAP1	0.514371
CRLS1	0.512709
TAF6L	0.511859
DTYMK	0.510408
IRF2BP2	0.509658
CENPK	0.507048
CAMK2B	0.506719
LCA5L	0.504778
IGBP1	0.503691
ATL2	0.503506
WFDC8	0.500924
ZCCHC12	0.500454
TUBB	0.499955
TTK	0.497254
EXOSC7	0.494554
DDX28	0.493888
ARL8A	0.491753
DNM2	0.490652
PON1	0.488141
ORC5	0.485218
MRPL53	0.482444
USP7	0.482085
NUDT16L1	0.481066
EDDM3B	0.481034
DOPEY2	0.479317
COX11	0.478972
UQCC2	0.478972
APLN	0.477685
H2AFZ	0.465502
CCZ1B	0.462294
PPP6C	0.460553
AP1M1	0.458416
KIF13B	0.457687
EIF4A1	0.457667
HSPA9	0.456913
WDR74	0.452306
DNAJB6	0.45084
OR2M5	0.449309
TIMM44	0.447467
MTERF4	0.445285
SETD8	0.443418
WDR18	0.441565
RPTOR	0.437254
PRRG2	0.436846
UBN2	0.436021
HPX	0.435572
BCL2	0.43524
POLR3H	0.43524
ACHE	0.434363
CDCA5	0.431623
RPL18	0.430257
MYH7	0.429479
RAD1	0.429304
FOXK1	0.428606
ZFC3H1	0.428409
ARPC4	0.421547
WDHD1	0.421297
HCFC1	0.420264
SHOC2	0.420073
CDC7	0.419558
CD24	0.418563
MCM8	0.416043
MAD2L1BP	0.4147
CSNK2B	0.413207
KIF2C	0.412997
CGB7	0.412427
AGPS	0.408119
PSMA4	0.407882
TPI1	0.406382
FANCA	0.404437
UQCC1	0.40421
OR6C70	0.399636
BRICD5	0.398988
GDI2	0.398392
DNAJC11	0.396947
CNOT3	0.39691
GOLGA6L10	0.395852
CHD4	0.393059
RTF1	0.39301
MOB4	0.392961
CASP3	0.392332
PPP1R8	0.392151
STAT5B	0.392017
FAM57A	0.389658
CCT6A	0.385472
RBBP5	0.380563
TTC1	0.377697
SSRP1	0.377376
DOLK	0.375988
ZNF396	0.375738
LSM2	0.373688
CDY1	0.373402
RPE	0.37295
CHMP5	0.369966
DDX55	0.369453
ARF1	0.368754
CBWD5	0.365151
TIMM10	0.365151
UBA1	0.365079
ATP5J2	0.362328
SEC13	0.361834
DUSP18	0.353401
BARHL2	0.351401
NMT1	0.350158
ATP5A1	0.34891
BRPF1	0.346717
RPL38	0.343617
XPO1	0.338918
ALS2	0.337102
TOP2A	0.334715
UTP3	0.333263
REEP1	0.332904
PFN1	0.33233
KIF4A	0.331992
BRWD1	0.331039
GATC	0.329762
GUK1	0.328829
RPL7L1	0.32847
CD96	0.328054
ZNF136	0.321972
COA6	0.321953
OR5H1	0.319555
PDAP1	0.318074
FBL	0.31598
TFAP2B	0.31566
CACNA1S	0.310684
FKBPL	0.308757
S1PR5	0.308634
PTPN4	0.304796
C1orf21	0.301252
ATXN2L	0.300357
ZNF750	0.300111
MRPL14	0.298534
RAB2B	0.297926
MRPS34	0.29682
ACSL4	0.296103
PRICKLE4	0.295399
CCDC121	0.294993
PRPF39	0.29499
RPL11	0.293431
RNPS1	0.289971
NDUFV1	0.28993
IL20RB	0.287897
SRSF4	0.287411
TOMM70A	0.283921
SMARCB1	0.283035
RAI2	0.282359
FNDC5	0.282338
ACTRT2	0.281773
UBR5	0.278984
NUP188	0.276908
GEMIN7	0.276844
POLR2F	0.273609
USP15	0.272825
PSMA2	0.272114
NGDN	0.26824
PAK1IP1	0.266079
BCL2L2-PABPN1	0.264486
ATP5J2-PTCD1	0.261554
CCNB1	0.260553
BUB1	0.259854
SRPK2	0.255951
TSPYL6	0.255646
ING4	0.255534
TAZ	0.253955
TBC1D3H	0.253955
EIF3A	0.25282
CDK13	0.252146
EXOSC2	0.250362
TAMM41	0.249102
COA3	0.247118
ADAP2	0.246964
GPR88	0.246745
POLR3F	0.240794
NONO	0.238705
PIGY	0.236541
RNF146	0.235439
ANAPC15	0.235148
POLR1C	0.234971
GATA2	0.232841
PGK1	0.229977
ANKRD49	0.228118
CHAF1A	0.227933
RIPPLY1	0.227228
SYVN1	0.226232
OPN1MW	0.225955
PSMC5	0.225391
IL10RB	0.224407
PDCD2	0.224102
PCYT2	0.22248
SFPQ	0.220398
PREX2	0.220363
WDR36	0.219409
RPL17-C18orf32	0.218926
AFG3L2	0.216955
SLC38A5	0.214861
PSMB7	0.213556
SNX11	0.207024
NKX3-2	0.204656
GART	0.204187
INTS2	0.202398
TERF1	0.20095
CCDC159	0.20055
KCNA4	0.200009
TREX1	0.198244
TSSK4	0.198215
CHEK1	0.19687
KCNC2	0.196215
NUMA1	0.19556
ATXN7L3	0.195209
RPL19	0.192275
URM1	0.19119
WFDC13	0.191098
OR6P1	0.188855
MTIF2	0.185894
MTHFD1L	0.1858
THAP10	0.185769
PISD	0.185321
EED	0.184174
ZNF730	0.183989
NBPF20	0.183826
HIST2H3A	0.180177
POLR1D	0.180177
SLN	0.179887
C2CD4B	0.177969
SSBP1	0.177954
SNAPC2	0.177908
PPIAL4F	0.177332
U2AF2	0.17611
C22orf39	0.175292
DCD	0.17395
HEPACAM2	0.173794
KARS	0.172405
ZCRB1	0.170419
PEX2	0.168847
RSPH14	0.167112
DYNC1H1	0.165032
CDK1	0.164774
BANF1	0.163773
RNF126	0.163197
SUPT4H1	0.163036
NUDCD3	0.161485
RCL1	0.159293
DAPK2	0.159247
GINS2	0.156606
RPL26	0.156165
LARP7	0.153826
HMCN1	0.15364
SRSF12	0.150445
SMC2	0.149579
PPP4R2	0.148965
PMPCA	0.148062
PNLIPRP1	0.146524
HARS2	0.146493
RNF19A	0.145422
MRPL41	0.145249
MCM3	0.144008
HNMT	0.140902
TRMT61A	0.14056
NPPA	0.139873
RBM4B	0.139622
EIF3F	0.139546
TMEM259	0.139373
GRID2IP	0.138605
DAZAP1	0.136143
TAF5L	0.134831
EMC7	0.131399
DNMT1	0.121493
MYBL2	0.120097
MRPL51	0.119428
RHPN2	0.119063
MLLT10	0.116432
ZFR	0.115657
DNLZ	0.113249
ADAM17	0.112743
KAT5	0.111222
SRD5A3	0.110007
RMND5A	0.107432
SNX13	0.105774
POLD2	0.104905
USP5	0.104175
VSTM2A	0.102823
ARFGEF1	0.101237
IK	0.100322
SELP	0.0982234
HARS	0.0977212
C9orf41	0.094682
GJA3	0.0946574
DTX3	0.0937693
EXOSC4	0.0936616
FCRL4	0.0932158
CCNF	0.0931393
DLGAP5	0.092991
TAF2	0.0900921
MRPL50	0.0873793
BCORL1	0.0848526
CHIT1	0.0843002
SPC24	0.0834366
STK40	0.0816752
UBE2H	0.0809226
SRSF6	0.0805221
NR2F6	0.0775627
COL4A5	0.0774884
RNF44	0.0773348
QRFP	0.076339
KRR1	0.0759417
OR52I1	0.075185
MAD2L2	0.0738091
MYL7	0.0706067
AP2S1	0.070582
MTBP	0.0697455
OTUD5	0.0662527
FOSL1	0.0651255
NOP10	0.0642445
RPL24	0.0631737
RAF1	0.0606356
LRRC29	0.0603123
WBP4	0.0598615
SARS2	0.0596725
EARS2	0.0596725
MAGEA2B	0.0595546
TWISTNB	0.05806
SUDS3	0.0556256
TUBA3D	0.053787
DHX9	0.0532351
TKTL1	0.0530311
ABHD11	0.0508213
UNKL	0.0500998
TYMP	0.049187
ANKRD20A4	0.0487303
PPME1	0.0484325
C1QTNF6	0.0483249
PSMB5	0.0479283
RAN	0.0432232
CLASRP	0.0424999
MRPS16	0.0412641
LAMTOR3	0.0410201
SNAPC1	0.0374151
RAB9B	0.037256
YY1	0.0368006
ERH	0.0360456
WDR46	0.0354232
C19orf53	0.0349226
ELOVL1	0.0339378
SPDYE2	0.0338909
HSD17B10	0.032696
ZNF107	0.0319621
HIST1H2BC	0.031217
STXBP3	0.0305358
CXCR2	0.0302583
ATP6V1B2	0.0302256
SMG8	0.0282806
ALG1L	0.0274828
OR11H2	0.0272256
MRPS2	0.0239909
CCDC74B	0.0235057
PLXNC1	0.0233691
DMGDH	0.02149
PFKM	0.0196013
PSMA5	0.0190294
FETUB	0.0189144
SNX27	0.0163736
ASH1L	0.015427
CAMK1D	0.0154188
C19orf25	0.0149554
KIF11	0.0149314
LSM4	0.0144964
MET	0.0133053
TIMM13	0.012552
BTRC	0.011715
COX5A	0.0114084
GPI	0.0112664
RPL7A	0.0109885
PRAP1	0.00995701
RIT1	0.00934857
SOS1	0.00845779
ZNF628	0.00738537
DHX29	0.00713143
SRP14	0.00702348
COG4	0.00698593
SMN1	0.00575488
GMPPB	0.00557608
ATR	0.00403377
OTUB1	0.00236609
PRAMEF19	0.00186574
ATIC	-0.00140342
TMEM189-UBE2V1	-0.001473
CDK12	-0.00184463
LRRC46	-0.00268494
BRD7	-0.00288745
DBR1	-0.00333149
ZC3H15	-0.00350384
SEC11A	-0.00457311
NPY1R	-0.00669486
EEF1D	-0.00783282
ARL4A	-0.00934509
MBLAC1	-0.0098123
EEFSEC	-0.010392
TPSD1	-0.0117048
DHFR	-0.011965
TADA1	-0.0125415
PPCS	-0.0160699
ALDH3B2	-0.0161122
PSMD3	-0.0166715
DHPS	-0.0176632
PARK2	-0.0180221
SLC26A2	-0.0190591
TARDBP	-0.0191736
VGLL1	-0.0204111
MNT	-0.0206533
CD3EAP	-0.0216188
CDC16	-0.0216911
PDCD5	-0.0227511
RPP21	-0.0235507
MCU	-0.0246104
KHDRBS1	-0.0256292
EEF2	-0.0257586
NDNL2	-0.0276786
RFT1	-0.0287425
FUS	-0.0287721
TRAPPC3	-0.0295652
SMTNL1	-0.0296578
XKR9	-0.0303651
MRC1	-0.0314245
MED12	-0.0316233
KRTAP5-8	-0.0321516
METTL16	-0.0328685
DDX19A	-0.0329235
C2CD2	-0.0353071
C8orf82	-0.0358619
DDX54	-0.0373274
SEH1L	-0.0385262
SAE1	-0.038873
SYNCRIP	-0.0401721
CCP110	-0.0412183
STEAP1B	-0.0425628
CLDN2	-0.043419
TACR2	-0.0438073
EXOSC9	-0.0440453
ISY1	-0.0440964
GTF2B	-0.0441975
UBE2J1	-0.0450824
CD302	-0.0455669
KMT2A	-0.0460106
IL1F10	-0.0464314
RFK	-0.0473772
ST3GAL5	-0.0485454
CSPG4	-0.0487849
STX18	-0.0544734
ATP13A2	-0.0555221
ATOH8	-0.0572321
CXorf51A	-0.0573352
IL2RG	-0.057943
ACSBG1	-0.0581323
ARPC3	-0.0581661
WNT9B	-0.058304
TRIO	-0.058765
KDM8	-0.0603452
TNFAIP2	-0.0604425
HIST1H3C	-0.0606718
LONP1	-0.0606813
POGLUT1	-0.0612911
UBE2G2	-0.0635507
AIFM1	-0.0645376
EIF5A	-0.0647599
TPRKB	-0.0656724
CACNA1D	-0.0666095
ARIH1	-0.0686482
PHYH	-0.0700933
TUBAL3	-0.0709168
ZDHHC24	-0.0711966
SLC30A7	-0.0718753
WFDC6	-0.072776
ESF1	-0.0732966
MCRS1	-0.0739821
YARS2	-0.0746641
VPS25	-0.0755264
CARTPT	-0.0756219
CNOT4	-0.0757242
FOXA1	-0.076329
CCRN4L	-0.0777414
SMARCA4	-0.0781094
PHB2	-0.0782434
TCEA2	-0.0783754
ABO	-0.0788258
UBE2I	-0.0819125
IMP3	-0.0825299
TP53RK	-0.0850809
TNNC2	-0.0851213
NADK2	-0.0852871
GPR146	-0.0858598
AVPI1	-0.0862739
SPC25	-0.0864304
HIST1H1B	-0.0865722
ACTL9	-0.0876953
NDUFC2-KCTD14	-0.088294
MRPS26	-0.0887626
MRPS18B	-0.0891277
UFSP2	-0.0899609
SRP9	-0.0922815
MCM4	-0.0925074
TKT	-0.0931017
KRT84	-0.0945813
HOMEZ	-0.0977669
ACO2	-0.0980998
SUFU	-0.0984066
RPLP2	-0.0988212
RDH14	-0.0993704
ECSIT	-0.100103
GATSL3	-0.100249
ERCC6-PGBD3	-0.101247
XRCC3	-0.102164
ECT2	-0.103731
DEFB113	-0.103959
PSMB3	-0.104666
REXO1	-0.105628
NLE1	-0.105991
RPS21	-0.106572
GAK	-0.107124
TTYH1	-0.107699
TUBGCP6	-0.107761
CASKIN1	-0.109405
FTSJ3	-0.111489
WDR82	-0.111645
C1orf43	-0.113169
ALG13	-0.114564
MVD	-0.114876
RIBC2	-0.116397
C1QTNF8	-0.118704
AHR	-0.119158
NUP93	-0.119447
PLK1	-0.119485
C18orf8	-0.120265
SPDYE3	-0.121851
UBA2	-0.122092
UNC5CL	-0.12234
CR1L	-0.123346
PROKR1	-0.123572
SH3BP5	-0.123752
DPH1	-0.123808
CHMP2A	-0.125541
OR11A1	-0.12582
MYH11	-0.126651
AURKB	-0.127008
MED30	-0.129175
YARS	-0.130994
WDR91	-0.131747
TUBD1	-0.132127
LSG1	-0.132809
SPN	-0.133063
HIST2H2AA4	-0.133265
C1orf131	-0.134617
MBNL1	-0.1351
NR1H3	-0.135401
TUFM	-0.136388
TADA3	-0.136401
MVK	-0.136821
FANCG	-0.137247
C1orf167	-0.138477
JMJD6	-0.140555
ZHX1	-0.14071
DDX58	-0.141196
DMRT3	-0.141397
NOC2L	-0.141497
MRPL43	-0.143635
NRIP1	-0.145152
DPH6	-0.146195
DDB1	-0.146391
THOC1	-0.147075
ACTR3	-0.147377
CMTM3	-0.147823
SSB	-0.147983
DIMT1	-0.148576
CENPQ	-0.149187
SLC7A1	-0.149821
RANBP1	-0.150464
FA2H	-0.152177
NOP14	-0.152231
TRMT5	-0.152515
GRIP1	-0.152832
USP22	-0.153588
IFNL2	-0.154095
POLG	-0.154401
NDC80	-0.154837
IGIP	-0.155621
OPRL1	-0.156079
NCBP1	-0.156428
UPF2	-0.158337
FASTKD3	-0.159707
CCT7	-0.15995
UMPS	-0.160585
PWWP2A	-0.161516
GOLGA8H	-0.163444
DEF8	-0.164751
RPL5	-0.166106
DOHH	-0.166797
SNRNP40	-0.16761
CFAP20	-0.167985
TCL1B	-0.169147
ASCC2	-0.169255
SAMM50	-0.169323
GEMIN4	-0.170797
ERVV-1	-0.170964
MMS22L	-0.171097
CERS2	-0.172929
CENPN	-0.174573
PPP2R1A	-0.174697
ZC3H4	-0.174807
SLC11A2	-0.174836
PEMT	-0.176325
B3GAT1	-0.176344
ATF6B	-0.17662
IREB2	-0.177786
NELFA	-0.179174
SCRT2	-0.179658
PPIE	-0.179801
MPHOSPH10	-0.180246
RPL36A	-0.180939
TCEB1	-0.181066
NMD3	-0.181847
IPO9	-0.184794
RPL17	-0.185313
TRIAP1	-0.186347
LTB4R	-0.187281
SAC3D1	-0.187343
ESRP2	-0.188674
NOP58	-0.188678
AKR1B15	-0.1888
DDX27	-0.189175
GFRA2	-0.189743
OGT	-0.19046
PIK3R1	-0.190623
LRFN3	-0.190862
NDUFC2	-0.191207
CEP350	-0.191648
ARHGAP20	-0.192434
TMEM208	-0.192835
C17orf78	-0.193223
TUBGCP2	-0.193949
ABCB7	-0.194277
PRIM1	-0.19436
QARS	-0.196277
GOLGA6L9	-0.197121
SSU72	-0.198726
SLC31A1	-0.199724
SULT6B1	-0.200123
HAUS5	-0.200209
BACE1	-0.201263
DLK2	-0.201283
PRIM2	-0.202251
GFM1	-0.203101
ETV4	-0.203185
PPP1CB	-0.203233
SYT9	-0.203253
USP14	-0.20378
LYSMD4	-0.203913
PSIP1	-0.204297
PEX5	-0.204342
TAF1A	-0.204602
ESPL1	-0.204644
FARSA	-0.204821
RAD50	-0.208828
SLTM	-0.209743
C10orf2	-0.209868
PDS5A	-0.210485
PDPK1	-0.21085
C12orf45	-0.21102
LANCL3	-0.211283
S1PR3	-0.211596
WNT5B	-0.212177
IGSF11	-0.212306
LTV1	-0.213604
EIF2B4	-0.215277
UBE2N	-0.215537
SH3GL2	-0.215727
CDSN	-0.215989
GMEB1	-0.216444
KIF5C	-0.216448
MRPL21	-0.218622
NXF5	-0.218795
ATP5G2	-0.219024
NEDD8-MDP1	-0.220145
VMP1	-0.220405
ARL4D	-0.221934
ICMT	-0.222197
NDC1	-0.222301
TMA16	-0.222352
STAG2	-0.222378
NMT2	-0.2225
MOSPD2	-0.22328
KIAA0391	-0.223643
USP17L19	-0.224839
EHMT1	-0.224919
FHIT	-0.225551
TBC1D3K	-0.226375
ARID3C	-0.226653
ATP2A2	-0.226935
SLC25A26	-0.227897
CTRB2	-0.228775
ASB7	-0.228807
ZMAT2	-0.228868
PLA2G3	-0.228955
ORAOV1	-0.229352
CD47	-0.229735
COX16	-0.229778
PPIG	-0.230032
EIF2B5	-0.230454
VPS72	-0.231335
SLA2	-0.231459
TBXA2R	-0.232716
VPS45	-0.233047
ATP5D	-0.233469
COL2A1	-0.233882
BOLA3	-0.233921
ACER1	-0.234306
POTEE	-0.234503
CDK9	-0.235108
SMC4	-0.235197
C19orf40	-0.23549
MAPK6	-0.236175
PPA2	-0.237114
PNISR	-0.238853
NPY	-0.239075
NXNL2	-0.241839
STIP1	-0.241993
SCML1	-0.245335
PTAR1	-0.246045
RAE1	-0.246045
GPN2	-0.246045
LOC100507462	-0.246045
ZNF335	-0.247498
SCUBE1	-0.247708
RPN2	-0.248129
SMARCC1	-0.248818
BMS1	-0.249618
GPANK1	-0.250234
AFF3	-0.25072
OSTM1	-0.25089
ZNF891	-0.251347
TMEM184A	-0.252642
INTS8	-0.252787
SNAPC5	-0.25279
UBA3	-0.252921
RABIF	-0.252981
LYPD8	-0.25342
ISYNA1	-0.253453
CKAP5	-0.253889
NACA	-0.254024
EPG5	-0.254801
C19orf68	-0.255089
COX14	-0.256544
ARID1A	-0.256883
DDX50	-0.257031
GATB	-0.258011
PRPF40A	-0.258205
RPL35A	-0.25878
ANAPC10	-0.259281
PTPMT1	-0.259428
ENO1	-0.261546
EXOC8	-0.262256
TRAPPC4	-0.262712
NSMCE2	-0.263428
TARS2	-0.263492
AMMECR1L	-0.263869
STATH	-0.263882
ZNF554	-0.264484
SMARCA5	-0.26514
RPL30	-0.265282
UQCRC2	-0.265702
STEAP3	-0.266308
THUMPD1	-0.266612
REV3L	-0.266955
STS	-0.267709
MFN2	-0.268851
S100A11	-0.269797
PFAS	-0.269829
GINS3	-0.271582
CD72	-0.272071
SF3B1	-0.273181
H1FNT	-0.273892
ABHD17A	-0.274028
NLRP8	-0.274396
INTS4	-0.275489
GOLGA6L1	-0.275492
ALG1L2	-0.276529
C16orf59	-0.277009
KAAG1	-0.277614
PTBP1	-0.277666
MED18	-0.278467
APOE	-0.280687
HMGB1	-0.280696
GID8	-0.280924
GTF2A2	-0.281296
RTN4IP1	-0.281844
BIN1	-0.282389
PLOD1	-0.28359
OR8H2	-0.283671
SMG5	-0.284244
ZNF529	-0.284385
STARD3	-0.285663
MFAP3L	-0.286428
LOC102724862	-0.287276
NIPBL	-0.28767
MAFF	-0.287807
ATP5E	-0.288843
PHF5A	-0.289411
PAPOLG	-0.289732
DNAH3	-0.290804
TUT1	-0.290818
MED9	-0.290981
HMGCS1	-0.291346
ING5	-0.291381
ANKLE2	-0.2926
F7	-0.292874
MED4	-0.293686
PGP	-0.293702
FAM135B	-0.293758
USH1C	-0.294814
KCNC4	-0.295296
TNFSF18	-0.29637
SLC2A3	-0.296747
NCSTN	-0.297226
NDUFB9	-0.297655
AP3M2	-0.297708
RSPO2	-0.298391
SARNP	-0.298623
FPGS	-0.298818
SMC5	-0.299199
DHX36	-0.299346
RFX8	-0.299423
ATP1A1	-0.299701
COQ3	-0.300395
PNRC1	-0.300632
CENPF	-0.301402
TSHZ3	-0.302933
UBXN7	-0.303945
CFL1	-0.304312
TARS	-0.304344
METTL2B	-0.304845
ISCU	-0.306178
HIST1H1E	-0.306987
CST1	-0.307395
CAPN3	-0.307444
RND2	-0.308741
KIF18A	-0.30881
ANAPC13	-0.309174
ABCE1	-0.311001
TMPRSS13	-0.311193
PGF	-0.31163
NT5C1B	-0.311909
SMAD2	-0.312402
EIF6	-0.312678
SCO1	-0.312921
TMEM74	-0.313577
PHF12	-0.315606
VCP	-0.316031
DHDDS	-0.316033
MRPL13	-0.31606
ALDOA	-0.316188
E2F1	-0.316301
PHACTR2	-0.316999
LUC7L2	-0.317426
SPRR2E	-0.317432
SLCO3A1	-0.317552
FAM160B1	-0.317744
NF1	-0.317952
APOO	-0.32042
NDUFAB1	-0.321325
DROSHA	-0.321623
GUCA2A	-0.322046
CNOT11	-0.323304
FES	-0.323436
MBTPS1	-0.323684
GTF3A	-0.323684
RPL23A	-0.324816
PNMA1	-0.326782
RIOK1	-0.32727
PCGF5	-0.327589
ARFGAP3	-0.328045
METTL5	-0.328606
TP53BP2	-0.328644
PEX11B	-0.329454
GUCY2F	-0.329494
CAPZB	-0.329909
LSM8	-0.330244
MIA3	-0.330251
LRPPRC	-0.330291
CIB2	-0.331215
MRPS6	-0.33162
TAF1C	-0.331655
SFRP5	-0.33195
NOP56	-0.332506
LPPR4	-0.33251
GPR37L1	-0.333181
CSF2RB	-0.33353
NAA38	-0.333607
SLC27A2	-0.33397
OR51G2	-0.334204
PDYN	-0.335065
ZNF721	-0.335175
GOLGA6L4	-0.335707
KIDINS220	-0.335976
PIWIL3	-0.33629
DPP7	-0.337282
CEACAM21	-0.337461
GTF2F1	-0.338365
LNX1	-0.338902
CT45A5	-0.339102
RPUSD4	-0.339142
SACM1L	-0.339624
PCNA	-0.339858
PSMD7	-0.339952
IDH3A	-0.340599
MAB21L1	-0.340767
THOC3	-0.340939
CXorf58	-0.343036
FANCI	-0.343946
RHEB	-0.344385
HLA-DMB	-0.344672
RPS24	-0.345158
HNRNPA1	-0.345817
TRAP1	-0.345936
PDSS2	-0.346228
PDCL	-0.346562
TTC9	-0.346762
RASSF1	-0.346864
USP9X	-0.34771
ISM2	-0.347753
RABGGTA	-0.349947
ZSWIM2	-0.350338
SKP1	-0.35055
SMC1B	-0.3508
RPAP2	-0.351384
PRMT3	-0.35238
AAR2	-0.352678
URI1	-0.352716
C9orf171	-0.352754
GMPS	-0.353107
FAM92B	-0.353397
BAGE2	-0.353809
SLA	-0.354074
CCNG1	-0.35409
EXOC4	-0.354466
DDX3X	-0.355135
HIF1A	-0.35533
CASP10	-0.355536
ARHGEF17	-0.357241
RPS2	-0.357241
GRPEL1	-0.35776
RABGGTB	-0.359483
EPM2A	-0.359758
MAK16	-0.360037
CDC27	-0.36091
NOL11	-0.361989
WDR44	-0.36291
HGC6.3	-0.363278
NFS1	-0.364244
RNF115	-0.364602
SLX4IP	-0.364936
CHRNA6	-0.365602
ANO9	-0.366143
MAPK1	-0.36813
IFIT2	-0.368401
CHMP1A	-0.369833
CSE1L	-0.370755
ST20-MTHFS	-0.370912
CHURC1-FNTB	-0.371317
IPO13	-0.371429
LSM1	-0.373096
CIAO1	-0.373359
PSMB4	-0.373872
RELT	-0.374285
DDX52	-0.37475
MAPKAPK5	-0.375201
CTC1	-0.375451
SDHAF2	-0.375478
NT5E	-0.376034
ATP6V0D1	-0.377562
OAZ1	-0.378485
FTH1	-0.378671
NOC4L	-0.379051
SIRT1	-0.379253
SPESP1	-0.380514
CTAGE9	-0.380817
POP4	-0.381001
TACC3	-0.381259
PROM1	-0.381423
PSMC4	-0.381696
TBC1D4	-0.382046
SOCS4	-0.38239
TUBE1	-0.382511
RPL3	-0.382827
UFD1L	-0.383082
LOC101928093	-0.383281
POLR3K	-0.383319
LIMS1	-0.383553
KCNJ1	-0.383862
SRF	-0.384465
KLHL11	-0.385359
HS3ST4	-0.385432
WDR54	-0.385552
NUP98	-0.385692
AURKA	-0.385806
NPRL3	-0.386124
OGDH	-0.386158
TAF8	-0.386688
ZNF705E	-0.386758
MRPL11	-0.389783
RPS12	-0.390373
GNB1L	-0.390919
LRRIQ1	-0.39116
DMKN	-0.391698
CPO	-0.392268
TCEB2	-0.394001
LRR1	-0.396546
ZNF391	-0.3967
COQ10A	-0.397072
TTC31	-0.397102
BRIP1	-0.397375
MED23	-0.397588
TRABD	-0.398156
EIF3H	-0.398344
ATP2B1	-0.398378
SOX5	-0.39851
DCP2	-0.399116
CEBPA	-0.399125
DMRT2	-0.39984
CMTR2	-0.4011
UBE2M	-0.401646
LAMA1	-0.401724
ALKBH8	-0.401879
ASTL	-0.40292
PTCD3	-0.403099
SNX20	-0.403194
MEI1	-0.403245
STRAP	-0.403363
GEN1	-0.403646
ATAD3B	-0.403914
ERCC3	-0.404175
PRPF4B	-0.405191
GALNTL6	-0.405612
ATP6V1F	-0.405999
ELAC2	-0.406273
IL10RA	-0.406602
SLC25A51	-0.406872
PPM1B	-0.406894
GPR75-ASB3	-0.407248
CAPN5	-0.408129
VPS37A	-0.408302
MRGPRX3	-0.408392
SF3B4	-0.408732
DCTN4	-0.409096
RBM8A	-0.409524
RPS26	-0.409627
CCDC101	-0.410458
UBA52	-0.410684
PGM3	-0.410699
MYO3A	-0.410939
CTSL	-0.411272
COA5	-0.411648
ATP8B1	-0.41171
PLK4	-0.412003
USP30	-0.412319
PPAT	-0.412357
SUZ12	-0.412773
RPL10	-0.414028
LYRM4	-0.414088
NOP16	-0.414724
TBCA	-0.416473
TNFAIP8L3	-0.416987
RPS25	-0.418236
TELO2	-0.419174
TAC3	-0.419222
CD276	-0.419675
LPCAT4	-0.420446
ITGB3	-0.420873
CLN3	-0.421058
GPR151	-0.421288
CTU1	-0.421616
CATSPERD	-0.421676
STRA13	-0.422503
WBSCR22	-0.422973
RPS29	-0.424306
ATMIN	-0.425155
FNDC9	-0.425248
CPSF3	-0.42545
KSR2	-0.425464
DCTN1	-0.425747
EIF4G2	-0.42579
SP1	-0.426033
ATAD5	-0.426358
EDRF1	-0.426454
DDOST	-0.426524
CENPJ	-0.426943
ASPDH	-0.427574
DIEXF	-0.427774
MEF2B	-0.428628
VPS52	-0.429161
CCNA2	-0.429172
YRDC	-0.429213
DDX6	-0.429337
DENND4C	-0.4301
CENPA	-0.431229
CEP290	-0.431289
PCDHB8	-0.431985
ECD	-0.434067
HIST1H2BD	-0.434233
LOC100505478	-0.434537
CRABP1	-0.434775
RPL28	-0.434936
TIMM9	-0.435821
CD200R1L	-0.435899
U2SURP	-0.436093
PGS1	-0.436642
RPL37A	-0.436698
SEPHS2	-0.436893
TRAPPC8	-0.437612
ITPA	-0.43763
DCAF7	-0.438089
MTCH2	-0.438562
USF2	-0.44078
PTTG2	-0.441415
MSL3	-0.441963
SLC5A8	-0.442418
EMC4	-0.442588
OTUD7A	-0.443265
SPDYE6	-0.443345
HOXC12	-0.443381
KAT7	-0.443475
MRTO4	-0.443545
RNF31	-0.444011
FAM173A	-0.444722
PELP1	-0.444873
POLD4	-0.445034
MMGT1	-0.445251
NCOA4	-0.446079
FAH	-0.44617
SLC35A2	-0.446326
DHRS7B	-0.446396
C3orf20	-0.447528
EIF4B	-0.448145
INTS9	-0.448601
C2orf61	-0.449038
RPS3A	-0.449224
SHFM1	-0.449567
MED19	-0.449869
PAGR1	-0.450297
HEATR5B	-0.450444
DCTN6	-0.450511
PRPF19	-0.452643
AK6	-0.453099
PPP1R35	-0.453564
AHSA2	-0.454092
SLC35F2	-0.455176
TSC22D2	-0.455227
EDIL3	-0.455521
FPR3	-0.455671
MRGPRE	-0.456348
SKIV2L2	-0.456466
SIRPD	-0.456505
GFM2	-0.457135
MED10	-0.45819
PIKFYVE	-0.458251
SLFN13	-0.459052
GALNT5	-0.459944
DHX15	-0.460083
OR5AU1	-0.460104
EP400	-0.460549
HK1	-0.460565
CEACAM19	-0.460584
PRDM14	-0.460919
BCL7A	-0.461041
ATRIP	-0.461114
ACTL6A	-0.461441
CHD1	-0.461791
RGMA	-0.46202
WDR83OS	-0.462219
PKM	-0.462965
ZNF552	-0.463738
EXOSC5	-0.464434
TGFB1	-0.464723
GET4	-0.46523
COPB1	-0.465287
EMC1	-0.465358
PMF1-BGLAP	-0.465914
EML5	-0.466595
EZH2	-0.466608
RER1	-0.466733
PABPC1L2B	-0.46686
AIF1	-0.46772
LUC7L3	-0.468105
POLR1B	-0.468437
ITM2A	-0.469792
FDXR	-0.470784
TPT1	-0.471823
NEDD1	-0.472631
PRKRIR	-0.472631
SLCO2A1	-0.473008
FGGY	-0.473517
THAP4	-0.473967
CNEP1R1	-0.47419
CLDN1	-0.474593
SNRPC	-0.474625
MRPL34	-0.475167
TMED7	-0.475761
ENTHD1	-0.476131
SOX8	-0.47652
PPP1CC	-0.47661
ZNF502	-0.477244
RPL13A	-0.477328
CPLX3	-0.478586
MBIP	-0.479204
MRPL27	-0.479399
LAMTOR2	-0.479642
CENPI	-0.479649
PLD2	-0.480029
KIAA0100	-0.480459
C2orf83	-0.480698
EEF1G	-0.481058
VSIG10	-0.481529
GSK3B	-0.481575
ORC4	-0.481581
PSTK	-0.48167
GBA	-0.482374
CPSF3L	-0.482831
KRTAP25-1	-0.483044
KIAA0196	-0.484424
NDUFS8	-0.484524
PSMA1	-0.48501
UQCRC1	-0.485562
ACVR1B	-0.485567
FRMD3	-0.485844
WARS2	-0.486489
CCDC87	-0.486814
HSPA8	-0.487924
EIF3G	-0.488155
EHBP1L1	-0.488353
ZDHHC9	-0.488758
POLR2B	-0.488758
XRN2	-0.489602
ILF2	-0.489774
LSM6	-0.489822
RMI1	-0.49026
XPNPEP1	-0.490796
RPS5	-0.4908
PRSS48	-0.490873
ACPP	-0.491779
MROH7	-0.491971
TLR4	-0.492084
PSMD1	-0.493781
NOL12	-0.494345
MPND	-0.49436
ARHGAP1	-0.494795
KIF23	-0.495105
ALG12	-0.4952
SIGLEC8	-0.495904
ARTN	-0.495944
RPS14	-0.496136
WDR3	-0.496291
YIPF5	-0.496573
SUMO2	-0.4976
PEX19	-0.497968
AQR	-0.498347
PRKCSH	-0.498913
TIPIN	-0.49898
BRAT1	-0.500106
SLC29A4	-0.500382
ENPP1	-0.500703
SNX7	-0.501257
LRRC38	-0.501668
ERCC1	-0.50184
RPL10A	-0.501994
PEX10	-0.502207
IER5L	-0.502271
NDUFA11	-0.502531
RAB19	-0.503686
CINP	-0.503689
SSX5	-0.504534
CMYA5	-0.505385
SF3A1	-0.505403
PRPF8	-0.505467
PGLS	-0.505807
ZNF384	-0.506015
P3H3	-0.50757
HUWE1	-0.507798
SMARCD2	-0.508381
LAIR2	-0.508535
APEX1	-0.509175
RXRG	-0.509254
BUD31	-0.509445
RCCD1	-0.5101
GAGE12C	-0.510226
LGALS3BP	-0.510357
KDSR	-0.511302
CA9	-0.511315
RASGRP2	-0.511685
UBR3	-0.511737
DPH7	-0.512292
FRG2	-0.512376
HGS	-0.512628
THSD4	-0.512664
MARCH5	-0.512761
SNX30	-0.513033
GNPNAT1	-0.514345
SSR1	-0.514693
OR4C11	-0.514903
NRF1	-0.515301
PIK3R2	-0.515638
HIST1H2BJ	-0.515835
MRPL2	-0.516056
ATG9A	-0.516237
PPAN	-0.516411
HNRNPC	-0.516744
MYLK2	-0.51707
MIXL1	-0.517173
SLC25A19	-0.517574
LINC00452	-0.517579
THAP11	-0.51775
NFIL3	-0.517818
SNAPC3	-0.518762
UTP6	-0.519958
KDM4C	-0.520732
BEST4	-0.52178
STRA8	-0.521833
FIGF	-0.522301
PF4V1	-0.523282
SOD1	-0.523461
CIRH1A	-0.523666
BBS12	-0.523812
FAR1	-0.524226
IRX6	-0.52437
DPH5	-0.52501
P2RX2	-0.525091
SBK3	-0.525295
RREB1	-0.525475
FAM120C	-0.52562
SRFBP1	-0.525847
NHEJ1	-0.527682
FDPS	-0.527786
PACRGL	-0.529094
DOLPP1	-0.52919
PPP1R10	-0.529241
SLC16A1	-0.530284
POLK	-0.530321
GOLGA8K	-0.533328
EEF1B2	-0.533949
GTPBP4	-0.53507
EIF4E2	-0.536353
OR4C6	-0.536633
JKAMP	-0.537058
UXT	-0.537223
CELF6	-0.537477
DPF2	-0.537724
GAL3ST4	-0.537746
IPPK	-0.537937
TCEA1	-0.538111
COA7	-0.538526
CHD8	-0.538765
NAPA	-0.539813
STK19	-0.539985
PSMC6	-0.540354
POTEF	-0.540445
PCDH8	-0.540697
VAMP1	-0.540725
ENTPD7	-0.540813
POU2F1	-0.541107
SMG6	-0.54156
RPS27A	-0.541642
PWWP2B	-0.54165
DHRS4L2	-0.541898
C16orf86	-0.542683
SPOCK1	-0.542833
SMEK2	-0.542935
EIF5	-0.543085
NEK2	-0.543163
ZRSR2	-0.543307
GCOM1	-0.54362
ZNHIT1	-0.54385
RPS7	-0.54385
SMU1	-0.544192
HAUS1	-0.544206
ACOT4	-0.544409
POTEB2	-0.545311
WDR13	-0.545641
MPZL3	-0.545845
POLR3E	-0.545959
NUTF2	-0.546241
OR51B4	-0.547387
RPL6	-0.547709
METTL3	-0.548507
LIG3	-0.548639
ZPR1	-0.548656
POP7	-0.549821
KMT2C	-0.549951
METTL25	-0.549975
SLC2A1	-0.549988
RECQL4	-0.550128
ASUN	-0.550214
C9orf156	-0.550912
PAIP2B	-0.55133
SDHAF3	-0.551896
CAV2	-0.55191
IDI1	-0.552042
ANKFN1	-0.552575
RIMBP3	-0.55372
SPATA16	-0.553854
COPS5	-0.553923
NBR1	-0.554054
PMPCB	-0.554266
ZBED6CL	-0.55482
DIO3	-0.554954
S100A5	-0.555231
MAGEA9	-0.555434
PGAM1	-0.55577
SENP8	-0.556309
CDK10	-0.556718
EIF3L	-0.557103
SIRT3	-0.55711
UBALD2	-0.557684
NACAD	-0.558404
SKP2	-0.558648
BARD1	-0.559004
AHRR	-0.559187
AHCY	-0.559292
FGF2	-0.55964
RASA1	-0.56001
ZNF764	-0.560596
FBXO21	-0.560887
RBBP4	-0.561064
OR2A7	-0.561174
CLDN4	-0.561278
PXDC1	-0.561436
MMP14	-0.561955
METTL1	-0.562125
RCC1	-0.562289
DBNL	-0.56257
NAA35	-0.562868
TRIM49B	-0.56377
RAD51C	-0.564146
USP17L30	-0.564327
TSC1	-0.564995
OR10A4	-0.565161
PAQR6	-0.565458
TFEC	-0.565827
HTT	-0.56634
KRTAP5-5	-0.567139
LDHAL6B	-0.567323
NUBP1	-0.567467
ZNF148	-0.567932
SLC1A2	-0.567974
WDR49	-0.567991
ICE1	-0.568167
HEXIM1	-0.568244
LSM10	-0.568924
GLG1	-0.569446
ZC3H12D	-0.569502
HINT3	-0.570068
SLC3A2	-0.570414
NADSYN1	-0.570644
YEATS4	-0.57069
ACLY	-0.571556
PPRC1	-0.57282
RNF145	-0.572829
MRPS5	-0.573202
BOLA2	-0.573591
ERCC4	-0.573952
S100A6	-0.573972
KDELR1	-0.575011
APH1A	-0.575056
MBLAC2	-0.575156
PIGB	-0.576752
FBXO6	-0.577232
PHKA2	-0.578275
NCAPG	-0.578603
SMIM19	-0.579121
PTPN11	-0.579176
TYRO3	-0.579202
KRTAP9-9	-0.579533
MTHFD1	-0.579566
GNL3L	-0.580179
ADAMTS4	-0.580478
MEF2C	-0.580605
ACSM2B	-0.581193
AGPAT3	-0.58178
MAP4K2	-0.581816
SNRNP70	-0.582001
SLC35E3	-0.582225
GPN3	-0.582423
ORC1	-0.583368
FOLH1	-0.583564
OR9Q2	-0.584046
RAD51B	-0.584097
MTPAP	-0.584126
NPIPA1	-0.58431
MRPL37	-0.585081
HIST3H2A	-0.586147
TCEAL3	-0.586512
ZNF774	-0.586669
FGD2	-0.58678
CARM1	-0.58782
PCDH12	-0.587909
C1orf122	-0.587941
B4GALT6	-0.588371
SLC27A1	-0.588908
SMAD7	-0.589295
WDR5	-0.589469
ZNF735	-0.589547
DGCR14	-0.590073
RPE65	-0.590875
YME1L1	-0.591472
BCS1L	-0.591946
RPL36	-0.591984
SLU7	-0.592209
MT4	-0.592675
BCL2L10	-0.593111
CLNS1A	-0.593738
RPL36A-HNRNPH2	-0.594327
PSMA7	-0.594349
ATP5C1	-0.594487
CDC73	-0.594544
GTF3C1	-0.595557
SASH3	-0.596458
PPP2CA	-0.597424
DERL1	-0.597619
IFIT1B	-0.597662
PPP1R7	-0.598317
NVL	-0.598438
PARD3B	-0.598659
KMT2E	-0.599153
CCDC126	-0.599279
KRT4	-0.599447
TFAP4	-0.599965
COPS2	-0.600306
ZMYM4	-0.600885
PTK2B	-0.600926
PMP2	-0.600942
HTR1F	-0.601136
DKC1	-0.601292
CEND1	-0.601468
PFDN6	-0.601521
TERF2	-0.601973
PCBP4	-0.601986
ASB14	-0.602374
NPIPA2	-0.602704
SF3A3	-0.602878
PRKCB	-0.602893
THY1	-0.603218
HAGHL	-0.603344
GAL	-0.603464
ZNF274	-0.604572
HIST1H2AI	-0.604723
NAPG	-0.605113
WDTC1	-0.605114
LRRC75B	-0.60515
HIST1H2BF	-0.605504
DDX21	-0.605819
CEP97	-0.606118
GIMAP1-GIMAP5	-0.606661
RTCA	-0.606715
PHB	-0.607278
TNPO1	-0.607592
FAM177A1	-0.609059
CPS1	-0.609696
CHST2	-0.610479
ZKSCAN1	-0.61075
SNRPD1	-0.610788
UROD	-0.610793
TAF13	-0.611004
ABT1	-0.611299
EEF1A1	-0.611737
CPAMD8	-0.611823
MRPL55	-0.611827
TMEM186	-0.612141
WARS	-0.612197
MED17	-0.612273
CREBBP	-0.612305
RNASE9	-0.613139
DMRTA1	-0.613146
PSMC2	-0.613175
TOMM20	-0.613717
C17orf99	-0.614014
KCNH1	-0.614264
SF3B5	-0.614528
RPS28	-0.614755
C1orf105	-0.615112
C16orf96	-0.61542
RAD51D	-0.615438
BAZ1B	-0.615564
HSPD1	-0.616159
CDK6	-0.61648
MRPL17	-0.616689
DHX30	-0.616956
MBTPS2	-0.617066
FAM96B	-0.617875
KAT2A	-0.618163
POLR3A	-0.618408
KIAA0195	-0.618677
C11orf1	-0.618702
PUF60	-0.619298
ATP9B	-0.619686
TIAF1	-0.619708
TAF12	-0.620271
SGPP2	-0.621141
RPL9	-0.621285
LRRC69	-0.621659
NARS2	-0.622333
OAZ3	-0.622644
MPDU1	-0.622703
ZNF441	-0.622786
DOCK1	-0.62279
FAM156B	-0.622965
ZNF580	-0.623375
PLCB1	-0.623988
CLASP2	-0.624157
EIF3B	-0.624298
EPS15	-0.624557
OPA1	-0.625032
KBTBD13	-0.625476
CT47A6	-0.625497
REXO4	-0.625511
FOXO4	-0.625523
CHCHD4	-0.62592
LIPT1	-0.626013
CALHM1	-0.626047
CARD18	-0.626179
ARF6	-0.626357
HIST1H2BL	-0.627688
GPCPD1	-0.627869
DLL4	-0.628121
DHX33	-0.628535
KDF1	-0.628723
TTI1	-0.629262
GNL2	-0.6293
C2orf70	-0.629898
SYN1	-0.629993
OR6K3	-0.630071
YWHAZ	-0.630172
NEDD8	-0.630382
PCDHGB2	-0.630627
MOXD1	-0.631402
NPIPB3	-0.63164
KRT33A	-0.631686
RAB11B	-0.631806
GTF2E1	-0.63188
AK2	-0.632031
TUBA1C	-0.63287
SLC18A1	-0.633267
ARGLU1	-0.634292
CEP192	-0.634374
FANCD2	-0.634621
FOXN4	-0.634647
FAM84B	-0.634823
SEPHS1	-0.634849
C12orf76	-0.635078
CMTM1	-0.6356
NOL4L	-0.636339
GADL1	-0.637083
TRIM6-TRIM34	-0.637213
FNTB	-0.637249
ALG6	-0.637381
DNAJB11	-0.637597
NRAS	-0.637861
THAP2	-0.638029
SLCO6A1	-0.638167
CDNF	-0.638392
SRSF10	-0.639638
FAM96A	-0.639716
NOC3L	-0.639968
SLC14A1	-0.640114
ASPH	-0.640164
RNASEH2B	-0.640229
FZD9	-0.640293
MTG2	-0.64041
SASS6	-0.640723
PPIL4	-0.640761
SPTLC2	-0.640761
DCST2	-0.640978
XYLB	-0.641207
GCN1L1	-0.641466
HIGD1B	-0.641504
BRMS1	-0.641897
CYP4A11	-0.642242
WBP5	-0.642256
SATB2	-0.64237
KRTAP6-3	-0.642412
ZNF574	-0.642626
RGPD3	-0.64315
GZMM	-0.644113
HN1L	-0.644282
GOLGA6D	-0.644675
BEGAIN	-0.645077
THAP3	-0.645105
DDX46	-0.646005
ZC3HAV1L	-0.646024
MEIOB	-0.646249
HIST1H2AL	-0.646496
USP17L22	-0.646593
DERL2	-0.647577
ZSCAN1	-0.648014
LGALS3	-0.648242
NAMPT	-0.649216
SLC30A5	-0.651432
WDR70	-0.651463
AHCYL1	-0.652845
NCAPH2	-0.653046
YBX1	-0.653267
RBM15	-0.654837
RUVBL2	-0.654845
GHR	-0.65488
FKBP8	-0.655508
NDN	-0.655611
C1orf195	-0.656073
ABCC5	-0.656079
INTS10	-0.656346
VPS13B	-0.656418
MTMR11	-0.656435
VPS13D	-0.656455
RANBP17	-0.656893
GLUD2	-0.658232
USP39	-0.658259
ALG1	-0.658394
C4A	-0.658463
RTEL1	-0.658674
[truncated: 17,117 more rows]

## Sheet: Figure 3b
Statistical source data - Figure 3
Figure 3b: Cell viability in ARMH3 and PITPNB KOs
Concentration	Normalized viability (%)
[W7] / M	AAVS1_sg1			AAVS1_sg2			ARMH3_sg1			ARMH3_sg2			ARMH3_sg3
1e-05	0.795533	0.80577	0.792608	0.703979	0.67733	0.658454	3.97324	3.69179	3.52952	3.48834	3.30646	3.32546	3.92142	3.7698	3.35608
3.33334e-06	1.26203	1.37025	1.31175	1.07485	1.11815	1.04375	7.31513	7.33795	7.19342	7.20471	7.14771	7.37845	7.8968	8.21545	7.69379
1.11112e-06	2.29739	2.42462	2.68492	2.16079	2.13637	1.88653	26.6298	25.8552	26.782	27.3421	26.5521	26.9322	33.0224	33.4027	35.8632
3.70374e-07	7.9078	7.11519	8.68798	7.44064	7.42621	7.24632	67.8329	67.8202	69.6978	63.1512	64.1054	60.4067	93.8648	87.1526	86.6065
1.23455e-07	64.2057	57.7924	61.7927	53.4702	57.9956	63.8945	100.189	101.165	97.584	95.4204	95.0308	92.1492	121.665	113.606	104.199
4.11519e-08	113.029	109.294	105.059	88.8297	107.738	109.629	119.872	108.181	117.672	112.808	109.656	108.41	120.01	110.966	99.8754
1.37173e-08	112.329	93.6667	102.664	100.24	116.933	110.702	117.356	120.432	120.263	118.032	117.934	107.024	120.693	111.981	106.846
4.57246e-09	113.644	103.111	112.631	89.2716	113.255	106.009	112.847	118.674	114.717	116.118	109.675	100.897	118.368	105.49	104.222
1.52416e-09	105.585	97.18	92.9976	95.7401	109.05	106.729	110.174	112.909	110.093	108.369	108.454	104.273	107.641	103.853	97.4765
5.08054e-10	94.3811	93.1768	87.2944	78.6819	101.92	99.3433	97.5181	99.1066	103.375	104.352	100.721	94.9276	93.744	90.0037	79.2006
Concentration	Normalized viability (%)
[W7] / M	AAVS1_sg1			AAVS1_sg2			PITPNB_sg1			PITPNB_sg2			PITPNB_sg3
2e-05	0.953765	1.16571	1.04344	0.885598	0.921431	1.00846	2.38619	2.92232	3.34771	2.23731	2.31734	2.04392	2.35348	2.35348	2.33702
6.66667e-06	0.986373	1.17386	1.34505	0.967502	1.13643	1.44869	1.88781	1.99352	2.24775	1.76051	2.05393	1.88721	1.57996	1.84328	1.71162
2.22222e-06	1.45918	1.73634	2.12763	1.39238	1.46405	1.90429	6.12908	6.44874	5.54763	4.25123	4.05784	4.24123	3.60976	3.9883	4.82765
7.40747e-07	2.60859	3.18737	3.51344	2.38548	2.29846	3.32739	59.9882	52.3627	51.9373	36.3055	30.2104	33.2829	28.9467	31.067	28.7437
2.46911e-07	12.7495	11.5104	16.6868	14.7634	11.7892	13.8266	96.9955	94.1625	95.2776	71.4106	88.1055	84.3577	51.099	70.4398	61.185
8.23038e-08	56.7898	64.0327	70.1874	68.8872	64.6025	56.7909	100.969	93.5974	104.878	97.4148	106.129	108.947	80.4243	96.339	92.0984
2.74347e-08	92.0588	104.115	122.347	102.822	103.469	90.8812	106.354	106.082	100.156	110.295	112.171	110.647	99.4852	110.556	110.655
9.14492e-09	105.016	108.179	122.583	99.1639	99.4045	87.5129	110.613	116.074	101.504	115.894	133.282	112.739	96.0208	112.174	116.917
3.04832e-09	120.876	120.737	130.136	108.337	87.2211	98.2962	107.129	105.244	95.7873	112.311	114.53	124.006	111.121	108.082	120.724
1.01611e-09	96.0491	94.8915	109.059	105.729	102.033	92.2378	105.475	98.2301	96.2944	87.2335	112.699	100.067	81.9932	101.304	116.703

## Sheet: Figure 3c
Statistical source data - Figure 3
Figure 3c: Cell viability upon PI4K inhibition
Concentration	Normalized viability (%)
[W7] / M	no co-treatment			1 μM BF738735			1 μM MI14			1 μM PI-273
1e-05	0.397216	0.451629	0.410275	0.831287	0.957604	0.867377	1.01333	0.987809	0.998442	0.553005	0.511773	0.545729
5e-06	0.460336	0.497336	0.47013	0.998506	1.00933	0.834896	1.13773	1.26533	1.15581	0.476603	0.482667	0.49722
2.5e-06	0.634458	0.636634	0.629016	1.61926	1.39911	1.34498	1.72043	1.83633	1.82569	0.628195	0.728851	0.713086
1.25e-06	0.930465	0.981614	0.882582	3.98199	3.41417	2.90289	5.71792	4.7939	4.89173	0.995652	1.04659	1.00414
6.25e-07	1.94255	2.01002	2.62163	18.4092	15.3337	14.7111	30.4722	31.8295	31.1745	2.11622	2.07983	2.87053
3.125e-07	6.89306	7.42577	8.71155	55.9278	50.0534	42.7902	90.325	79.5277	83.5533	10.0463	8.88022	10.3021
1.5625e-07	40.2783	40.1961	35.8387	88.3076	81.5473	79.5148	99.0638	100.439	100.498	46.1056	43.1938	42.7209
7.8125e-08	93.5357	78.0851	78.0611	96.4744	89.2797	77.1851	97.8016	77.1608	107.041	68.0858	84.5183	86.0948
3.90625e-08	96.0616	108.529	95.4092	100.995	106.69	92.3155	96.5788	95.1912	104.062	84.0295	96.0168	99.7884
1.95313e-08	87.041	105.841	95.9174	85.966	76.9884	93.0253	91.4308	89.5297	97.1929	93.92	103.742	102.338
