# Supplementary material for: Orpinolide disrupts a leukemic dependency on cholesterol transport by inhibiting OSBP
Source: Nat Chem Biol. 2024 Jun 21;21(2):193–202. doi: 10.1038/s41589-024-01614-4 (PMC11782089; doi:10.1038/s41589-024-01614-4)
Supplement: Supplementary file 14 — Statistical source data. [file 41589_2024_1614_MOESM14_ESM.xlsx]

## Sheet: Legend
Statistical source data - Figure 4
Figure 4a	Thermal proteome profiling
Figure 4d	OSBP-HiBiT CETSA
Figure 4e	Fluorescence polarization
Figure 4g	Sterol transfer assay
Figure 4h	ORP4L-HiBiT CETSA

## Sheet: Figure 4a
Statistical source data - Figure 4
Figure 4a: Thermal proteome profiling (for additional data please see Suppl. Table 5)
Gene symbol	Tm(W7)-Tm(DMSO)
H4	5.15574
H2AX	4.07889
MZT1	1.98644
SRSF10	1.87763
UHRF1	1.87502
PCM1	1.86147
DDX18	1.68929
BRD8	1.67189
RBM3	1.6016
ZMYM3	1.48064
ADNP	1.43033
TM9SF4	1.38064
HNRNPA3	1.26309
HNRNPH3	1.24096
PDCD11	1.23474
ZNF326	1.23448
RRP1B	1.22906
PLEKHA5	1.2049
OSBP	1.20406
ATF7IP	1.19166
MYO1G	1.18883
GTPBP4	1.14365
HNRNPA2B1	1.10815
DENND4C	1.08337
GEMIN8	1.03884
GALNT2	1.01099
DDX20	0.964366
KEAP1	0.957696
MARK2	0.953028
GIGYF2	0.944702
HNRNPM	0.922331
HNRNPL	0.911241
HAUS6	0.899365
PPIG	0.89858
LEO1	0.896349
BRAP	0.895925
TERF2IP	0.866453
RALY	0.843708
PUM3	0.831071
GEMIN4	0.80662
DHCR24	0.79077
IPO9	0.789428
STK10	0.780173
IFIT5	0.770846
STUB1	0.768392
NIFK	0.724691
IGF2BP2	0.686944
USP10	0.678923
SCAF4	0.663359
NUMA1	0.662838
LMNB2	0.653601
PDE8A	0.644044
SEC24B	0.635499
ANKRD17	0.625671
LMNB1	0.614449
DDX3X	0.612011
PABPC4	0.602987
HDLBP	0.601673
RBM17	0.597211
DNAJC2	0.595957
GID8	0.588408
AIMP1	0.585148
SKA3	0.582065
MOB3A	0.580635
XAB2	0.57754
TRUB1	0.569176
SHQ1	0.561066
OTUD6B	0.560214
STAT1	0.554159
ARHGEF1	0.551498
NUF2	0.544783
RBBP6	0.541543
RANGAP1	0.53989
NCK1	0.538405
GEMIN5	0.521106
ARHGEF2	0.520844
DEF6	0.500186
DDX17	0.491842
GTF3C2	0.482979
ARHGAP35	0.474119
SNX3	0.460518
DUSP9	0.456963
SART3	0.448837
LARP4B	0.439024
GBP5	0.421855
EFR3A	0.397888
AACS	0.384159
TEX30	0.357968
USP28	0.26784
VCPIP1	0.253306
CDC25C	0.25307
SCRIB	0.243171
DNAAF5	0.218897
MAPRE2	0.17374
YARS2	0.161872
ANKLE2	0.087568
N4BP1	-0.21809
SACM1L	-0.23543
AP1G1	-0.5328
PI4KB	-0.63824
OXSR1	-0.70488
TUFM	-0.7348
RFC4	-0.79723
ZC3HC1	-0.8204
IMPDH1	-0.85906
IMPDH2	-0.89094
PPM1G	-0.98676
STRN4	-1.03231
MLLT11	-1.26524
SLBP	-1.78941
GPATCH2	-1.84754
RAB33A	-3.98146

## Sheet: Figure 4d
Statistical source data - Figure 4
Figure 4d: OSBP-HiBiT CETSA
	Normalized luminescence (%)
T / oC	DMSO			1 μM orpinolide
37.6	99.2547	110.065	90.6804	97.9323	103.745	98.3227
39	82.2422	95.7535	84.7958	82.4708	92.8566	77.2292
41.1	83.729	105.44	84.0695	89.5525	98.1568	99.8454
43.8	83.1729	93.4155	71.6704	83.9155	91.3094	87.9517
46.8	65.3829	72.306	60.6673	83.5934	93.2275	90.7238
49.6	29.1562	30.8472	26.6026	65.9308	75.4283	68.2637
52.5	0.74905	0.817145	0.7377	30.347	32.8165	30.308
55.3	0.170239	0.158889	0.124842	0.370919	0.38068	0.429485
58.4	0.079445	0.102143	0.068095	0.078088	0.078088	0.117132
60.9	0.056746	0.090794	0.090794	0.068327	0.039044	0.078088
63	0.079445	0.045397	0.068095	0.058566	0.039044	0.058566
64.3	0.068095	0.079445	0.079445	0.058566	0.048805	0.087849

## Sheet: Figure 4e
Statistical source data - Figure 4
Figure 4e: Fluorescence polarization
[orpinolide] / M	% Inhibition
1.25e-06	96.8	95.2	91.9355	100	95.4023	102.299
6.25e-07	100	95.2	95.1613	95.1613	100	100
3.125e-07	96.8	96.8	88.7097	87.0968	97.7011	100
1.5625e-07	84	85.6	74.1936	74.1936	81.6092	81.6092
7.8125e-08	47.2	55.2	43.5484	45.1613	51.7241	49.4253
3.90625e-08	24.8	23.2	16.129	16.129	31.0345	31.0345
1.95312e-08	10.4	8.8	3.22581	3.22581	19.5402	19.5402
9.76562e-09	2.4	10.4	0	1.6129	3.44828	0
1e-09	5.6	12	0	6.45161	-1.14942	8.04598

## Sheet: Figure 4g
Statistical source data - Figure 4
Figure 4g: Sterol transfer assay
time / min	I / Io
	LD+LA	GST-OSBP (ORD)	500 nM OSW-1	500 nM orpinolide
0	1	0.966816	1	1
0.2	0.993732	0.973551	0.990602	0.990833
0.3	0.990391	0.992565	1.00175	1.02797
0.5	0.992965	0.985451	0.99943	0.996782
0.7	0.984732	0.978754	0.994495	0.98598
0.8	0.987778	0.980305	0.983819	0.987579
1	0.984083	0.976578	0.99188	0.982421
1.2	0.981509	0.985716	1.01382	0.987202
1.3	0.976479	0.9965	1.02055	0.992307
1.5	0.973767	1	1.02257	0.988694
1.7	0.97078	0.998486	1.02116	0.987148
1.8	0.966143	0.998524	1.01758	0.987112
2	0.965337	0.990711	1.0072	0.985512
2.2	0.961152	0.986757	1.00387	0.982385
2.3	0.958145	0.945457	0.957081	0.950928
2.5	0.959835	0.933784	0.961996	0.950263
3.2	0.956062	0.937889	0.973792	0.949221
3.4	0.955197	0.932213	0.981991	0.958927
3.6	0.959304	0.931967	0.984822	0.963061
3.7	0.958597	0.9265	0.979867	0.958801
3.9	0.959914	0.918289	0.978098	0.958963
4.1	0.96123	0.911062	0.977626	0.954901
4.2	0.96573	0.913389	0.983033	0.950839
4.4	0.961761	0.901508	0.975621	0.947459
4.6	0.964747	0.898954	0.97564	0.949526
4.7	0.964472	0.895473	0.9768	0.946363
4.9	0.963254	0.891689	0.971472	0.950874
5.1	0.965357	0.889911	0.970725	0.948142
5.2	0.969306	0.883119	0.978649	0.952025
5.4	0.965416	0.881473	0.974559	0.951036
5.6	0.965828	0.872183	0.974618	0.948987
5.7	0.965534	0.871143	0.975542	0.950317
5.9	0.965101	0.867983	0.975837	0.947783
6.1	0.962311	0.858902	0.972534	0.944062
6.3	0.960405	0.851864	0.969152	0.944637
6.4	0.962272	0.848251	0.969762	0.946758
6.6	0.958007	0.844051	0.965043	0.942516
6.8	0.958125	0.835329	0.962252	0.941959
6.9	0.960071	0.836862	0.966262	0.938921
7.1	0.962822	0.830202	0.95653	0.936405
7.3	0.964708	0.826437	0.956098	0.936135
7.4	0.965042	0.820251	0.954545	0.928783
7.6	0.962645	0.818378	0.953955	0.929251
7.8	0.966202	0.811529	0.952893	0.925656
7.9	0.969503	0.805513	0.953797	0.925242
8.1	0.965612	0.803962	0.950494	0.923211
8.3	0.963844	0.794351	0.946877	0.918969
8.4	0.962311	0.798854	0.94786	0.911455
8.6	0.961132	0.795864	0.945127	0.914349
8.8	0.959108	0.794559	0.945914	0.912067
8.9	0.956927	0.791835	0.943594	0.911168
9.1	0.956632	0.787162	0.945245	0.907375
9.3	0.95396	0.787162	0.946739	0.907034
9.4	0.950599	0.781297	0.946012	0.901767
9.6	0.953901	0.782867	0.94609	0.904068
9.8	0.953901	0.778289	0.943318	0.900365
9.9	0.955119	0.774599	0.946287	0.897938
10.1	0.956396	0.775772	0.946641	0.897741
10.3	0.955394	0.772613	0.9467	0.895224
10.4	0.959383	0.768697	0.944793	0.895296
10.6	0.961741	0.768772	0.947349	0.896572
10.8	0.962782	0.759956	0.947408	0.893301
10.9	0.962114	0.759218	0.945206	0.893265
11.1	0.963726	0.754697	0.947329	0.894685
11.3	0.963903	0.754016	0.942158	0.891108
11.4	0.962763	0.751234	0.937695	0.887675
11.6	0.963844	0.75008	0.94151	0.889993
11.8	0.964354	0.745313	0.934314	0.891288
11.9	0.964964	0.741605	0.929497	0.885194
12.1	0.962881	0.740034	0.925781	0.887315
12.3	0.963765	0.737916	0.925388	0.88266
12.4	0.961112	0.739221	0.922222	0.885356
12.6	0.961859	0.734851	0.921239	0.886686
12.8	0.96066	0.735721	0.923146	0.889652
12.9	0.956946	0.732543	0.925722	0.890712
13.1	0.956868	0.731313	0.921554	0.896339
13.3	0.954667	0.730802	0.923284	0.900886
13.4	0.958558	0.72961	0.922753	0.901246
13.6	0.953527	0.728134	0.922989	0.912444
13.8	0.953724	0.732145	0.924306	0.91408
13.9	0.953842	0.732732	0.924877	0.912822
14.1	0.957261	0.733697	0.92466	0.920065
14.3	0.959501	0.737499	0.921239	0.920227
14.4	0.955964	0.741378	0.925466	0.92544
14.6	0.959737	0.739864	0.923894	0.926824
14.8	0.961191	0.742948	0.927983	0.929502
14.9	0.962173	0.745653	0.927963	0.929466

## Sheet: Figure 4h
Statistical source data - Figure 4
Figure 4h: ORP4L-HiBiT CETSA
	Normalized luminescence (%)
T / oC	DMSO			1 μM orpinolide
37.6	93.0007	110.265	96.7346	101.112	102.225	96.6631
39	86.6867	100.385	99.4616	100.058	99.6097	89.1502
41.1	87.8404	98.8952	101.14	105.464	107.542	108.342
43.8	57.015	71.0485	63.7486	81.4616	86.4377	93.9897
46.8	6.18816	6.56574	6.77551	45.2532	45.9947	46.5216
49.6	0.314652	0.440513	0.356606	1.77578	2.26363	2.18558
52.5	0.125861	0.125861	0.251722	0.175627	0.292711	0.195141
55.3	0.146838	0.167815	0.167815	0.175627	0.136599	0.156113
58.4	0.104884	0.041954	0.167815	0.117085	0.156113	0.117085
60.9	0.104884	0.167815	0.146838	0.078056	0.078056	0.136599
63	0.083907	0.167815	0.083907	0.136599	0.09757	0.156113
64.3	0.104884	0.146838	0.125861	0.117085	0.156113	0.117085
