# Supplementary material for: Orpinolide disrupts a leukemic dependency on cholesterol transport by inhibiting OSBP
Source: Nat Chem Biol. 2024 Jun 21;21(2):193–202. doi: 10.1038/s41589-024-01614-4 (PMC11782089; doi:10.1038/s41589-024-01614-4)
Supplement: Supplementary file 16 — Statistical source data. [file 41589_2024_1614_MOESM16_ESM.xlsx]

## Sheet: Legend
Statistical source data - Figure 5
Figure 5b	Anterograde PC2 trafficking quantification
Figure 5c	OSBP overexpression
Figure 5d	CRISPR-based dropout (KBM7)

## Sheet: Figure 5b
Statistical source data - Figure 5
Figure 5b: Anterograde PC2 trafficking quantification
	PC2 at the Golgi (% of whole cell)										log10 transformed
compound	DMSO					1 uM orpinolide					DMSO					1 uM orpinolide
time / min	0	5	15	30	45	0	5	15	30	45	0	5	15	30	45	0	5	15	30	45
	0.84	1.15	18.77	41.63	61.9	5.51	1.27	19.99	19.36	51.86	-0.0757207	0.0606978	1.27346	1.61941	1.79169	0.741152	0.103804	1.30081	1.28691	1.71483
	0.73	0.59	15.99	28.4	26.56	7.33	4.33	22.07	38.35	46.89	-0.136677	-0.229148	1.20385	1.45332	1.42423	0.865104	0.636488	1.3438	1.58377	1.67108
	1.14	0.21	20.17	50.28	57.09	2.92	2.98	30.35	25.55	68.06	0.0569049	-0.677781	1.30471	1.7014	1.75656	0.465383	0.474216	1.48216	1.40739	1.83289
	0.64	0.63	24.64	40.64	40.32	13.63	9.35	27.01	31.7	59.15	-0.19382	-0.200659	1.39164	1.60895	1.60552	1.1345	0.970812	1.43152	1.50106	1.77195
	1.11	0.77	39.53	52.83	53.76	5.22	2.85	34.09	53.19	65.83	0.045323	-0.113509	1.59693	1.72288	1.73046	0.717671	0.454845	1.53263	1.72583	1.81842
	0.78	0.79	38.44	52.66	56.86	5.3	5.63	4.04	28.43	46.5	-0.107905	-0.102373	1.58478	1.72148	1.75481	0.724276	0.750508	0.606381	1.45378	1.66745
	3.08	0.58	32.09	54.2	36.57	9.04	7.23	5.81	23.33	58.73	0.488551	-0.236572	1.50637	1.734	1.56312	0.956168	0.859138	0.764176	1.36791	1.76886
	0.73	1.25	37.08	29.83	45.66	2.38	14.89	16.11	46.61	60.68	-0.136677	0.09691	1.56914	1.47465	1.65954	0.376577	1.17289	1.2071	1.66848	1.78305
	0.94	1.13	36.34	49.3	53.3	17.33	3.63	33.65	64.9	53.16	-0.0268721	0.0530784	1.56038	1.69285	1.72673	1.2388	0.559907	1.52699	1.81224	1.72558
	1.64	1.14	45.55	48.77	70.61	6.99	2.43	1.57	33.29	37.78	0.214844	0.0569049	1.65849	1.68815	1.84887	0.844477	0.385606	0.1959	1.52231	1.57726
	1.2	1.15	62.91	60.11	43.19	16.24	2.69	7.79	33.77	40.87	0.0791812	0.0606978	1.79872	1.77895	1.63538	1.21059	0.429752	0.891537	1.52853	1.6114
	1.14	1.07	31.6	59.35	52.03	9.36	2.17	37.86	41.29	66.59	0.0569049	0.0293838	1.49969	1.77342	1.71625	0.971276	0.33646	1.57818	1.61584	1.82341
	0.43	2.81	21.04	54.61	50.86	17.97	0.66	29.55	40.28	67.46	-0.366532	0.448706	1.32305	1.73727	1.70638	1.25455	-0.180456	1.47056	1.60509	1.82905
	0.41	2.74	47.88	48.31	43.61	3.96	4.98	6.56	36.87	60.02	-0.387216	0.437751	1.68015	1.68404	1.63959	0.597695	0.697229	0.816904	1.56667	1.7783
	0.29	0.64	40.46	32.53	37.87	2.27	4.22	17.39	62.76	73.51	-0.537602	-0.19382	1.60703	1.51228	1.5783	0.356026	0.625312	1.2403	1.79768	1.86635
	0.52	1.13	46.8	45.44	60.21	11.28	4.1	31.44	43.98	34.58	-0.283997	0.0530784	1.67025	1.65744	1.77967	1.05231	0.612784	1.49748	1.64326	1.53882
	0.45	0.96	48.96	50.65	47.28	15.86	2.85	7.35	28.04	61.32	-0.346787	-0.0177288	1.68984	1.70458	1.67468	1.2003	0.454845	0.866287	1.44778	1.7876
	1.37	1.67	42.66	45.22	30.66	8.36	1.27	19.04	62.31	59.16	0.136721	0.222716	1.63002	1.65533	1.48657	0.922206	0.103804	1.27967	1.79456	1.77203
	0.56	1.89	61.19	49.69	46.27	6.32	4.62	2.36	69.36	65.09	-0.251812	0.276462	1.78668	1.69627	1.6653	0.800717	0.664642	0.372912	1.84111	1.81351
	0.46	1.79	10	24.17	31.22	3.45	3.45	25.47	50.89	56.4	-0.337242	0.252853	1	1.38328	1.49443	0.537819	0.537819	1.40603	1.70663	1.75128
	0.43	3	40.6	53.33	41.75	9.61	12.28	32.76	40.95	48.95	-0.366532	0.477121	1.60853	1.72697	1.62066	0.982723	1.0892	1.51534	1.61225	1.68975
	1.7	6.62	3.5	58.26	32.99	0.79	7.78	25.47	30.98	40.8	0.230449	0.820858	0.544068	1.76537	1.51838	-0.102373	0.89098	1.40603	1.49108	1.61066
	0.56	2.94	38.16	57.52	46.18	3.27	8.41	10.22	12.54	75.26	-0.251812	0.468347	1.58161	1.75982	1.66445	0.514548	0.924796	1.00945	1.0983	1.87656
	1.12	2.43	57.43	54.15	48.25	3.38	1.59	2.22	26.04	59.6	0.049218	0.385606	1.75914	1.7336	1.6835	0.528917	0.201397	0.346353	1.41564	1.77525
	1.5	17.2	9.9	36.65	48.73	3.08	2.78	17.78	9.71	67.65	0.176091	1.23553	0.995635	1.56407	1.6878	0.488551	0.444045	1.24993	0.987219	1.83027
	1.68	1.24	6.28	32.09	60.85	4.66	5.79	22.49	40.04	60.96	0.225309	0.0934217	0.79796	1.50637	1.78426	0.668386	0.762679	1.35199	1.60249	1.78504
	0.19	1.95	25.82	29.58	70.34	1.08	14.81	32.94	22.65	68.35	-0.721246	0.290035	1.41196	1.471	1.8472	0.0334238	1.17056	1.51772	1.35507	1.83474
	1.49	11.68	14.83	58.94	58.38	1.3	1.82	31.95	56.82	63.29	0.173186	1.06744	1.17114	1.77041	1.76626	0.113943	0.260071	1.50447	1.7545	1.80134
	6.53	1.43	26.88	69.32	38.42	4.15	1.61	4.02	36.48	54.33	0.814913	0.155336	1.42943	1.84086	1.58456	0.618048	0.206826	0.604226	1.56205	1.73504
	4.24	0.45	9.31	60.86	55.09	5.29	3.91	15.98	39.2	58.32	0.627366	-0.346787	0.96895	1.78433	1.74107	0.723456	0.592177	1.20358	1.59329	1.76582
	4.26	4.62	29.51	41.69	46.31	0.89	2.2	2.88	34.57	62.16	0.62941	0.664642	1.46997	1.62003	1.66567	-0.05061	0.342423	0.459392	1.5387	1.79351
	1.03	1.83	59.64	59.94	62.06	0.41	2.45	3.01	39.54	41.22	0.0128372	0.262451	1.77554	1.77772	1.79281	-0.387216	0.389166	0.478566	1.59704	1.61511
	0.55	0.87	11.87	50.45	57.08	2.93	2.51	9.38	37.37	53.59	-0.259637	-0.0604807	1.07445	1.70286	1.75648	0.466868	0.399674	0.972203	1.57252	1.72908
	0.64	0.19	54.45	51.6	78.66	1.4	4.98	35.61	7.27	81.84	-0.19382	-0.721246	1.736	1.71265	1.89575	0.146128	0.697229	1.55157	0.861534	1.91297
	1.5	1.11	2.95	63.69	62.6	3.15	2.4	4.49	32.35	60.06	0.176091	0.045323	0.469822	1.80407	1.79657	0.498311	0.380211	0.652246	1.50987	1.77859
	1.12	1.32	14.57	33.26	55.93	0.5	2.64	2.84	63.95	62.31	0.049218	0.120574	1.16346	1.52192	1.74764	-0.30103	0.421604	0.453318	1.80584	1.79456
	1.02	2.86	0.66	53.03	55.73	1.32	1.78	1.28	2.72	87.95	0.00860017	0.456366	-0.180456	1.72452	1.74609	0.120574	0.25042	0.10721	0.434569	1.94424
	0.86	0.65	24.55	61.03	59.68	0.79	0.65	0.94	27.32	68.13	-0.0655015	-0.187087	1.39005	1.78554	1.77583	-0.102373	-0.187087	-0.0268721	1.43648	1.83334
	0.91	1.32	39.15	63.68	58.31	0.22	4.92	1.11	59.74	26.65	-0.0409586	0.120574	1.59273	1.804	1.76574	-0.657577	0.691965	0.045323	1.77627	1.4257
	0.65	2.47	35.08	35.96	61.8	1.16	10.11	39.08	61.36	45.68	-0.187087	0.392697	1.54506	1.55582	1.79099	0.064458	1.00475	1.59195	1.78789	1.65973
	4.52	1.14	45.54	43.76	59.33	0.75	3.08	41.24	50.77	30.56	0.655138	0.0569049	1.65839	1.64108	1.77327	-0.124939	0.488551	1.61532	1.70561	1.48515
	9.07	0.54	4.27	46.78	61.5	1.52	0.51	21.51	56.12	50.94	0.957607	-0.267606	0.630428	1.67006	1.78888	0.181844	-0.29243	1.33264	1.74912	1.70706
	0.67	3.6		51.85	44.74	1.81	0.34	21.48	55.93	30.03	-0.173925	0.556303		1.71475	1.6507	0.257679	-0.468521	1.33203	1.74764	1.47756
	1.78	5.07		54.69	37.43	1.1	2.27	7.91	49.18	49.42	0.25042	0.705008		1.73791	1.57322	0.0413927	0.356026	0.898176	1.69179	1.6939
	0.45	0.73		55.09	42.97	1.28	2.12	4.42	75.52	56.67	-0.346787	-0.136677		1.74107	1.63317	0.10721	0.326336	0.645422	1.87806	1.75335
	2.23	3.43		33.98	42.47		16.13	10.32	60.56	56.65	0.348305	0.535294		1.53122	1.62808		1.20763	1.01368	1.78219	1.7532
	0.67	0.89		57.91	38.01		2.27	25.89	51.65	49.12	-0.173925	-0.05061		1.76275	1.5799		0.356026	1.41313	1.71307	1.69126
	0.94			65.77	48.89		2.78	29.93	53.38	53.77	-0.0268721			1.81803	1.68922		0.444045	1.47611	1.72738	1.73054
				35.58	42.8		1.58	0.9	63.35	37.86				1.55121	1.63144		0.198657	-0.0457575	1.80175	1.57818
				50.11	31.97			1.33	74.19	60.8				1.69992	1.50474			0.123852	1.87035	1.7839
				66.82	43.6			2.94	46.61	57.32				1.82491	1.63949			0.468347	1.66848	1.75831
				47.44	35.27				51.49	66.97				1.67614	1.54741				1.71172	1.82588
				39.4	41.39				67.76	32.13				1.5955	1.6169				1.83097	1.50691
				44.34	45.12				45.05					1.6468	1.65437				1.65369
				57.45	46.55				48.35					1.75929	1.66792				1.6844
				48.29	54.94				41.57					1.68386	1.73989				1.61878
					31.61				44.62						1.49982				1.64953
					43.91										1.64256

## Sheet: Figure 5c
Statistical source data - Figure 5
Figure 5c: OSBP overexpression
Concentration	Normalized viability (%)
[orpinolide] / M	KBM7 wt			OSBPwt			OSBPM446W
1e-05	0.697546	0.72823	0.660725	1.50564	1.54207	1.40243	2.14244	2.35157	2.20533
5e-06	0.609586	0.5564	0.517534	1.30074	1.30833	1.20512	2.13952	2.76251	2.3194
2.5e-06	0.670953	0.670953	0.689364	2.02776	2.07026	1.91696	5.37	6.05661	5.95278
1.25e-06	1.08416	1.07393	0.88574	4.36818	4.35301	3.34672	22.1257	22.7231	20.8051
6.25e-07	1.84308	1.82671	2.05173	17.1919	19.8898	16.5325	59.3209	51.6344	59.3165
3.125e-07	8.47385	5.21421	5.38604	53.2666	57.6515	51.8149	79.3282	89.5534	89.3465
1.5625e-07	42.8193	33.2828	25.2078	77.8844	86.6685	75.3489	88.4303	95.2547	105.715
7.8125e-08	80.3364	76.8559	83.4498	81.0474	101.519	89.1615	97.1054	100.119	84.6682
3.90625e-08	119.613	82.3196	81.7837	93.8431	107.165	98.9914	93.4523	102.173	104.374
1.95312e-08	112.566	99.5005	87.9338	84.2636	107.757	96.4537	84.2588	93.9005	95.0814

## Sheet: Figure 5d
Statistical source data - Figure 5
Figure 5d: CRISPR-based dropout (KBM7)
sgRNA #1	sgRNA #2	BFP positive cells					Relative BFP positive cells
		Day 2	Day 4	Day 6	Day 10	Day 12	Day 2	Day 4	Day 6	Day 10	Day 12
AAVS1_sg1	AAVS1_sg2	46.6	40.3	39.6	36.9	36.4	1	0.864807	0.849785	0.791845	0.781116
OSBP_sg1	AAVS1_sg1	46.3	43.1	37.5	18.8	17.1	1	0.930886	0.809935	0.406048	0.36933
OSBP_sg2	AAVS1_sg1	54	53.2	43.6	7.7	3.46	1	0.985185	0.807407	0.142593	0.064074
AAVS1_sg1	ORP4_sg1	42.8	39.7	38	33.8	33.8	1	0.92757	0.88785	0.78972	0.78972
AAVS1_sg1	ORP4_sg2	30.5	26.9	26.6	25.2	24.1	1	0.881967	0.872131	0.82623	0.790164
OSBP_sg1	ORP4_sg1	53.6	54.5	49.3	28.7	26.2	1	1.01679	0.919776	0.535448	0.488806
OSBP_sg2	ORP4_sg2	45.6	49.1	42	7.76	3.75	1	1.07675	0.921053	0.170175	0.082237
