# Supplementary material for: Orpinolide disrupts a leukemic dependency on cholesterol transport by inhibiting OSBP
Source: Nat Chem Biol. 2024 Jun 21;21(2):193–202. doi: 10.1038/s41589-024-01614-4 (PMC11782089; doi:10.1038/s41589-024-01614-4)
Supplement: Supplementary file 17 — Statistical source data. [file 41589_2024_1614_MOESM17_ESM.xlsx]

## Sheet: Extended Data Fig. 2
Statistical source data - Extended Data Figure 2
K562
Conc. (μM)	W5			W6			W7			W8			W9			W10			W11			W23			W52
10	78.4365	73.5403	103.453	26.4436	29.4589	25.6172	50.1904	79.4919	95.0063	29.9173	34.7115	36.9197	32.2579	34.7115	38.9245	75.7893	94.3619	83.5018	75.8087	96.6801	84.9289	80.5139	80.2505	106.673	81.3498	85.2903	99.8452
3	96.134	91.4768	94.9039	67.4601	84.2477	89.5842	90.1312	79.8618	92.6076	78.0524	87.2533	92.0991	71.1889	76.0186	74.9952	101.952	114.913	95.4807	65.394	98.5268	91.8505	91.8108	100.729	94.9772	102.603	101.372	91.8508
1	73.4669	93.527	105.959	56.2964	92.6318	87.0661	98.1391	80.733	88.8214	90.9885	92.4639	87.815	74.6497	86.811	80.7933	86.6703	95.3375	96.1639	76.0734	91.0983	74.9015	105.951	92.0145	102.103	67.3146	80.2713	110.206
0.3	100.729	102.021	110.269	69.0259	81.9685	102.62	104.834	102.033	97.0441	97.9295	87.6375	110.123	84.1411	112.312	114.249	81.4013	106.436	108.534	87.6859	105.878	107.821	107.013	97.9643	107.493	101.671	95.1788	101.742
0.1	92.3349	77.8988	111.301	84.3252	99.5469	102.307	108.25	96.5787	106.299	94.9885	91.0563	109.623	104.745	99.9021	117.054	79.7872	104.437	100.439	69.2939	122.104	98.1491	93.1686	102.475	117.147	98.8295	89.5414	112.004
0.03	116.764	94.874	116.645	91.1274	110.662	101.587	117.362	91.256	114.241	112.435	99.6148	111.954	111.373	97.7681	112.641	90.8741	112.83	100.332	92.0894	116.803	107.063	101.864	89.3423	118.454	121.935	87.0349	111.266
0.01	119.328	101.068	122.798	78.6432	111.753	106.136	111.959	101.931	107.964	96.7931	105.545	109.571	110.297	104.78	103.398	95.251	109.3	94.2634	92.8868	118.978	104.151	116.694	107.203	128.889	123.404	101.563	118.544
0.003	132.995	94.3091	140.379	91.4405	141.8	107.205	135.723	107.072	145.873	143.53	103.644	140.463	143.934	108.845	134.833	97.8258	152.487	106.848	97.442	140.425	120.015	131.067	100.43	128.463	150.28	100.272	139.211
KBM7
Conc. (μM)	W5			W6			W7			W8			W9			W10			W11			W23			W52
10	8.77123	5.65697	6.60443	-3.36458	-2.40769	-0.77344	-0.52311	0.680926	0.237775	-0.90246	0.59201	-0.69818	-3.26782	-0.19286	-1.35403	-0.29735	1.32475	-0.0047	-0.05309	9.78463	-1.69808	117.268	72.0535	106.096	95.2181	91.0351	109.8
3	71.8804	42.7645	65.619	-1.93462	-0.50465	-0.32188	0.572229	1.81807	0.187607	0.441488	1.12959	-0.4724	-1.75184	-0.38639	-1.25727	2.74618	50.573	18.9672	0.495246	-1.35403	0.065182	113.297	66.4017	96.119	101.452	92.1416	117.42
1	78.3479	66.9948	73.7177	18.0096	19.0418	10.9351	3.87496	50.1549	1.55887	7.82784	12.451	10.548	3.29066	8.05362	3.27991	119.704	20.0876	95.8413	5.79579	6.51614	2.39828	112.49	113.206	82.6486	66.4135	114.955	91.251
0.3	86.1418	109.936	87.872	121.558	121.386	110.979	65.7237	119.588	59.3273	71.2515	116.225	79.5518	78.2831	123.117	99.4853	70.9161	67.9729	2.84651	99.6143	126.698	92.3892	94.9821	111.443	88.2015	83.4156	117.42	93.8598
0.1	115.876	122.475	94.6031	103.506	125.311	129.299	104.52	117.581	129.947	88.0133	123.472	139.772	108.678	132.708	137.6	119.32	122.313	81.6855	123.515	128.644	92.4645	90.1212	119.155	124.205	111.959	118.275	94.7324
0.03	107.933	120.539	86.3313	115.129	84.2287	120.204	88.7843	119.362	123.651	88.3036	121.956	132.256	93.4106	133.546	125.956	120.039	111.067	96.3262	124.397	136.46	68.7572	88.3581	116.189	116.683	121.369	116.556	79.1156
0.01	108.428	114.961	62.1422	110.237	87.2822	117.559	88.9014	116.903	119.01	92.3569	127.257	136.084	76.6811	137.127	124.407	119.403	70.4061	81.7942	124.73	87.551	92.0989	86.5126	118.273	118.084	110.394	116.151	81.0767
0.003	97.0006	115.406	87.8308	117.967	73.9932	133.675	88.3161	114.353	119.537	86.3683	134.578	136.772	85.0244	140.148	137.772	112.689	86.811	95.858	133.493	78.4551	80.8097	69.9196	112.399	110.908	111.42	117.096	83.0288
MV4;11
Conc. (μM)	W5			W6			W7			W8			W9			W10			W11			W23			W52
10	20.1612	52.1281	55.2774	-4.46493	-3.68285	2.27713	-5.78667	4.24356	1.30571	-3.11652	-1.36358	-0.71634	-3.76376	-1.57933	0.119672	12.0778	21.6036	57.3326	3.3289	72.2058	1.57596	128.102	82.0326	75.8733	83.0992	74.556	112.434
3	-1.38235	53.5494	77.2947	-1.87598	-0.12304	7.56291	1.45409	11.9591	2.28499	-0.36576	5.18971	2.95134	3.24799	6.96961	10.4485	94.9904	118.285	115.615	10.4755	6.53812	6.45721	101.514	140.56	119.295	118.252	68.34	103.217
1	62.2449	93.4871	69.3517	72.7182	69.6439	75.2263	46.7088	79.4703	9.52575	67.9449	71.1541	52.9235	49.8222	71.0462	45.0758	104.279	137.159	103.893	47.422	42.0823	12.0936	100.204	127.934	56.2528	65.186	117.303	67.2989
0.3	88.9443	139.724	75.7618	118.78	117.728	107.238	97.6019	138.227	90.0644	97.9875	126.978	87.7665	122.475	135.608	89.1958	89.9457	126.565	78.9658	116.784	111.687	74.3363	82.5621	135.543	95.8282	89.254	110.26	68.738
0.1	83.8162	147.611	81.1965	92.9444	102.033	119.589	104.902	132.381	120.956	93.0253	121.558	113.171	107.561	117.971	121.854	116.683	127.099	90.6579	129.082	116.892	86.5529	100.232	134.93	124.646	87.5392	119.171	77.0669
0.03	111.798	136.045	77.7127	98.2572	97.0975	113.44	95.3465	131.936	116.357	90.2746	116.218	103.543	81.0245	117.108	114.357	129.829	120.422	96.7116	119.562	120.452	113.494	80.9178	135.682	121.246	121.038	120.487	86.4981
0.01	81.0571	130.582	86.0458	72.7991	78.0849	95.1019	89.3818	129.473	120.749	76.5208	118.052	76.0084	71.8013	115.139	105.431	123.775	103.181	93.7441	109.8	104.837	87.9283	114.278	133.118	104.607	70.2385	124.59	74.4335
0.003	109.875	126.931	95.0478	92.2163	99.9292	97.6369	111.163	131.669	100.777	81.6178	113.413	101.52	94.9401	109.071	92.0275	113.626	80.6276	87.1265	108.478	83.8292	88.2789	114.641	129.83	87.3557	125.417	139.656	78.8429
OCIAML3
Conc. (μM)	W5			W6			W7			W8			W9			W10			W11			W23			W52
10	36.4791	26.8531	31.7569	-2.84515	0.060993	-2.01636	4.97244	10.0787	7.0127	-0.11122	-1.17681	1.5033	1.58941	-0.42336	1.1804	31.9752	7.35832	31.1725	10.0926	12.03	43.4271	94.3258	111.251	119.946	99.9383	102.816	107.33
3	92.3847	52.53	66.969	3.82822	14.0105	15.2052	18.2397	6.25457	9.61041	27.3357	15.9587	21.8463	9.58668	9.27454	9.3176	97.219	96.2714	104.845	11.5349	16.5291	6.1316	97.4929	109.026	111.081	114.003	99.9732	104.011
1	103.464	94.7231	90.3188	79.6678	91.5507	91.8628	90.4739	97.3528	78.9347	91.7336	101.302	101.604	48.9165	46.6023	53.0927	94.376	89.3144	92.6145	23.3101	47.4849	50.5095	91.1701	87.5377	112.352	108.526	97.014	104.255
0.3	125.667	97.402	113.442	109.827	104.93	95.2533	106.618	88.7458	112.984	103.584	97.3522	121.893	108.998	111.356	105.123	90.5074	105.703	108.312	101.582	102.842	115.37	92.7934	103.293	112.397	117.066	100.693	121.488
0.1	115.723	96.0172	101.806	99.1066	95.2964	86.5241	110.408	84.3531	97.6092	100.204	100.807	108.04	98.407	95.3609	118.104	90.63	110.665	90.2398	86.8901	106.501	109.504	106.279	92.1236	107.357	110.011	97.2577	97.9192
0.03	119.81	99.3431	96.2669	110.344	99.4834	108.03	109.706	91.901	95.1788	109.795	99.4618	99.2681	114.907	106.749	112.55	105.001	112.56	96.2268	99.1927	94.0263	110.548	116.347	104.394	110.581	128.543	109.57	103.176
0.01	117.415	93.5312	112.738	87.0515	104.456	107.642	102.972	100.508	103.373	116.102	95.7915	94.7689	104.8	103.358	117.663	95.4018	99.5826	106.551	92.9822	104.295	115.822	105.371	107.652	96.1534	132.152	87.4753	102.538
0.003	121.138	100.399	127.483	98.9559	124.573	107.384	131.112	92.2131	115.927	120.063	102.648	112.292	123.378	105.016	117.275	103.875	130.878	112.805	93.7679	112.335	117.254	116.552	102.942	124.975	109.442	89.889	126.756
NALM6
Conc. (μM)	W5			W6			W7			W8			W9			W10			W11			W23			W52
10	0.48143	-1.61995	2.52425	-3.6792	-0.43082	-2.84646	0.786322	-1.70795	1.50385	-1.16721	-2.03436	0.904315	-0.71299	-3.30068	0.326214	-1.37994	0.444641	-1.32527	-3.0254	-0.03854	-1.31862	89.0645	86.6249	100.606	89.6743	92.2057	91.2168
3	77.5297	25.6459	69.6057	-2.68817	-0.11424	-0.89193	92.678	0.020956	1.53119	-0.81622	0.002753	1.13831	-0.92634	-2.17201	-0.1693	7.47644	99.9216	103.543	-1.43562	-0.10736	-2.24771	88.9279	90.6845	103.026	97.1101	96.8464	94.704
1	104.815	86.5338	93.1762	80.3244	90.7164	90.0558	100.338	84.4845	94.0174	89.1335	83.1529	89.6703	3.77417	11.0555	10.8834	0.711152	101.261	89.8079	0.608382	1.95728	0.986901	95.9477	84.3153	95.2711	79.5886	99.1536	96.8398
0.3	108.725	91.5107	106.825	101.604	101.109	99.5738	95.9786	94.3796	106.304	101.466	79.7394	100.585	101.638	99.2503	95.1623	93.8055	113.37	107.288	86.594	114.178	94.3296	94.0805	87.7634	95.6419	98.8635	102.364	111.118
0.1	105.667	87.0347	106.207	90.627	108.644	98.5896	107.179	98.2747	120.04	104.46	90.1796	99.4361	107.206	93.8409	105.74	91.0994	103.591	90.0266	83.8756	104.811	86.9932	103.124	94.9328	109.818	102.502	89.0481	108.494
0.03	118.62	93.7813	117.807	85.7269	112.416	93.0564	110.582	105.464	118.605	108.665	100.799	105.582	115.348	97.8257	110.978	95.1996	106.024	102.792	86.4564	109.601	99.56	112.141	101.913	110.384	127.427	100.505	112.469
0.01	100.014	99.9683	109.473	90.6476	119.697	90.7853	110.206	104.869	106.926	106.367	100.503	111.7	111.177	91.1638	105.293	99.1631	112.448	102.614	100.014	112.258	112.636	108.257	102.441	106.617	123.458	97.3738	107.229
0.003	124.176	86.0263	133.011	101.872	138.423	91.0674	132.422	118.776	137.39	136.779	93.3936	129.952	131.087	111.088	123.407	93.8807	139.071	107.425	99.2021	131.679	115.582	125.946	101.204	132.101	134.203	103.247	130.874
Jurkat
Conc. (μM)	W5			W6			W7			W8			W9			W10			W11			W23			W52
10	-0.22543	1.14952	-1.82236	-4.34898	-3.2129	-0.17873	-2.57915	0.463969	0.175108	-2.43011	0.11915	-1.84128	-4.08574	-0.37962	-1.01	6.52333	1.78735	0.645346	0.562499	11.2237	-3.09513	89.9607	81.0882	104.746	98.7809	76.929	92.0163
3	20.1215	4.1769	3.93027	-2.79726	-0.95459	-0.35884	-0.83255	0.490839	0.967795	-0.82297	-0.04711	-2.00754	-2.21536	-0.4004	-1.6681	63.1803	11.3265	77.1531	0.126077	-2.1738	-1.52955	100.14	79.8242	97.4643	124.115	99.1143	100.627
1	36.3373	14.3812	15.8733	31.777	26.3737	21.0882	2.70096	10.2785	1.37086	7.78078	10.0252	7.08112	3.11176	3.70751	1.78171	98.8849	8.55879	90.0242	4.518	3.01477	1.62931	96.5888	111.627	80.5888	106.148	92.4202	99.281
0.3	93.5183	88.9556	60.4083	99.8589	104.14	78.301	62.6765	103.151	65.4912	76.7493	97.0464	77.4628	79.2362	96.4575	65.5131	52.7679	77.3278	51.8543	80.9195	95.6955	73.6458	89.005	109.315	87.2046	103.43	112.56	103.18
0.1	110.677	102.348	85.7988	74.7888	109.342	97.1295	106.355	98.0384	101.653	79.1046	107.451	81.9725	115.875	106.391	91.9825	101.693	104.655	91.3476	115.03	114.614	99.0691	97.6493	113.834	120.043	119.504	112.849	93.8116
0.03	122.084	111.424	89.9483	106.897	109.689	110.624	102.385	100.477	99.214	82.1872	109.474	107.139	111.933	109.516	109.952	101.78	102.566	91.8649	115.002	117.704	87.6667	91.3788	108.427	106.275	132.636	106.533	116.151
0.01	109.925	114.18	102.403	87.8815	82.0556	100.78	96.9636	113.644	104.32	88.7266	115.314	86.2744	100.905	100.766	94.0468	102.882	87.9955	99.3014	124.769	100.662	116.152	92.7969	108.415	115.209	115.702	106.546	105.154
0.003	130.562	136.654	102.909	118.57	99.6303	116.374	90.5213	124.083	130.142	99.2631	121.209	132.68	105.186	123.377	117.905	127.63	87.9552	100.961	122.968	75.0382	97.7391	97.2177	125.765	122.559	129.122	126.865	113.945
LOUCY
Conc. (μM)	W5			W6			W7			W8			W9			W10			W11			W23			W52
10	56.8423	63.8774	68.0284	-5.45573	-3.3654	-1.32936	4.92425	14.6439	2.45664	-1.9266	1.23604	-1.15291	2.83773	5.67461	3.74716	38.8813	64.8734	56.4973	22.8859	92.5999	21.5693	111.668	93.0962	94.9157	83.1665	93.1955	103.162
3	84.5921	68.1093	59.7938	6.42115	19.1396	14.2395	4.71862	11.2167	11.7787	7.31701	12.3121	13.0315	18.7731	18.7731	21.6643	105.219	103.999	96.8015	35.1429	32.4281	20.2662	92.7997	91.0746	90.5221	91.0689	95.0201	92.3398
1	83.6756	102.625	85.1177	71.683	97.4863	86.9668	45.6124	66.2854	13.4786	75.2392	93.4278	70.4342	71.8594	85.1208	59.1817	109.551	100.887	90.8793	38.767	75.3885	33.4054	96.1556	103.231	88.6487	70.4194	98.707	87.3945
0.3	84.8077	105.9	87.5571	96.4955	113.557	99.1966	101.243	105.493	111.1	86.2746	109.282	86.6682	106.621	107.829	93.5636	103.752	102.683	89.5358	148.781	112.363	81.6731	95.4548	116.372	88.6218	89.798	102.52	79.2153
0.1	95.4143	101.088	93.8779	76.2573	108.454	103.201	98.6934	106.178	112.156	94.283	108.332	85.6909	105.345	101.219	95.8711	108.221	103.738	91.7155	25.9128	120.222	93.1835	93.7432	111.493	95.8995	87.3693	108.786	90.3516
0.03	118.784	102.355	87.4223	94.6359	119.028	105.047	93.7307	102.929	104.177	95.1788	106.486	104.341	102.101	105.278	104.925	102.189	107.577	86.0537	107.49	113.978	89.4236	93.2041	105.199	97.9211	111.077	105.804	88.829
0.01	117.787	104.269	95.1448	79.067	100.201	109.716	103.217	104.794	112.279	97.3642	107.694	100.201	96.957	104.721	95.4096	105.603	89.0286	101.778	114.901	95.2738	86.4374	95.0505	103.393	105.145	81.1405	105.464	109.894
0.003	123.205	123.299	94.5922	112.377	104.517	110.313	105.74	116.542	108.043	103.133	110.069	125.339	99.2645	114.087	97.7985	135.022	98.995	92.5518	120.032	92.3827	94.5952	94.6192	123.973	108.191	107.528	115.418	100.456
MOLT4
Conc. (μM)	W5			W6			W7			W8			W9			W10			W11			W23			W52
10	3.7679	7.76333	7.82904	-3.83524	-2.81086	-0.552299	-1.35555	0.52787	0.643182	-1.81117	0.805307	-0.62635	-3.23048	-0.478247	-0.82382	47.9849	34.5832	38.5038	0.188214	78.2752	-2.84789	123.105	80.2988	86.2788	96.7005	76.6362	95.871
3	26.6233	20.2228	4.9639	-1.71243	1.02746	0.842333	0.335684	-0.0486871	0.52787	0.0647948	1.02746	-0.120333	-1.49028	-0.354829	-1.41623	99.2985	54.8908	100.849	0.274607	-1.20642	-0.873187	106.138	87.4486	87.1857	117.854	83.765	98.8132
1	73.7931	88.0794	69.64	78.5961	77.1645	56.5535	5.75532	1.77067	6.72906	25.2299	13.2212	30.0432	3.22431	3.6933	3.23666	101.208	106.819	88.3824	12.2462	3.00216	1.66924	91.4046	100.959	77.7491	80.7968	103.92	70.6739
0.3	98.4229	99.5926	69.8634	115.412	101.021	106.995	105.782	82.5143	106.935	64.4276	98.4172	93.1965	100.367	103.885	99.1206	95.1473	103.603	76.864	106.476	102.996	81.4347	85.8057	98.3703	77.1051	104.75	104.788	81.6263
0.1	129.19	103.246	100.329	84.9645	100.725	103.971	112.162	107.153	104.283	86.9516	101.922	107.254	98.8738	99.5279	103.292	104.744	116.762	101.887	106.106	103.255	83.4094	106.282	101.722	112.078	123.22	102.702	86.3184
0.03	124.104	101.065	88.6051	109.883	101.441	109.883	101.182	113.392	106.217	86.9022	107.316	121.435	96.8744	108.056	108.92	109.882	118.338	123.373	109.204	105.008	91.6662	86.0028	103.023	109.529	123.064	113.136	88.1719
0.01	130.005	103.351	78.7217	93.8877	80.1882	104.613	95.8007	124.667	109.561	83.1132	108.044	117.004	86.0136	107.007	104.205	111.022	77.889	94.9936	111.166	84.3351	90.8886	84.1103	105.743	115.43	129.35	111.088	86.4739
0.003	136.34	123.591	91.1286	116.881	65.8716	125.52	76.8128	118.927	118.914	85.4088	123.952	126.421	78.3986	124.199	121.719	118.62	68.6769	88.8052	118.189	74.1654	85.5076	76.0931	127.245	131.53	133.939	127.458	100.096
P12-Ichikawa
Conc. (μM)	W5			W6			W7			W8			W9			W10			W11			W23			W52
10	16.1961	10.5585	4.93515	-7.41269	-4.00726	-6.77948	65.612	123.309	97.1161	-3.96093	-5.32001	-2.67907	-4.20803	-7.5594	-3.27367	104.977	106.912	103.379	-6.39337	-2.68679	10.7573	99.1263	109.631	96.9283	116.02	104.256	-1.38355
3	81.5069	17.081	14.2122	-6.09221	-3.23506	-3.38178	84.6945	94.3558	108.353	0.610525	-0.625	-0.9725	-4.04587	-5.89144	-3.50533	93.1706	100.499	103.927	-4.88757	-3.181	-5.69067	91.9187	102.473	101.503	108.993	101.857	1.66131
1	133.808	65.0579	76.6971	93.113	86.8813	96.8118	108.908	96.2085	122.657	98.0937	100.333	104.449	37.352	-3.11923	51.3135	106.507	97.5887	102.449	-1.4281	2.23216	1.16651	108.132	90.4486	108.653	127.6	106.909	65.5957
0.3	118.837	82.0635	112.064	93.5763	104.001	104.449	91.6254	91.1378	120.887	103.576	101.252	107.576	109.02	107.854	115.468	113.768	98.4663	124.795	97.7925	109.522	131.291	103.372	99.8256	116.282	123.609	100.673	98.3894
0.1	136.363	96.6357	108.953	117.546	101.545	108.935	111.316	102.772	114.503	98.5261	89.8157	108.982	102.48	116.897	109.53	97.6712	102.172	119.732	88.5106	102.982	139.6	134.864	96.0291	118.822	129.184	99.266	112.622
0.03	148.488	100.075	104.671	105.453	107.484	104.827	124.465	104.662	111.743	105.908	88.6342	108.603	126.596	121.978	109.221	101.294	98.2863	124.577	88.7886	108.271	122.92	108.903	93.6385	105.763	139.856	94.0143	103.956
0.01	161.433	124.167	120.235	125.499	97.7462	112.82	112.396	125.762	108.75	116.148	98.4257	109.067	106.294	107.167	115.461	98.4138	98.3163	126.565	111.708	110.75	119.376	121.477	95.0229	89.9419	149.368	112.806	114.636
0.003	139.931	121.006	131.739	114.024	129.638	125.538	138.147	110.873	133.308	151.499	80.9739	130.603	139.53	114.742	141.353	95.4359	136.894	112.066	96.974	142.094	119.947	131.282	96.7499	126.829	174.726	131.76	136.158
