# Supplementary material for: Orpinolide disrupts a leukemic dependency on cholesterol transport by inhibiting OSBP
Source: Nat Chem Biol. 2024 Jun 21;21(2):193–202. doi: 10.1038/s41589-024-01614-4 (PMC11782089; doi:10.1038/s41589-024-01614-4)
Supplement: Supplementary file 18 — Statistical source data. [file 41589_2024_1614_MOESM18_ESM.xlsx]

## Sheet: Legend
Statistical source data - Extended Data Figure 3
Extended Data Figure 3a: Cytotoxicity profiling of W7 in additional malignant and non-malignant cell lines
Extended Data Figure 3b: Data for individual dose response curves

## Sheet: Extended Data Fig 3a
Statistical source data - Extended Data Figure 3
Extended Data Figure 3a: Cytotoxicity profiling of W7 in additional malignant and non-malignant cell lines
	Cell line	W7
		A.U.C.	relative A.U.C.
	Jurkat	138.4	0.345654
	K562	336.7	0.840909
	KBM7	194.5	0.485764
	LOUCY	205.9	0.514236		Blood cancer
	MOLT4	213.6	0.533467
	MV4;11	230.4	0.575425
	NALM6	207.9	0.519231
	OCIAML3	227.5	0.568182
	293T	332.8	0.831169
	RPE-1	325.3	0.812438		Non-malignant
	PBMC (48h)	356.8	0.891109
	786-O	314.2	0.784715
	A375	345.7	0.863387
	A673	271.9	0.679071
	AsPC1	356.1	0.889361
	BxPC3	331.4	0.827672
	DU145	375.6	0.938062
	H1299	400.4	1
	HCT116	373.3	0.932318
	HeLa	264.9	0.661588
	HT29	382.9	0.956294		Other cancer lineages
	LNCaP	382.7	0.955794
	MCF7	391.7	0.978272
	MiaPaCa2	399.3	0.997253
	NCI H358	392.2	0.97952
	Rh30	276.3	0.69006
	RKO	359.8	0.898601
	SK-ES-1	245	0.611888
	SK-N-SH	311.1	0.776973
	U2OS	293	0.731768

## Sheet: Extended Data Fig 3b
Statistical source data - Extended Data Figure 3
Extended Data Figure 3b: Data for individual dose response curves
[orpinolide] / M	Non-malignant cells						Blood cancer									Bone cancer									Cervical or prostate adenocarcinoma									Colorectal adenocarcinoma									Pancreatic adenocarcinoma
	293T			RPE1			K562			OCIAML3			NALM6			U2OS			A673			SK-ES-1			LNCaP			DU145			HeLa			HT29			RKO			HCT116			BxPC3			AsPC1			MiaPaCa2
1e-05	25.3183	21.0697	23.4613	16.1193	15.8233	15.9037	25.6128	33.8251	27.8332	0.805054	0.846644	0.855556	0.71375	0.753256	0.753256	6.60453	6.26128	5.98905	1.13704	1.1843	1.13704	0.783604	0.78775	0.675806	52.566	50.4474	54.6527	34.6126	41.9555	43.3856	0.712177	0.707726	0.696598	48.1116	54.738	41.0259	27.8731	31.7516	30.5258	37.3679	37.4131	42.9621	20.1114	20.8534	19.1728	17.9711	17.441	19.0387	70.343
3.33334e-06	30.7326	25.2909	22.2835	28.1296	31.1051	26.0662	35.8348	42.9827	39.985	1.37245	1.44969	1.65764	0.908648	0.871775	0.929718	6.50392	5.8411	6.3323	1.77645	1.93769	1.77367	1.12773	1.33088	1.37234	64.2564	71.0562	69.7315	50.6149	54.8794	51.2644	1.14616	1.12613	1.13058	67.9307	69.5504	51.0492	44.0523	58.1346	59.8766	48.1848	54.5981	45.8387	37.1217	33.8683	31.6338	24.115	27.8436	26.4266	85.0569
1.11112e-06	53.2097	44.4762	46.2458	42.9037	42.8731	44.4096	54.7199	76.5361	69.1258	5.14522	6.85633	8.74271	1.33268	1.40643	1.48544	51.2798	40.9942	40.0681	5.38494	5.91593	6.6304	2.60787	2.76127	2.71981	84.1384	82.0039	86.7407	79.7861	92.4292	87.6289	2.01412	2.11873	2.29454	79.648	92.9664	73.8856	86.8392	111.132	102.029	94.0971	96.0022	89.4684	54.5934	56.8101	52.2719	99.3135	97.347	96.2945	88.8039
3.70374e-07	77.1943	75.5651	72.0703	73.8691	65.0849	62.8908	75.2692	97.3365	84.5139	21.7587	25.0636	29.4157	2.8708	3.17895	3.10521	111.546	97.1963	91.2576	31.8926	31.5757	33.0339	13.3586	12.5833	11.7375	94.924	93.4416	99.7322	90.2309	90.8402	95.4666	36.4156	26.799	21.777	102.957	102.301	82.3362	94.2244	101.021	94.5825	94.4343	94.2736	85.8112	81.3933	79.7951	77.2069	89.8985	95.2388	92.9467	92.1276
1.23455e-07	86.7287	98.6846	94.1328	81.9855	95.5037	96.382	86.5529	92.7699	90.003	40.4636	51.3051	51.3081	21.5178	19.0961	18.306	90.8004	92.2089	91.7473	87.0974	88.6875	87.5602	67.6491	73.8847	70.0455	85.6673	94.1818	99.8101	93.1722	96.2415	98.2801	98.9937	96.0927	104.914	92.3321	101.761	105.906	86.7804	97.6509	98.6631	104.108	89.8324	93.18	85.3673	93.4603	87.599	88.5691	95.3924	88.2609	86.3014
4.11519e-08	96.7933	97.0546	100.418	93.6655	109.564	96.7704	96.3674	108.683	109.349	58.2654	71.2666	62.9888	77.3892	76.2303	68.1828	89.2499	98.9214	98.3163	95.3332	97.991	106.676	86.4286	98.9476	84.4323	97.3303	93.2546	109.415	98.0962	98.7758	103.128	88.2187	90.6757	91.0996	102.695	101.213	82.9934	80.3228	99.0213	94.8615	97.1778	93.7557	93.1416	94.3885	91.4251	99.3778	89.7276	107.252	100.398	96.0237
1.37173e-08	100.07	99.9078	99.2731	96.3935	97.2195	95.4284	91.9662	104.265	101.127	75.7895	88.905	95.2043	89.9232	89.9285	94.1715	87.2984	118.358	81.3094	97.6573	104.86	96.2131	92.9939	96.8144	91.8226	89.8521	90.4424	99.5242	92.374	96.0935	105.161	85.153	97.2377	101.057	98.0989	96.5678	101.498	80.0686	91.0735	100.42	106.55	97.8279	95.6224	93.1852	94.381	98.4916	91.6519	104.013	104.335	91.1494
4.57246e-09	95.1016	96.8447	101.838	91.3865	95.7742	107.617	96.4202	92.8908	95.7125	100.388	98.9964	95.0528	98.5778	100.885	100.537	84.6575	93.5582	89.7958	89.819	92.0361	102.938	109.555	89.4697	94.1485	100.705	97.4369	99.5395	88.0334	100.023	106.975	92.129	99.1283	91.5258	101.421	104.629	89.6669	73.0054	88.8298	97.852	98.2044	98.9633	91.8062	95.4215	100.575	104.004	86.4718	100.483	93.4767	94.5958
1.52416e-09	97.9351	99.1823	102.883	95.218	104.26	100.442	92.0415	108.489	119.469	106.702	105.395	87.9024	89.6177	99.0558	102.742	92.1201	87.9435	89.312	94.2296	99.7549	99.0668	100.403	94.4595	88.5679	90.1974	94.2699	103.046	90.9714	95.9966	104.766	91.8252	102.77	100.449	104.298	99.5119	93.8348	76.4568	85.5818	97.4125	93.9406	94.082	96.5913	86.9889	96.6717	91.6731	85.76	93.4616	100.78	97.4503
5.08054e-10	89.5614	99.6688	97.9403	90.9247	96.6486	105.198	98.3333	98.862	105.352	94.3235	89.6343	91.2177	93.2786	92.0539	102.96	95.1472	94.2906	82.7667	95.6696	104.209	96.3785	99.9447	99.9613	100.094	88.1917	88.6046	96.2353	92.7936	92.2444	96.4245	93.945	92.7243	90.7224	97.3574	93.324	82.3143	72.3491	78.7502	83.546	95.6994	96.6532	88.8953	80.9058	95.5432	95.9923	80.3073	93.1966	90.6471	86.3028
[truncated: 23 more columns]
