# Supplementary material for: Orpinolide disrupts a leukemic dependency on cholesterol transport by inhibiting OSBP
Source: Nat Chem Biol. 2024 Jun 21;21(2):193–202. doi: 10.1038/s41589-024-01614-4 (PMC11782089; doi:10.1038/s41589-024-01614-4)
Supplement: Supplementary file 19 — Statistical source data. [file 41589_2024_1614_MOESM19_ESM.xlsx]

## Sheet: Legend
Statistical source data - Extended Data Figure 4
Extended Data Fig 4a	Subcellular localization distribution
Extended Data Fig 4b	Distribution of direct PPIs

## Sheet: Extended Data Fig. 4a
Statistical source data - Extended Data Figure 4
Extended Data Fig. 4a: Subcellular localization distribution
Category	Curated localization	Protein count
Upregulated proteins	Cytosol	10
Upregulated proteins	Endoplasmic reticulum	2
Upregulated proteins	Golgi apparatus	12
Upregulated proteins	Membrane	13
Upregulated proteins	Nucleus	10
Upregulated proteins	Vesicles	10
Upregulated proteins	Mitochondria	1
Upregulated proteins	Not available	1
Downregulated proteins	Cytosol	9
Downregulated proteins	Endoplasmic reticulum	6
Downregulated proteins	Golgi apparatus	69
Downregulated proteins	Membrane	8
Downregulated proteins	Nucleus	11
Downregulated proteins	Vesicles	13
Downregulated proteins	Mitochondria	0
Downregulated proteins	Not available	0

## Sheet: Extended Data Fig. 4b
Statistical source data - Extended Data Figure 4
Extended Data Fig. 4b Distribution of direct PPIs
Category	Count of regulated proteins covered or not covered by direct PPI between them in PPI-database
Direct PPI	97
No direct PPI	75
