# Supplementary material for: Orpinolide disrupts a leukemic dependency on cholesterol transport by inhibiting OSBP
Source: Nat Chem Biol. 2024 Jun 21;21(2):193–202. doi: 10.1038/s41589-024-01614-4 (PMC11782089; doi:10.1038/s41589-024-01614-4)
Supplement: Supplementary file 21 — Statistical source data. [file 41589_2024_1614_MOESM21_ESM.xlsx]

## Sheet: Legend
Statistical source data - Extended Data Figure 5
Extended Data Figure 5a	Accumulated cell growth
Extended Data Figure 5b	Cell viability in ARMH3 and PITPNB KOs

## Sheet: Extended Data Figure 5a
Statistical source data - Extended Data Figure 5
Extended Data Figure 5a: Accumulated cell growth
Days	number of cells (log10)
	DMSO	W7
0	7.69897	7.69897
4	8.49624	7.89487
8	9.27656	7.9119
12	10.0752	8.38172
16	10.8591	9.04164
20	11.621	9.74061

## Sheet: Extended Data Figure 5b
Statistical source data - Extended Data Figure 5
Extended Data Figure 5b: Cell viability in ARMH3 and PITPNB KOs
Concentration	Normalized viability (%)
[25-OHC] / M	AAVS1_sg1			AAVS1_sg2			ARMH3_sg1			ARMH3_sg2			ARMH3_sg3
0.0001	4.24417	4.93339	5.08152	4.82498	4.09377	4.70952	9.15331	11.9892	13.0842	8.39332	7.52442	7.22365	8.20027	8.28349	9.19887
3.33334e-05	19.002	21.9297	24.3375	20.2404	21.0979	19.0305	29.6264	33.2443	34.2935	30.8882	28.4087	27.2352	25.6289	30.2509	28.9836
1.11112e-05	35.5903	36.3369	36.1344	33.3395	31.1254	29.4814	41.1427	37.4083	34.0001	42.1067	41.5668	39.6979	35.0098	37.3451	31.3119
3.70374e-06	28.7479	25.9003	27.7307	24.2019	25.2975	24.7683	28.5772	27.3538	26.061	34.7558	33.9601	33.8393	20.5232	23.2642	21.4005
1.23455e-06	38.4877	37.6625	38.0313	37.2108	35.1988	35.4513	34.4113	33.1683	35.6858	44.5399	40.455	37.6607	27.763	27.0765	27.6139
4.11519e-07	54.0059	55.0503	59.3715	53.901	52.4241	52.097	48.1845	50.2567	51.6779	59.153	55.0309	56.5938	33.4252	36.2008	39.1255
1.37173e-07	86.6125	77.0374	74.6116	71.0205	73.7384	81.3343	68.6563	73.6115	74.4826	82.0656	71.0334	73.1812	65.8761	67.9062	68.2044
4.57246e-08	98.5682	92.5858	101.219	95.3089	93.7804	90.3625	87.4122	96.4922	88.299	96.3997	91.6427	80.644	76.722	89.0813	91.16
1.52416e-08	101.328	99.3435	99.3284	103.572	99.5903	96.8375	96.0743	103.376	100.55	106.581	102.681	90.7378	99.0343	98.5541	102.412
5.08054e-09	90.6829	89.6475	92.152	97.2043	88.4539	90.2566	85.7841	94.031	90.9096	100.848	91.3676	84.2841	91.7391	88.6028	94.5077
Concentration	Normalized viability (%)
[25-OHC] / M	AAVS1_sg1			AAVS1_sg2			PITPNB_sg1			PITPNB_sg2			PITPNB_sg3
2e-05	3.52941	2.54045	2.44972	4.13917	6.02416	1.78432	1.85681	1.54638	1.21563	1.80665	1.57557	1.33398	1.6851	1.67331	1.64385
6.66667e-06	17.5019	13.4009	12.7839	28.8651	22.5668	13.0999	12.3667	8.93011	8.9069	15.6069	12.5975	9.72299	7.8245	11.3773	6.41043
2.22222e-06	7.24936	7.84818	5.37124	12.0707	18.0389	9.01107	5.95921	5.0337	5.89828	7.39816	6.02566	5.18886	4.50734	3.92403	3.98884
7.40747e-07	33.8787	31.7647	33.8606	31.1836	29.6985	33.4769	54.7571	41.3678	41.6985	48.4924	42.4125	50.4129	36.9484	42.3248	33.1716
2.46911e-07	50.9451	39.8987	45.9232	35.7478	34.1873	31.9443	33.0078	29.5668	28.6471	33.1341	30.1283	31.2925	36.9955	33.696	31.7723
8.23038e-08	90.7576	94.1917	81.9794	81.9834	76.1215	60.5409	83.6683	95.4808	82.2757	76.8491	83.7256	74.0708	90.4619	102.314	74.539
2.74347e-08	144.915	136.908	128.905	119.471	110.633	100.915	113.299	118.469	103.262	118.525	116.324	115.639	130.212	114.695	103.451
9.14492e-09	142.048	133.31	121.193	97.1529	106.656	112.857	115.344	113.43	105.795	134.844	102.494	113.078	119.391	101.026	107.675
3.04832e-09	133.845	118.635	135.47	86.0135	110.745	111.897	117.124	111.169	92.5549	132.92	96.9026	101.475	129.729	109.083	113.031
1.01611e-09	106.495	100.257	93.2481	87.2805	108.734	103.985	95.1834	103.303	101.514	112.306	88.7044	98.9893	103.463	100.573	95.965
