# Supplementary material for: Orpinolide disrupts a leukemic dependency on cholesterol transport by inhibiting OSBP
Source: Nat Chem Biol. 2024 Jun 21;21(2):193–202. doi: 10.1038/s41589-024-01614-4 (PMC11782089; doi:10.1038/s41589-024-01614-4)
Supplement: Supplementary file 23 — Statistical source data. [file 41589_2024_1614_MOESM23_ESM.xlsx]

## Sheet: Legend
Statistical source data - Extended Data Figure 6
Extended Data Fig. 6b	TPP data distribution
Extended Data Fig. 6c	TPP results overview
Extended Data Fig. 6d	OSBP melting profile

## Sheet: Extended Data Fig. 6b
Statistical source data - Extended Data Figure 6
Extended Data Fig. 6b: TPP data distribution
Uniqu_variable_ID_T	Condition	Replicate	Temperature	GeneName	UniProtKB_Accession	Normalized_abundance
rel_fc_126_Compound_37	Compound	Biol.Rep. 1	37	AAAS	Q9NRG9	1
rel_fc_126_Compound_37	Compound	Biol.Rep. 1	37	AACS	Q86V21	1
rel_fc_126_Compound_37	Compound	Biol.Rep. 1	37	AAGAB	Q6PD74	1
rel_fc_126_Compound_37	Compound	Biol.Rep. 1	37	AAK1	Q2M2I8	1
rel_fc_126_Compound_37	Compound	Biol.Rep. 1	37	AAMDC	Q9H7C9	1
rel_fc_126_Compound_37	Compound	Biol.Rep. 1	37	AAMP	Q13685	1
rel_fc_126_Compound_37	Compound	Biol.Rep. 1	37	AAR2	Q9Y312	1
rel_fc_126_Compound_37	Compound	Biol.Rep. 1	37	AARS1	P49588	1
rel_fc_126_Compound_37	Compound	Biol.Rep. 1	37	AARS2	Q5JTZ9	1
rel_fc_126_Compound_37	Compound	Biol.Rep. 1	37	AARSD1	Q9BTE6	1
rel_fc_126_Compound_37	Compound	Biol.Rep. 1	37	AASDHPPT	Q9NRN7	1
rel_fc_126_Compound_37	Compound	Biol.Rep. 1	37	AASS	Q9UDR5	1
rel_fc_126_Compound_37	Compound	Biol.Rep. 1	37	AATF	Q9NY61	1
rel_fc_126_Compound_37	Compound	Biol.Rep. 1	37	ABCB10	Q9NRK6	1
rel_fc_126_Compound_37	Compound	Biol.Rep. 1	37	ABCB7	O75027	1
rel_fc_126_Compound_37	Compound	Biol.Rep. 1	37	ABCC1	P33527	1
rel_fc_126_Compound_37	Compound	Biol.Rep. 1	37	ABCC4	O15439	1
rel_fc_126_Compound_37	Compound	Biol.Rep. 1	37	ABCD1	P33897	1
rel_fc_126_Compound_37	Compound	Biol.Rep. 1	37	ABCD3	P28288	1
rel_fc_126_Compound_37	Compound	Biol.Rep. 1	37	ABCD4	O14678	1
rel_fc_126_Compound_37	Compound	Biol.Rep. 1	37	ABCE1	P61221	1
rel_fc_126_Compound_37	Compound	Biol.Rep. 1	37	ABCF1	Q8NE71	1
rel_fc_126_Compound_37	Compound	Biol.Rep. 1	37	ABCF2	Q9UG63	1
rel_fc_126_Compound_37	Compound	Biol.Rep. 1	37	ABCF3	Q9NUQ8	1
rel_fc_126_Compound_37	Compound	Biol.Rep. 1	37	ABHD10	Q9NUJ1	1
rel_fc_126_Compound_37	Compound	Biol.Rep. 1	37	ABHD11	Q8NFV4	1
rel_fc_126_Compound_37	Compound	Biol.Rep. 1	37	ABHD12	Q8N2K0	1
rel_fc_126_Compound_37	Compound	Biol.Rep. 1	37	ABHD14B	Q96IU4	1
rel_fc_126_Compound_37	Compound	Biol.Rep. 1	37	ABHD16A	O95870	1
rel_fc_126_Compound_37	Compound	Biol.Rep. 1	37	ABHD17A	Q96GS6	1
rel_fc_126_Compound_37	Compound	Biol.Rep. 1	37	ABI1	Q8IZP0	1
rel_fc_126_Compound_37	Compound	Biol.Rep. 1	37	ABL1	P00519	1
rel_fc_126_Compound_37	Compound	Biol.Rep. 1	37	ABL2	P42684	1
rel_fc_126_Compound_37	Compound	Biol.Rep. 1	37	ABR	Q12979	1
rel_fc_126_Compound_37	Compound	Biol.Rep. 1	37	ABRACL	Q9P1F3	1
rel_fc_126_Compound_37	Compound	Biol.Rep. 1	37	ABRAXAS1	Q6UWZ7	1
rel_fc_126_Compound_37	Compound	Biol.Rep. 1	37	ABRAXAS2	Q15018	1
rel_fc_126_Compound_37	Compound	Biol.Rep. 1	37	ACAA1	P09110	1
rel_fc_126_Compound_37	Compound	Biol.Rep. 1	37	ACAA2	P42765	1
rel_fc_126_Compound_37	Compound	Biol.Rep. 1	37	ACACA	Q13085	1
rel_fc_126_Compound_37	Compound	Biol.Rep. 1	37	ACAD10	Q6JQN1	1
rel_fc_126_Compound_37	Compound	Biol.Rep. 1	37	ACAD8	Q9UKU7	1
rel_fc_126_Compound_37	Compound	Biol.Rep. 1	37	ACAD9	Q9H845	1
rel_fc_126_Compound_37	Compound	Biol.Rep. 1	37	ACADM	P11310	1
rel_fc_126_Compound_37	Compound	Biol.Rep. 1	37	ACADS	P16219	1
rel_fc_126_Compound_37	Compound	Biol.Rep. 1	37	ACADSB	P45954	1
rel_fc_126_Compound_37	Compound	Biol.Rep. 1	37	ACADVL	P49748	1
rel_fc_126_Compound_37	Compound	Biol.Rep. 1	37	ACAP1	Q15027	1
rel_fc_126_Compound_37	Compound	Biol.Rep. 1	37	ACAP2	Q15057	1
rel_fc_126_Compound_37	Compound	Biol.Rep. 1	37	ACAT1	P24752	1
rel_fc_126_Compound_37	Compound	Biol.Rep. 1	37	ACAT2	Q9BWD1	1
rel_fc_126_Compound_37	Compound	Biol.Rep. 1	37	ACBD3	Q9H3P7	1
rel_fc_126_Compound_37	Compound	Biol.Rep. 1	37	ACBD6	Q9BR61	1
rel_fc_126_Compound_37	Compound	Biol.Rep. 1	37	ACBD7	Q8N6N7	1
rel_fc_126_Compound_37	Compound	Biol.Rep. 1	37	ACE	P12821	1
rel_fc_126_Compound_37	Compound	Biol.Rep. 1	37	ACIN1	Q9UKV3	1
rel_fc_126_Compound_37	Compound	Biol.Rep. 1	37	ACLY	P53396	1
rel_fc_126_Compound_37	Compound	Biol.Rep. 1	37	ACO1	P21399	1
rel_fc_126_Compound_37	Compound	Biol.Rep. 1	37	ACO2	Q99798	1
rel_fc_126_Compound_37	Compound	Biol.Rep. 1	37	ACOT13	Q9NPJ3	1
rel_fc_126_Compound_37	Compound	Biol.Rep. 1	37	ACOT7	O00154	1
rel_fc_126_Compound_37	Compound	Biol.Rep. 1	37	ACOT9	Q9Y305	1
rel_fc_126_Compound_37	Compound	Biol.Rep. 1	37	ACOX1	Q15067	1
rel_fc_126_Compound_37	Compound	Biol.Rep. 1	37	ACOX3	O15254	1
rel_fc_126_Compound_37	Compound	Biol.Rep. 1	37	ACP1	P24666	1
rel_fc_126_Compound_37	Compound	Biol.Rep. 1	37	ACP2	P11117	1
rel_fc_126_Compound_37	Compound	Biol.Rep. 1	37	ACSF2	Q96CM8	1
rel_fc_126_Compound_37	Compound	Biol.Rep. 1	37	ACSF3	Q4G176	1
rel_fc_126_Compound_37	Compound	Biol.Rep. 1	37	ACSL1	P33121	1
rel_fc_126_Compound_37	Compound	Biol.Rep. 1	37	ACSL3	O95573	1
rel_fc_126_Compound_37	Compound	Biol.Rep. 1	37	ACSL4	O60488	1
rel_fc_126_Compound_37	Compound	Biol.Rep. 1	37	ACSL5	Q9ULC5	1
rel_fc_126_Compound_37	Compound	Biol.Rep. 1	37	ACSS1	Q9NUB1	1
rel_fc_126_Compound_37	Compound	Biol.Rep. 1	37	ACSS2	Q9NR19	1
rel_fc_126_Compound_37	Compound	Biol.Rep. 1	37	ACTBL2	Q562R1	1
rel_fc_126_Compound_37	Compound	Biol.Rep. 1	37	ACTC1	P68032	1
rel_fc_126_Compound_37	Compound	Biol.Rep. 1	37	ACTG1	P63261	1
rel_fc_126_Compound_37	Compound	Biol.Rep. 1	37	ACTL6A	O96019	1
rel_fc_126_Compound_37	Compound	Biol.Rep. 1	37	ACTN1	P12814	1
rel_fc_126_Compound_37	Compound	Biol.Rep. 1	37	ACTN4	O43707	1
rel_fc_126_Compound_37	Compound	Biol.Rep. 1	37	ACTR10	Q9NZ32	1
rel_fc_126_Compound_37	Compound	Biol.Rep. 1	37	ACTR1A	P61163	1
rel_fc_126_Compound_37	Compound	Biol.Rep. 1	37	ACTR1B	P42025	1
rel_fc_126_Compound_37	Compound	Biol.Rep. 1	37	ACTR2	P61160	1
rel_fc_126_Compound_37	Compound	Biol.Rep. 1	37	ACTR3	P61158	1
rel_fc_126_Compound_37	Compound	Biol.Rep. 1	37	ACTR3B	Q9P1U1	1
rel_fc_126_Compound_37	Compound	Biol.Rep. 1	37	ACY1	Q03154	1
rel_fc_126_Compound_37	Compound	Biol.Rep. 1	37	ACYP1	P07311	1
rel_fc_126_Compound_37	Compound	Biol.Rep. 1	37	ADA	P00813	1
rel_fc_126_Compound_37	Compound	Biol.Rep. 1	37	ADAM10	O14672	1
rel_fc_126_Compound_37	Compound	Biol.Rep. 1	37	ADAM15	Q13444	1
rel_fc_126_Compound_37	Compound	Biol.Rep. 1	37	ADAM17	P78536	1
rel_fc_126_Compound_37	Compound	Biol.Rep. 1	37	ADAM9	Q13443	1
rel_fc_126_Compound_37	Compound	Biol.Rep. 1	37	ADAR	P55265	1
rel_fc_126_Compound_37	Compound	Biol.Rep. 1	37	ADD1	P35611	1
rel_fc_126_Compound_37	Compound	Biol.Rep. 1	37	ADD2	P35612	1
rel_fc_126_Compound_37	Compound	Biol.Rep. 1	37	ADD3	Q9UEY8	1
rel_fc_126_Compound_37	Compound	Biol.Rep. 1	37	ADGRE5	P48960	1
rel_fc_126_Compound_37	Compound	Biol.Rep. 1	37	ADGRL3	Q9HAR2	1
rel_fc_126_Compound_37	Compound	Biol.Rep. 1	37	ADH5	P11766	1
rel_fc_126_Compound_37	Compound	Biol.Rep. 1	37	ADI1	Q9BV57	1
rel_fc_126_Compound_37	Compound	Biol.Rep. 1	37	ADIPOR2	Q86V24	1
rel_fc_126_Compound_37	Compound	Biol.Rep. 1	37	ADK	P55263	1
rel_fc_126_Compound_37	Compound	Biol.Rep. 1	37	ADNP	Q9H2P0	1
rel_fc_126_Compound_37	Compound	Biol.Rep. 1	37	ADO	Q96SZ5	1
rel_fc_126_Compound_37	Compound	Biol.Rep. 1	37	ADPGK	Q9BRR6	1
rel_fc_126_Compound_37	Compound	Biol.Rep. 1	37	ADPRH	P54922	1
rel_fc_126_Compound_37	Compound	Biol.Rep. 1	37	ADPRS	Q9NX46	1
rel_fc_126_Compound_37	Compound	Biol.Rep. 1	37	ADRM1	Q16186	1
rel_fc_126_Compound_37	Compound	Biol.Rep. 1	37	ADSL	P30566	1
rel_fc_126_Compound_37	Compound	Biol.Rep. 1	37	ADSS2	P30520	1
rel_fc_126_Compound_37	Compound	Biol.Rep. 1	37	AFDN	P55196	1
rel_fc_126_Compound_37	Compound	Biol.Rep. 1	37	AFG3L2	Q9Y4W6	1
rel_fc_126_Compound_37	Compound	Biol.Rep. 1	37	AFTPH	Q6ULP2	1
rel_fc_126_Compound_37	Compound	Biol.Rep. 1	37	AGA	P20933	1
rel_fc_126_Compound_37	Compound	Biol.Rep. 1	37	AGAP2	Q99490	1
rel_fc_126_Compound_37	Compound	Biol.Rep. 1	37	AGFG1	P52594	1
rel_fc_126_Compound_37	Compound	Biol.Rep. 1	37	AGK	Q53H12	1
rel_fc_126_Compound_37	Compound	Biol.Rep. 1	37	AGL	P35573	1
rel_fc_126_Compound_37	Compound	Biol.Rep. 1	37	AGO2	Q9UKV8	1
rel_fc_126_Compound_37	Compound	Biol.Rep. 1	37	AGPAT2	O15120	1
rel_fc_126_Compound_37	Compound	Biol.Rep. 1	37	AGPAT3	Q9NRZ7	1
rel_fc_126_Compound_37	Compound	Biol.Rep. 1	37	AGPAT5	Q9NUQ2	1
rel_fc_126_Compound_37	Compound	Biol.Rep. 1	37	AGPS	O00116	1
rel_fc_126_Compound_37	Compound	Biol.Rep. 1	37	AGTPBP1	Q9UPW5	1
rel_fc_126_Compound_37	Compound	Biol.Rep. 1	37	AHCY	P23526	1
rel_fc_126_Compound_37	Compound	Biol.Rep. 1	37	AHCYL1	O43865	1
rel_fc_126_Compound_37	Compound	Biol.Rep. 1	37	AHCYL2	Q96HN2	1
rel_fc_126_Compound_37	Compound	Biol.Rep. 1	37	AHNAK	Q09666	1
rel_fc_126_Compound_37	Compound	Biol.Rep. 1	37	AHSA1	O95433	1
rel_fc_126_Compound_37	Compound	Biol.Rep. 1	37	AHSG	P12763	1
rel_fc_126_Compound_37	Compound	Biol.Rep. 1	37	AIDA	Q96BJ3	1
rel_fc_126_Compound_37	Compound	Biol.Rep. 1	37	AIF1	P55008	1
rel_fc_126_Compound_37	Compound	Biol.Rep. 1	37	AIFM1	O95831	1
rel_fc_126_Compound_37	Compound	Biol.Rep. 1	37	AIFM2	Q9BRQ8	1
rel_fc_126_Compound_37	Compound	Biol.Rep. 1	37	AIMP1	Q12904	1
rel_fc_126_Compound_37	Compound	Biol.Rep. 1	37	AIMP2	Q13155	1
rel_fc_126_Compound_37	Compound	Biol.Rep. 1	37	AIP	O00170	1
rel_fc_126_Compound_37	Compound	Biol.Rep. 1	37	AK2	P54819	1
rel_fc_126_Compound_37	Compound	Biol.Rep. 1	37	AK3	Q9UIJ7	1
rel_fc_126_Compound_37	Compound	Biol.Rep. 1	37	AK4	P27144	1
rel_fc_126_Compound_37	Compound	Biol.Rep. 1	37	AK6	Q9Y3D8	1
rel_fc_126_Compound_37	Compound	Biol.Rep. 1	37	AKAP1	Q92667	1
rel_fc_126_Compound_37	Compound	Biol.Rep. 1	37	AKAP11	Q9UKA4	1
rel_fc_126_Compound_37	Compound	Biol.Rep. 1	37	AKAP12	Q02952	1
rel_fc_126_Compound_37	Compound	Biol.Rep. 1	37	AKAP13	Q12802	1
rel_fc_126_Compound_37	Compound	Biol.Rep. 1	37	AKAP17A	Q02040	1
rel_fc_126_Compound_37	Compound	Biol.Rep. 1	37	AKAP2	Q9Y2D5	1
rel_fc_126_Compound_37	Compound	Biol.Rep. 1	37	AKAP8	O43823	1
rel_fc_126_Compound_37	Compound	Biol.Rep. 1	37	AKAP8L	Q9ULX6	1
rel_fc_126_Compound_37	Compound	Biol.Rep. 1	37	AKAP9	Q99996	1
rel_fc_126_Compound_37	Compound	Biol.Rep. 1	37	AKR1A1	P14550	1
rel_fc_126_Compound_37	Compound	Biol.Rep. 1	37	AKR1B1	P15121	1
rel_fc_126_Compound_37	Compound	Biol.Rep. 1	37	AKR1B15	C9JRZ8	1
rel_fc_126_Compound_37	Compound	Biol.Rep. 1	37	AKR1C3	P42330	1
rel_fc_126_Compound_37	Compound	Biol.Rep. 1	37	AKR7A2	O43488	1
rel_fc_126_Compound_37	Compound	Biol.Rep. 1	37	AKT1	P31749	1
rel_fc_126_Compound_37	Compound	Biol.Rep. 1	37	AKT1S1	Q96B36	1
rel_fc_126_Compound_37	Compound	Biol.Rep. 1	37	AKT2	P31751	1
rel_fc_126_Compound_37	Compound	Biol.Rep. 1	37	ALAD	P13716	1
rel_fc_126_Compound_37	Compound	Biol.Rep. 1	37	ALB	P02769	1
rel_fc_126_Compound_37	Compound	Biol.Rep. 1	37	ALCAM	Q13740	1
rel_fc_126_Compound_37	Compound	Biol.Rep. 1	37	ALDH16A1	Q8IZ83	1
rel_fc_126_Compound_37	Compound	Biol.Rep. 1	37	ALDH18A1	P54886	1
rel_fc_126_Compound_37	Compound	Biol.Rep. 1	37	ALDH1B1	P30837	1
rel_fc_126_Compound_37	Compound	Biol.Rep. 1	37	ALDH3A2	P51648	1
rel_fc_126_Compound_37	Compound	Biol.Rep. 1	37	ALDH4A1	P30038	1
rel_fc_126_Compound_37	Compound	Biol.Rep. 1	37	ALDH5A1	P51649	1
rel_fc_126_Compound_37	Compound	Biol.Rep. 1	37	ALDH6A1	Q02252	1
rel_fc_126_Compound_37	Compound	Biol.Rep. 1	37	ALDH9A1	P49189	1
rel_fc_126_Compound_37	Compound	Biol.Rep. 1	37	ALDOA	P04075	1
rel_fc_126_Compound_37	Compound	Biol.Rep. 1	37	ALDOC	P09972	1
rel_fc_126_Compound_37	Compound	Biol.Rep. 1	37	ALG1	Q9BT22	1
rel_fc_126_Compound_37	Compound	Biol.Rep. 1	37	ALG10	Q5BKT4	1
rel_fc_126_Compound_37	Compound	Biol.Rep. 1	37	ALG11	Q2TAA5	1
rel_fc_126_Compound_37	Compound	Biol.Rep. 1	37	ALG3	Q92685	1
rel_fc_126_Compound_37	Compound	Biol.Rep. 1	37	ALG5	Q9Y673	1
rel_fc_126_Compound_37	Compound	Biol.Rep. 1	37	ALG6	Q9Y672	1
rel_fc_126_Compound_37	Compound	Biol.Rep. 1	37	ALG8	Q9BVK2	1
rel_fc_126_Compound_37	Compound	Biol.Rep. 1	37	ALG9	Q9H6U8	1
rel_fc_126_Compound_37	Compound	Biol.Rep. 1	37	ALKBH3	Q96Q83	1
rel_fc_126_Compound_37	Compound	Biol.Rep. 1	37	ALKBH5	Q6P6C2	1
rel_fc_126_Compound_37	Compound	Biol.Rep. 1	37	ALKBH8	Q96BT7	1
rel_fc_126_Compound_37	Compound	Biol.Rep. 1	37	ALYREF	Q86V81	1
rel_fc_126_Compound_37	Compound	Biol.Rep. 1	37	AMD1	P17707	1
rel_fc_126_Compound_37	Compound	Biol.Rep. 1	37	AMDHD2	Q9Y303	1
rel_fc_126_Compound_37	Compound	Biol.Rep. 1	37	AMFR	Q9UKV5	1
rel_fc_126_Compound_37	Compound	Biol.Rep. 1	37	AMMECR1	Q9Y4X0	1
rel_fc_126_Compound_37	Compound	Biol.Rep. 1	37	AMOTL1	Q8IY63	1
rel_fc_126_Compound_37	Compound	Biol.Rep. 1	37	AMPD2	Q01433	1
rel_fc_126_Compound_37	Compound	Biol.Rep. 1	37	AMPD3	Q01432	1
rel_fc_126_Compound_37	Compound	Biol.Rep. 1	37	ANAPC1	Q9H1A4	1
rel_fc_126_Compound_37	Compound	Biol.Rep. 1	37	ANAPC10	Q9UM13	1
rel_fc_126_Compound_37	Compound	Biol.Rep. 1	37	ANAPC16	Q96DE5	1
rel_fc_126_Compound_37	Compound	Biol.Rep. 1	37	ANAPC2	Q9UJX6	1
rel_fc_126_Compound_37	Compound	Biol.Rep. 1	37	ANAPC4	Q9UJX5	1
rel_fc_126_Compound_37	Compound	Biol.Rep. 1	37	ANAPC5	Q9UJX4	1
rel_fc_126_Compound_37	Compound	Biol.Rep. 1	37	ANAPC7	Q9UJX3	1
rel_fc_126_Compound_37	Compound	Biol.Rep. 1	37	ANGPTL6	Q8NI99	1
rel_fc_126_Compound_37	Compound	Biol.Rep. 1	37	ANKFY1	Q9P2R3	1
rel_fc_126_Compound_37	Compound	Biol.Rep. 1	37	ANKHD1	Q8IWZ3	1
rel_fc_126_Compound_37	Compound	Biol.Rep. 1	37	ANKLE2	Q86XL3	1
rel_fc_126_Compound_37	Compound	Biol.Rep. 1	37	ANKMY2	Q8IV38	1
rel_fc_126_Compound_37	Compound	Biol.Rep. 1	37	ANKRD13A	Q8IZ07	1
rel_fc_126_Compound_37	Compound	Biol.Rep. 1	37	ANKRD13D	Q6ZTN6	1
rel_fc_126_Compound_37	Compound	Biol.Rep. 1	37	ANKRD17	O75179	1
rel_fc_126_Compound_37	Compound	Biol.Rep. 1	37	ANKRD27	Q96NW4	1
rel_fc_126_Compound_37	Compound	Biol.Rep. 1	37	ANKRD28	O15084	1
rel_fc_126_Compound_37	Compound	Biol.Rep. 1	37	ANKRD40	Q6AI12	1
rel_fc_126_Compound_37	Compound	Biol.Rep. 1	37	ANKRD44	Q8N8A2	1
rel_fc_126_Compound_37	Compound	Biol.Rep. 1	37	ANKRD46	Q86W74	1
rel_fc_126_Compound_37	Compound	Biol.Rep. 1	37	ANKRD50	Q9ULJ7	1
rel_fc_126_Compound_37	Compound	Biol.Rep. 1	37	ANKRD52	Q8NB46	1
rel_fc_126_Compound_37	Compound	Biol.Rep. 1	37	ANKS1A	Q92625	1
rel_fc_126_Compound_37	Compound	Biol.Rep. 1	37	ANKZF1	Q9H8Y5	1
rel_fc_126_Compound_37	Compound	Biol.Rep. 1	37	ANLN	Q9NQW6	1
rel_fc_126_Compound_37	Compound	Biol.Rep. 1	37	ANO10	Q9NW15	1
rel_fc_126_Compound_37	Compound	Biol.Rep. 1	37	ANO6	Q4KMQ2	1
rel_fc_126_Compound_37	Compound	Biol.Rep. 1	37	ANP32A	P39687	1
rel_fc_126_Compound_37	Compound	Biol.Rep. 1	37	ANP32B	Q92688	1
rel_fc_126_Compound_37	Compound	Biol.Rep. 1	37	ANP32E	Q9BTT0	1
rel_fc_126_Compound_37	Compound	Biol.Rep. 1	37	ANPEP	P15144	1
rel_fc_126_Compound_37	Compound	Biol.Rep. 1	37	ANTXR2	P58335	1
rel_fc_126_Compound_37	Compound	Biol.Rep. 1	37	ANXA1	P04083	1
rel_fc_126_Compound_37	Compound	Biol.Rep. 1	37	ANXA11	P50995	1
rel_fc_126_Compound_37	Compound	Biol.Rep. 1	37	ANXA2	P07355	1
rel_fc_126_Compound_37	Compound	Biol.Rep. 1	37	ANXA4	P09525	1
rel_fc_126_Compound_37	Compound	Biol.Rep. 1	37	ANXA5	P08758	1
rel_fc_126_Compound_37	Compound	Biol.Rep. 1	37	ANXA6	P08133	1
rel_fc_126_Compound_37	Compound	Biol.Rep. 1	37	ANXA7	P20073	1
rel_fc_126_Compound_37	Compound	Biol.Rep. 1	37	AP1AR	Q63HQ0	1
rel_fc_126_Compound_37	Compound	Biol.Rep. 1	37	AP1B1	Q10567	1
rel_fc_126_Compound_37	Compound	Biol.Rep. 1	37	AP1G1	O43747	1
rel_fc_126_Compound_37	Compound	Biol.Rep. 1	37	AP1G2	O75843	1
rel_fc_126_Compound_37	Compound	Biol.Rep. 1	37	AP1M1	Q9BXS5	1
rel_fc_126_Compound_37	Compound	Biol.Rep. 1	37	AP1S1	P61966	1
rel_fc_126_Compound_37	Compound	Biol.Rep. 1	37	AP1S2	P56377	1
rel_fc_126_Compound_37	Compound	Biol.Rep. 1	37	AP2A1	O95782	1
rel_fc_126_Compound_37	Compound	Biol.Rep. 1	37	AP2A2	O94973	1
rel_fc_126_Compound_37	Compound	Biol.Rep. 1	37	AP2B1	P63010	1
rel_fc_126_Compound_37	Compound	Biol.Rep. 1	37	AP2M1	Q96CW1	1
rel_fc_126_Compound_37	Compound	Biol.Rep. 1	37	AP2S1	P53680	1
rel_fc_126_Compound_37	Compound	Biol.Rep. 1	37	AP3B1	O00203	1
rel_fc_126_Compound_37	Compound	Biol.Rep. 1	37	AP3D1	O14617	1
rel_fc_126_Compound_37	Compound	Biol.Rep. 1	37	AP3M1	Q9Y2T2	1
rel_fc_126_Compound_37	Compound	Biol.Rep. 1	37	AP3M2	P53677	1
rel_fc_126_Compound_37	Compound	Biol.Rep. 1	37	AP3S1	Q92572	1
rel_fc_126_Compound_37	Compound	Biol.Rep. 1	37	AP4E1	Q9UPM8	1
rel_fc_126_Compound_37	Compound	Biol.Rep. 1	37	APBB1	O00213	1
rel_fc_126_Compound_37	Compound	Biol.Rep. 1	37	APBB1IP	Q7Z5R6	1
rel_fc_126_Compound_37	Compound	Biol.Rep. 1	37	APEH	P13798	1
rel_fc_126_Compound_37	Compound	Biol.Rep. 1	37	APEX1	P27695	1
rel_fc_126_Compound_37	Compound	Biol.Rep. 1	37	APH1A	Q96BI3	1
rel_fc_126_Compound_37	Compound	Biol.Rep. 1	37	API5	Q9BZZ5	1
rel_fc_126_Compound_37	Compound	Biol.Rep. 1	37	APIP	Q96GX9	1
rel_fc_126_Compound_37	Compound	Biol.Rep. 1	37	APLP2	Q06481	1
rel_fc_126_Compound_37	Compound	Biol.Rep. 1	37	APMAP	Q9HDC9	1
rel_fc_126_Compound_37	Compound	Biol.Rep. 1	37	APOA1	P15497	1
rel_fc_126_Compound_37	Compound	Biol.Rep. 1	37	APOA2	P81644	1
rel_fc_126_Compound_37	Compound	Biol.Rep. 1	37	APOB	P04114	1
rel_fc_126_Compound_37	Compound	Biol.Rep. 1	37	APOBEC3C	Q9NRW3	1
rel_fc_126_Compound_37	Compound	Biol.Rep. 1	37	APOBR	Q0VD83	1
rel_fc_126_Compound_37	Compound	Biol.Rep. 1	37	APOE	Q03247	1
rel_fc_126_Compound_37	Compound	Biol.Rep. 1	37	APOO	Q9BUR5	1
rel_fc_126_Compound_37	Compound	Biol.Rep. 1	37	APOOL	Q6UXV4	1
rel_fc_126_Compound_37	Compound	Biol.Rep. 1	37	APP	P05067	1
rel_fc_126_Compound_37	Compound	Biol.Rep. 1	37	APPL1	Q9UKG1	1
rel_fc_126_Compound_37	Compound	Biol.Rep. 1	37	APRT	P07741	1
rel_fc_126_Compound_37	Compound	Biol.Rep. 1	37	AQR	O60306	1
rel_fc_126_Compound_37	Compound	Biol.Rep. 1	37	ARAF	P10398	1
rel_fc_126_Compound_37	Compound	Biol.Rep. 1	37	ARAP1	Q96P48	1
rel_fc_126_Compound_37	Compound	Biol.Rep. 1	37	ARCN1	P48444	1
rel_fc_126_Compound_37	Compound	Biol.Rep. 1	37	ARF1	P84077	1
rel_fc_126_Compound_37	Compound	Biol.Rep. 1	37	ARF4	P18085	1
rel_fc_126_Compound_37	Compound	Biol.Rep. 1	37	ARF5	P84085	1
rel_fc_126_Compound_37	Compound	Biol.Rep. 1	37	ARF6	P62330	1
rel_fc_126_Compound_37	Compound	Biol.Rep. 1	37	ARFGAP1	Q8N6T3	1
rel_fc_126_Compound_37	Compound	Biol.Rep. 1	37	ARFGAP2	Q8N6H7	1
rel_fc_126_Compound_37	Compound	Biol.Rep. 1	37	ARFGAP3	Q9NP61	1
rel_fc_126_Compound_37	Compound	Biol.Rep. 1	37	ARFGEF1	Q9Y6D6	1
rel_fc_126_Compound_37	Compound	Biol.Rep. 1	37	ARFGEF2	Q9Y6D5	1
rel_fc_126_Compound_37	Compound	Biol.Rep. 1	37	ARFIP1	P53367	1
rel_fc_126_Compound_37	Compound	Biol.Rep. 1	37	ARFIP2	P53365	1
rel_fc_126_Compound_37	Compound	Biol.Rep. 1	37	ARFRP1	Q13795	1
rel_fc_126_Compound_37	Compound	Biol.Rep. 1	37	ARG2	P78540	1
rel_fc_126_Compound_37	Compound	Biol.Rep. 1	37	ARGLU1	Q9NWB6	1
rel_fc_126_Compound_37	Compound	Biol.Rep. 1	37	ARHGAP1	Q07960	1
rel_fc_126_Compound_37	Compound	Biol.Rep. 1	37	ARHGAP11A	Q6P4F7	1
rel_fc_126_Compound_37	Compound	Biol.Rep. 1	37	ARHGAP12	Q8IWW6	1
rel_fc_126_Compound_37	Compound	Biol.Rep. 1	37	ARHGAP15	Q53QZ3	1
rel_fc_126_Compound_37	Compound	Biol.Rep. 1	37	ARHGAP17	Q68EM7	1
rel_fc_126_Compound_37	Compound	Biol.Rep. 1	37	ARHGAP18	Q8N392	1
rel_fc_126_Compound_37	Compound	Biol.Rep. 1	37	ARHGAP25	P42331	1
rel_fc_126_Compound_37	Compound	Biol.Rep. 1	37	ARHGAP30	Q7Z6I6	1
rel_fc_126_Compound_37	Compound	Biol.Rep. 1	37	ARHGAP35	Q9NRY4	1
rel_fc_126_Compound_37	Compound	Biol.Rep. 1	37	ARHGAP4	P98171	1
rel_fc_126_Compound_37	Compound	Biol.Rep. 1	37	ARHGAP45	Q92619	1
rel_fc_126_Compound_37	Compound	Biol.Rep. 1	37	ARHGAP5	Q13017	1
rel_fc_126_Compound_37	Compound	Biol.Rep. 1	37	ARHGDIA	P52565	1
rel_fc_126_Compound_37	Compound	Biol.Rep. 1	37	ARHGDIB	P52566	1
rel_fc_126_Compound_37	Compound	Biol.Rep. 1	37	ARHGEF1	Q92888	1
rel_fc_126_Compound_37	Compound	Biol.Rep. 1	37	ARHGEF10	O15013	1
rel_fc_126_Compound_37	Compound	Biol.Rep. 1	37	ARHGEF2	Q92974	1
rel_fc_126_Compound_37	Compound	Biol.Rep. 1	37	ARHGEF6	Q15052	1
rel_fc_126_Compound_37	Compound	Biol.Rep. 1	37	ARHGEF7	Q14155	1
rel_fc_126_Compound_37	Compound	Biol.Rep. 1	37	ARID1A	O14497	1
rel_fc_126_Compound_37	Compound	Biol.Rep. 1	37	ARID1B	Q8NFD5	1
rel_fc_126_Compound_37	Compound	Biol.Rep. 1	37	ARID2	Q68CP9	1
rel_fc_126_Compound_37	Compound	Biol.Rep. 1	37	ARID3A	Q99856	1
rel_fc_126_Compound_37	Compound	Biol.Rep. 1	37	ARID4B	Q4LE39	1
rel_fc_126_Compound_37	Compound	Biol.Rep. 1	37	ARIH1	Q9Y4X5	1
rel_fc_126_Compound_37	Compound	Biol.Rep. 1	37	ARL1	P40616	1
rel_fc_126_Compound_37	Compound	Biol.Rep. 1	37	ARL13B	Q3SXY8	1
rel_fc_126_Compound_37	Compound	Biol.Rep. 1	37	ARL15	Q9NXU5	1
rel_fc_126_Compound_37	Compound	Biol.Rep. 1	37	ARL2BP	Q9Y2Y0	1
rel_fc_126_Compound_37	Compound	Biol.Rep. 1	37	ARL3	P36405	1
rel_fc_126_Compound_37	Compound	Biol.Rep. 1	37	ARL6	Q9H0F7	1
rel_fc_126_Compound_37	Compound	Biol.Rep. 1	37	ARL6IP1	Q15041	1
rel_fc_126_Compound_37	Compound	Biol.Rep. 1	37	ARL6IP4	Q66PJ3	1
rel_fc_126_Compound_37	Compound	Biol.Rep. 1	37	ARL6IP5	O75915	1
rel_fc_126_Compound_37	Compound	Biol.Rep. 1	37	ARL6IP6	Q8N6S5	1
rel_fc_126_Compound_37	Compound	Biol.Rep. 1	37	ARL8A	Q96BM9	1
rel_fc_126_Compound_37	Compound	Biol.Rep. 1	37	ARL8B	Q9NVJ2	1
rel_fc_126_Compound_37	Compound	Biol.Rep. 1	37	ARMC1	Q9NVT9	1
rel_fc_126_Compound_37	Compound	Biol.Rep. 1	37	ARMC6	Q6NXE6	1
rel_fc_126_Compound_37	Compound	Biol.Rep. 1	37	ARMC8	Q8IUR7	1
rel_fc_126_Compound_37	Compound	Biol.Rep. 1	37	ARMCX3	Q9UH62	1
rel_fc_126_Compound_37	Compound	Biol.Rep. 1	37	ARMCX5	Q6P1M9	1
rel_fc_126_Compound_37	Compound	Biol.Rep. 1	37	ARMH3	Q5T2E6	1
rel_fc_126_Compound_37	Compound	Biol.Rep. 1	37	ARMT1	Q9H993	1
rel_fc_126_Compound_37	Compound	Biol.Rep. 1	37	ARPC1A	Q92747	1
rel_fc_126_Compound_37	Compound	Biol.Rep. 1	37	ARPC1B	O15143	1
rel_fc_126_Compound_37	Compound	Biol.Rep. 1	37	ARPC2	O15144	1
rel_fc_126_Compound_37	Compound	Biol.Rep. 1	37	ARPC3	O15145	1
rel_fc_126_Compound_37	Compound	Biol.Rep. 1	37	ARPC4	P59998	1
rel_fc_126_Compound_37	Compound	Biol.Rep. 1	37	ARPC5	O15511	1
rel_fc_126_Compound_37	Compound	Biol.Rep. 1	37	ARPC5L	Q9BPX5	1
rel_fc_126_Compound_37	Compound	Biol.Rep. 1	37	ARPP19	P56211	1
rel_fc_126_Compound_37	Compound	Biol.Rep. 1	37	ARRB1	P49407	1
rel_fc_126_Compound_37	Compound	Biol.Rep. 1	37	ARRB2	P32121	1
rel_fc_126_Compound_37	Compound	Biol.Rep. 1	37	ARRDC1	Q8N5I2	1
rel_fc_126_Compound_37	Compound	Biol.Rep. 1	37	ARSA	P15289	1
rel_fc_126_Compound_37	Compound	Biol.Rep. 1	37	ARSB	P15848	1
rel_fc_126_Compound_37	Compound	Biol.Rep. 1	37	ASAH1	Q13510	1
rel_fc_126_Compound_37	Compound	Biol.Rep. 1	37	ASAP1	Q9ULH1	1
rel_fc_126_Compound_37	Compound	Biol.Rep. 1	37	ASB3	Q9Y575	1
rel_fc_126_Compound_37	Compound	Biol.Rep. 1	37	ASB9	Q96DX5	1
rel_fc_126_Compound_37	Compound	Biol.Rep. 1	37	ASCC1	Q8N9N2	1
rel_fc_126_Compound_37	Compound	Biol.Rep. 1	37	ASCC3	Q8N3C0	1
rel_fc_126_Compound_37	Compound	Biol.Rep. 1	37	ASDURF	L0R819	1
rel_fc_126_Compound_37	Compound	Biol.Rep. 1	37	ASF1A	Q9Y294	1
rel_fc_126_Compound_37	Compound	Biol.Rep. 1	37	ASF1B	Q9NVP2	1
rel_fc_126_Compound_37	Compound	Biol.Rep. 1	37	ASH2L	Q9UBL3	1
rel_fc_126_Compound_37	Compound	Biol.Rep. 1	37	ASL	P04424	1
rel_fc_126_Compound_37	Compound	Biol.Rep. 1	37	ASMTL	O95671	1
rel_fc_126_Compound_37	Compound	Biol.Rep. 1	37	ASNS	P08243	1
rel_fc_126_Compound_37	Compound	Biol.Rep. 1	37	ASPH	Q12797	1
rel_fc_126_Compound_37	Compound	Biol.Rep. 1	37	ASPSCR1	Q9BZE9	1
rel_fc_126_Compound_37	Compound	Biol.Rep. 1	37	ASS1	P00966	1
rel_fc_126_Compound_37	Compound	Biol.Rep. 1	37	ATAD1	Q8NBU5	1
rel_fc_126_Compound_37	Compound	Biol.Rep. 1	37	ATAD3A	Q9NVI7	1
rel_fc_126_Compound_37	Compound	Biol.Rep. 1	37	ATAD3B	Q5T9A4	1
rel_fc_126_Compound_37	Compound	Biol.Rep. 1	37	ATF1	P18846	1
rel_fc_126_Compound_37	Compound	Biol.Rep. 1	37	ATF2	P15336	1
rel_fc_126_Compound_37	Compound	Biol.Rep. 1	37	ATF7	P17544	1
rel_fc_126_Compound_37	Compound	Biol.Rep. 1	37	ATF7IP	Q6VMQ6	1
rel_fc_126_Compound_37	Compound	Biol.Rep. 1	37	ATG13	O75143	1
rel_fc_126_Compound_37	Compound	Biol.Rep. 1	37	ATG16L1	Q676U5	1
rel_fc_126_Compound_37	Compound	Biol.Rep. 1	37	ATG2A	Q2TAZ0	1
rel_fc_126_Compound_37	Compound	Biol.Rep. 1	37	ATG3	Q9NT62	1
rel_fc_126_Compound_37	Compound	Biol.Rep. 1	37	ATG4A	Q8WYN0	1
rel_fc_126_Compound_37	Compound	Biol.Rep. 1	37	ATG4B	Q9Y4P1	1
rel_fc_126_Compound_37	Compound	Biol.Rep. 1	37	ATG7	O95352	1
rel_fc_126_Compound_37	Compound	Biol.Rep. 1	37	ATG9A	Q7Z3C6	1
rel_fc_126_Compound_37	Compound	Biol.Rep. 1	37	ATIC	P31939	1
rel_fc_126_Compound_37	Compound	Biol.Rep. 1	37	ATL2	Q8NHH9	1
rel_fc_126_Compound_37	Compound	Biol.Rep. 1	37	ATL3	Q6DD88	1
rel_fc_126_Compound_37	Compound	Biol.Rep. 1	37	ATM	Q13315	1
rel_fc_126_Compound_37	Compound	Biol.Rep. 1	37	ATN1	P54259	1
rel_fc_126_Compound_37	Compound	Biol.Rep. 1	37	ATOX1	O00244	1
rel_fc_126_Compound_37	Compound	Biol.Rep. 1	37	ATP11A	P98196	1
rel_fc_126_Compound_37	Compound	Biol.Rep. 1	37	ATP11C	Q8NB49	1
rel_fc_126_Compound_37	Compound	Biol.Rep. 1	37	ATP12A	P54707	1
rel_fc_126_Compound_37	Compound	Biol.Rep. 1	37	ATP13A1	Q9HD20	1
rel_fc_126_Compound_37	Compound	Biol.Rep. 1	37	ATP13A3	Q9H7F0	1
rel_fc_126_Compound_37	Compound	Biol.Rep. 1	37	ATP1A1	P05023	1
rel_fc_126_Compound_37	Compound	Biol.Rep. 1	37	ATP1A3	P13637	1
rel_fc_126_Compound_37	Compound	Biol.Rep. 1	37	ATP1B1	P05026	1
rel_fc_126_Compound_37	Compound	Biol.Rep. 1	37	ATP1B3	P54709	1
rel_fc_126_Compound_37	Compound	Biol.Rep. 1	37	ATP2A2	P16615	1
rel_fc_126_Compound_37	Compound	Biol.Rep. 1	37	ATP2B1	P20020	1
rel_fc_126_Compound_37	Compound	Biol.Rep. 1	37	ATP2B2	Q01814	1
rel_fc_126_Compound_37	Compound	Biol.Rep. 1	37	ATP2B4	P23634	1
rel_fc_126_Compound_37	Compound	Biol.Rep. 1	37	ATP2C1	P98194	1
rel_fc_126_Compound_37	Compound	Biol.Rep. 1	37	ATP5F1A	P25705	1
rel_fc_126_Compound_37	Compound	Biol.Rep. 1	37	ATP5F1B	P06576	1
rel_fc_126_Compound_37	Compound	Biol.Rep. 1	37	ATP5F1C	P36542	1
rel_fc_126_Compound_37	Compound	Biol.Rep. 1	37	ATP5F1D	P30049	1
rel_fc_126_Compound_37	Compound	Biol.Rep. 1	37	ATP5F1E	P56381	1
rel_fc_126_Compound_37	Compound	Biol.Rep. 1	37	ATP5IF1	Q9UII2	1
rel_fc_126_Compound_37	Compound	Biol.Rep. 1	37	ATP5MC1	P05496	1
rel_fc_126_Compound_37	Compound	Biol.Rep. 1	37	ATP5ME	P56385	1
rel_fc_126_Compound_37	Compound	Biol.Rep. 1	37	ATP5MF	P56134	1
rel_fc_126_Compound_37	Compound	Biol.Rep. 1	37	ATP5MG	O75964	1
rel_fc_126_Compound_37	Compound	Biol.Rep. 1	37	ATP5MJ	P56378	1
rel_fc_126_Compound_37	Compound	Biol.Rep. 1	37	ATP5PB	P24539	1
rel_fc_126_Compound_37	Compound	Biol.Rep. 1	37	ATP5PD	O75947	1
rel_fc_126_Compound_37	Compound	Biol.Rep. 1	37	ATP5PF	P18859	1
rel_fc_126_Compound_37	Compound	Biol.Rep. 1	37	ATP5PO	P48047	1
rel_fc_126_Compound_37	Compound	Biol.Rep. 1	37	ATP6AP1	Q15904	1
rel_fc_126_Compound_37	Compound	Biol.Rep. 1	37	ATP6AP2	O75787	1
rel_fc_126_Compound_37	Compound	Biol.Rep. 1	37	ATP6V0A1	Q93050	1
rel_fc_126_Compound_37	Compound	Biol.Rep. 1	37	ATP6V0A2	Q9Y487	1
rel_fc_126_Compound_37	Compound	Biol.Rep. 1	37	ATP6V0D1	P61421	1
rel_fc_126_Compound_37	Compound	Biol.Rep. 1	37	ATP6V1A	P38606	1
rel_fc_126_Compound_37	Compound	Biol.Rep. 1	37	ATP6V1B2	P21281	1
rel_fc_126_Compound_37	Compound	Biol.Rep. 1	37	ATP6V1C1	P21283	1
rel_fc_126_Compound_37	Compound	Biol.Rep. 1	37	ATP6V1C2	Q8NEY4	1
rel_fc_126_Compound_37	Compound	Biol.Rep. 1	37	ATP6V1D	Q9Y5K8	1
rel_fc_126_Compound_37	Compound	Biol.Rep. 1	37	ATP6V1E1	P36543	1
rel_fc_126_Compound_37	Compound	Biol.Rep. 1	37	ATP6V1F	Q16864	1
rel_fc_126_Compound_37	Compound	Biol.Rep. 1	37	ATP6V1G1	O75348	1
rel_fc_126_Compound_37	Compound	Biol.Rep. 1	37	ATP6V1H	Q9UI12	1
rel_fc_126_Compound_37	Compound	Biol.Rep. 1	37	ATP7A	Q04656	1
rel_fc_126_Compound_37	Compound	Biol.Rep. 1	37	ATP7B	P35670	1
rel_fc_126_Compound_37	Compound	Biol.Rep. 1	37	ATP8A1	Q9Y2Q0	1
rel_fc_126_Compound_37	Compound	Biol.Rep. 1	37	ATP8B4	Q8TF62	1
rel_fc_126_Compound_37	Compound	Biol.Rep. 1	37	ATP9B	O43861	1
rel_fc_126_Compound_37	Compound	Biol.Rep. 1	37	ATPAF2	Q8N5M1	1
rel_fc_126_Compound_37	Compound	Biol.Rep. 1	37	ATR	Q13535	1
rel_fc_126_Compound_37	Compound	Biol.Rep. 1	37	ATRIP	Q8WXE1	1
rel_fc_126_Compound_37	Compound	Biol.Rep. 1	37	ATRN	O75882	1
rel_fc_126_Compound_37	Compound	Biol.Rep. 1	37	ATXN10	Q9UBB4	1
rel_fc_126_Compound_37	Compound	Biol.Rep. 1	37	ATXN2	Q99700	1
rel_fc_126_Compound_37	Compound	Biol.Rep. 1	37	ATXN2L	Q8WWM7	1
rel_fc_126_Compound_37	Compound	Biol.Rep. 1	37	AUP1	Q9Y679	1
rel_fc_126_Compound_37	Compound	Biol.Rep. 1	37	AURKA	O14965	1
rel_fc_126_Compound_37	Compound	Biol.Rep. 1	37	AVEN	Q9NQS1	1
rel_fc_126_Compound_37	Compound	Biol.Rep. 1	37	AVL9	Q8NBF6	1
rel_fc_126_Compound_37	Compound	Biol.Rep. 1	37	AZGP1	P25311	1
rel_fc_126_Compound_37	Compound	Biol.Rep. 1	37	B2M	P61769	1
rel_fc_126_Compound_37	Compound	Biol.Rep. 1	37	B3GAT3	O94766	1
rel_fc_126_Compound_37	Compound	Biol.Rep. 1	37	B3GLCT	Q6Y288	1
rel_fc_126_Compound_37	Compound	Biol.Rep. 1	37	B3GNT2	Q9NY97	1
rel_fc_126_Compound_37	Compound	Biol.Rep. 1	37	B4GALT1	P15291	1
rel_fc_126_Compound_37	Compound	Biol.Rep. 1	37	BABAM1	Q9NWV8	1
rel_fc_126_Compound_37	Compound	Biol.Rep. 1	37	BABAM2	Q9NXR7	1
rel_fc_126_Compound_37	Compound	Biol.Rep. 1	37	BACH1	O14867	1
rel_fc_126_Compound_37	Compound	Biol.Rep. 1	37	BAG1	Q99933	1
rel_fc_126_Compound_37	Compound	Biol.Rep. 1	37	BAG2	O95816	1
rel_fc_126_Compound_37	Compound	Biol.Rep. 1	37	BAG3	O95817	1
rel_fc_126_Compound_37	Compound	Biol.Rep. 1	37	BAG4	O95429	1
rel_fc_126_Compound_37	Compound	Biol.Rep. 1	37	BAG5	Q9UL15	1
rel_fc_126_Compound_37	Compound	Biol.Rep. 1	37	BAG6	P46379	1
rel_fc_126_Compound_37	Compound	Biol.Rep. 1	37	BAIAP2	Q9UQB8	1
rel_fc_126_Compound_37	Compound	Biol.Rep. 1	37	BAIAP2L1	Q9UHR4	1
rel_fc_126_Compound_37	Compound	Biol.Rep. 1	37	BAK1	Q16611	1
rel_fc_126_Compound_37	Compound	Biol.Rep. 1	37	BANF1	O75531	1
rel_fc_126_Compound_37	Compound	Biol.Rep. 1	37	BAP1	Q92560	1
rel_fc_126_Compound_37	Compound	Biol.Rep. 1	37	BAP18	Q8IXM2	1
rel_fc_126_Compound_37	Compound	Biol.Rep. 1	37	BASP1	P80723	1
rel_fc_126_Compound_37	Compound	Biol.Rep. 1	37	BAX	Q07812	1
rel_fc_126_Compound_37	Compound	Biol.Rep. 1	37	BBC3	Q9BXH1	1
rel_fc_126_Compound_37	Compound	Biol.Rep. 1	37	BBX	Q8WY36	1
rel_fc_126_Compound_37	Compound	Biol.Rep. 1	37	BCAM	P50895	1
rel_fc_126_Compound_37	Compound	Biol.Rep. 1	37	BCAP29	Q9UHQ4	1
rel_fc_126_Compound_37	Compound	Biol.Rep. 1	37	BCAP31	P51572	1
rel_fc_126_Compound_37	Compound	Biol.Rep. 1	37	BCAS2	O75934	1
rel_fc_126_Compound_37	Compound	Biol.Rep. 1	37	BCAS3	Q9H6U6	1
rel_fc_126_Compound_37	Compound	Biol.Rep. 1	37	BCAT1	P54687	1
rel_fc_126_Compound_37	Compound	Biol.Rep. 1	37	BCAT2	O15382	1
rel_fc_126_Compound_37	Compound	Biol.Rep. 1	37	BCCIP	Q9P287	1
rel_fc_126_Compound_37	Compound	Biol.Rep. 1	37	BCHE	P06276	1
rel_fc_126_Compound_37	Compound	Biol.Rep. 1	37	BCKDHA	P12694	1
rel_fc_126_Compound_37	Compound	Biol.Rep. 1	37	BCKDHB	P21953	1
rel_fc_126_Compound_37	Compound	Biol.Rep. 1	37	BCKDK	O14874	1
rel_fc_126_Compound_37	Compound	Biol.Rep. 1	37	BCL10	O95999	1
rel_fc_126_Compound_37	Compound	Biol.Rep. 1	37	BCL2	P10415	1
rel_fc_126_Compound_37	Compound	Biol.Rep. 1	37	BCL2L1	Q07817	1
rel_fc_126_Compound_37	Compound	Biol.Rep. 1	37	BCL2L13	Q9BXK5	1
rel_fc_126_Compound_37	Compound	Biol.Rep. 1	37	BCL7A	Q4VC05	1
rel_fc_126_Compound_37	Compound	Biol.Rep. 1	37	BCL7B	Q9BQE9	1
rel_fc_126_Compound_37	Compound	Biol.Rep. 1	37	BCL9L	Q86UU0	1
rel_fc_126_Compound_37	Compound	Biol.Rep. 1	37	BCLAF1	Q9NYF8	1
rel_fc_126_Compound_37	Compound	Biol.Rep. 1	37	BCORL1	Q5H9F3	1
rel_fc_126_Compound_37	Compound	Biol.Rep. 1	37	BCS1L	Q9Y276	1
rel_fc_126_Compound_37	Compound	Biol.Rep. 1	37	BDH1	Q02338	1
rel_fc_126_Compound_37	Compound	Biol.Rep. 1	37	BDH2	Q9BUT1	1
rel_fc_126_Compound_37	Compound	Biol.Rep. 1	37	BECN1	Q14457	1
rel_fc_126_Compound_37	Compound	Biol.Rep. 1	37	BET1	O15155	1
rel_fc_126_Compound_37	Compound	Biol.Rep. 1	37	BET1L	Q9NYM9	1
rel_fc_126_Compound_37	Compound	Biol.Rep. 1	37	BICD2	Q8TD16	1
rel_fc_126_Compound_37	Compound	Biol.Rep. 1	37	BID	P55957	1
rel_fc_126_Compound_37	Compound	Biol.Rep. 1	37	BIN2	Q9UBW5	1
rel_fc_126_Compound_37	Compound	Biol.Rep. 1	37	BIRC2	Q13490	1
rel_fc_126_Compound_37	Compound	Biol.Rep. 1	37	BIRC6	Q9NR09	1
rel_fc_126_Compound_37	Compound	Biol.Rep. 1	37	BLM	P54132	1
rel_fc_126_Compound_37	Compound	Biol.Rep. 1	37	BLMH	Q13867	1
rel_fc_126_Compound_37	Compound	Biol.Rep. 1	37	BLOC1S1	P78537	1
rel_fc_126_Compound_37	Compound	Biol.Rep. 1	37	BLOC1S2	Q6QNY1	1
rel_fc_126_Compound_37	Compound	Biol.Rep. 1	37	BLOC1S3	Q6QNY0	1
rel_fc_126_Compound_37	Compound	Biol.Rep. 1	37	BLOC1S4	Q9NUP1	1
rel_fc_126_Compound_37	Compound	Biol.Rep. 1	37	BLOC1S5	Q8TDH9	1
rel_fc_126_Compound_37	Compound	Biol.Rep. 1	37	BLOC1S6	Q9UL45	1
rel_fc_126_Compound_37	Compound	Biol.Rep. 1	37	BLVRA	P53004	1
rel_fc_126_Compound_37	Compound	Biol.Rep. 1	37	BLVRB	P30043	1
rel_fc_126_Compound_37	Compound	Biol.Rep. 1	37	BMP2K	Q9NSY1	1
rel_fc_126_Compound_37	Compound	Biol.Rep. 1	37	BMS1	Q14692	1
rel_fc_126_Compound_37	Compound	Biol.Rep. 1	37	BMX	P51813	1
rel_fc_126_Compound_37	Compound	Biol.Rep. 1	37	BNIP1	Q12981	1
rel_fc_126_Compound_37	Compound	Biol.Rep. 1	37	BNIP2	Q12982	1
rel_fc_126_Compound_37	Compound	Biol.Rep. 1	37	BNIP3	Q12983	1
rel_fc_126_Compound_37	Compound	Biol.Rep. 1	37	BNIP3L	O60238	1
rel_fc_126_Compound_37	Compound	Biol.Rep. 1	37	BOD1	Q96IK1	1
rel_fc_126_Compound_37	Compound	Biol.Rep. 1	37	BOD1L1	Q8NFC6	1
rel_fc_126_Compound_37	Compound	Biol.Rep. 1	37	BOLA2; BOLA2B	Q9H3K6	1
rel_fc_126_Compound_37	Compound	Biol.Rep. 1	37	BOLA3	Q53S33	1
rel_fc_126_Compound_37	Compound	Biol.Rep. 1	37	BOP1	Q14137	1
rel_fc_126_Compound_37	Compound	Biol.Rep. 1	37	BORCS5	Q969J3	1
rel_fc_126_Compound_37	Compound	Biol.Rep. 1	37	BORCS6	Q96GS4	1
rel_fc_126_Compound_37	Compound	Biol.Rep. 1	37	BPHL	Q86WA6	1
rel_fc_126_Compound_37	Compound	Biol.Rep. 1	37	BPNT1	O95861	1
rel_fc_126_Compound_37	Compound	Biol.Rep. 1	37	BPNT2	Q9NX62	1
rel_fc_126_Compound_37	Compound	Biol.Rep. 1	37	BPTF	Q12830	1
rel_fc_126_Compound_37	Compound	Biol.Rep. 1	37	BRAF	P15056	1
rel_fc_126_Compound_37	Compound	Biol.Rep. 1	37	BRAP	Q7Z569	1
rel_fc_126_Compound_37	Compound	Biol.Rep. 1	37	BRAT1	Q6PJG6	1
rel_fc_126_Compound_37	Compound	Biol.Rep. 1	37	BRAWNIN	Q69YU5	1
rel_fc_126_Compound_37	Compound	Biol.Rep. 1	37	BRCC3	P46736	1
rel_fc_126_Compound_37	Compound	Biol.Rep. 1	37	BRD2	P25440	1
rel_fc_126_Compound_37	Compound	Biol.Rep. 1	37	BRD4	O60885	1
rel_fc_126_Compound_37	Compound	Biol.Rep. 1	37	BRD7	Q9NPI1	1
rel_fc_126_Compound_37	Compound	Biol.Rep. 1	37	BRD8	Q9H0E9	1
rel_fc_126_Compound_37	Compound	Biol.Rep. 1	37	BRIX1	Q8TDN6	1
rel_fc_126_Compound_37	Compound	Biol.Rep. 1	37	BRK1	Q8WUW1	1
rel_fc_126_Compound_37	Compound	Biol.Rep. 1	37	BROX	Q5VW32	1
rel_fc_126_Compound_37	Compound	Biol.Rep. 1	37	BSDC1	Q9NW68	1
rel_fc_126_Compound_37	Compound	Biol.Rep. 1	37	BSG	P35613	1
rel_fc_126_Compound_37	Compound	Biol.Rep. 1	37	BST1	Q10588	1
rel_fc_126_Compound_37	Compound	Biol.Rep. 1	37	BST2	Q10589	1
rel_fc_126_Compound_37	Compound	Biol.Rep. 1	37	BTAF1	O14981	1
rel_fc_126_Compound_37	Compound	Biol.Rep. 1	37	BTD	P43251	1
rel_fc_126_Compound_37	Compound	Biol.Rep. 1	37	BTF3	P20290	1
rel_fc_126_Compound_37	Compound	Biol.Rep. 1	37	BTF3L4	Q96K17	1
rel_fc_126_Compound_37	Compound	Biol.Rep. 1	37	BTK	Q06187	1
rel_fc_126_Compound_37	Compound	Biol.Rep. 1	37	BUB1	O43683	1
rel_fc_126_Compound_37	Compound	Biol.Rep. 1	37	BUB1B	O60566	1
rel_fc_126_Compound_37	Compound	Biol.Rep. 1	37	BUB3	O43684	1
rel_fc_126_Compound_37	Compound	Biol.Rep. 1	37	BUD13	Q9BRD0	1
rel_fc_126_Compound_37	Compound	Biol.Rep. 1	37	BUD23	O43709	1
rel_fc_126_Compound_37	Compound	Biol.Rep. 1	37	BUD31	P41223	1
rel_fc_126_Compound_37	Compound	Biol.Rep. 1	37	BYSL	Q13895	1
rel_fc_126_Compound_37	Compound	Biol.Rep. 1	37	BZW1	Q7L1Q6	1
rel_fc_126_Compound_37	Compound	Biol.Rep. 1	37	BZW2	Q9Y6E2	1
rel_fc_126_Compound_37	Compound	Biol.Rep. 1	37	C11orf54	Q9H0W9	1
rel_fc_126_Compound_37	Compound	Biol.Rep. 1	37	C11orf68	Q9H3H3	1
rel_fc_126_Compound_37	Compound	Biol.Rep. 1	37	C11orf98	E9PRG8	1
rel_fc_126_Compound_37	Compound	Biol.Rep. 1	37	C12orf29	Q8N999	1
rel_fc_126_Compound_37	Compound	Biol.Rep. 1	37	C12orf57	Q99622	1
rel_fc_126_Compound_37	Compound	Biol.Rep. 1	37	C15orf39	Q6ZRI6	1
rel_fc_126_Compound_37	Compound	Biol.Rep. 1	37	C15orf40	Q8WUR7	1
rel_fc_126_Compound_37	Compound	Biol.Rep. 1	37	C17orf75	Q9HAS0	1
rel_fc_126_Compound_37	Compound	Biol.Rep. 1	37	C18orf25	Q96B23	1
rel_fc_126_Compound_37	Compound	Biol.Rep. 1	37	C18orf32	Q8TCD1	1
rel_fc_126_Compound_37	Compound	Biol.Rep. 1	37	C19orf25	Q9UFG5	1
rel_fc_126_Compound_37	Compound	Biol.Rep. 1	37	C19orf53	Q9UNZ5	1
rel_fc_126_Compound_37	Compound	Biol.Rep. 1	37	C1D	Q13901	1
rel_fc_126_Compound_37	Compound	Biol.Rep. 1	37	C1GALT1C1	Q96EU7	1
rel_fc_126_Compound_37	Compound	Biol.Rep. 1	37	C1orf122	Q6ZSJ8	1
rel_fc_126_Compound_37	Compound	Biol.Rep. 1	37	C1orf167	Q5SNV9	1
rel_fc_126_Compound_37	Compound	Biol.Rep. 1	37	C1orf174	Q8IYL3	1
rel_fc_126_Compound_37	Compound	Biol.Rep. 1	37	C1orf198	Q9H425	1
rel_fc_126_Compound_37	Compound	Biol.Rep. 1	37	C1orf50	Q9BV19	1
rel_fc_126_Compound_37	Compound	Biol.Rep. 1	37	C1orf52	Q8N6N3	1
rel_fc_126_Compound_37	Compound	Biol.Rep. 1	37	C1QBP	Q07021	1
rel_fc_126_Compound_37	Compound	Biol.Rep. 1	37	C20orf27	Q9GZN8	1
rel_fc_126_Compound_37	Compound	Biol.Rep. 1	37	C2CD2L	O14523	1
rel_fc_126_Compound_37	Compound	Biol.Rep. 1	37	C2CD5	Q86YS7	1
rel_fc_126_Compound_37	Compound	Biol.Rep. 1	37	C2orf49	Q9BVC5	1
rel_fc_126_Compound_37	Compound	Biol.Rep. 1	37	C3orf38	Q5JPI3	1
rel_fc_126_Compound_37	Compound	Biol.Rep. 1	37	C4BPA	Q28065	1
rel_fc_126_Compound_37	Compound	Biol.Rep. 1	37	C5orf22	Q49AR2	1
rel_fc_126_Compound_37	Compound	Biol.Rep. 1	37	C5orf51	A6NDU8	1
rel_fc_126_Compound_37	Compound	Biol.Rep. 1	37	C6orf89	Q6UWU4	1
rel_fc_126_Compound_37	Compound	Biol.Rep. 1	37	C7orf50	Q9BRJ6	1
rel_fc_126_Compound_37	Compound	Biol.Rep. 1	37	C8orf33	Q9H7E9	1
rel_fc_126_Compound_37	Compound	Biol.Rep. 1	37	C8orf82	Q6P1X6	1
rel_fc_126_Compound_37	Compound	Biol.Rep. 1	37	C9orf40	Q8IXQ3	1
rel_fc_126_Compound_37	Compound	Biol.Rep. 1	37	C9orf78	Q9NZ63	1
rel_fc_126_Compound_37	Compound	Biol.Rep. 1	37	CA13	Q8N1Q1	1
rel_fc_126_Compound_37	Compound	Biol.Rep. 1	37	CA2	P00918	1
rel_fc_126_Compound_37	Compound	Biol.Rep. 1	37	CA8	P35219	1
rel_fc_126_Compound_37	Compound	Biol.Rep. 1	37	CAAP1	Q9H8G2	1
rel_fc_126_Compound_37	Compound	Biol.Rep. 1	37	CAB39	Q9Y376	1
rel_fc_126_Compound_37	Compound	Biol.Rep. 1	37	CABP7	Q86V35	1
rel_fc_126_Compound_37	Compound	Biol.Rep. 1	37	CACYBP	Q9HB71	1
rel_fc_126_Compound_37	Compound	Biol.Rep. 1	37	CAD	P27708	1
rel_fc_126_Compound_37	Compound	Biol.Rep. 1	37	CALCOCO2	Q13137	1
rel_fc_126_Compound_37	Compound	Biol.Rep. 1	37	CALM3	P0DP25	1
rel_fc_126_Compound_37	Compound	Biol.Rep. 1	37	CALR	P27797	1
rel_fc_126_Compound_37	Compound	Biol.Rep. 1	37	CALU	O43852	1
rel_fc_126_Compound_37	Compound	Biol.Rep. 1	37	CAMKK2	Q96RR4	1
rel_fc_126_Compound_37	Compound	Biol.Rep. 1	37	CAMLG	P49069	1
rel_fc_126_Compound_37	Compound	Biol.Rep. 1	37	CAMSAP1	Q5T5Y3	1
rel_fc_126_Compound_37	Compound	Biol.Rep. 1	37	CAND1	Q86VP6	1
rel_fc_126_Compound_37	Compound	Biol.Rep. 1	37	CAND2	O75155	1
rel_fc_126_Compound_37	Compound	Biol.Rep. 1	37	CANT1	Q8WVQ1	1
rel_fc_126_Compound_37	Compound	Biol.Rep. 1	37	CANX	P27824	1
rel_fc_126_Compound_37	Compound	Biol.Rep. 1	37	CAP1	Q01518	1
rel_fc_126_Compound_37	Compound	Biol.Rep. 1	37	CAPG	P40121	1
rel_fc_126_Compound_37	Compound	Biol.Rep. 1	37	CAPN1	P07384	1
rel_fc_126_Compound_37	Compound	Biol.Rep. 1	37	CAPN2	P17655	1
rel_fc_126_Compound_37	Compound	Biol.Rep. 1	37	CAPN5	O15484	1
rel_fc_126_Compound_37	Compound	Biol.Rep. 1	37	CAPN7	Q9Y6W3	1
rel_fc_126_Compound_37	Compound	Biol.Rep. 1	37	CAPNS1	P04632	1
rel_fc_126_Compound_37	Compound	Biol.Rep. 1	37	CAPRIN1	Q14444	1
rel_fc_126_Compound_37	Compound	Biol.Rep. 1	37	CAPZA1	P52907	1
rel_fc_126_Compound_37	Compound	Biol.Rep. 1	37	CAPZA2	P47755	1
rel_fc_126_Compound_37	Compound	Biol.Rep. 1	37	CAPZB	P47756	1
rel_fc_126_Compound_37	Compound	Biol.Rep. 1	37	CARD8	Q9Y2G2	1
rel_fc_126_Compound_37	Compound	Biol.Rep. 1	37	CARHSP1	Q9Y2V2	1
rel_fc_126_Compound_37	Compound	Biol.Rep. 1	37	CARM1	Q86X55	1
rel_fc_126_Compound_37	Compound	Biol.Rep. 1	37	CARMIL2	Q6F5E8	1
rel_fc_126_Compound_37	Compound	Biol.Rep. 1	37	CARNMT1	Q8N4J0	1
rel_fc_126_Compound_37	Compound	Biol.Rep. 1	37	CARS1	P49589	1
rel_fc_126_Compound_37	Compound	Biol.Rep. 1	37	CARS2	Q9HA77	1
rel_fc_126_Compound_37	Compound	Biol.Rep. 1	37	CASC3	O15234	1
rel_fc_126_Compound_37	Compound	Biol.Rep. 1	37	CASKIN2	Q8WXE0	1
rel_fc_126_Compound_37	Compound	Biol.Rep. 1	37	CASP2	P42575	1
rel_fc_126_Compound_37	Compound	Biol.Rep. 1	37	CASP3	P42574	1
rel_fc_126_Compound_37	Compound	Biol.Rep. 1	37	CASP4	P49662	1
rel_fc_126_Compound_37	Compound	Biol.Rep. 1	37	CASP6	P55212	1
rel_fc_126_Compound_37	Compound	Biol.Rep. 1	37	CASP7	P55210	1
rel_fc_126_Compound_37	Compound	Biol.Rep. 1	37	CASP8	Q14790	1
rel_fc_126_Compound_37	Compound	Biol.Rep. 1	37	CASP9	P55211	1
rel_fc_126_Compound_37	Compound	Biol.Rep. 1	37	CAST	P20810	1
rel_fc_126_Compound_37	Compound	Biol.Rep. 1	37	CASTOR2	A6NHX0	1
rel_fc_126_Compound_37	Compound	Biol.Rep. 1	37	CAT	P04040	1
rel_fc_126_Compound_37	Compound	Biol.Rep. 1	37	CBFB	Q13951	1
rel_fc_126_Compound_37	Compound	Biol.Rep. 1	37	CBL	P22681	1
rel_fc_126_Compound_37	Compound	Biol.Rep. 1	37	CBR1	P16152	1
rel_fc_126_Compound_37	Compound	Biol.Rep. 1	37	CBR4	Q8N4T8	1
rel_fc_126_Compound_37	Compound	Biol.Rep. 1	37	CBS	P0DN79	1
rel_fc_126_Compound_37	Compound	Biol.Rep. 1	37	CBWD3	Q5JTY5	1
rel_fc_126_Compound_37	Compound	Biol.Rep. 1	37	CBX1	P83916	1
rel_fc_126_Compound_37	Compound	Biol.Rep. 1	37	CBX3	Q13185	1
rel_fc_126_Compound_37	Compound	Biol.Rep. 1	37	CBX5	P45973	1
rel_fc_126_Compound_37	Compound	Biol.Rep. 1	37	CC2D1A	Q6P1N0	1
rel_fc_126_Compound_37	Compound	Biol.Rep. 1	37	CCAR1	Q8IX12	1
rel_fc_126_Compound_37	Compound	Biol.Rep. 1	37	CCAR2	Q8N163	1
rel_fc_126_Compound_37	Compound	Biol.Rep. 1	37	CCDC102A	Q96A19	1
rel_fc_126_Compound_37	Compound	Biol.Rep. 1	37	CCDC115	Q96NT0	1
rel_fc_126_Compound_37	Compound	Biol.Rep. 1	37	CCDC117	Q8IWD4	1
rel_fc_126_Compound_37	Compound	Biol.Rep. 1	37	CCDC12	Q8WUD4	1
rel_fc_126_Compound_37	Compound	Biol.Rep. 1	37	CCDC124	Q96CT7	1
rel_fc_126_Compound_37	Compound	Biol.Rep. 1	37	CCDC134	Q9H6E4	1
rel_fc_126_Compound_37	Compound	Biol.Rep. 1	37	CCDC167	Q9P0B6	1
rel_fc_126_Compound_37	Compound	Biol.Rep. 1	37	CCDC22	O60826	1
rel_fc_126_Compound_37	Compound	Biol.Rep. 1	37	CCDC25	Q86WR0	1
rel_fc_126_Compound_37	Compound	Biol.Rep. 1	37	CCDC43	Q96MW1	1
rel_fc_126_Compound_37	Compound	Biol.Rep. 1	37	CCDC47	Q96A33	1
rel_fc_126_Compound_37	Compound	Biol.Rep. 1	37	CCDC50	Q8IVM0	1
rel_fc_126_Compound_37	Compound	Biol.Rep. 1	37	CCDC51	Q96ER9	1
rel_fc_126_Compound_37	Compound	Biol.Rep. 1	37	CCDC57	Q2TAC2	1
rel_fc_126_Compound_37	Compound	Biol.Rep. 1	37	CCDC6	Q16204	1
rel_fc_126_Compound_37	Compound	Biol.Rep. 1	37	CCDC85C	A6NKD9	1
rel_fc_126_Compound_37	Compound	Biol.Rep. 1	37	CCDC86	Q9H6F5	1
rel_fc_126_Compound_37	Compound	Biol.Rep. 1	37	CCDC88A	Q3V6T2	1
rel_fc_126_Compound_37	Compound	Biol.Rep. 1	37	CCDC88C	Q9P219	1
rel_fc_126_Compound_37	Compound	Biol.Rep. 1	37	CCDC90B	Q9GZT6	1
rel_fc_126_Compound_37	Compound	Biol.Rep. 1	37	CCDC91	Q7Z6B0	1
rel_fc_126_Compound_37	Compound	Biol.Rep. 1	37	CCDC93	Q567U6	1
rel_fc_126_Compound_37	Compound	Biol.Rep. 1	37	CCM2	Q9BSQ5	1
rel_fc_126_Compound_37	Compound	Biol.Rep. 1	37	CCNA2	P20248	1
rel_fc_126_Compound_37	Compound	Biol.Rep. 1	37	CCNB1	P14635	1
rel_fc_126_Compound_37	Compound	Biol.Rep. 1	37	CCNB2	O95067	1
rel_fc_126_Compound_37	Compound	Biol.Rep. 1	37	CCNC	P24863	1
rel_fc_126_Compound_37	Compound	Biol.Rep. 1	37	CCND2	P30279	1
rel_fc_126_Compound_37	Compound	Biol.Rep. 1	37	CCND3	P30281	1
rel_fc_126_Compound_37	Compound	Biol.Rep. 1	37	CCNDBP1	O95273	1
rel_fc_126_Compound_37	Compound	Biol.Rep. 1	37	CCNH	P51946	1
rel_fc_126_Compound_37	Compound	Biol.Rep. 1	37	CCNK	O75909	1
rel_fc_126_Compound_37	Compound	Biol.Rep. 1	37	CCNL1	Q9UK58	1
rel_fc_126_Compound_37	Compound	Biol.Rep. 1	37	CCNT1	O60563	1
rel_fc_126_Compound_37	Compound	Biol.Rep. 1	37	CCNY	Q8ND76	1
rel_fc_126_Compound_37	Compound	Biol.Rep. 1	37	CCS	O14618	1
rel_fc_126_Compound_37	Compound	Biol.Rep. 1	37	CCT2	P78371	1
rel_fc_126_Compound_37	Compound	Biol.Rep. 1	37	CCT3	P49368	1
rel_fc_126_Compound_37	Compound	Biol.Rep. 1	37	CCT4	P50991	1
rel_fc_126_Compound_37	Compound	Biol.Rep. 1	37	CCT5	P48643	1
rel_fc_126_Compound_37	Compound	Biol.Rep. 1	37	CCT6A	P40227	1
rel_fc_126_Compound_37	Compound	Biol.Rep. 1	37	CCT7	Q99832	1
rel_fc_126_Compound_37	Compound	Biol.Rep. 1	37	CCT8	P50990	1
rel_fc_126_Compound_37	Compound	Biol.Rep. 1	37	CCZ1B	P86790	1
rel_fc_126_Compound_37	Compound	Biol.Rep. 1	37	CD109	Q6YHK3	1
rel_fc_126_Compound_37	Compound	Biol.Rep. 1	37	CD151	P48509	1
rel_fc_126_Compound_37	Compound	Biol.Rep. 1	37	CD244	Q9BZW8	1
rel_fc_126_Compound_37	Compound	Biol.Rep. 1	37	CD276	Q5ZPR3	1
rel_fc_126_Compound_37	Compound	Biol.Rep. 1	37	CD2AP	Q9Y5K6	1
rel_fc_126_Compound_37	Compound	Biol.Rep. 1	37	CD2BP2	O95400	1
rel_fc_126_Compound_37	Compound	Biol.Rep. 1	37	CD300A	Q9UGN4	1
rel_fc_126_Compound_37	Compound	Biol.Rep. 1	37	CD302	Q8IX05	1
rel_fc_126_Compound_37	Compound	Biol.Rep. 1	37	CD33	P20138	1
rel_fc_126_Compound_37	Compound	Biol.Rep. 1	37	CD34	P28906	1
rel_fc_126_Compound_37	Compound	Biol.Rep. 1	37	CD3D	P04234	1
rel_fc_126_Compound_37	Compound	Biol.Rep. 1	37	CD4	P01730	1
rel_fc_126_Compound_37	Compound	Biol.Rep. 1	37	CD40	P25942	1
rel_fc_126_Compound_37	Compound	Biol.Rep. 1	37	CD44	P16070	1
rel_fc_126_Compound_37	Compound	Biol.Rep. 1	37	CD46	P15529	1
rel_fc_126_Compound_37	Compound	Biol.Rep. 1	37	CD47	Q08722	1
rel_fc_126_Compound_37	Compound	Biol.Rep. 1	37	CD48	P09326	1
rel_fc_126_Compound_37	Compound	Biol.Rep. 1	37	CD53	P19397	1
rel_fc_126_Compound_37	Compound	Biol.Rep. 1	37	CD55	P08174	1
rel_fc_126_Compound_37	Compound	Biol.Rep. 1	37	CD58	P19256	1
rel_fc_126_Compound_37	Compound	Biol.Rep. 1	37	CD59	P13987	1
rel_fc_126_Compound_37	Compound	Biol.Rep. 1	37	CD63	P08962	1
rel_fc_126_Compound_37	Compound	Biol.Rep. 1	37	CD69	Q07108	1
rel_fc_126_Compound_37	Compound	Biol.Rep. 1	37	CD74	P04233	1
rel_fc_126_Compound_37	Compound	Biol.Rep. 1	37	CD81	P60033	1
rel_fc_126_Compound_37	Compound	Biol.Rep. 1	37	CD82	P27701	1
rel_fc_126_Compound_37	Compound	Biol.Rep. 1	37	CD86	P42081	1
rel_fc_126_Compound_37	Compound	Biol.Rep. 1	37	CD99	P14209	1
rel_fc_126_Compound_37	Compound	Biol.Rep. 1	37	CD99L2	Q8TCZ2	1
rel_fc_126_Compound_37	Compound	Biol.Rep. 1	37	CDC123	O75794	1
rel_fc_126_Compound_37	Compound	Biol.Rep. 1	37	CDC16	Q13042	1
rel_fc_126_Compound_37	Compound	Biol.Rep. 1	37	CDC20	Q12834	1
rel_fc_126_Compound_37	Compound	Biol.Rep. 1	37	CDC23	Q9UJX2	1
rel_fc_126_Compound_37	Compound	Biol.Rep. 1	37	CDC25C	P30307	1
rel_fc_126_Compound_37	Compound	Biol.Rep. 1	37	CDC26	Q8NHZ8	1
rel_fc_126_Compound_37	Compound	Biol.Rep. 1	37	CDC27	P30260	1
rel_fc_126_Compound_37	Compound	Biol.Rep. 1	37	CDC37	Q16543	1
rel_fc_126_Compound_37	Compound	Biol.Rep. 1	37	CDC40	O60508	1
rel_fc_126_Compound_37	Compound	Biol.Rep. 1	37	CDC42	P60953	1
rel_fc_126_Compound_37	Compound	Biol.Rep. 1	37	CDC42EP4	Q9H3Q1	1
rel_fc_126_Compound_37	Compound	Biol.Rep. 1	37	CDC45	O75419	1
rel_fc_126_Compound_37	Compound	Biol.Rep. 1	37	CDC5L	Q99459	1
rel_fc_126_Compound_37	Compound	Biol.Rep. 1	37	CDC73	Q6P1J9	1
rel_fc_126_Compound_37	Compound	Biol.Rep. 1	37	CDCA2	Q69YH5	1
rel_fc_126_Compound_37	Compound	Biol.Rep. 1	37	CDCA3	Q99618	1
rel_fc_126_Compound_37	Compound	Biol.Rep. 1	37	CDIPT	O14735	1
rel_fc_126_Compound_37	Compound	Biol.Rep. 1	37	CDK1	P06493	1
rel_fc_126_Compound_37	Compound	Biol.Rep. 1	37	CDK11B	P21127	1
rel_fc_126_Compound_37	Compound	Biol.Rep. 1	37	CDK12	Q9NYV4	1
rel_fc_126_Compound_37	Compound	Biol.Rep. 1	37	CDK13	Q14004	1
rel_fc_126_Compound_37	Compound	Biol.Rep. 1	37	CDK19	Q9BWU1	1
rel_fc_126_Compound_37	Compound	Biol.Rep. 1	37	CDK2	P24941	1
rel_fc_126_Compound_37	Compound	Biol.Rep. 1	37	CDK4	P11802	1
rel_fc_126_Compound_37	Compound	Biol.Rep. 1	37	CDK5	Q00535	1
rel_fc_126_Compound_37	Compound	Biol.Rep. 1	37	CDK5RAP1	Q96SZ6	1
rel_fc_126_Compound_37	Compound	Biol.Rep. 1	37	CDK5RAP3	Q96JB5	1
rel_fc_126_Compound_37	Compound	Biol.Rep. 1	37	CDK6	Q00534	1
rel_fc_126_Compound_37	Compound	Biol.Rep. 1	37	CDK7	P50613	1
rel_fc_126_Compound_37	Compound	Biol.Rep. 1	37	CDKAL1	Q5VV42	1
rel_fc_126_Compound_37	Compound	Biol.Rep. 1	37	CDKN1A	P38936	1
rel_fc_126_Compound_37	Compound	Biol.Rep. 1	37	CDKN1B	P46527	1
rel_fc_126_Compound_37	Compound	Biol.Rep. 1	37	CDKN2A	Q8N726	1
rel_fc_126_Compound_37	Compound	Biol.Rep. 1	37	CDKN2AIP	Q9NXV6	1
rel_fc_126_Compound_37	Compound	Biol.Rep. 1	37	CDKN2AIPNL	Q96HQ2	1
rel_fc_126_Compound_37	Compound	Biol.Rep. 1	37	CDKN2C	P42773	1
rel_fc_126_Compound_37	Compound	Biol.Rep. 1	37	CDS2	O95674	1
rel_fc_126_Compound_37	Compound	Biol.Rep. 1	37	CDV3	Q9UKY7	1
rel_fc_126_Compound_37	Compound	Biol.Rep. 1	37	CEBPZ	Q03701	1
rel_fc_126_Compound_37	Compound	Biol.Rep. 1	37	CELF1	Q92879	1
rel_fc_126_Compound_37	Compound	Biol.Rep. 1	37	CELF2	O95319	1
rel_fc_126_Compound_37	Compound	Biol.Rep. 1	37	CENPE	Q02224	1
rel_fc_126_Compound_37	Compound	Biol.Rep. 1	37	CENPF	P49454	1
rel_fc_126_Compound_37	Compound	Biol.Rep. 1	37	CENPH	Q9H3R5	1
rel_fc_126_Compound_37	Compound	Biol.Rep. 1	37	CENPX	A8MT69	1
rel_fc_126_Compound_37	Compound	Biol.Rep. 1	37	CEP170	Q5SW79	1
rel_fc_126_Compound_37	Compound	Biol.Rep. 1	37	CEP250	Q9BV73	1
rel_fc_126_Compound_37	Compound	Biol.Rep. 1	37	CEP41	Q9BYV8	1
rel_fc_126_Compound_37	Compound	Biol.Rep. 1	37	CEP43	O95684	1
rel_fc_126_Compound_37	Compound	Biol.Rep. 1	37	CEP44	Q9C0F1	1
rel_fc_126_Compound_37	Compound	Biol.Rep. 1	37	CEP55	Q53EZ4	1
rel_fc_126_Compound_37	Compound	Biol.Rep. 1	37	CEP76	Q8TAP6	1
rel_fc_126_Compound_37	Compound	Biol.Rep. 1	37	CEP85	Q6P2H3	1
rel_fc_126_Compound_37	Compound	Biol.Rep. 1	37	CEP97	Q8IW35	1
rel_fc_126_Compound_37	Compound	Biol.Rep. 1	37	CEPT1	Q9Y6K0	1
rel_fc_126_Compound_37	Compound	Biol.Rep. 1	37	CERS2	Q96G23	1
rel_fc_126_Compound_37	Compound	Biol.Rep. 1	37	CERS5	Q8N5B7	1
rel_fc_126_Compound_37	Compound	Biol.Rep. 1	37	CERS6	Q6ZMG9	1
rel_fc_126_Compound_37	Compound	Biol.Rep. 1	37	CERT1	Q9Y5P4	1
rel_fc_126_Compound_37	Compound	Biol.Rep. 1	37	CETN2	P41208	1
rel_fc_126_Compound_37	Compound	Biol.Rep. 1	37	CFDP1	Q9UEE9	1
rel_fc_126_Compound_37	Compound	Biol.Rep. 1	37	CFH	P08603	1
rel_fc_126_Compound_37	Compound	Biol.Rep. 1	37	CFL1	P23528	1
rel_fc_126_Compound_37	Compound	Biol.Rep. 1	37	CFL2	Q9Y281	1
rel_fc_126_Compound_37	Compound	Biol.Rep. 1	37	CGGBP1	Q9UFW8	1
rel_fc_126_Compound_37	Compound	Biol.Rep. 1	37	CGN	Q9P2M7	1
rel_fc_126_Compound_37	Compound	Biol.Rep. 1	37	CHAC2	Q8WUX2	1
rel_fc_126_Compound_37	Compound	Biol.Rep. 1	37	CHAF1B	Q13112	1
rel_fc_126_Compound_37	Compound	Biol.Rep. 1	37	CHAMP1	Q96JM3	1
rel_fc_126_Compound_37	Compound	Biol.Rep. 1	37	CHCHD1	Q96BP2	1
rel_fc_126_Compound_37	Compound	Biol.Rep. 1	37	CHCHD2P9	Q5T1J5	1
rel_fc_126_Compound_37	Compound	Biol.Rep. 1	37	CHCHD3	Q9NX63	1
rel_fc_126_Compound_37	Compound	Biol.Rep. 1	37	CHCHD4	Q8N4Q1	1
rel_fc_126_Compound_37	Compound	Biol.Rep. 1	37	CHCHD5	Q9BSY4	1
rel_fc_126_Compound_37	Compound	Biol.Rep. 1	37	CHCHD6	Q9BRQ6	1
rel_fc_126_Compound_37	Compound	Biol.Rep. 1	37	CHD1L	Q86WJ1	1
rel_fc_126_Compound_37	Compound	Biol.Rep. 1	37	CHD3	Q12873	1
rel_fc_126_Compound_37	Compound	Biol.Rep. 1	37	CHD4	Q14839	1
rel_fc_126_Compound_37	Compound	Biol.Rep. 1	37	CHD8	Q9HCK8	1
rel_fc_126_Compound_37	Compound	Biol.Rep. 1	37	CHDH	Q8NE62	1
rel_fc_126_Compound_37	Compound	Biol.Rep. 1	37	CHEK1	O14757	1
rel_fc_126_Compound_37	Compound	Biol.Rep. 1	37	CHEK2	O96017	1
rel_fc_126_Compound_37	Compound	Biol.Rep. 1	37	CHERP	Q8IWX8	1
rel_fc_126_Compound_37	Compound	Biol.Rep. 1	37	CHID1	Q9BWS9	1
rel_fc_126_Compound_37	Compound	Biol.Rep. 1	37	CHKA	P35790	1
rel_fc_126_Compound_37	Compound	Biol.Rep. 1	37	CHM	P24386	1
rel_fc_126_Compound_37	Compound	Biol.Rep. 1	37	CHML	P26374	1
rel_fc_126_Compound_37	Compound	Biol.Rep. 1	37	CHMP1A	Q9HD42	1
rel_fc_126_Compound_37	Compound	Biol.Rep. 1	37	CHMP1B	Q7LBR1	1
rel_fc_126_Compound_37	Compound	Biol.Rep. 1	37	CHMP2A	O43633	1
rel_fc_126_Compound_37	Compound	Biol.Rep. 1	37	CHMP2B	Q9UQN3	1
rel_fc_126_Compound_37	Compound	Biol.Rep. 1	37	CHMP3	Q9Y3E7	1
rel_fc_126_Compound_37	Compound	Biol.Rep. 1	37	CHMP4A	Q9BY43	1
rel_fc_126_Compound_37	Compound	Biol.Rep. 1	37	CHMP4B	Q9H444	1
rel_fc_126_Compound_37	Compound	Biol.Rep. 1	37	CHMP5	Q9NZZ3	1
rel_fc_126_Compound_37	Compound	Biol.Rep. 1	37	CHMP6	Q96FZ7	1
rel_fc_126_Compound_37	Compound	Biol.Rep. 1	37	CHMP7	Q8WUX9	1
rel_fc_126_Compound_37	Compound	Biol.Rep. 1	37	CHORDC1	Q9UHD1	1
rel_fc_126_Compound_37	Compound	Biol.Rep. 1	37	CHP1	Q99653	1
rel_fc_126_Compound_37	Compound	Biol.Rep. 1	37	CHRDL1	Q9BU40	1
rel_fc_126_Compound_37	Compound	Biol.Rep. 1	37	CIAO1	O76071	1
rel_fc_126_Compound_37	Compound	Biol.Rep. 1	37	CIAO2A	Q9H5X1	1
rel_fc_126_Compound_37	Compound	Biol.Rep. 1	37	CIAO2B	Q9Y3D0	1
rel_fc_126_Compound_37	Compound	Biol.Rep. 1	37	CIAO3	Q9H6Q4	1
rel_fc_126_Compound_37	Compound	Biol.Rep. 1	37	CIAPIN1	Q6FI81	1
rel_fc_126_Compound_37	Compound	Biol.Rep. 1	37	CIB1	Q99828	1
rel_fc_126_Compound_37	Compound	Biol.Rep. 1	37	CINP	Q9BW66	1
rel_fc_126_Compound_37	Compound	Biol.Rep. 1	37	CIP2A	Q8TCG1	1
rel_fc_126_Compound_37	Compound	Biol.Rep. 1	37	CIR1	Q86X95	1
rel_fc_126_Compound_37	Compound	Biol.Rep. 1	37	CIRBP	Q14011	1
rel_fc_126_Compound_37	Compound	Biol.Rep. 1	37	CISD1	Q9NZ45	1
rel_fc_126_Compound_37	Compound	Biol.Rep. 1	37	CISD2	Q8N5K1	1
rel_fc_126_Compound_37	Compound	Biol.Rep. 1	37	CIT	O14578	1
rel_fc_126_Compound_37	Compound	Biol.Rep. 1	37	CKAP2	Q8WWK9	1
rel_fc_126_Compound_37	Compound	Biol.Rep. 1	37	CKAP4	Q07065	1
rel_fc_126_Compound_37	Compound	Biol.Rep. 1	37	CKAP5	Q14008	1
rel_fc_126_Compound_37	Compound	Biol.Rep. 1	37	CKB	P12277	1
rel_fc_126_Compound_37	Compound	Biol.Rep. 1	37	CKMT1A; CKMT1B	P12532	1
rel_fc_126_Compound_37	Compound	Biol.Rep. 1	37	CKS1B	P61024	1
rel_fc_126_Compound_37	Compound	Biol.Rep. 1	37	CKS2	P33552	1
rel_fc_126_Compound_37	Compound	Biol.Rep. 1	37	CLASP1	Q7Z460	1
rel_fc_126_Compound_37	Compound	Biol.Rep. 1	37	CLASP2	O75122	1
rel_fc_126_Compound_37	Compound	Biol.Rep. 1	37	CLCC1	Q96S66	1
rel_fc_126_Compound_37	Compound	Biol.Rep. 1	37	CLCN3	P51790	1
rel_fc_126_Compound_37	Compound	Biol.Rep. 1	37	CLCN5	P51795	1
rel_fc_126_Compound_37	Compound	Biol.Rep. 1	37	CLCN7	P51798	1
rel_fc_126_Compound_37	Compound	Biol.Rep. 1	37	CLDND1	Q9NY35	1
rel_fc_126_Compound_37	Compound	Biol.Rep. 1	37	CLEC16A	Q2KHT3	1
rel_fc_126_Compound_37	Compound	Biol.Rep. 1	37	CLEC2B	Q92478	1
rel_fc_126_Compound_37	Compound	Biol.Rep. 1	37	CLGN	O14967	1
rel_fc_126_Compound_37	Compound	Biol.Rep. 1	37	CLIC1	O00299	1
rel_fc_126_Compound_37	Compound	Biol.Rep. 1	37	CLIC4	Q9Y696	1
rel_fc_126_Compound_37	Compound	Biol.Rep. 1	37	CLINT1	Q14677	1
rel_fc_126_Compound_37	Compound	Biol.Rep. 1	37	CLIP1	P30622	1
rel_fc_126_Compound_37	Compound	Biol.Rep. 1	37	CLIP2	Q9UDT6	1
rel_fc_126_Compound_37	Compound	Biol.Rep. 1	37	CLN5	O75503	1
rel_fc_126_Compound_37	Compound	Biol.Rep. 1	37	CLN6	Q9NWW5	1
rel_fc_126_Compound_37	Compound	Biol.Rep. 1	37	CLNS1A	P54105	1
rel_fc_126_Compound_37	Compound	Biol.Rep. 1	37	CLP1	Q92989	1
rel_fc_126_Compound_37	Compound	Biol.Rep. 1	37	CLPB	Q9H078	1
rel_fc_126_Compound_37	Compound	Biol.Rep. 1	37	CLPP	Q16740	1
rel_fc_126_Compound_37	Compound	Biol.Rep. 1	37	CLPTM1	O96005	1
rel_fc_126_Compound_37	Compound	Biol.Rep. 1	37	CLPTM1L	Q96KA5	1
rel_fc_126_Compound_37	Compound	Biol.Rep. 1	37	CLPX	O76031	1
rel_fc_126_Compound_37	Compound	Biol.Rep. 1	37	CLSPN	Q9HAW4	1
rel_fc_126_Compound_37	Compound	Biol.Rep. 1	37	CLTA	P09496	1
rel_fc_126_Compound_37	Compound	Biol.Rep. 1	37	CLTB	P09497	1
rel_fc_126_Compound_37	Compound	Biol.Rep. 1	37	CLTC	Q00610	1
rel_fc_126_Compound_37	Compound	Biol.Rep. 1	37	CLUH	O75153	1
rel_fc_126_Compound_37	Compound	Biol.Rep. 1	37	CLYBL	Q8N0X4	1
rel_fc_126_Compound_37	Compound	Biol.Rep. 1	37	CMBL	Q96DG6	1
rel_fc_126_Compound_37	Compound	Biol.Rep. 1	37	CMC1	Q7Z7K0	1
rel_fc_126_Compound_37	Compound	Biol.Rep. 1	37	CMC2	Q9NRP2	1
rel_fc_126_Compound_37	Compound	Biol.Rep. 1	37	CMC4	P56277	1
rel_fc_126_Compound_37	Compound	Biol.Rep. 1	37	CMPK1	P30085	1
rel_fc_126_Compound_37	Compound	Biol.Rep. 1	37	CMPK2	Q5EBM0	1
rel_fc_126_Compound_37	Compound	Biol.Rep. 1	37	CMSS1	Q9BQ75	1
rel_fc_126_Compound_37	Compound	Biol.Rep. 1	37	CMTM3	Q96MX0	1
rel_fc_126_Compound_37	Compound	Biol.Rep. 1	37	CMTM6	Q9NX76	1
rel_fc_126_Compound_37	Compound	Biol.Rep. 1	37	CMTM7	Q96FZ5	1
rel_fc_126_Compound_37	Compound	Biol.Rep. 1	37	CMTR1	Q8N1G2	1
rel_fc_126_Compound_37	Compound	Biol.Rep. 1	37	CNBP	P62633	1
rel_fc_126_Compound_37	Compound	Biol.Rep. 1	37	CNDP2	Q96KP4	1
rel_fc_126_Compound_37	Compound	Biol.Rep. 1	37	CNN2	Q99439	1
rel_fc_126_Compound_37	Compound	Biol.Rep. 1	37	CNN3	Q15417	1
rel_fc_126_Compound_37	Compound	Biol.Rep. 1	37	CNNM3	Q8NE01	1
rel_fc_126_Compound_37	Compound	Biol.Rep. 1	37	CNOT1	A5YKK6	1
rel_fc_126_Compound_37	Compound	Biol.Rep. 1	37	CNOT10	Q9H9A5	1
rel_fc_126_Compound_37	Compound	Biol.Rep. 1	37	CNOT2	Q9NZN8	1
rel_fc_126_Compound_37	Compound	Biol.Rep. 1	37	CNOT3	O75175	1
rel_fc_126_Compound_37	Compound	Biol.Rep. 1	37	CNOT4	O95628	1
rel_fc_126_Compound_37	Compound	Biol.Rep. 1	37	CNOT6L	Q96LI5	1
rel_fc_126_Compound_37	Compound	Biol.Rep. 1	37	CNOT7	Q9UIV1	1
rel_fc_126_Compound_37	Compound	Biol.Rep. 1	37	CNOT9	Q92600	1
rel_fc_126_Compound_37	Compound	Biol.Rep. 1	37	CNP	P09543	1
rel_fc_126_Compound_37	Compound	Biol.Rep. 1	37	CNPY2	Q9Y2B0	1
rel_fc_126_Compound_37	Compound	Biol.Rep. 1	37	CNPY3	Q9BT09	1
rel_fc_126_Compound_37	Compound	Biol.Rep. 1	37	CNST	Q6PJW8	1
rel_fc_126_Compound_37	Compound	Biol.Rep. 1	37	CNTRL	Q7Z7A1	1
rel_fc_126_Compound_37	Compound	Biol.Rep. 1	37	COA1	Q9GZY4	1
rel_fc_126_Compound_37	Compound	Biol.Rep. 1	37	COA3	Q9Y2R0	1
rel_fc_126_Compound_37	Compound	Biol.Rep. 1	37	COA4	Q9NYJ1	1
rel_fc_126_Compound_37	Compound	Biol.Rep. 1	37	COA5	Q86WW8	1
rel_fc_126_Compound_37	Compound	Biol.Rep. 1	37	COA6	Q5JTJ3	1
rel_fc_126_Compound_37	Compound	Biol.Rep. 1	37	COA7	Q96BR5	1
rel_fc_126_Compound_37	Compound	Biol.Rep. 1	37	COASY	Q13057	1
rel_fc_126_Compound_37	Compound	Biol.Rep. 1	37	COG1	Q8WTW3	1
rel_fc_126_Compound_37	Compound	Biol.Rep. 1	37	COG2	Q14746	1
rel_fc_126_Compound_37	Compound	Biol.Rep. 1	37	COG3	Q96JB2	1
rel_fc_126_Compound_37	Compound	Biol.Rep. 1	37	COG4	Q9H9E3	1
rel_fc_126_Compound_37	Compound	Biol.Rep. 1	37	COG5	Q9UP83	1
rel_fc_126_Compound_37	Compound	Biol.Rep. 1	37	COG7	P83436	1
rel_fc_126_Compound_37	Compound	Biol.Rep. 1	37	COG8	Q96MW5	1
rel_fc_126_Compound_37	Compound	Biol.Rep. 1	37	COL2A1	P02458	1
rel_fc_126_Compound_37	Compound	Biol.Rep. 1	37	COL6A1	P12109	1
rel_fc_126_Compound_37	Compound	Biol.Rep. 1	37	COL6A2	P12110	1
rel_fc_126_Compound_37	Compound	Biol.Rep. 1	37	COLGALT1	Q8NBJ5	1
rel_fc_126_Compound_37	Compound	Biol.Rep. 1	37	COMMD1	Q8N668	1
rel_fc_126_Compound_37	Compound	Biol.Rep. 1	37	COMMD10	Q9Y6G5	1
rel_fc_126_Compound_37	Compound	Biol.Rep. 1	37	COMMD2	Q86X83	1
rel_fc_126_Compound_37	Compound	Biol.Rep. 1	37	COMMD3	Q9UBI1	1
rel_fc_126_Compound_37	Compound	Biol.Rep. 1	37	COMMD4	Q9H0A8	1
rel_fc_126_Compound_37	Compound	Biol.Rep. 1	37	COMMD5	Q9GZQ3	1
rel_fc_126_Compound_37	Compound	Biol.Rep. 1	37	COMMD6	Q7Z4G1	1
rel_fc_126_Compound_37	Compound	Biol.Rep. 1	37	COMMD7	Q86VX2	1
rel_fc_126_Compound_37	Compound	Biol.Rep. 1	37	COMMD8	Q9NX08	1
rel_fc_126_Compound_37	Compound	Biol.Rep. 1	37	COMMD9	Q9P000	1
rel_fc_126_Compound_37	Compound	Biol.Rep. 1	37	COMT	P21964	1
rel_fc_126_Compound_37	Compound	Biol.Rep. 1	37	COMTD1	Q86VU5	1
rel_fc_126_Compound_37	Compound	Biol.Rep. 1	37	COPA	P53621	1
rel_fc_126_Compound_37	Compound	Biol.Rep. 1	37	COPB1	P53618	1
rel_fc_126_Compound_37	Compound	Biol.Rep. 1	37	COPB2	P35606	1
rel_fc_126_Compound_37	Compound	Biol.Rep. 1	37	COPE	O14579	1
rel_fc_126_Compound_37	Compound	Biol.Rep. 1	37	COPG1	Q9Y678	1
rel_fc_126_Compound_37	Compound	Biol.Rep. 1	37	COPG2	Q9UBF2	1
rel_fc_126_Compound_37	Compound	Biol.Rep. 1	37	COPRS	Q9NQ92	1
rel_fc_126_Compound_37	Compound	Biol.Rep. 1	37	COPS2	P61201	1
rel_fc_126_Compound_37	Compound	Biol.Rep. 1	37	COPS3	Q9UNS2	1
rel_fc_126_Compound_37	Compound	Biol.Rep. 1	37	COPS4	Q9BT78	1
rel_fc_126_Compound_37	Compound	Biol.Rep. 1	37	COPS5	Q92905	1
rel_fc_126_Compound_37	Compound	Biol.Rep. 1	37	COPS6	Q7L5N1	1
rel_fc_126_Compound_37	Compound	Biol.Rep. 1	37	COPS7A	Q9UBW8	1
rel_fc_126_Compound_37	Compound	Biol.Rep. 1	37	COPS7B	Q9H9Q2	1
rel_fc_126_Compound_37	Compound	Biol.Rep. 1	37	COPS8	Q99627	1
rel_fc_126_Compound_37	Compound	Biol.Rep. 1	37	COPZ1	P61923	1
rel_fc_126_Compound_37	Compound	Biol.Rep. 1	37	COQ3	Q9NZJ6	1
rel_fc_126_Compound_37	Compound	Biol.Rep. 1	37	COQ5	Q5HYK3	1
rel_fc_126_Compound_37	Compound	Biol.Rep. 1	37	COQ6	Q9Y2Z9	1
rel_fc_126_Compound_37	Compound	Biol.Rep. 1	37	COQ7	Q99807	1
rel_fc_126_Compound_37	Compound	Biol.Rep. 1	37	COQ8A	Q8NI60	1
rel_fc_126_Compound_37	Compound	Biol.Rep. 1	37	COQ9	O75208	1
rel_fc_126_Compound_37	Compound	Biol.Rep. 1	37	CORO1A	P31146	1
rel_fc_126_Compound_37	Compound	Biol.Rep. 1	37	CORO1B	Q9BR76	1
rel_fc_126_Compound_37	Compound	Biol.Rep. 1	37	CORO1C	Q9ULV4	1
rel_fc_126_Compound_37	Compound	Biol.Rep. 1	37	CORO7	P57737	1
rel_fc_126_Compound_37	Compound	Biol.Rep. 1	37	COTL1	Q14019	1
rel_fc_126_Compound_37	Compound	Biol.Rep. 1	37	COX10	Q12887	1
rel_fc_126_Compound_37	Compound	Biol.Rep. 1	37	COX15	Q7KZN9	1
rel_fc_126_Compound_37	Compound	Biol.Rep. 1	37	COX17	Q14061	1
rel_fc_126_Compound_37	Compound	Biol.Rep. 1	37	COX18	Q8N8Q8	1
rel_fc_126_Compound_37	Compound	Biol.Rep. 1	37	COX19	Q49B96	1
rel_fc_126_Compound_37	Compound	Biol.Rep. 1	37	COX20	Q5RI15	1
rel_fc_126_Compound_37	Compound	Biol.Rep. 1	37	COX4I1	P13073	1
rel_fc_126_Compound_37	Compound	Biol.Rep. 1	37	COX5A	P20674	1
rel_fc_126_Compound_37	Compound	Biol.Rep. 1	37	COX5B	P10606	1
rel_fc_126_Compound_37	Compound	Biol.Rep. 1	37	COX6B1	P14854	1
rel_fc_126_Compound_37	Compound	Biol.Rep. 1	37	COX6C	P09669	1
rel_fc_126_Compound_37	Compound	Biol.Rep. 1	37	COX7A2	P14406	1
rel_fc_126_Compound_37	Compound	Biol.Rep. 1	37	COX7A2L	O14548	1
rel_fc_126_Compound_37	Compound	Biol.Rep. 1	37	COX7B	P24311	1
rel_fc_126_Compound_37	Compound	Biol.Rep. 1	37	COX7C	P15954	1
rel_fc_126_Compound_37	Compound	Biol.Rep. 1	37	COX8A	P10176	1
rel_fc_126_Compound_37	Compound	Biol.Rep. 1	37	CPD	O75976	1
rel_fc_126_Compound_37	Compound	Biol.Rep. 1	37	CPNE1	Q99829	1
rel_fc_126_Compound_37	Compound	Biol.Rep. 1	37	CPNE2	Q96FN4	1
rel_fc_126_Compound_37	Compound	Biol.Rep. 1	37	CPNE3	O75131	1
rel_fc_126_Compound_37	Compound	Biol.Rep. 1	37	CPOX	P36551	1
rel_fc_126_Compound_37	Compound	Biol.Rep. 1	37	CPPED1	Q9BRF8	1
rel_fc_126_Compound_37	Compound	Biol.Rep. 1	37	CPSF1	Q10570	1
rel_fc_126_Compound_37	Compound	Biol.Rep. 1	37	CPSF2	Q9P2I0	1
rel_fc_126_Compound_37	Compound	Biol.Rep. 1	37	CPSF3	Q9UKF6	1
rel_fc_126_Compound_37	Compound	Biol.Rep. 1	37	CPSF6	Q16630	1
rel_fc_126_Compound_37	Compound	Biol.Rep. 1	37	CPSF7	Q8N684	1
rel_fc_126_Compound_37	Compound	Biol.Rep. 1	37	CPT1A	P50416	1
rel_fc_126_Compound_37	Compound	Biol.Rep. 1	37	CPT2	P23786	1
rel_fc_126_Compound_37	Compound	Biol.Rep. 1	37	CRABP1	P29762	1
rel_fc_126_Compound_37	Compound	Biol.Rep. 1	37	CRACD	Q6ZU35	1
rel_fc_126_Compound_37	Compound	Biol.Rep. 1	37	CRBN	Q96SW2	1
rel_fc_126_Compound_37	Compound	Biol.Rep. 1	37	CREB1	P16220	1
rel_fc_126_Compound_37	Compound	Biol.Rep. 1	37	CREBBP	Q92793	1
rel_fc_126_Compound_37	Compound	Biol.Rep. 1	37	CRELD2	Q6UXH1	1
rel_fc_126_Compound_37	Compound	Biol.Rep. 1	37	CRIPT	Q9P021	1
rel_fc_126_Compound_37	Compound	Biol.Rep. 1	37	CRK	P46108	1
rel_fc_126_Compound_37	Compound	Biol.Rep. 1	37	CRKL	P46109	1
rel_fc_126_Compound_37	Compound	Biol.Rep. 1	37	CRLF3	Q8IUI8	1
rel_fc_126_Compound_37	Compound	Biol.Rep. 1	37	CRNKL1	Q9BZJ0	1
rel_fc_126_Compound_37	Compound	Biol.Rep. 1	37	CRPPA	A4D126	1
rel_fc_126_Compound_37	Compound	Biol.Rep. 1	37	CRTAP	O75718	1
rel_fc_126_Compound_37	Compound	Biol.Rep. 1	37	CRTC1	Q6UUV9	1
rel_fc_126_Compound_37	Compound	Biol.Rep. 1	37	CRYBG3	Q68DQ2	1
rel_fc_126_Compound_37	Compound	Biol.Rep. 1	37	CRYGD	P07320	1
rel_fc_126_Compound_37	Compound	Biol.Rep. 1	37	CRYL1	Q9Y2S2	1
rel_fc_126_Compound_37	Compound	Biol.Rep. 1	37	CRYZ	Q08257	1
rel_fc_126_Compound_37	Compound	Biol.Rep. 1	37	CRYZL1	O95825	1
rel_fc_126_Compound_37	Compound	Biol.Rep. 1	37	CS	O75390	1
rel_fc_126_Compound_37	Compound	Biol.Rep. 1	37	CSDE1	O75534	1
rel_fc_126_Compound_37	Compound	Biol.Rep. 1	37	CSE1L	P55060	1
rel_fc_126_Compound_37	Compound	Biol.Rep. 1	37	CSK	P41240	1
rel_fc_126_Compound_37	Compound	Biol.Rep. 1	37	CSN1S1	P02662	1
rel_fc_126_Compound_37	Compound	Biol.Rep. 1	37	CSNK1A1	P48729	1
rel_fc_126_Compound_37	Compound	Biol.Rep. 1	37	CSNK1E	P49674	1
rel_fc_126_Compound_37	Compound	Biol.Rep. 1	37	CSNK1G1	Q9HCP0	1
rel_fc_126_Compound_37	Compound	Biol.Rep. 1	37	CSNK2A1	P68400	1
rel_fc_126_Compound_37	Compound	Biol.Rep. 1	37	CSNK2A2	P19784	1
rel_fc_126_Compound_37	Compound	Biol.Rep. 1	37	CSNK2B	P67870	1
rel_fc_126_Compound_37	Compound	Biol.Rep. 1	37	CSRP1	P21291	1
rel_fc_126_Compound_37	Compound	Biol.Rep. 1	37	CSRP2	Q16527	1
rel_fc_126_Compound_37	Compound	Biol.Rep. 1	37	CSTB	P04080	1
rel_fc_126_Compound_37	Compound	Biol.Rep. 1	37	CSTF1	Q05048	1
rel_fc_126_Compound_37	Compound	Biol.Rep. 1	37	CSTF2	P33240	1
rel_fc_126_Compound_37	Compound	Biol.Rep. 1	37	CTBP1	Q13363	1
rel_fc_126_Compound_37	Compound	Biol.Rep. 1	37	CTBP2	P56545	1
rel_fc_126_Compound_37	Compound	Biol.Rep. 1	37	CTBS	Q01459	1
rel_fc_126_Compound_37	Compound	Biol.Rep. 1	37	CTCF	P49711	1
rel_fc_126_Compound_37	Compound	Biol.Rep. 1	37	CTDP1	Q9Y5B0	1
rel_fc_126_Compound_37	Compound	Biol.Rep. 1	37	CTDSP1	Q9GZU7	1
rel_fc_126_Compound_37	Compound	Biol.Rep. 1	37	CTH	P32929	1
rel_fc_126_Compound_37	Compound	Biol.Rep. 1	37	CTNNA1	P35221	1
rel_fc_126_Compound_37	Compound	Biol.Rep. 1	37	CTNNA2	P26232	1
rel_fc_126_Compound_37	Compound	Biol.Rep. 1	37	CTNNBL1	Q8WYA6	1
rel_fc_126_Compound_37	Compound	Biol.Rep. 1	37	CTPS1	P17812	1
rel_fc_126_Compound_37	Compound	Biol.Rep. 1	37	CTPS2	Q9NRF8	1
rel_fc_126_Compound_37	Compound	Biol.Rep. 1	37	CTR9	Q6PD62	1
rel_fc_126_Compound_37	Compound	Biol.Rep. 1	37	CTSA	P10619	1
rel_fc_126_Compound_37	Compound	Biol.Rep. 1	37	CTSB	P07858	1
rel_fc_126_Compound_37	Compound	Biol.Rep. 1	37	CTSC	P53634	1
rel_fc_126_Compound_37	Compound	Biol.Rep. 1	37	CTSD	P07339	1
rel_fc_126_Compound_37	Compound	Biol.Rep. 1	37	CTSH	P09668	1
rel_fc_126_Compound_37	Compound	Biol.Rep. 1	37	CTSL	P07711	1
rel_fc_126_Compound_37	Compound	Biol.Rep. 1	37	CTSS	P25774	1
rel_fc_126_Compound_37	Compound	Biol.Rep. 1	37	CTSV	O60911	1
rel_fc_126_Compound_37	Compound	Biol.Rep. 1	37	CTSZ	Q9UBR2	1
rel_fc_126_Compound_37	Compound	Biol.Rep. 1	37	CTTNBP2NL	Q9P2B4	1
rel_fc_126_Compound_37	Compound	Biol.Rep. 1	37	CTU1	Q7Z7A3	1
rel_fc_126_Compound_37	Compound	Biol.Rep. 1	37	CTU2	Q2VPK5	1
rel_fc_126_Compound_37	Compound	Biol.Rep. 1	37	CUEDC2	Q9H467	1
rel_fc_126_Compound_37	Compound	Biol.Rep. 1	37	CUL1	Q13616	1
rel_fc_126_Compound_37	Compound	Biol.Rep. 1	37	CUL2	Q13617	1
rel_fc_126_Compound_37	Compound	Biol.Rep. 1	37	CUL3	Q13618	1
rel_fc_126_Compound_37	Compound	Biol.Rep. 1	37	CUL4A	Q13619	1
rel_fc_126_Compound_37	Compound	Biol.Rep. 1	37	CUL4B	Q13620	1
rel_fc_126_Compound_37	Compound	Biol.Rep. 1	37	CUL5	Q93034	1
rel_fc_126_Compound_37	Compound	Biol.Rep. 1	37	CUSTOS	Q96C57	1
rel_fc_126_Compound_37	Compound	Biol.Rep. 1	37	CUTA	O60888	1
rel_fc_126_Compound_37	Compound	Biol.Rep. 1	37	CUTC	Q9NTM9	1
rel_fc_126_Compound_37	Compound	Biol.Rep. 1	37	CUX1	Q13948	1
rel_fc_126_Compound_37	Compound	Biol.Rep. 1	37	CWC15	Q9P013	1
rel_fc_126_Compound_37	Compound	Biol.Rep. 1	37	CWC22	Q9HCG8	1
rel_fc_126_Compound_37	Compound	Biol.Rep. 1	37	CWC27	Q6UX04	1
rel_fc_126_Compound_37	Compound	Biol.Rep. 1	37	CWF19L1	Q69YN2	1
rel_fc_126_Compound_37	Compound	Biol.Rep. 1	37	CWF19L2	Q2TBE0	1
rel_fc_126_Compound_37	Compound	Biol.Rep. 1	37	CXADR	P78310	1
rel_fc_126_Compound_37	Compound	Biol.Rep. 1	37	CXorf38	Q8TB03	1
rel_fc_126_Compound_37	Compound	Biol.Rep. 1	37	CYB5B	O43169	1
rel_fc_126_Compound_37	Compound	Biol.Rep. 1	37	CYB5R1	Q9UHQ9	1
rel_fc_126_Compound_37	Compound	Biol.Rep. 1	37	CYB5R3	P00387	1
rel_fc_126_Compound_37	Compound	Biol.Rep. 1	37	CYB5R4	Q7L1T6	1
rel_fc_126_Compound_37	Compound	Biol.Rep. 1	37	CYBC1	Q9BQA9	1
rel_fc_126_Compound_37	Compound	Biol.Rep. 1	37	CYBRD1	Q53TN4	1
rel_fc_126_Compound_37	Compound	Biol.Rep. 1	37	CYC1	P08574	1
rel_fc_126_Compound_37	Compound	Biol.Rep. 1	37	CYCS	P99999	1
rel_fc_126_Compound_37	Compound	Biol.Rep. 1	37	CYFIP1	Q7L576	1
rel_fc_126_Compound_37	Compound	Biol.Rep. 1	37	CYFIP2	Q96F07	1
rel_fc_126_Compound_37	Compound	Biol.Rep. 1	37	CYP20A1	Q6UW02	1
rel_fc_126_Compound_37	Compound	Biol.Rep. 1	37	CYP2S1	Q96SQ9	1
rel_fc_126_Compound_37	Compound	Biol.Rep. 1	37	CYP2U1	Q7Z449	1
rel_fc_126_Compound_37	Compound	Biol.Rep. 1	37	CYRIB	Q9NUQ9	1
rel_fc_126_Compound_37	Compound	Biol.Rep. 1	37	CZIB	Q9NWV4	1
rel_fc_126_Compound_37	Compound	Biol.Rep. 1	37	D2HGDH	Q8N465	1
rel_fc_126_Compound_37	Compound	Biol.Rep. 1	37	DAB2	P98082	1
rel_fc_126_Compound_37	Compound	Biol.Rep. 1	37	DAD1	P61803	1
rel_fc_126_Compound_37	Compound	Biol.Rep. 1	37	DAG1	Q14118	1
rel_fc_126_Compound_37	Compound	Biol.Rep. 1	37	DAGLB	Q8NCG7	1
rel_fc_126_Compound_37	Compound	Biol.Rep. 1	37	DAP	P51397	1
rel_fc_126_Compound_37	Compound	Biol.Rep. 1	37	DAP3	P51398	1
rel_fc_126_Compound_37	Compound	Biol.Rep. 1	37	DARS1	P14868	1
rel_fc_126_Compound_37	Compound	Biol.Rep. 1	37	DARS2	Q6PI48	1
rel_fc_126_Compound_37	Compound	Biol.Rep. 1	37	DAZAP1	Q96EP5	1
rel_fc_126_Compound_37	Compound	Biol.Rep. 1	37	DBI	P07108	1
rel_fc_126_Compound_37	Compound	Biol.Rep. 1	37	DBN1	Q16643	1
rel_fc_126_Compound_37	Compound	Biol.Rep. 1	37	DBNL	Q9UJU6	1
rel_fc_126_Compound_37	Compound	Biol.Rep. 1	37	DBR1	Q9UK59	1
rel_fc_126_Compound_37	Compound	Biol.Rep. 1	37	DBT	P11182	1
rel_fc_126_Compound_37	Compound	Biol.Rep. 1	37	DCAF1	Q9Y4B6	1
rel_fc_126_Compound_37	Compound	Biol.Rep. 1	37	DCAF11	Q8TEB1	1
rel_fc_126_Compound_37	Compound	Biol.Rep. 1	37	DCAF13	Q9NV06	1
rel_fc_126_Compound_37	Compound	Biol.Rep. 1	37	DCAF7	P61962	1
rel_fc_126_Compound_37	Compound	Biol.Rep. 1	37	DCAF8	Q5TAQ9	1
rel_fc_126_Compound_37	Compound	Biol.Rep. 1	37	DCAKD	Q8WVC6	1
rel_fc_126_Compound_37	Compound	Biol.Rep. 1	37	DCD	P81605	1
rel_fc_126_Compound_37	Compound	Biol.Rep. 1	37	DCK	P27707	1
rel_fc_126_Compound_37	Compound	Biol.Rep. 1	37	DCP1A	Q9NPI6	1
rel_fc_126_Compound_37	Compound	Biol.Rep. 1	37	DCPS	Q96C86	1
rel_fc_126_Compound_37	Compound	Biol.Rep. 1	37	DCTD	P32321	1
rel_fc_126_Compound_37	Compound	Biol.Rep. 1	37	DCTN1	Q14203	1
rel_fc_126_Compound_37	Compound	Biol.Rep. 1	37	DCTN2	Q13561	1
rel_fc_126_Compound_37	Compound	Biol.Rep. 1	37	DCTN3	O75935	1
rel_fc_126_Compound_37	Compound	Biol.Rep. 1	37	DCTN4	Q9UJW0	1
rel_fc_126_Compound_37	Compound	Biol.Rep. 1	37	DCTN5	Q9BTE1	1
rel_fc_126_Compound_37	Compound	Biol.Rep. 1	37	DCTN6	O00399	1
rel_fc_126_Compound_37	Compound	Biol.Rep. 1	37	DCTPP1	Q9H773	1
rel_fc_126_Compound_37	Compound	Biol.Rep. 1	37	DCUN1D1	Q96GG9	1
rel_fc_126_Compound_37	Compound	Biol.Rep. 1	37	DCXR	Q7Z4W1	1
rel_fc_126_Compound_37	Compound	Biol.Rep. 1	37	DDA1	Q9BW61	1
rel_fc_126_Compound_37	Compound	Biol.Rep. 1	37	DDAH1	O94760	1
rel_fc_126_Compound_37	Compound	Biol.Rep. 1	37	DDAH2	O95865	1
rel_fc_126_Compound_37	Compound	Biol.Rep. 1	37	DDB1	Q16531	1
rel_fc_126_Compound_37	Compound	Biol.Rep. 1	37	DDB2	Q92466	1
rel_fc_126_Compound_37	Compound	Biol.Rep. 1	37	DDHD2	O94830	1
rel_fc_126_Compound_37	Compound	Biol.Rep. 1	37	DDI2	Q5TDH0	1
rel_fc_126_Compound_37	Compound	Biol.Rep. 1	37	DDOST	P39656	1
rel_fc_126_Compound_37	Compound	Biol.Rep. 1	37	DDRGK1	Q96HY6	1
rel_fc_126_Compound_37	Compound	Biol.Rep. 1	37	DDT	P30046	1
rel_fc_126_Compound_37	Compound	Biol.Rep. 1	37	DDX1	Q92499	1
rel_fc_126_Compound_37	Compound	Biol.Rep. 1	37	DDX10	Q13206	1
rel_fc_126_Compound_37	Compound	Biol.Rep. 1	37	DDX11	Q96FC9	1
rel_fc_126_Compound_37	Compound	Biol.Rep. 1	37	DDX11L8	A8MPP1	1
rel_fc_126_Compound_37	Compound	Biol.Rep. 1	37	DDX17	Q92841	1
rel_fc_126_Compound_37	Compound	Biol.Rep. 1	37	DDX18	Q9NVP1	1
rel_fc_126_Compound_37	Compound	Biol.Rep. 1	37	DDX19A	Q9NUU7	1
rel_fc_126_Compound_37	Compound	Biol.Rep. 1	37	DDX20	Q9UHI6	1
rel_fc_126_Compound_37	Compound	Biol.Rep. 1	37	DDX21	Q9NR30	1
rel_fc_126_Compound_37	Compound	Biol.Rep. 1	37	DDX23	Q9BUQ8	1
rel_fc_126_Compound_37	Compound	Biol.Rep. 1	37	DDX24	Q9GZR7	1
rel_fc_126_Compound_37	Compound	Biol.Rep. 1	37	DDX27	Q96GQ7	1
rel_fc_126_Compound_37	Compound	Biol.Rep. 1	37	DDX28	Q9NUL7	1
rel_fc_126_Compound_37	Compound	Biol.Rep. 1	37	DDX39A	O00148	1
rel_fc_126_Compound_37	Compound	Biol.Rep. 1	37	DDX39B	Q13838	1
rel_fc_126_Compound_37	Compound	Biol.Rep. 1	37	DDX3X	O00571	1
rel_fc_126_Compound_37	Compound	Biol.Rep. 1	37	DDX41	Q9UJV9	1
rel_fc_126_Compound_37	Compound	Biol.Rep. 1	37	DDX42	Q86XP3	1
rel_fc_126_Compound_37	Compound	Biol.Rep. 1	37	DDX46	Q7L014	1
rel_fc_126_Compound_37	Compound	Biol.Rep. 1	37	DDX47	Q9H0S4	1
rel_fc_126_Compound_37	Compound	Biol.Rep. 1	37	DDX49	Q9Y6V7	1
rel_fc_126_Compound_37	Compound	Biol.Rep. 1	37	DDX5	P17844	1
rel_fc_126_Compound_37	Compound	Biol.Rep. 1	37	DDX50	Q9BQ39	1
rel_fc_126_Compound_37	Compound	Biol.Rep. 1	37	DDX54	Q8TDD1	1
rel_fc_126_Compound_37	Compound	Biol.Rep. 1	37	DDX56	Q9NY93	1
rel_fc_126_Compound_37	Compound	Biol.Rep. 1	37	DDX6	P26196	1
rel_fc_126_Compound_37	Compound	Biol.Rep. 1	37	DDX60	Q8IY21	1
rel_fc_126_Compound_37	Compound	Biol.Rep. 1	37	DECR1	Q16698	1
rel_fc_126_Compound_37	Compound	Biol.Rep. 1	37	DECR2	Q9NUI1	1
rel_fc_126_Compound_37	Compound	Biol.Rep. 1	37	DEF6	Q9H4E7	1
rel_fc_126_Compound_37	Compound	Biol.Rep. 1	37	DEGS1	O15121	1
rel_fc_126_Compound_37	Compound	Biol.Rep. 1	37	DEK	P35659	1
rel_fc_126_Compound_37	Compound	Biol.Rep. 1	37	DENND10	Q8TCE6	1
rel_fc_126_Compound_37	Compound	Biol.Rep. 1	37	DENND3	A2RUS2	1
rel_fc_126_Compound_37	Compound	Biol.Rep. 1	37	DENND4A	Q7Z401	1
rel_fc_126_Compound_37	Compound	Biol.Rep. 1	37	DENND4C	Q5VZ89	1
rel_fc_126_Compound_37	Compound	Biol.Rep. 1	37	DENR	O43583	1
rel_fc_126_Compound_37	Compound	Biol.Rep. 1	37	DEPTOR	Q8TB45	1
rel_fc_126_Compound_37	Compound	Biol.Rep. 1	37	DERA	Q9Y315	1
rel_fc_126_Compound_37	Compound	Biol.Rep. 1	37	DERL1	Q9BUN8	1
rel_fc_126_Compound_37	Compound	Biol.Rep. 1	37	DERPC	P0CG12	1
rel_fc_126_Compound_37	Compound	Biol.Rep. 1	37	DFFA	O00273	1
rel_fc_126_Compound_37	Compound	Biol.Rep. 1	37	DGCR8	Q8WYQ5	1
rel_fc_126_Compound_37	Compound	Biol.Rep. 1	37	DGKA	P23743	1
rel_fc_126_Compound_37	Compound	Biol.Rep. 1	37	DGKZ	Q13574	1
rel_fc_126_Compound_37	Compound	Biol.Rep. 1	37	DGLUCY	Q7Z3D6	1
rel_fc_126_Compound_37	Compound	Biol.Rep. 1	37	DGUOK	Q16854	1
rel_fc_126_Compound_37	Compound	Biol.Rep. 1	37	DHCR24	Q15392	1
rel_fc_126_Compound_37	Compound	Biol.Rep. 1	37	DHCR7	Q9UBM7	1
rel_fc_126_Compound_37	Compound	Biol.Rep. 1	37	DHDDS	Q86SQ9	1
rel_fc_126_Compound_37	Compound	Biol.Rep. 1	37	DHFR	P00374	1
rel_fc_126_Compound_37	Compound	Biol.Rep. 1	37	DHODH	Q02127	1
rel_fc_126_Compound_37	Compound	Biol.Rep. 1	37	DHPS	P49366	1
rel_fc_126_Compound_37	Compound	Biol.Rep. 1	37	DHRS1	Q96LJ7	1
rel_fc_126_Compound_37	Compound	Biol.Rep. 1	37	DHRS11	Q6UWP2	1
rel_fc_126_Compound_37	Compound	Biol.Rep. 1	37	DHRS4	Q9BTZ2	1
rel_fc_126_Compound_37	Compound	Biol.Rep. 1	37	DHRS7	Q9Y394	1
rel_fc_126_Compound_37	Compound	Biol.Rep. 1	37	DHRS7B	Q6IAN0	1
rel_fc_126_Compound_37	Compound	Biol.Rep. 1	37	DHRSX	Q8N5I4	1
rel_fc_126_Compound_37	Compound	Biol.Rep. 1	37	DHX15	O43143	1
rel_fc_126_Compound_37	Compound	Biol.Rep. 1	37	DHX16	O60231	1
rel_fc_126_Compound_37	Compound	Biol.Rep. 1	37	DHX29	Q7Z478	1
rel_fc_126_Compound_37	Compound	Biol.Rep. 1	37	DHX30	Q7L2E3	1
rel_fc_126_Compound_37	Compound	Biol.Rep. 1	37	DHX32	Q7L7V1	1
rel_fc_126_Compound_37	Compound	Biol.Rep. 1	37	DHX36	Q9H2U1	1
rel_fc_126_Compound_37	Compound	Biol.Rep. 1	37	DHX37	Q8IY37	1
rel_fc_126_Compound_37	Compound	Biol.Rep. 1	37	DHX38	Q92620	1
rel_fc_126_Compound_37	Compound	Biol.Rep. 1	37	DHX57	Q6P158	1
rel_fc_126_Compound_37	Compound	Biol.Rep. 1	37	DHX8	Q14562	1
rel_fc_126_Compound_37	Compound	Biol.Rep. 1	37	DHX9	Q08211	1
rel_fc_126_Compound_37	Compound	Biol.Rep. 1	37	DIABLO	Q9NR28	1
rel_fc_126_Compound_37	Compound	Biol.Rep. 1	37	DIAPH1	O60610	1
rel_fc_126_Compound_37	Compound	Biol.Rep. 1	37	DIAPH2	O60879	1
rel_fc_126_Compound_37	Compound	Biol.Rep. 1	37	DICER1	Q9UPY3	1
rel_fc_126_Compound_37	Compound	Biol.Rep. 1	37	DIDO1	Q9BTC0	1
rel_fc_126_Compound_37	Compound	Biol.Rep. 1	37	DIMT1	Q9UNQ2	1
rel_fc_126_Compound_37	Compound	Biol.Rep. 1	37	DIP2B	Q9P265	1
rel_fc_126_Compound_37	Compound	Biol.Rep. 1	37	DIPK2A	Q8NDZ4	1
rel_fc_126_Compound_37	Compound	Biol.Rep. 1	37	DIS3	Q9Y2L1	1
rel_fc_126_Compound_37	Compound	Biol.Rep. 1	37	DIS3L	Q8TF46	1
rel_fc_126_Compound_37	Compound	Biol.Rep. 1	37	DIS3L2	Q8IYB7	1
rel_fc_126_Compound_37	Compound	Biol.Rep. 1	37	DKC1	O60832	1
rel_fc_126_Compound_37	Compound	Biol.Rep. 1	37	DLAT	P10515	1
rel_fc_126_Compound_37	Compound	Biol.Rep. 1	37	DLD	P09622	1
rel_fc_126_Compound_37	Compound	Biol.Rep. 1	37	DLG1	Q12959	1
rel_fc_126_Compound_37	Compound	Biol.Rep. 1	37	DLG3	Q92796	1
rel_fc_126_Compound_37	Compound	Biol.Rep. 1	37	DLGAP4	Q9Y2H0	1
rel_fc_126_Compound_37	Compound	Biol.Rep. 1	37	DLGAP5	Q15398	1
rel_fc_126_Compound_37	Compound	Biol.Rep. 1	37	DLST	P36957	1
rel_fc_126_Compound_37	Compound	Biol.Rep. 1	37	DMAC2	Q9NW81	1
rel_fc_126_Compound_37	Compound	Biol.Rep. 1	37	DMAC2L	Q99766	1
rel_fc_126_Compound_37	Compound	Biol.Rep. 1	37	DMD	P11532	1
rel_fc_126_Compound_37	Compound	Biol.Rep. 1	37	DMXL1	Q9Y485	1
rel_fc_126_Compound_37	Compound	Biol.Rep. 1	37	DMXL2	Q8TDJ6	1
rel_fc_126_Compound_37	Compound	Biol.Rep. 1	37	DNA2	P51530	1
rel_fc_126_Compound_37	Compound	Biol.Rep. 1	37	DNAAF5	Q86Y56	1
rel_fc_126_Compound_37	Compound	Biol.Rep. 1	37	DNAJA1	P31689	1
rel_fc_126_Compound_37	Compound	Biol.Rep. 1	37	DNAJA2	O60884	1
rel_fc_126_Compound_37	Compound	Biol.Rep. 1	37	DNAJA3	Q96EY1	1
rel_fc_126_Compound_37	Compound	Biol.Rep. 1	37	DNAJB1	P25685	1
rel_fc_126_Compound_37	Compound	Biol.Rep. 1	37	DNAJB11	Q9UBS4	1
rel_fc_126_Compound_37	Compound	Biol.Rep. 1	37	DNAJB12	Q9NXW2	1
rel_fc_126_Compound_37	Compound	Biol.Rep. 1	37	DNAJB14	Q8TBM8	1
rel_fc_126_Compound_37	Compound	Biol.Rep. 1	37	DNAJB6	O75190	1
rel_fc_126_Compound_37	Compound	Biol.Rep. 1	37	DNAJC1	Q96KC8	1
rel_fc_126_Compound_37	Compound	Biol.Rep. 1	37	DNAJC10	Q8IXB1	1
rel_fc_126_Compound_37	Compound	Biol.Rep. 1	37	DNAJC11	Q9NVH1	1
rel_fc_126_Compound_37	Compound	Biol.Rep. 1	37	DNAJC13	O75165	1
rel_fc_126_Compound_37	Compound	Biol.Rep. 1	37	DNAJC17	Q9NVM6	1
rel_fc_126_Compound_37	Compound	Biol.Rep. 1	37	DNAJC19	Q96DA6	1
rel_fc_126_Compound_37	Compound	Biol.Rep. 1	37	DNAJC2	Q99543	1
rel_fc_126_Compound_37	Compound	Biol.Rep. 1	37	DNAJC21	Q5F1R6	1
rel_fc_126_Compound_37	Compound	Biol.Rep. 1	37	DNAJC3	Q13217	1
rel_fc_126_Compound_37	Compound	Biol.Rep. 1	37	DNAJC5	Q9H3Z4	1
rel_fc_126_Compound_37	Compound	Biol.Rep. 1	37	DNAJC7	Q99615	1
rel_fc_126_Compound_37	Compound	Biol.Rep. 1	37	DNAJC8	O75937	1
rel_fc_126_Compound_37	Compound	Biol.Rep. 1	37	DNAJC9	Q8WXX5	1
rel_fc_126_Compound_37	Compound	Biol.Rep. 1	37	DNASE2	O00115	1
rel_fc_126_Compound_37	Compound	Biol.Rep. 1	37	DNM1	Q05193	1
rel_fc_126_Compound_37	Compound	Biol.Rep. 1	37	DNM1L	O00429	1
rel_fc_126_Compound_37	Compound	Biol.Rep. 1	37	DNM2	P50570	1
rel_fc_126_Compound_37	Compound	Biol.Rep. 1	37	DNMBP	Q6XZF7	1
rel_fc_126_Compound_37	Compound	Biol.Rep. 1	37	DNMT1	P26358	1
rel_fc_126_Compound_37	Compound	Biol.Rep. 1	37	DNPEP	Q9ULA0	1
rel_fc_126_Compound_37	Compound	Biol.Rep. 1	37	DNPH1	O43598	1
rel_fc_126_Compound_37	Compound	Biol.Rep. 1	37	DOCK11	Q5JSL3	1
rel_fc_126_Compound_37	Compound	Biol.Rep. 1	37	DOCK2	Q92608	1
rel_fc_126_Compound_37	Compound	Biol.Rep. 1	37	DOCK5	Q9H7D0	1
rel_fc_126_Compound_37	Compound	Biol.Rep. 1	37	DOCK7	Q96N67	1
rel_fc_126_Compound_37	Compound	Biol.Rep. 1	37	DOCK8	Q8NF50	1
rel_fc_126_Compound_37	Compound	Biol.Rep. 1	37	DOHH	Q9BU89	1
rel_fc_126_Compound_37	Compound	Biol.Rep. 1	37	DOK1	Q99704	1
rel_fc_126_Compound_37	Compound	Biol.Rep. 1	37	DPAGT1	Q9H3H5	1
rel_fc_126_Compound_37	Compound	Biol.Rep. 1	37	DPCD	Q9BVM2	1
rel_fc_126_Compound_37	Compound	Biol.Rep. 1	37	DPF2	Q92785	1
rel_fc_126_Compound_37	Compound	Biol.Rep. 1	37	DPH1	Q9BZG8	1
rel_fc_126_Compound_37	Compound	Biol.Rep. 1	37	DPH2	Q9BQC3	1
rel_fc_126_Compound_37	Compound	Biol.Rep. 1	37	DPH5	Q9H2P9	1
rel_fc_126_Compound_37	Compound	Biol.Rep. 1	37	DPH6	Q7L8W6	1
rel_fc_126_Compound_37	Compound	Biol.Rep. 1	37	DPH7	Q9BTV6	1
rel_fc_126_Compound_37	Compound	Biol.Rep. 1	37	DPM1	O60762	1
rel_fc_126_Compound_37	Compound	Biol.Rep. 1	37	DPM3	Q9P2X0	1
rel_fc_126_Compound_37	Compound	Biol.Rep. 1	37	DPP10	Q8N608	1
rel_fc_126_Compound_37	Compound	Biol.Rep. 1	37	DPP3	Q9NY33	1
rel_fc_126_Compound_37	Compound	Biol.Rep. 1	37	DPP4	P27487	1
rel_fc_126_Compound_37	Compound	Biol.Rep. 1	37	DPP7	Q9UHL4	1
rel_fc_126_Compound_37	Compound	Biol.Rep. 1	37	DPP8	Q6V1X1	1
rel_fc_126_Compound_37	Compound	Biol.Rep. 1	37	DPP9	Q86TI2	1
rel_fc_126_Compound_37	Compound	Biol.Rep. 1	37	DPY19L1	Q2PZI1	1
rel_fc_126_Compound_37	Compound	Biol.Rep. 1	37	DPY19L4	Q7Z388	1
rel_fc_126_Compound_37	Compound	Biol.Rep. 1	37	DPY30	Q9C005	1
rel_fc_126_Compound_37	Compound	Biol.Rep. 1	37	DPYD	Q12882	1
rel_fc_126_Compound_37	Compound	Biol.Rep. 1	37	DPYSL2	Q16555	1
rel_fc_126_Compound_37	Compound	Biol.Rep. 1	37	DPYSL4	O14531	1
rel_fc_126_Compound_37	Compound	Biol.Rep. 1	37	DR1	Q01658	1
rel_fc_126_Compound_37	Compound	Biol.Rep. 1	37	DRAM2	Q6UX65	1
rel_fc_126_Compound_37	Compound	Biol.Rep. 1	37	DRAP1	Q14919	1
rel_fc_126_Compound_37	Compound	Biol.Rep. 1	37	DRG1	Q9Y295	1
rel_fc_126_Compound_37	Compound	Biol.Rep. 1	37	DRG2	P55039	1
rel_fc_126_Compound_37	Compound	Biol.Rep. 1	37	DSC2	Q02487	1
rel_fc_126_Compound_37	Compound	Biol.Rep. 1	37	DSG2	Q14126	1
rel_fc_126_Compound_37	Compound	Biol.Rep. 1	37	DSN1	Q9H410	1
rel_fc_126_Compound_37	Compound	Biol.Rep. 1	37	DSP	P15924	1
rel_fc_126_Compound_37	Compound	Biol.Rep. 1	37	DST	Q03001	1
rel_fc_126_Compound_37	Compound	Biol.Rep. 1	37	DSTN	P60981	1
rel_fc_126_Compound_37	Compound	Biol.Rep. 1	37	DTD1	Q8TEA8	1
rel_fc_126_Compound_37	Compound	Biol.Rep. 1	37	DTD2	Q96FN9	1
rel_fc_126_Compound_37	Compound	Biol.Rep. 1	37	DTL	Q9NZJ0	1
rel_fc_126_Compound_37	Compound	Biol.Rep. 1	37	DTNBP1	Q96EV8	1
rel_fc_126_Compound_37	Compound	Biol.Rep. 1	37	DTX3L	Q8TDB6	1
rel_fc_126_Compound_37	Compound	Biol.Rep. 1	37	DTYMK	P23919	1
rel_fc_126_Compound_37	Compound	Biol.Rep. 1	37	DUS1L	Q6P1R4	1
rel_fc_126_Compound_37	Compound	Biol.Rep. 1	37	DUS2	Q9NX74	1
rel_fc_126_Compound_37	Compound	Biol.Rep. 1	37	DUS3L	Q96G46	1
rel_fc_126_Compound_37	Compound	Biol.Rep. 1	37	DUSP12	Q9UNI6	1
rel_fc_126_Compound_37	Compound	Biol.Rep. 1	37	DUSP23	Q9BVJ7	1
rel_fc_126_Compound_37	Compound	Biol.Rep. 1	37	DUSP3	P51452	1
rel_fc_126_Compound_37	Compound	Biol.Rep. 1	37	DUSP9	Q99956	1
rel_fc_126_Compound_37	Compound	Biol.Rep. 1	37	DUT	P33316	1
rel_fc_126_Compound_37	Compound	Biol.Rep. 1	37	DVL3	Q92997	1
rel_fc_126_Compound_37	Compound	Biol.Rep. 1	37	DYM	Q7RTS9	1
rel_fc_126_Compound_37	Compound	Biol.Rep. 1	37	DYNC1H1	Q14204	1
rel_fc_126_Compound_37	Compound	Biol.Rep. 1	37	DYNC1I2	Q13409	1
rel_fc_126_Compound_37	Compound	Biol.Rep. 1	37	DYNC1LI1	Q9Y6G9	1
rel_fc_126_Compound_37	Compound	Biol.Rep. 1	37	DYNC1LI2	O43237	1
rel_fc_126_Compound_37	Compound	Biol.Rep. 1	37	DYNC2H1	Q8NCM8	1
rel_fc_126_Compound_37	Compound	Biol.Rep. 1	37	DYNLL1	P63167	1
rel_fc_126_Compound_37	Compound	Biol.Rep. 1	37	DYNLL2	Q96FJ2	1
rel_fc_126_Compound_37	Compound	Biol.Rep. 1	37	DYNLRB1	Q9NP97	1
rel_fc_126_Compound_37	Compound	Biol.Rep. 1	37	DYNLT1	P63172	1
rel_fc_126_Compound_37	Compound	Biol.Rep. 1	37	DYRK1A	Q13627	1
rel_fc_126_Compound_37	Compound	Biol.Rep. 1	37	E2F4	Q16254	1
rel_fc_126_Compound_37	Compound	Biol.Rep. 1	37	EAF1	Q96JC9	1
rel_fc_126_Compound_37	Compound	Biol.Rep. 1	37	EARS2	Q5JPH6	1
rel_fc_126_Compound_37	Compound	Biol.Rep. 1	37	EBAG9	O00559	1
rel_fc_126_Compound_37	Compound	Biol.Rep. 1	37	EBNA1BP2	Q99848	1
rel_fc_126_Compound_37	Compound	Biol.Rep. 1	37	EBP	Q15125	1
rel_fc_126_Compound_37	Compound	Biol.Rep. 1	37	ECD	O95905	1
rel_fc_126_Compound_37	Compound	Biol.Rep. 1	37	ECE1	P42892	1
rel_fc_126_Compound_37	Compound	Biol.Rep. 1	37	ECH1	Q13011	1
rel_fc_126_Compound_37	Compound	Biol.Rep. 1	37	ECI1	P42126	1
rel_fc_126_Compound_37	Compound	Biol.Rep. 1	37	ECI2	O75521	1
rel_fc_126_Compound_37	Compound	Biol.Rep. 1	37	ECPAS	Q5VYK3	1
rel_fc_126_Compound_37	Compound	Biol.Rep. 1	37	ECSIT	Q9BQ95	1
rel_fc_126_Compound_37	Compound	Biol.Rep. 1	37	EDC3	Q96F86	1
rel_fc_126_Compound_37	Compound	Biol.Rep. 1	37	EDC4	Q6P2E9	1
rel_fc_126_Compound_37	Compound	Biol.Rep. 1	37	EDEM3	Q9BZQ6	1
rel_fc_126_Compound_37	Compound	Biol.Rep. 1	37	EDF1	O60869	1
rel_fc_126_Compound_37	Compound	Biol.Rep. 1	37	EDRF1	Q3B7T1	1
rel_fc_126_Compound_37	Compound	Biol.Rep. 1	37	EEA1	Q15075	1
rel_fc_126_Compound_37	Compound	Biol.Rep. 1	37	EED	O75530	1
rel_fc_126_Compound_37	Compound	Biol.Rep. 1	37	EEF1A1	P68104	1
rel_fc_126_Compound_37	Compound	Biol.Rep. 1	37	EEF1A2	Q05639	1
rel_fc_126_Compound_37	Compound	Biol.Rep. 1	37	EEF1D	P29692	1
rel_fc_126_Compound_37	Compound	Biol.Rep. 1	37	EEF1E1	O43324	1
rel_fc_126_Compound_37	Compound	Biol.Rep. 1	37	EEF1G	P26641	1
rel_fc_126_Compound_37	Compound	Biol.Rep. 1	37	EEF2	P13639	1
rel_fc_126_Compound_37	Compound	Biol.Rep. 1	37	EEFSEC	P57772	1
rel_fc_126_Compound_37	Compound	Biol.Rep. 1	37	EFCAB14	O75071	1
rel_fc_126_Compound_37	Compound	Biol.Rep. 1	37	EFHD1	Q9BUP0	1
rel_fc_126_Compound_37	Compound	Biol.Rep. 1	37	EFHD2	Q96C19	1
rel_fc_126_Compound_37	Compound	Biol.Rep. 1	37	EFL1	Q7Z2Z2	1
rel_fc_126_Compound_37	Compound	Biol.Rep. 1	37	EFNB1	P98172	1
rel_fc_126_Compound_37	Compound	Biol.Rep. 1	37	EFNB2	P52799	1
rel_fc_126_Compound_37	Compound	Biol.Rep. 1	37	EFR3A	Q14156	1
rel_fc_126_Compound_37	Compound	Biol.Rep. 1	37	EFTUD2	Q15029	1
rel_fc_126_Compound_37	Compound	Biol.Rep. 1	37	EGFL7	Q9UHF1	1
rel_fc_126_Compound_37	Compound	Biol.Rep. 1	37	EGLN1	Q9GZT9	1
rel_fc_126_Compound_37	Compound	Biol.Rep. 1	37	EHBP1	Q8NDI1	1
rel_fc_126_Compound_37	Compound	Biol.Rep. 1	37	EHD1	Q9H4M9	1
rel_fc_126_Compound_37	Compound	Biol.Rep. 1	37	EHD2	Q9NZN4	1
rel_fc_126_Compound_37	Compound	Biol.Rep. 1	37	EHD4	Q9H223	1
rel_fc_126_Compound_37	Compound	Biol.Rep. 1	37	EI24	O14681	1
rel_fc_126_Compound_37	Compound	Biol.Rep. 1	37	EIF1	P41567	1
rel_fc_126_Compound_37	Compound	Biol.Rep. 1	37	EIF1AD	Q8N9N8	1
rel_fc_126_Compound_37	Compound	Biol.Rep. 1	37	EIF1AX	P47813	1
rel_fc_126_Compound_37	Compound	Biol.Rep. 1	37	EIF1B	O60739	1
rel_fc_126_Compound_37	Compound	Biol.Rep. 1	37	EIF2A	Q9BY44	1
rel_fc_126_Compound_37	Compound	Biol.Rep. 1	37	EIF2AK2	P19525	1
rel_fc_126_Compound_37	Compound	Biol.Rep. 1	37	EIF2AK4	Q9P2K8	1
rel_fc_126_Compound_37	Compound	Biol.Rep. 1	37	EIF2B1	Q14232	1
rel_fc_126_Compound_37	Compound	Biol.Rep. 1	37	EIF2B2	P49770	1
rel_fc_126_Compound_37	Compound	Biol.Rep. 1	37	EIF2B3	Q9NR50	1
rel_fc_126_Compound_37	Compound	Biol.Rep. 1	37	EIF2B4	Q9UI10	1
rel_fc_126_Compound_37	Compound	Biol.Rep. 1	37	EIF2B5	Q13144	1
rel_fc_126_Compound_37	Compound	Biol.Rep. 1	37	EIF2S1	P05198	1
rel_fc_126_Compound_37	Compound	Biol.Rep. 1	37	EIF2S2	P20042	1
rel_fc_126_Compound_37	Compound	Biol.Rep. 1	37	EIF2S3	P41091	1
rel_fc_126_Compound_37	Compound	Biol.Rep. 1	37	EIF3A	Q14152	1
rel_fc_126_Compound_37	Compound	Biol.Rep. 1	37	EIF3B	P55884	1
rel_fc_126_Compound_37	Compound	Biol.Rep. 1	37	EIF3C	Q99613	1
rel_fc_126_Compound_37	Compound	Biol.Rep. 1	37	EIF3D	O15371	1
rel_fc_126_Compound_37	Compound	Biol.Rep. 1	37	EIF3E	P60228	1
rel_fc_126_Compound_37	Compound	Biol.Rep. 1	37	EIF3F	O00303	1
rel_fc_126_Compound_37	Compound	Biol.Rep. 1	37	EIF3G	O75821	1
rel_fc_126_Compound_37	Compound	Biol.Rep. 1	37	EIF3H	O15372	1
rel_fc_126_Compound_37	Compound	Biol.Rep. 1	37	EIF3I	Q13347	1
rel_fc_126_Compound_37	Compound	Biol.Rep. 1	37	EIF3J	O75822	1
rel_fc_126_Compound_37	Compound	Biol.Rep. 1	37	EIF3K	Q9UBQ5	1
rel_fc_126_Compound_37	Compound	Biol.Rep. 1	37	EIF3L	Q9Y262	1
rel_fc_126_Compound_37	Compound	Biol.Rep. 1	37	EIF3M	Q7L2H7	1
rel_fc_126_Compound_37	Compound	Biol.Rep. 1	37	EIF4A1	P60842	1
rel_fc_126_Compound_37	Compound	Biol.Rep. 1	37	EIF4A2	Q14240	1
rel_fc_126_Compound_37	Compound	Biol.Rep. 1	37	EIF4A3	P38919	1
rel_fc_126_Compound_37	Compound	Biol.Rep. 1	37	EIF4B	P23588	1
rel_fc_126_Compound_37	Compound	Biol.Rep. 1	37	EIF4E	P06730	1
rel_fc_126_Compound_37	Compound	Biol.Rep. 1	37	EIF4EBP1	Q13541	1
rel_fc_126_Compound_37	Compound	Biol.Rep. 1	37	EIF4EBP2	Q13542	1
rel_fc_126_Compound_37	Compound	Biol.Rep. 1	37	EIF4ENIF1	Q9NRA8	1
rel_fc_126_Compound_37	Compound	Biol.Rep. 1	37	EIF4G1	Q04637	1
rel_fc_126_Compound_37	Compound	Biol.Rep. 1	37	EIF4G2	P78344	1
rel_fc_126_Compound_37	Compound	Biol.Rep. 1	37	EIF4G3	O43432	1
rel_fc_126_Compound_37	Compound	Biol.Rep. 1	37	EIF4H	Q15056	1
rel_fc_126_Compound_37	Compound	Biol.Rep. 1	37	EIF5	P55010	1
rel_fc_126_Compound_37	Compound	Biol.Rep. 1	37	EIF5A	P63241	1
rel_fc_126_Compound_37	Compound	Biol.Rep. 1	37	EIF5B	O60841	1
rel_fc_126_Compound_37	Compound	Biol.Rep. 1	37	EIF6	P56537	1
rel_fc_126_Compound_37	Compound	Biol.Rep. 1	37	EIPR1	Q53HC9	1
rel_fc_126_Compound_37	Compound	Biol.Rep. 1	37	ELAC1	Q9H777	1
rel_fc_126_Compound_37	Compound	Biol.Rep. 1	37	ELAC2	Q9BQ52	1
rel_fc_126_Compound_37	Compound	Biol.Rep. 1	37	ELAVL1	Q15717	1
rel_fc_126_Compound_37	Compound	Biol.Rep. 1	37	ELF1	P32519	1
rel_fc_126_Compound_37	Compound	Biol.Rep. 1	37	ELL	P55199	1
rel_fc_126_Compound_37	Compound	Biol.Rep. 1	37	ELMO1	Q92556	1
rel_fc_126_Compound_37	Compound	Biol.Rep. 1	37	ELMO2	Q96JJ3	1
rel_fc_126_Compound_37	Compound	Biol.Rep. 1	37	ELMOD2	Q8IZ81	1
rel_fc_126_Compound_37	Compound	Biol.Rep. 1	37	ELOA	Q14241	1
rel_fc_126_Compound_37	Compound	Biol.Rep. 1	37	ELOB	Q15370	1
rel_fc_126_Compound_37	Compound	Biol.Rep. 1	37	ELOC	Q15369	1
rel_fc_126_Compound_37	Compound	Biol.Rep. 1	37	ELOVL1	Q9BW60	1
rel_fc_126_Compound_37	Compound	Biol.Rep. 1	37	ELOVL5	Q9NYP7	1
rel_fc_126_Compound_37	Compound	Biol.Rep. 1	37	ELP1	O95163	1
rel_fc_126_Compound_37	Compound	Biol.Rep. 1	37	ELP2	Q6IA86	1
rel_fc_126_Compound_37	Compound	Biol.Rep. 1	37	ELP3	Q9H9T3	1
rel_fc_126_Compound_37	Compound	Biol.Rep. 1	37	ELP4	Q96EB1	1
rel_fc_126_Compound_37	Compound	Biol.Rep. 1	37	ELP5	Q8TE02	1
rel_fc_126_Compound_37	Compound	Biol.Rep. 1	37	ELP6	Q0PNE2	1
rel_fc_126_Compound_37	Compound	Biol.Rep. 1	37	EMB	Q6PCB8	1
rel_fc_126_Compound_37	Compound	Biol.Rep. 1	37	EMC1	Q8N766	1
rel_fc_126_Compound_37	Compound	Biol.Rep. 1	37	EMC4	Q5J8M3	1
rel_fc_126_Compound_37	Compound	Biol.Rep. 1	37	EMC6	Q9BV81	1
rel_fc_126_Compound_37	Compound	Biol.Rep. 1	37	EMC7	Q9NPA0	1
rel_fc_126_Compound_37	Compound	Biol.Rep. 1	37	EMC8	O43402	1
rel_fc_126_Compound_37	Compound	Biol.Rep. 1	37	EMD	P50402	1
rel_fc_126_Compound_37	Compound	Biol.Rep. 1	37	EMG1	Q92979	1
rel_fc_126_Compound_37	Compound	Biol.Rep. 1	37	EMILIN1	Q9Y6C2	1
rel_fc_126_Compound_37	Compound	Biol.Rep. 1	37	EML2	O95834	1
rel_fc_126_Compound_37	Compound	Biol.Rep. 1	37	EML3	Q32P44	1
rel_fc_126_Compound_37	Compound	Biol.Rep. 1	37	EML4	Q9HC35	1
rel_fc_126_Compound_37	Compound	Biol.Rep. 1	37	ENAH	Q8N8S7	1
rel_fc_126_Compound_37	Compound	Biol.Rep. 1	37	ENDOD1	O94919	1
rel_fc_126_Compound_37	Compound	Biol.Rep. 1	37	ENG	P17813	1
rel_fc_126_Compound_37	Compound	Biol.Rep. 1	37	ENO1	P06733	1
rel_fc_126_Compound_37	Compound	Biol.Rep. 1	37	ENO2	P09104	1
rel_fc_126_Compound_37	Compound	Biol.Rep. 1	37	ENOPH1	Q9UHY7	1
rel_fc_126_Compound_37	Compound	Biol.Rep. 1	37	ENOSF1	Q7L5Y1	1
rel_fc_126_Compound_37	Compound	Biol.Rep. 1	37	ENPP4	Q9Y6X5	1
rel_fc_126_Compound_37	Compound	Biol.Rep. 1	37	ENSA	O43768	1
rel_fc_126_Compound_37	Compound	Biol.Rep. 1	37	ENTPD6	O75354	1
rel_fc_126_Compound_37	Compound	Biol.Rep. 1	37	ENY2	Q9NPA8	1
rel_fc_126_Compound_37	Compound	Biol.Rep. 1	37	EOGT	Q5NDL2	1
rel_fc_126_Compound_37	Compound	Biol.Rep. 1	37	EPB41	P11171	1
rel_fc_126_Compound_37	Compound	Biol.Rep. 1	37	EPB41L2	O43491	1
rel_fc_126_Compound_37	Compound	Biol.Rep. 1	37	EPB41L3	Q9Y2J2	1
rel_fc_126_Compound_37	Compound	Biol.Rep. 1	37	EPDR1	Q9UM22	1
rel_fc_126_Compound_37	Compound	Biol.Rep. 1	37	EPHX1	P07099	1
rel_fc_126_Compound_37	Compound	Biol.Rep. 1	37	EPN1	Q9Y6I3	1
rel_fc_126_Compound_37	Compound	Biol.Rep. 1	37	EPN2	O95208	1
rel_fc_126_Compound_37	Compound	Biol.Rep. 1	37	EPRS1	P07814	1
rel_fc_126_Compound_37	Compound	Biol.Rep. 1	37	EPS15	P42566	1
rel_fc_126_Compound_37	Compound	Biol.Rep. 1	37	EPS15L1	Q9UBC2	1
rel_fc_126_Compound_37	Compound	Biol.Rep. 1	37	EPS8	Q12929	1
rel_fc_126_Compound_37	Compound	Biol.Rep. 1	37	ERAP1	Q9NZ08	1
rel_fc_126_Compound_37	Compound	Biol.Rep. 1	37	ERBIN	Q96RT1	1
rel_fc_126_Compound_37	Compound	Biol.Rep. 1	37	ERC1	Q8IUD2	1
rel_fc_126_Compound_37	Compound	Biol.Rep. 1	37	ERCC2	P18074	1
rel_fc_126_Compound_37	Compound	Biol.Rep. 1	37	ERCC3	P19447	1
rel_fc_126_Compound_37	Compound	Biol.Rep. 1	37	ERCC4	Q92889	1
rel_fc_126_Compound_37	Compound	Biol.Rep. 1	37	ERCC6L	Q2NKX8	1
rel_fc_126_Compound_37	Compound	Biol.Rep. 1	37	ERG	P11308	1
rel_fc_126_Compound_37	Compound	Biol.Rep. 1	37	ERG28	Q9UKR5	1
rel_fc_126_Compound_37	Compound	Biol.Rep. 1	37	ERGIC1	Q969X5	1
rel_fc_126_Compound_37	Compound	Biol.Rep. 1	37	ERGIC2	Q96RQ1	1
rel_fc_126_Compound_37	Compound	Biol.Rep. 1	37	ERGIC3	Q9Y282	1
rel_fc_126_Compound_37	Compound	Biol.Rep. 1	37	ERH	P84090	1
rel_fc_126_Compound_37	Compound	Biol.Rep. 1	37	ERI1	Q8IV48	1
rel_fc_126_Compound_37	Compound	Biol.Rep. 1	37	ERI3	O43414	1
rel_fc_126_Compound_37	Compound	Biol.Rep. 1	37	ERICH1	Q86X53	1
rel_fc_126_Compound_37	Compound	Biol.Rep. 1	37	ERICH5	Q6P6B1	1
rel_fc_126_Compound_37	Compound	Biol.Rep. 1	37	ERLEC1	Q96DZ1	1
rel_fc_126_Compound_37	Compound	Biol.Rep. 1	37	ERLIN1	O75477	1
rel_fc_126_Compound_37	Compound	Biol.Rep. 1	37	ERLIN2	O94905	1
rel_fc_126_Compound_37	Compound	Biol.Rep. 1	37	ERMP1	Q7Z2K6	1
rel_fc_126_Compound_37	Compound	Biol.Rep. 1	37	ERO1A	Q96HE7	1
rel_fc_126_Compound_37	Compound	Biol.Rep. 1	37	ERP29	P30040	1
rel_fc_126_Compound_37	Compound	Biol.Rep. 1	37	ERP44	Q9BS26	1
rel_fc_126_Compound_37	Compound	Biol.Rep. 1	37	ESAM	Q96AP7	1
rel_fc_126_Compound_37	Compound	Biol.Rep. 1	37	ESD	P10768	1
rel_fc_126_Compound_37	Compound	Biol.Rep. 1	37	ESF1	Q9H501	1
rel_fc_126_Compound_37	Compound	Biol.Rep. 1	37	ESPL1	Q14674	1
rel_fc_126_Compound_37	Compound	Biol.Rep. 1	37	ESS2	Q96DF8	1
rel_fc_126_Compound_37	Compound	Biol.Rep. 1	37	ESYT1	Q9BSJ8	1
rel_fc_126_Compound_37	Compound	Biol.Rep. 1	37	ESYT2	A0FGR8	1
rel_fc_126_Compound_37	Compound	Biol.Rep. 1	37	ETF1	P62495	1
rel_fc_126_Compound_37	Compound	Biol.Rep. 1	37	ETFA	P13804	1
rel_fc_126_Compound_37	Compound	Biol.Rep. 1	37	ETFB	P38117	1
rel_fc_126_Compound_37	Compound	Biol.Rep. 1	37	ETFDH	Q16134	1
rel_fc_126_Compound_37	Compound	Biol.Rep. 1	37	ETHE1	O95571	1
rel_fc_126_Compound_37	Compound	Biol.Rep. 1	37	ETNK1	Q9HBU6	1
rel_fc_126_Compound_37	Compound	Biol.Rep. 1	37	EVI2A	P22794	1
rel_fc_126_Compound_37	Compound	Biol.Rep. 1	37	EVI2B	P34910	1
rel_fc_126_Compound_37	Compound	Biol.Rep. 1	37	EVL	Q9UI08	1
rel_fc_126_Compound_37	Compound	Biol.Rep. 1	37	EWSR1	Q01844	1
rel_fc_126_Compound_37	Compound	Biol.Rep. 1	37	EXD2	Q9NVH0	1
rel_fc_126_Compound_37	Compound	Biol.Rep. 1	37	EXOC1	Q9NV70	1
rel_fc_126_Compound_37	Compound	Biol.Rep. 1	37	EXOC2	Q96KP1	1
rel_fc_126_Compound_37	Compound	Biol.Rep. 1	37	EXOC3	O60645	1
rel_fc_126_Compound_37	Compound	Biol.Rep. 1	37	EXOC4	Q96A65	1
rel_fc_126_Compound_37	Compound	Biol.Rep. 1	37	EXOC5	O00471	1
rel_fc_126_Compound_37	Compound	Biol.Rep. 1	37	EXOC6	Q8TAG9	1
rel_fc_126_Compound_37	Compound	Biol.Rep. 1	37	EXOC7	Q9UPT5	1
rel_fc_126_Compound_37	Compound	Biol.Rep. 1	37	EXOC8	Q8IYI6	1
rel_fc_126_Compound_37	Compound	Biol.Rep. 1	37	EXOG	Q9Y2C4	1
rel_fc_126_Compound_37	Compound	Biol.Rep. 1	37	EXOSC10	Q01780	1
rel_fc_126_Compound_37	Compound	Biol.Rep. 1	37	EXOSC2	Q13868	1
rel_fc_126_Compound_37	Compound	Biol.Rep. 1	37	EXOSC3	Q9NQT5	1
rel_fc_126_Compound_37	Compound	Biol.Rep. 1	37	EXOSC4	Q9NPD3	1
rel_fc_126_Compound_37	Compound	Biol.Rep. 1	37	EXOSC5	Q9NQT4	1
rel_fc_126_Compound_37	Compound	Biol.Rep. 1	37	EXOSC6	Q5RKV6	1
rel_fc_126_Compound_37	Compound	Biol.Rep. 1	37	EXOSC7	Q15024	1
rel_fc_126_Compound_37	Compound	Biol.Rep. 1	37	EXOSC8	Q96B26	1
rel_fc_126_Compound_37	Compound	Biol.Rep. 1	37	EXOSC9	Q06265	1
rel_fc_126_Compound_37	Compound	Biol.Rep. 1	37	EXT2	Q93063	1
rel_fc_126_Compound_37	Compound	Biol.Rep. 1	37	EXTL3	O43909	1
rel_fc_126_Compound_37	Compound	Biol.Rep. 1	37	EZR	P15311	1
rel_fc_126_Compound_37	Compound	Biol.Rep. 1	37	F11R	Q9Y624	1
rel_fc_126_Compound_37	Compound	Biol.Rep. 1	37	F5	Q28107	1
rel_fc_126_Compound_37	Compound	Biol.Rep. 1	37	FABP3	P05413	1
rel_fc_126_Compound_37	Compound	Biol.Rep. 1	37	FABP5	Q01469	1
rel_fc_126_Compound_37	Compound	Biol.Rep. 1	37	FADD	Q13158	1
rel_fc_126_Compound_37	Compound	Biol.Rep. 1	37	FADS1	O60427	1
rel_fc_126_Compound_37	Compound	Biol.Rep. 1	37	FADS2	O95864	1
rel_fc_126_Compound_37	Compound	Biol.Rep. 1	37	FAF1	Q9UNN5	1
rel_fc_126_Compound_37	Compound	Biol.Rep. 1	37	FAF2	Q96CS3	1
rel_fc_126_Compound_37	Compound	Biol.Rep. 1	37	FAH	P16930	1
rel_fc_126_Compound_37	Compound	Biol.Rep. 1	37	FAHD1	Q6P587	1
rel_fc_126_Compound_37	Compound	Biol.Rep. 1	37	FAHD2A	Q96GK7	1
rel_fc_126_Compound_37	Compound	Biol.Rep. 1	37	FAIM	Q9NVQ4	1
rel_fc_126_Compound_37	Compound	Biol.Rep. 1	37	FAM107B	Q9H098	1
rel_fc_126_Compound_37	Compound	Biol.Rep. 1	37	FAM111A	Q96PZ2	1
rel_fc_126_Compound_37	Compound	Biol.Rep. 1	37	FAM114A2	Q9NRY5	1
rel_fc_126_Compound_37	Compound	Biol.Rep. 1	37	FAM118A	Q9NWS6	1
rel_fc_126_Compound_37	Compound	Biol.Rep. 1	37	FAM118B	Q9BPY3	1
rel_fc_126_Compound_37	Compound	Biol.Rep. 1	37	FAM120A	Q9NZB2	1
rel_fc_126_Compound_37	Compound	Biol.Rep. 1	37	FAM136A	Q96C01	1
rel_fc_126_Compound_37	Compound	Biol.Rep. 1	37	FAM162A	Q96A26	1
rel_fc_126_Compound_37	Compound	Biol.Rep. 1	37	FAM168A	Q92567	1
rel_fc_126_Compound_37	Compound	Biol.Rep. 1	37	FAM169A	Q9Y6X4	1
rel_fc_126_Compound_37	Compound	Biol.Rep. 1	37	FAM172A	Q8WUF8	1
rel_fc_126_Compound_37	Compound	Biol.Rep. 1	37	FAM186B	Q8IYM0	1
rel_fc_126_Compound_37	Compound	Biol.Rep. 1	37	FAM20B	O75063	1
rel_fc_126_Compound_37	Compound	Biol.Rep. 1	37	FAM210A	Q96ND0	1
rel_fc_126_Compound_37	Compound	Biol.Rep. 1	37	FAM210B	Q96KR6	1
rel_fc_126_Compound_37	Compound	Biol.Rep. 1	37	FAM234A	Q9H0X4	1
rel_fc_126_Compound_37	Compound	Biol.Rep. 1	37	FAM234B	A2RU67	1
rel_fc_126_Compound_37	Compound	Biol.Rep. 1	37	FAM32A	Q9Y421	1
rel_fc_126_Compound_37	Compound	Biol.Rep. 1	37	FAM3C	Q92520	1
rel_fc_126_Compound_37	Compound	Biol.Rep. 1	37	FAM50A	Q14320	1
rel_fc_126_Compound_37	Compound	Biol.Rep. 1	37	FAM76A	Q8TAV0	1
rel_fc_126_Compound_37	Compound	Biol.Rep. 1	37	FAM76B	Q5HYJ3	1
rel_fc_126_Compound_37	Compound	Biol.Rep. 1	37	FAM83D	Q9H4H8	1
rel_fc_126_Compound_37	Compound	Biol.Rep. 1	37	FAM91A1	Q658Y4	1
rel_fc_126_Compound_37	Compound	Biol.Rep. 1	37	FAM98A	Q8NCA5	1
rel_fc_126_Compound_37	Compound	Biol.Rep. 1	37	FAM98B	Q52LJ0	1
rel_fc_126_Compound_37	Compound	Biol.Rep. 1	37	FANCB	Q8NB91	1
rel_fc_126_Compound_37	Compound	Biol.Rep. 1	37	FANCD2	Q9BXW9	1
rel_fc_126_Compound_37	Compound	Biol.Rep. 1	37	FANCI	Q9NVI1	1
rel_fc_126_Compound_37	Compound	Biol.Rep. 1	37	FAR1	Q8WVX9	1
rel_fc_126_Compound_37	Compound	Biol.Rep. 1	37	FAR2	Q96K12	1
rel_fc_126_Compound_37	Compound	Biol.Rep. 1	37	FARP1	Q9Y4F1	1
rel_fc_126_Compound_37	Compound	Biol.Rep. 1	37	FARS2	O95363	1
rel_fc_126_Compound_37	Compound	Biol.Rep. 1	37	FARSA	Q9Y285	1
rel_fc_126_Compound_37	Compound	Biol.Rep. 1	37	FARSB	Q9NSD9	1
rel_fc_126_Compound_37	Compound	Biol.Rep. 1	37	FAS	P25445	1
rel_fc_126_Compound_37	Compound	Biol.Rep. 1	37	FASN	P49327	1
rel_fc_126_Compound_37	Compound	Biol.Rep. 1	37	FASTKD1	Q53R41	1
rel_fc_126_Compound_37	Compound	Biol.Rep. 1	37	FAU	P62861	1
rel_fc_126_Compound_37	Compound	Biol.Rep. 1	37	FBH1	Q8NFZ0	1
rel_fc_126_Compound_37	Compound	Biol.Rep. 1	37	FBL	P22087	1
rel_fc_126_Compound_37	Compound	Biol.Rep. 1	37	FBLIM1	Q8WUP2	1
rel_fc_126_Compound_37	Compound	Biol.Rep. 1	37	FBN2	P35556	1
rel_fc_126_Compound_37	Compound	Biol.Rep. 1	37	FBXL12	Q9NXK8	1
rel_fc_126_Compound_37	Compound	Biol.Rep. 1	37	FBXL20	Q96IG2	1
rel_fc_126_Compound_37	Compound	Biol.Rep. 1	37	FBXO22	Q8NEZ5	1
rel_fc_126_Compound_37	Compound	Biol.Rep. 1	37	FBXO3	Q9UK99	1
rel_fc_126_Compound_37	Compound	Biol.Rep. 1	37	FBXO30	Q8TB52	1
rel_fc_126_Compound_37	Compound	Biol.Rep. 1	37	FBXO5	Q9UKT4	1
rel_fc_126_Compound_37	Compound	Biol.Rep. 1	37	FBXO6	Q9NRD1	1
rel_fc_126_Compound_37	Compound	Biol.Rep. 1	37	FCHSD2	O94868	1
rel_fc_126_Compound_37	Compound	Biol.Rep. 1	37	FCSK	Q8N0W3	1
rel_fc_126_Compound_37	Compound	Biol.Rep. 1	37	FDFT1	P37268	1
rel_fc_126_Compound_37	Compound	Biol.Rep. 1	37	FDPS	P14324	1
rel_fc_126_Compound_37	Compound	Biol.Rep. 1	37	FDX1	P10109	1
rel_fc_126_Compound_37	Compound	Biol.Rep. 1	37	FDX2	Q6P4F2	1
rel_fc_126_Compound_37	Compound	Biol.Rep. 1	37	FDXR	P22570	1
rel_fc_126_Compound_37	Compound	Biol.Rep. 1	37	FECH	P22830	1
rel_fc_126_Compound_37	Compound	Biol.Rep. 1	37	FEM1B	Q9UK73	1
rel_fc_126_Compound_37	Compound	Biol.Rep. 1	37	FEN1	P39748	1
rel_fc_126_Compound_37	Compound	Biol.Rep. 1	37	FER	P16591	1
rel_fc_126_Compound_37	Compound	Biol.Rep. 1	37	FERMT3	Q86UX7	1
rel_fc_126_Compound_37	Compound	Biol.Rep. 1	37	FH	P07954	1
rel_fc_126_Compound_37	Compound	Biol.Rep. 1	37	FHIP2A	Q5W0V3	1
rel_fc_126_Compound_37	Compound	Biol.Rep. 1	37	FHIP2B	Q86V87	1
rel_fc_126_Compound_37	Compound	Biol.Rep. 1	37	FHL1	Q13642	1
rel_fc_126_Compound_37	Compound	Biol.Rep. 1	37	FHL2	Q14192	1
rel_fc_126_Compound_37	Compound	Biol.Rep. 1	37	FHL3	Q13643	1
rel_fc_126_Compound_37	Compound	Biol.Rep. 1	37	FHOD1	Q9Y613	1
rel_fc_126_Compound_37	Compound	Biol.Rep. 1	37	FIBP	O43427	1
rel_fc_126_Compound_37	Compound	Biol.Rep. 1	37	FIGNL1	Q6PIW4	1
rel_fc_126_Compound_37	Compound	Biol.Rep. 1	37	FIP1L1	Q6UN15	1
rel_fc_126_Compound_37	Compound	Biol.Rep. 1	37	FIS1	Q9Y3D6	1
rel_fc_126_Compound_37	Compound	Biol.Rep. 1	37	FKBP10	Q96AY3	1
rel_fc_126_Compound_37	Compound	Biol.Rep. 1	37	FKBP11	Q9NYL4	1
rel_fc_126_Compound_37	Compound	Biol.Rep. 1	37	FKBP15	Q5T1M5	1
rel_fc_126_Compound_37	Compound	Biol.Rep. 1	37	FKBP1A	P62942	1
rel_fc_126_Compound_37	Compound	Biol.Rep. 1	37	FKBP2	P26885	1
rel_fc_126_Compound_37	Compound	Biol.Rep. 1	37	FKBP3	Q00688	1
rel_fc_126_Compound_37	Compound	Biol.Rep. 1	37	FKBP4	Q02790	1
rel_fc_126_Compound_37	Compound	Biol.Rep. 1	37	FKBP5	Q13451	1
rel_fc_126_Compound_37	Compound	Biol.Rep. 1	37	FKBP7	Q9Y680	1
rel_fc_126_Compound_37	Compound	Biol.Rep. 1	37	FKBP8	Q14318	1
rel_fc_126_Compound_37	Compound	Biol.Rep. 1	37	FKBP9	O95302	1
rel_fc_126_Compound_37	Compound	Biol.Rep. 1	37	FKBPL	Q9UIM3	1
rel_fc_126_Compound_37	Compound	Biol.Rep. 1	37	FKRP	Q9H9S5	1
rel_fc_126_Compound_37	Compound	Biol.Rep. 1	37	FLAD1	Q8NFF5	1
rel_fc_126_Compound_37	Compound	Biol.Rep. 1	37	FLI1	Q01543	1
rel_fc_126_Compound_37	Compound	Biol.Rep. 1	37	FLII	Q13045	1
rel_fc_126_Compound_37	Compound	Biol.Rep. 1	37	FLNA	P21333	1
rel_fc_126_Compound_37	Compound	Biol.Rep. 1	37	FLNB	O75369	1
rel_fc_126_Compound_37	Compound	Biol.Rep. 1	37	FLNC	Q14315	1
rel_fc_126_Compound_37	Compound	Biol.Rep. 1	37	FLOT1	O75955	1
rel_fc_126_Compound_37	Compound	Biol.Rep. 1	37	FLOT2	Q14254	1
rel_fc_126_Compound_37	Compound	Biol.Rep. 1	37	FLVCR1	Q9Y5Y0	1
rel_fc_126_Compound_37	Compound	Biol.Rep. 1	37	FLYWCH2	Q96CP2	1
rel_fc_126_Compound_37	Compound	Biol.Rep. 1	37	FMC1	Q96HJ9	1
rel_fc_126_Compound_37	Compound	Biol.Rep. 1	37	FMNL1	O95466	1
rel_fc_126_Compound_37	Compound	Biol.Rep. 1	37	FMNL3	Q8IVF7	1
rel_fc_126_Compound_37	Compound	Biol.Rep. 1	37	FN3K	Q9H479	1
rel_fc_126_Compound_37	Compound	Biol.Rep. 1	37	FN3KRP	Q9HA64	1
rel_fc_126_Compound_37	Compound	Biol.Rep. 1	37	FNBP1	Q96RU3	1
rel_fc_126_Compound_37	Compound	Biol.Rep. 1	37	FNBP4	Q8N3X1	1
rel_fc_126_Compound_37	Compound	Biol.Rep. 1	37	FNDC3A	Q9Y2H6	1
rel_fc_126_Compound_37	Compound	Biol.Rep. 1	37	FNTA	P49354	1
rel_fc_126_Compound_37	Compound	Biol.Rep. 1	37	FNTB	P49356	1
rel_fc_126_Compound_37	Compound	Biol.Rep. 1	37	FOCAD	Q5VW36	1
rel_fc_126_Compound_37	Compound	Biol.Rep. 1	37	FOXJ3	Q9UPW0	1
rel_fc_126_Compound_37	Compound	Biol.Rep. 1	37	FOXK1	P85037	1
rel_fc_126_Compound_37	Compound	Biol.Rep. 1	37	FOXP1	Q9H334	1
rel_fc_126_Compound_37	Compound	Biol.Rep. 1	37	FOXRED1	Q96CU9	1
rel_fc_126_Compound_37	Compound	Biol.Rep. 1	37	FOXRED2	Q8IWF2	1
rel_fc_126_Compound_37	Compound	Biol.Rep. 1	37	FPGT	O14772	1
rel_fc_126_Compound_37	Compound	Biol.Rep. 1	37	FRA10AC1	Q70Z53	1
rel_fc_126_Compound_37	Compound	Biol.Rep. 1	37	FRG1	Q14331	1
rel_fc_126_Compound_37	Compound	Biol.Rep. 1	37	FRYL	O94915	1
rel_fc_126_Compound_37	Compound	Biol.Rep. 1	37	FSCN1	Q16658	1
rel_fc_126_Compound_37	Compound	Biol.Rep. 1	37	FSTL1	Q12841	1
rel_fc_126_Compound_37	Compound	Biol.Rep. 1	37	FTH1	P02794	1
rel_fc_126_Compound_37	Compound	Biol.Rep. 1	37	FTL	P02792	1
rel_fc_126_Compound_37	Compound	Biol.Rep. 1	37	FTO	Q9C0B1	1
rel_fc_126_Compound_37	Compound	Biol.Rep. 1	37	FTSJ1	Q9UET6	1
rel_fc_126_Compound_37	Compound	Biol.Rep. 1	37	FTSJ3	Q8IY81	1
rel_fc_126_Compound_37	Compound	Biol.Rep. 1	37	FUBP1	Q96AE4	1
rel_fc_126_Compound_37	Compound	Biol.Rep. 1	37	FUBP3	Q96I24	1
rel_fc_126_Compound_37	Compound	Biol.Rep. 1	37	FUCA1	P04066	1
rel_fc_126_Compound_37	Compound	Biol.Rep. 1	37	FUCA2	Q9BTY2	1
rel_fc_126_Compound_37	Compound	Biol.Rep. 1	37	FUNDC2	Q9BWH2	1
rel_fc_126_Compound_37	Compound	Biol.Rep. 1	37	FUS	P35637	1
rel_fc_126_Compound_37	Compound	Biol.Rep. 1	37	FXN	Q16595	1
rel_fc_126_Compound_37	Compound	Biol.Rep. 1	37	FXR1	P51114	1
rel_fc_126_Compound_37	Compound	Biol.Rep. 1	37	FXR2	P51116	1
rel_fc_126_Compound_37	Compound	Biol.Rep. 1	37	FYCO1	Q9BQS8	1
rel_fc_126_Compound_37	Compound	Biol.Rep. 1	37	FZD3	Q9NPG1	1
rel_fc_126_Compound_37	Compound	Biol.Rep. 1	37	FZD6	O60353	1
rel_fc_126_Compound_37	Compound	Biol.Rep. 1	37	FZD7	O75084	1
rel_fc_126_Compound_37	Compound	Biol.Rep. 1	37	G3BP1	Q13283	1
rel_fc_126_Compound_37	Compound	Biol.Rep. 1	37	G3BP2	Q9UN86	1
rel_fc_126_Compound_37	Compound	Biol.Rep. 1	37	G6PC3	Q9BUM1	1
rel_fc_126_Compound_37	Compound	Biol.Rep. 1	37	G6PD	P11413	1
rel_fc_126_Compound_37	Compound	Biol.Rep. 1	37	GAA	P10253	1
rel_fc_126_Compound_37	Compound	Biol.Rep. 1	37	GAB2	Q9UQC2	1
rel_fc_126_Compound_37	Compound	Biol.Rep. 1	37	GABARAPL2	P60520	1
rel_fc_126_Compound_37	Compound	Biol.Rep. 1	37	GABPA	Q06546	1
rel_fc_126_Compound_37	Compound	Biol.Rep. 1	37	GABPB1	Q06547	1
rel_fc_126_Compound_37	Compound	Biol.Rep. 1	37	GADD45GIP1	Q8TAE8	1
rel_fc_126_Compound_37	Compound	Biol.Rep. 1	37	GAK	O14976	1
rel_fc_126_Compound_37	Compound	Biol.Rep. 1	37	GALE	Q14376	1
rel_fc_126_Compound_37	Compound	Biol.Rep. 1	37	GALK1	P51570	1
rel_fc_126_Compound_37	Compound	Biol.Rep. 1	37	GALK2	Q01415	1
rel_fc_126_Compound_37	Compound	Biol.Rep. 1	37	GALNS	P34059	1
rel_fc_126_Compound_37	Compound	Biol.Rep. 1	37	GALNT1	Q10472	1
rel_fc_126_Compound_37	Compound	Biol.Rep. 1	37	GALNT14	Q96FL9	1
rel_fc_126_Compound_37	Compound	Biol.Rep. 1	37	GALNT2	Q10471	1
rel_fc_126_Compound_37	Compound	Biol.Rep. 1	37	GALNT7	Q86SF2	1
rel_fc_126_Compound_37	Compound	Biol.Rep. 1	37	GALT	P07902	1
rel_fc_126_Compound_37	Compound	Biol.Rep. 1	37	GAMT	Q14353	1
rel_fc_126_Compound_37	Compound	Biol.Rep. 1	37	GAN	Q9H2C0	1
rel_fc_126_Compound_37	Compound	Biol.Rep. 1	37	GANAB	Q14697	1
rel_fc_126_Compound_37	Compound	Biol.Rep. 1	37	GAPDH	P04406	1
rel_fc_126_Compound_37	Compound	Biol.Rep. 1	37	GAPVD1	Q14C86	1
rel_fc_126_Compound_37	Compound	Biol.Rep. 1	37	GAR1	Q9NY12	1
rel_fc_126_Compound_37	Compound	Biol.Rep. 1	37	GARS1	P41250	1
rel_fc_126_Compound_37	Compound	Biol.Rep. 1	37	GART	P22102	1
rel_fc_126_Compound_37	Compound	Biol.Rep. 1	37	GATAD2A	Q86YP4	1
rel_fc_126_Compound_37	Compound	Biol.Rep. 1	37	GATAD2B	Q8WXI9	1
rel_fc_126_Compound_37	Compound	Biol.Rep. 1	37	GATB	O75879	1
rel_fc_126_Compound_37	Compound	Biol.Rep. 1	37	GATC	O43716	1
rel_fc_126_Compound_37	Compound	Biol.Rep. 1	37	GATD1	Q8NB37	1
rel_fc_126_Compound_37	Compound	Biol.Rep. 1	37	GATD3B	A0A0B4J2D5	1
rel_fc_126_Compound_37	Compound	Biol.Rep. 1	37	GATM	P50440	1
rel_fc_126_Compound_37	Compound	Biol.Rep. 1	37	GBA	P04062	1
rel_fc_126_Compound_37	Compound	Biol.Rep. 1	37	GBE1	Q04446	1
rel_fc_126_Compound_37	Compound	Biol.Rep. 1	37	GBF1	Q92538	1
rel_fc_126_Compound_37	Compound	Biol.Rep. 1	37	GBP2	P32456	1
rel_fc_126_Compound_37	Compound	Biol.Rep. 1	37	GBP4	Q96PP9	1
rel_fc_126_Compound_37	Compound	Biol.Rep. 1	37	GBP5	Q96PP8	1
rel_fc_126_Compound_37	Compound	Biol.Rep. 1	37	GCA	P28676	1
rel_fc_126_Compound_37	Compound	Biol.Rep. 1	37	GCAT	O75600	1
rel_fc_126_Compound_37	Compound	Biol.Rep. 1	37	GCDH	Q92947	1
rel_fc_126_Compound_37	Compound	Biol.Rep. 1	37	GCFC2	P16383	1
rel_fc_126_Compound_37	Compound	Biol.Rep. 1	37	GCHFR	P30047	1
rel_fc_126_Compound_37	Compound	Biol.Rep. 1	37	GCLC	P48506	1
rel_fc_126_Compound_37	Compound	Biol.Rep. 1	37	GCLM	P48507	1
rel_fc_126_Compound_37	Compound	Biol.Rep. 1	37	GCN1	Q92616	1
rel_fc_126_Compound_37	Compound	Biol.Rep. 1	37	GCSAML	Q5JQS6	1
rel_fc_126_Compound_37	Compound	Biol.Rep. 1	37	GCSH	P23434	1
rel_fc_126_Compound_37	Compound	Biol.Rep. 1	37	GDAP1	Q8TB36	1
rel_fc_126_Compound_37	Compound	Biol.Rep. 1	37	GDE1	Q9NZC3	1
rel_fc_126_Compound_37	Compound	Biol.Rep. 1	37	GDI1	P31150	1
rel_fc_126_Compound_37	Compound	Biol.Rep. 1	37	GDI2	P50395	1
rel_fc_126_Compound_37	Compound	Biol.Rep. 1	37	GDPD1	Q8N9F7	1
rel_fc_126_Compound_37	Compound	Biol.Rep. 1	37	GEMIN4	P57678	1
rel_fc_126_Compound_37	Compound	Biol.Rep. 1	37	GEMIN5	Q8TEQ6	1
rel_fc_126_Compound_37	Compound	Biol.Rep. 1	37	GEMIN6	Q8WXD5	1
rel_fc_126_Compound_37	Compound	Biol.Rep. 1	37	GEMIN8	Q9NWZ8	1
rel_fc_126_Compound_37	Compound	Biol.Rep. 1	37	GET3	O43681	1
rel_fc_126_Compound_37	Compound	Biol.Rep. 1	37	GET4	Q7L5D6	1
rel_fc_126_Compound_37	Compound	Biol.Rep. 1	37	GFER	P55789	1
rel_fc_126_Compound_37	Compound	Biol.Rep. 1	37	GFM1	Q96RP9	1
rel_fc_126_Compound_37	Compound	Biol.Rep. 1	37	GFPT1	Q06210	1
rel_fc_126_Compound_37	Compound	Biol.Rep. 1	37	GFRA1	P56159	1
rel_fc_126_Compound_37	Compound	Biol.Rep. 1	37	GFUS	Q13630	1
rel_fc_126_Compound_37	Compound	Biol.Rep. 1	37	GGA1	Q9UJY5	1
rel_fc_126_Compound_37	Compound	Biol.Rep. 1	37	GGA3	Q9NZ52	1
rel_fc_126_Compound_37	Compound	Biol.Rep. 1	37	GGCT	O75223	1
rel_fc_126_Compound_37	Compound	Biol.Rep. 1	37	GGH	Q92820	1
rel_fc_126_Compound_37	Compound	Biol.Rep. 1	37	GGPS1	O95749	1
rel_fc_126_Compound_37	Compound	Biol.Rep. 1	37	GGT3P	A6NGU5	1
rel_fc_126_Compound_37	Compound	Biol.Rep. 1	37	GGT5	P36269	1
rel_fc_126_Compound_37	Compound	Biol.Rep. 1	37	GHDC	Q8N2G8	1
rel_fc_126_Compound_37	Compound	Biol.Rep. 1	37	GHITM	Q9H3K2	1
rel_fc_126_Compound_37	Compound	Biol.Rep. 1	37	GID8	Q9NWU2	1
rel_fc_126_Compound_37	Compound	Biol.Rep. 1	37	GIGYF2	Q6Y7W6	1
rel_fc_126_Compound_37	Compound	Biol.Rep. 1	37	GINS1	Q14691	1
rel_fc_126_Compound_37	Compound	Biol.Rep. 1	37	GINS2	Q9Y248	1
rel_fc_126_Compound_37	Compound	Biol.Rep. 1	37	GINS3	Q9BRX5	1
rel_fc_126_Compound_37	Compound	Biol.Rep. 1	37	GINS4	Q9BRT9	1
rel_fc_126_Compound_37	Compound	Biol.Rep. 1	37	GIPC1	O14908	1
rel_fc_126_Compound_37	Compound	Biol.Rep. 1	37	GIPC3	Q8TF64	1
rel_fc_126_Compound_37	Compound	Biol.Rep. 1	37	GIT1	Q9Y2X7	1
rel_fc_126_Compound_37	Compound	Biol.Rep. 1	37	GIT2	Q14161	1
rel_fc_126_Compound_37	Compound	Biol.Rep. 1	37	GK	P32189	1
rel_fc_126_Compound_37	Compound	Biol.Rep. 1	37	GLA	P06280	1
rel_fc_126_Compound_37	Compound	Biol.Rep. 1	37	GLB1	P16278	1
rel_fc_126_Compound_37	Compound	Biol.Rep. 1	37	GLB1L2	Q8IW92	1
rel_fc_126_Compound_37	Compound	Biol.Rep. 1	37	GLCE	O94923	1
rel_fc_126_Compound_37	Compound	Biol.Rep. 1	37	GLG1	Q92896	1
rel_fc_126_Compound_37	Compound	Biol.Rep. 1	37	GLIPR1	P48060	1
rel_fc_126_Compound_37	Compound	Biol.Rep. 1	37	GLMN	Q92990	1
rel_fc_126_Compound_37	Compound	Biol.Rep. 1	37	GLO1	Q04760	1
rel_fc_126_Compound_37	Compound	Biol.Rep. 1	37	GLOD4	Q9HC38	1
rel_fc_126_Compound_37	Compound	Biol.Rep. 1	37	GLRX	P35754	1
rel_fc_126_Compound_37	Compound	Biol.Rep. 1	37	GLRX3	O76003	1
rel_fc_126_Compound_37	Compound	Biol.Rep. 1	37	GLRX5	Q86SX6	1
rel_fc_126_Compound_37	Compound	Biol.Rep. 1	37	GLS	O94925	1
rel_fc_126_Compound_37	Compound	Biol.Rep. 1	37	GLTP	Q9NZD2	1
rel_fc_126_Compound_37	Compound	Biol.Rep. 1	37	GLUD1	P00367	1
rel_fc_126_Compound_37	Compound	Biol.Rep. 1	37	GLUL	P15104	1
rel_fc_126_Compound_37	Compound	Biol.Rep. 1	37	GLYR1	Q49A26	1
rel_fc_126_Compound_37	Compound	Biol.Rep. 1	37	GM2A	P17900	1
rel_fc_126_Compound_37	Compound	Biol.Rep. 1	37	GMDS	O60547	1
rel_fc_126_Compound_37	Compound	Biol.Rep. 1	37	GMEB1	Q9Y692	1
rel_fc_126_Compound_37	Compound	Biol.Rep. 1	37	GMEB2	Q9UKD1	1
rel_fc_126_Compound_37	Compound	Biol.Rep. 1	37	GMFB	P60983	1
rel_fc_126_Compound_37	Compound	Biol.Rep. 1	37	GMFG	O60234	1
rel_fc_126_Compound_37	Compound	Biol.Rep. 1	37	GMIP	Q9P107	1
rel_fc_126_Compound_37	Compound	Biol.Rep. 1	37	GMNN	O75496	1
rel_fc_126_Compound_37	Compound	Biol.Rep. 1	37	GMPPA	Q96IJ6	1
rel_fc_126_Compound_37	Compound	Biol.Rep. 1	37	GMPPB	Q9Y5P6	1
rel_fc_126_Compound_37	Compound	Biol.Rep. 1	37	GMPR	P36959	1
rel_fc_126_Compound_37	Compound	Biol.Rep. 1	37	GMPR2	Q9P2T1	1
rel_fc_126_Compound_37	Compound	Biol.Rep. 1	37	GMPS	P49915	1
rel_fc_126_Compound_37	Compound	Biol.Rep. 1	37	GNA11	P29992	1
rel_fc_126_Compound_37	Compound	Biol.Rep. 1	37	GNA13	Q14344	1
rel_fc_126_Compound_37	Compound	Biol.Rep. 1	37	GNA15	P30679	1
rel_fc_126_Compound_37	Compound	Biol.Rep. 1	37	GNAI2	P04899	1
rel_fc_126_Compound_37	Compound	Biol.Rep. 1	37	GNAQ	P50148	1
rel_fc_126_Compound_37	Compound	Biol.Rep. 1	37	GNAS	Q5JWF2	1
rel_fc_126_Compound_37	Compound	Biol.Rep. 1	37	GNB1	P62873	1
rel_fc_126_Compound_37	Compound	Biol.Rep. 1	37	GNB1L	Q9BYB4	1
rel_fc_126_Compound_37	Compound	Biol.Rep. 1	37	GNB2	P62879	1
rel_fc_126_Compound_37	Compound	Biol.Rep. 1	37	GNB4	Q9HAV0	1
rel_fc_126_Compound_37	Compound	Biol.Rep. 1	37	GNG10	P50151	1
rel_fc_126_Compound_37	Compound	Biol.Rep. 1	37	GNG2	P59768	1
rel_fc_126_Compound_37	Compound	Biol.Rep. 1	37	GNG5	P63218	1
rel_fc_126_Compound_37	Compound	Biol.Rep. 1	37	GNL2	Q13823	1
rel_fc_126_Compound_37	Compound	Biol.Rep. 1	37	GNL3	Q9BVP2	1
rel_fc_126_Compound_37	Compound	Biol.Rep. 1	37	GNPAT	O15228	1
rel_fc_126_Compound_37	Compound	Biol.Rep. 1	37	GNPDA1	P46926	1
rel_fc_126_Compound_37	Compound	Biol.Rep. 1	37	GNPDA2	Q8TDQ7	1
rel_fc_126_Compound_37	Compound	Biol.Rep. 1	37	GNPNAT1	Q96EK6	1
rel_fc_126_Compound_37	Compound	Biol.Rep. 1	37	GNPTAB	Q3T906	1
rel_fc_126_Compound_37	Compound	Biol.Rep. 1	37	GNPTG	Q9UJJ9	1
rel_fc_126_Compound_37	Compound	Biol.Rep. 1	37	GNS	P15586	1
rel_fc_126_Compound_37	Compound	Biol.Rep. 1	37	GOLGA2	Q08379	1
rel_fc_126_Compound_37	Compound	Biol.Rep. 1	37	GOLGA3	Q08378	1
rel_fc_126_Compound_37	Compound	Biol.Rep. 1	37	GOLGA4	Q13439	1
rel_fc_126_Compound_37	Compound	Biol.Rep. 1	37	GOLGA5	Q8TBA6	1
rel_fc_126_Compound_37	Compound	Biol.Rep. 1	37	GOLGA7	Q7Z5G4	1
rel_fc_126_Compound_37	Compound	Biol.Rep. 1	37	GOLGA8N	F8WBI6	1
rel_fc_126_Compound_37	Compound	Biol.Rep. 1	37	GOLGB1	Q14789	1
rel_fc_126_Compound_37	Compound	Biol.Rep. 1	37	GOLIM4	O00461	1
rel_fc_126_Compound_37	Compound	Biol.Rep. 1	37	GOLM1	Q8NBJ4	1
rel_fc_126_Compound_37	Compound	Biol.Rep. 1	37	GOLM2	Q6P4E1	1
rel_fc_126_Compound_37	Compound	Biol.Rep. 1	37	GOLPH3	Q9H4A6	1
rel_fc_126_Compound_37	Compound	Biol.Rep. 1	37	GOLPH3L	Q9H4A5	1
rel_fc_126_Compound_37	Compound	Biol.Rep. 1	37	GOLT1B	Q9Y3E0	1
rel_fc_126_Compound_37	Compound	Biol.Rep. 1	37	GON7	Q9BXV9	1
rel_fc_126_Compound_37	Compound	Biol.Rep. 1	37	GOPC	Q9HD26	1
rel_fc_126_Compound_37	Compound	Biol.Rep. 1	37	GORASP2	Q9H8Y8	1
rel_fc_126_Compound_37	Compound	Biol.Rep. 1	37	GOSR1	O95249	1
rel_fc_126_Compound_37	Compound	Biol.Rep. 1	37	GOSR2	O14653	1
rel_fc_126_Compound_37	Compound	Biol.Rep. 1	37	GOT1	P17174	1
rel_fc_126_Compound_37	Compound	Biol.Rep. 1	37	GOT2	P00505	1
rel_fc_126_Compound_37	Compound	Biol.Rep. 1	37	GPAA1	O43292	1
rel_fc_126_Compound_37	Compound	Biol.Rep. 1	37	GPALPP1	Q8IXQ4	1
rel_fc_126_Compound_37	Compound	Biol.Rep. 1	37	GPAT3	Q53EU6	1
rel_fc_126_Compound_37	Compound	Biol.Rep. 1	37	GPAT4	Q86UL3	1
rel_fc_126_Compound_37	Compound	Biol.Rep. 1	37	GPATCH11	Q8N954	1
rel_fc_126_Compound_37	Compound	Biol.Rep. 1	37	GPATCH2	Q9NW75	1
rel_fc_126_Compound_37	Compound	Biol.Rep. 1	37	GPATCH4	Q5T3I0	1
rel_fc_126_Compound_37	Compound	Biol.Rep. 1	37	GPATCH8	Q9UKJ3	1
rel_fc_126_Compound_37	Compound	Biol.Rep. 1	37	GPBP1	Q86WP2	1
rel_fc_126_Compound_37	Compound	Biol.Rep. 1	37	GPCPD1	Q9NPB8	1
rel_fc_126_Compound_37	Compound	Biol.Rep. 1	37	GPD1L	Q8N335	1
rel_fc_126_Compound_37	Compound	Biol.Rep. 1	37	GPD2	P43304	1
rel_fc_126_Compound_37	Compound	Biol.Rep. 1	37	GPHN	Q9NQX3	1
rel_fc_126_Compound_37	Compound	Biol.Rep. 1	37	GPI	P06744	1
rel_fc_126_Compound_37	Compound	Biol.Rep. 1	37	GPKOW	Q92917	1
rel_fc_126_Compound_37	Compound	Biol.Rep. 1	37	GPN1	Q9HCN4	1
rel_fc_126_Compound_37	Compound	Biol.Rep. 1	37	GPN2	Q9H9Y4	1
rel_fc_126_Compound_37	Compound	Biol.Rep. 1	37	GPN3	Q9UHW5	1
rel_fc_126_Compound_37	Compound	Biol.Rep. 1	37	GPR107	Q5VW38	1
rel_fc_126_Compound_37	Compound	Biol.Rep. 1	37	GPR108	Q9NPR9	1
rel_fc_126_Compound_37	Compound	Biol.Rep. 1	37	GPR89B	P0CG08	1
rel_fc_126_Compound_37	Compound	Biol.Rep. 1	37	GPRASP2	Q96D09	1
rel_fc_126_Compound_37	Compound	Biol.Rep. 1	37	GPRC5C	Q9NQ84	1
rel_fc_126_Compound_37	Compound	Biol.Rep. 1	37	GPS1	Q13098	1
rel_fc_126_Compound_37	Compound	Biol.Rep. 1	37	GPSM3	Q9Y4H4	1
rel_fc_126_Compound_37	Compound	Biol.Rep. 1	37	GPT2	Q8TD30	1
rel_fc_126_Compound_37	Compound	Biol.Rep. 1	37	GPX1	P07203	1
rel_fc_126_Compound_37	Compound	Biol.Rep. 1	37	GPX4	P36969	1
rel_fc_126_Compound_37	Compound	Biol.Rep. 1	37	GPX7	Q96SL4	1
rel_fc_126_Compound_37	Compound	Biol.Rep. 1	37	GRB2	P62993	1
rel_fc_126_Compound_37	Compound	Biol.Rep. 1	37	GRHPR	Q9UBQ7	1
rel_fc_126_Compound_37	Compound	Biol.Rep. 1	37	GRIPAP1	Q4V328	1
rel_fc_126_Compound_37	Compound	Biol.Rep. 1	37	GRK2	P25098	1
rel_fc_126_Compound_37	Compound	Biol.Rep. 1	37	GRN	P28799	1
rel_fc_126_Compound_37	Compound	Biol.Rep. 1	37	GRPEL1	Q9HAV7	1
rel_fc_126_Compound_37	Compound	Biol.Rep. 1	37	GRPEL2	Q8TAA5	1
rel_fc_126_Compound_37	Compound	Biol.Rep. 1	37	GRSF1	Q12849	1
rel_fc_126_Compound_37	Compound	Biol.Rep. 1	37	GRWD1	Q9BQ67	1
rel_fc_126_Compound_37	Compound	Biol.Rep. 1	37	GSDMD	P57764	1
rel_fc_126_Compound_37	Compound	Biol.Rep. 1	37	GSK3A	P49840	1
rel_fc_126_Compound_37	Compound	Biol.Rep. 1	37	GSN	P06396	1
rel_fc_126_Compound_37	Compound	Biol.Rep. 1	37	GSPT1	P15170	1
rel_fc_126_Compound_37	Compound	Biol.Rep. 1	37	GSR	P00390	1
rel_fc_126_Compound_37	Compound	Biol.Rep. 1	37	GSS	P48637	1
rel_fc_126_Compound_37	Compound	Biol.Rep. 1	37	GSTCD	Q8NEC7	1
rel_fc_126_Compound_37	Compound	Biol.Rep. 1	37	GSTK1	Q9Y2Q3	1
rel_fc_126_Compound_37	Compound	Biol.Rep. 1	37	GSTO1	P78417	1
rel_fc_126_Compound_37	Compound	Biol.Rep. 1	37	GSTP1	P09211	1
rel_fc_126_Compound_37	Compound	Biol.Rep. 1	37	GTF2A1	P52655	1
rel_fc_126_Compound_37	Compound	Biol.Rep. 1	37	GTF2A2	P52657	1
rel_fc_126_Compound_37	Compound	Biol.Rep. 1	37	GTF2B	Q00403	1
rel_fc_126_Compound_37	Compound	Biol.Rep. 1	37	GTF2E1	P29083	1
rel_fc_126_Compound_37	Compound	Biol.Rep. 1	37	GTF2E2	P29084	1
rel_fc_126_Compound_37	Compound	Biol.Rep. 1	37	GTF2F1	P35269	1
rel_fc_126_Compound_37	Compound	Biol.Rep. 1	37	GTF2F2	P13984	1
rel_fc_126_Compound_37	Compound	Biol.Rep. 1	37	GTF2H1	P32780	1
rel_fc_126_Compound_37	Compound	Biol.Rep. 1	37	GTF2H2	Q13888	1
rel_fc_126_Compound_37	Compound	Biol.Rep. 1	37	GTF2I	P78347	1
rel_fc_126_Compound_37	Compound	Biol.Rep. 1	37	GTF3C1	Q12789	1
rel_fc_126_Compound_37	Compound	Biol.Rep. 1	37	GTF3C2	Q8WUA4	1
rel_fc_126_Compound_37	Compound	Biol.Rep. 1	37	GTF3C3	Q9Y5Q9	1
rel_fc_126_Compound_37	Compound	Biol.Rep. 1	37	GTF3C4	Q9UKN8	1
rel_fc_126_Compound_37	Compound	Biol.Rep. 1	37	GTF3C5	Q9Y5Q8	1
rel_fc_126_Compound_37	Compound	Biol.Rep. 1	37	GTPBP1	O00178	1
rel_fc_126_Compound_37	Compound	Biol.Rep. 1	37	GTPBP3	Q969Y2	1
rel_fc_126_Compound_37	Compound	Biol.Rep. 1	37	GTPBP4	Q9BZE4	1
rel_fc_126_Compound_37	Compound	Biol.Rep. 1	37	GTSF1	Q8WW33	1
rel_fc_126_Compound_37	Compound	Biol.Rep. 1	37	GUSB	P08236	1
rel_fc_126_Compound_37	Compound	Biol.Rep. 1	37	GXYLT1	Q4G148	1
rel_fc_126_Compound_37	Compound	Biol.Rep. 1	37	GYG1	P46976	1
rel_fc_126_Compound_37	Compound	Biol.Rep. 1	37	GYG2	O15488	1
rel_fc_126_Compound_37	Compound	Biol.Rep. 1	37	GYPC	P04921	1
rel_fc_126_Compound_37	Compound	Biol.Rep. 1	37	GYS1	P13807	1
rel_fc_126_Compound_37	Compound	Biol.Rep. 1	37	H1-10	Q92522	1
rel_fc_126_Compound_37	Compound	Biol.Rep. 1	37	H1-2	P16403	1
rel_fc_126_Compound_37	Compound	Biol.Rep. 1	37	H1-3	P16402	1
rel_fc_126_Compound_37	Compound	Biol.Rep. 1	37	H1-4	P10412	1
rel_fc_126_Compound_37	Compound	Biol.Rep. 1	37	H2AC20	Q16777	1
rel_fc_126_Compound_37	Compound	Biol.Rep. 1	37	H2AX	P16104	1
rel_fc_126_Compound_37	Compound	Biol.Rep. 1	37	H2AZ2	Q71UI9	1
rel_fc_126_Compound_37	Compound	Biol.Rep. 1	37	H2BC21	Q16778	1
rel_fc_126_Compound_37	Compound	Biol.Rep. 1	37	H3C1; H3C10; H3C11; H3C12; H3C2; H3C3; H3C4; H3C6; H3C7; H3C8	P68431	1
rel_fc_126_Compound_37	Compound	Biol.Rep. 1	37	H4-16; H4C1; H4C11; H4C12; H4C13; H4C14; H4C15; H4C2; H4C3; H4C4; H4C5; H4C6; H4C8; H4C9	P62805	1
rel_fc_126_Compound_37	Compound	Biol.Rep. 1	37	H6PD	O95479	1
rel_fc_126_Compound_37	Compound	Biol.Rep. 1	37	HAAO	P46952	1
rel_fc_126_Compound_37	Compound	Biol.Rep. 1	37	HABP4	Q5JVS0	1
rel_fc_126_Compound_37	Compound	Biol.Rep. 1	37	HACD2	Q6Y1H2	1
rel_fc_126_Compound_37	Compound	Biol.Rep. 1	37	HACD4	Q5VWC8	1
rel_fc_126_Compound_37	Compound	Biol.Rep. 1	37	HACL1	Q9UJ83	1
rel_fc_126_Compound_37	Compound	Biol.Rep. 1	37	HADH	Q16836	1
rel_fc_126_Compound_37	Compound	Biol.Rep. 1	37	HADHA	P40939	1
rel_fc_126_Compound_37	Compound	Biol.Rep. 1	37	HADHB	P55084	1
rel_fc_126_Compound_37	Compound	Biol.Rep. 1	37	HAGH	Q16775	1
rel_fc_126_Compound_37	Compound	Biol.Rep. 1	37	HARS1	P12081	1
rel_fc_126_Compound_37	Compound	Biol.Rep. 1	37	HARS2	P49590	1
rel_fc_126_Compound_37	Compound	Biol.Rep. 1	37	HAT1	O14929	1
rel_fc_126_Compound_37	Compound	Biol.Rep. 1	37	HAUS1	Q96CS2	1
rel_fc_126_Compound_37	Compound	Biol.Rep. 1	37	HAUS2	Q9NVX0	1
rel_fc_126_Compound_37	Compound	Biol.Rep. 1	37	HAUS3	Q68CZ6	1
rel_fc_126_Compound_37	Compound	Biol.Rep. 1	37	HAUS4	Q9H6D7	1
rel_fc_126_Compound_37	Compound	Biol.Rep. 1	37	HAUS6	Q7Z4H7	1
rel_fc_126_Compound_37	Compound	Biol.Rep. 1	37	HAX1	O00165	1
rel_fc_126_Compound_37	Compound	Biol.Rep. 1	37	HBA	P01966	1
rel_fc_126_Compound_37	Compound	Biol.Rep. 1	37	HBB	P02070	1
rel_fc_126_Compound_37	Compound	Biol.Rep. 1	37	HBD	P02042	1
rel_fc_126_Compound_37	Compound	Biol.Rep. 1	37	HBQ1	P09105	1
rel_fc_126_Compound_37	Compound	Biol.Rep. 1	37	HBS1L	Q9Y450	1
rel_fc_126_Compound_37	Compound	Biol.Rep. 1	37	HCCS	P53701	1
rel_fc_126_Compound_37	Compound	Biol.Rep. 1	37	HCFC1	P51610	1
rel_fc_126_Compound_37	Compound	Biol.Rep. 1	37	HCLS1	P14317	1
rel_fc_126_Compound_37	Compound	Biol.Rep. 1	37	HDAC1	Q13547	1
rel_fc_126_Compound_37	Compound	Biol.Rep. 1	37	HDAC2	Q92769	1
rel_fc_126_Compound_37	Compound	Biol.Rep. 1	37	HDAC3	O15379	1
rel_fc_126_Compound_37	Compound	Biol.Rep. 1	37	HDAC6	Q9UBN7	1
rel_fc_126_Compound_37	Compound	Biol.Rep. 1	37	HDAC7	Q8WUI4	1
rel_fc_126_Compound_37	Compound	Biol.Rep. 1	37	HDDC2	Q7Z4H3	1
rel_fc_126_Compound_37	Compound	Biol.Rep. 1	37	HDDC3	Q8N4P3	1
rel_fc_126_Compound_37	Compound	Biol.Rep. 1	37	HDGF	P51858	1
rel_fc_126_Compound_37	Compound	Biol.Rep. 1	37	HDGFL2	Q7Z4V5	1
rel_fc_126_Compound_37	Compound	Biol.Rep. 1	37	HDGFL3	Q9Y3E1	1
rel_fc_126_Compound_37	Compound	Biol.Rep. 1	37	HDHD2	Q9H0R4	1
rel_fc_126_Compound_37	Compound	Biol.Rep. 1	37	HDHD3	Q9BSH5	1
rel_fc_126_Compound_37	Compound	Biol.Rep. 1	37	HDHD5	Q9BXW7	1
rel_fc_126_Compound_37	Compound	Biol.Rep. 1	37	HDLBP	Q00341	1
rel_fc_126_Compound_37	Compound	Biol.Rep. 1	37	HEATR1	Q9H583	1
rel_fc_126_Compound_37	Compound	Biol.Rep. 1	37	HEATR3	Q7Z4Q2	1
rel_fc_126_Compound_37	Compound	Biol.Rep. 1	37	HEATR5A	Q86XA9	1
rel_fc_126_Compound_37	Compound	Biol.Rep. 1	37	HEATR5B	Q9P2D3	1
rel_fc_126_Compound_37	Compound	Biol.Rep. 1	37	HEBP1	Q9NRV9	1
rel_fc_126_Compound_37	Compound	Biol.Rep. 1	37	HEBP2	Q9Y5Z4	1
rel_fc_126_Compound_37	Compound	Biol.Rep. 1	37	HECTD1	Q9ULT8	1
rel_fc_126_Compound_37	Compound	Biol.Rep. 1	37	HECTD3	Q5T447	1
rel_fc_126_Compound_37	Compound	Biol.Rep. 1	37	HELB	Q8NG08	1
rel_fc_126_Compound_37	Compound	Biol.Rep. 1	37	HELLS	Q9NRZ9	1
rel_fc_126_Compound_37	Compound	Biol.Rep. 1	37	HELQ	Q8TDG4	1
rel_fc_126_Compound_37	Compound	Biol.Rep. 1	37	HELZ	P42694	1
rel_fc_126_Compound_37	Compound	Biol.Rep. 1	37	HERC1	Q15751	1
rel_fc_126_Compound_37	Compound	Biol.Rep. 1	37	HERC2	O95714	1
rel_fc_126_Compound_37	Compound	Biol.Rep. 1	37	HERC4	Q5GLZ8	1
rel_fc_126_Compound_37	Compound	Biol.Rep. 1	37	HEXA	P06865	1
rel_fc_126_Compound_37	Compound	Biol.Rep. 1	37	HEXB	P07686	1
rel_fc_126_Compound_37	Compound	Biol.Rep. 1	37	HEXD	Q8WVB3	1
rel_fc_126_Compound_37	Compound	Biol.Rep. 1	37	HEXIM1	O94992	1
rel_fc_126_Compound_37	Compound	Biol.Rep. 1	37	HGFAC	Q04756	1
rel_fc_126_Compound_37	Compound	Biol.Rep. 1	37	HGH1	Q9BTY7	1
rel_fc_126_Compound_37	Compound	Biol.Rep. 1	37	HGS	O14964	1
rel_fc_126_Compound_37	Compound	Biol.Rep. 1	37	HGSNAT	Q68CP4	1
rel_fc_126_Compound_37	Compound	Biol.Rep. 1	37	HIBADH	P31937	1
rel_fc_126_Compound_37	Compound	Biol.Rep. 1	37	HIBCH	Q6NVY1	1
rel_fc_126_Compound_37	Compound	Biol.Rep. 1	37	HIDE1	A8MVS5	1
rel_fc_126_Compound_37	Compound	Biol.Rep. 1	37	HIF1AN	Q9NWT6	1
rel_fc_126_Compound_37	Compound	Biol.Rep. 1	37	HIKESHI	Q53FT3	1
rel_fc_126_Compound_37	Compound	Biol.Rep. 1	37	HINT1	P49773	1
rel_fc_126_Compound_37	Compound	Biol.Rep. 1	37	HINT2	Q9BX68	1
rel_fc_126_Compound_37	Compound	Biol.Rep. 1	37	HINT3	Q9NQE9	1
rel_fc_126_Compound_37	Compound	Biol.Rep. 1	37	HIP1R	O75146	1
rel_fc_126_Compound_37	Compound	Biol.Rep. 1	37	HIRIP3	Q9BW71	1
rel_fc_126_Compound_37	Compound	Biol.Rep. 1	37	HK1	P19367	1
rel_fc_126_Compound_37	Compound	Biol.Rep. 1	37	HK2	P52789	1
rel_fc_126_Compound_37	Compound	Biol.Rep. 1	37	HLA-A	P04439	1
rel_fc_126_Compound_37	Compound	Biol.Rep. 1	37	HLA-B	P01889	1
rel_fc_126_Compound_37	Compound	Biol.Rep. 1	37	HLA-C	P10321	1
rel_fc_126_Compound_37	Compound	Biol.Rep. 1	37	HLA-DRA	P01903	1
rel_fc_126_Compound_37	Compound	Biol.Rep. 1	37	HLA-E	P13747	1
rel_fc_126_Compound_37	Compound	Biol.Rep. 1	37	HLA-H	P01893	1
rel_fc_126_Compound_37	Compound	Biol.Rep. 1	37	HLTF	Q14527	1
rel_fc_126_Compound_37	Compound	Biol.Rep. 1	37	HM13	Q8TCT9	1
rel_fc_126_Compound_37	Compound	Biol.Rep. 1	37	HMBS	P08397	1
[truncated: 168,419 more rows]

## Sheet: Extended Data Fig. 6c
Statistical source data - Extended Data Figure 6
Extended Data Figure 6c: TPP results overview
Variable	Percentage	Counts	Category
Incomplete recovery across biological replicates	0.215614	1287	TPP experiment (n = 5969)
No Tm or Tm out of temp. gradient	0.108058	645	TPP experiment (n = 5969)
Significant scored proteins	0.0135701	81	TPP experiment (n = 5969)
Significant scored proteins with Tm > 1	0.0051935	31	TPP experiment (n = 5969)
Tm available	0.657564	3925	TPP experiment (n = 5969)

## Sheet: Extended Data Fig. 6d
Statistical source data - Extended Data Figure 6
Extended Data Fig 6d: OSBP melting profile
Uniqu_variable_ID_T	Condition	Replicate	Temperature	Gene_Symbol	UniProtKB	Normalized_abundance
norm_rel_fc_126_37_°C_Compound_1	Compound	Biol.Rep. 1	37	OSBP	P22059	1
norm_rel_fc_127C_42_°C_Compound_1	Compound	Biol.Rep. 1	42	OSBP	P22059	0.966222
norm_rel_fc_128C_46_°C_Compound_1	Compound	Biol.Rep. 1	46	OSBP	P22059	1.12797
norm_rel_fc_129C_49_°C_Compound_1	Compound	Biol.Rep. 1	49	OSBP	P22059	0.869989
norm_rel_fc_130C_52_°C_Compound_1	Compound	Biol.Rep. 1	52	OSBP	P22059	0.697559
norm_rel_fc_131C_55_°C_Compound_1	Compound	Biol.Rep. 1	55	OSBP	P22059	0.139585
norm_rel_fc_132C_59_°C_Compound_1	Compound	Biol.Rep. 1	59	OSBP	P22059	0.0378817
norm_rel_fc_133C_62_°C_Compound_1	Compound	Biol.Rep. 1	62	OSBP	P22059	0.0275046
norm_rel_fc_126_37_°C_Vehicle_1	Vehicle	Biol.Rep. 1	37	OSBP	P22059	1
norm_rel_fc_127C_42_°C_Vehicle_1	Vehicle	Biol.Rep. 1	42	OSBP	P22059	1.09349
norm_rel_fc_128C_46_°C_Vehicle_1	Vehicle	Biol.Rep. 1	46	OSBP	P22059	1.17379
norm_rel_fc_129C_49_°C_Vehicle_1	Vehicle	Biol.Rep. 1	49	OSBP	P22059	0.921519
norm_rel_fc_130C_52_°C_Vehicle_1	Vehicle	Biol.Rep. 1	52	OSBP	P22059	0.428223
norm_rel_fc_131C_55_°C_Vehicle_1	Vehicle	Biol.Rep. 1	55	OSBP	P22059	0.0581705
norm_rel_fc_132C_59_°C_Vehicle_1	Vehicle	Biol.Rep. 1	59	OSBP	P22059	0.084343
norm_rel_fc_133C_62_°C_Vehicle_1	Vehicle	Biol.Rep. 1	62	OSBP	P22059	0.0878207
norm_rel_fc_126_37_°C_Compound_2	Compound	Biol.Rep. 2	37	OSBP	P22059	1
norm_rel_fc_127C_42_°C_Compound_2	Compound	Biol.Rep. 2	42	OSBP	P22059	0.973984
norm_rel_fc_128C_46_°C_Compound_2	Compound	Biol.Rep. 2	46	OSBP	P22059	1.10868
norm_rel_fc_129C_49_°C_Compound_2	Compound	Biol.Rep. 2	49	OSBP	P22059	0.887168
norm_rel_fc_130C_52_°C_Compound_2	Compound	Biol.Rep. 2	52	OSBP	P22059	0.656991
norm_rel_fc_131C_55_°C_Compound_2	Compound	Biol.Rep. 2	55	OSBP	P22059	0.0817227
norm_rel_fc_132C_59_°C_Compound_2	Compound	Biol.Rep. 2	59	OSBP	P22059	0.0677131
norm_rel_fc_133C_62_°C_Compound_2	Compound	Biol.Rep. 2	62	OSBP	P22059	0.0562499
norm_rel_fc_126_37_°C_Vehicle_2	Vehicle	Biol.Rep. 2	37	OSBP	P22059	1
norm_rel_fc_127C_42_°C_Vehicle_2	Vehicle	Biol.Rep. 2	42	OSBP	P22059	0.94496
norm_rel_fc_128C_46_°C_Vehicle_2	Vehicle	Biol.Rep. 2	46	OSBP	P22059	0.959393
norm_rel_fc_129C_49_°C_Vehicle_2	Vehicle	Biol.Rep. 2	49	OSBP	P22059	0.831303
norm_rel_fc_130C_52_°C_Vehicle_2	Vehicle	Biol.Rep. 2	52	OSBP	P22059	0.408026
norm_rel_fc_131C_55_°C_Vehicle_2	Vehicle	Biol.Rep. 2	55	OSBP	P22059	0.0706991
norm_rel_fc_132C_59_°C_Vehicle_2	Vehicle	Biol.Rep. 2	59	OSBP	P22059	0.0636534
norm_rel_fc_133C_62_°C_Vehicle_2	Vehicle	Biol.Rep. 2	62	OSBP	P22059	0.0585673
