# Supplementary material for: Orpinolide disrupts a leukemic dependency on cholesterol transport by inhibiting OSBP
Source: Nat Chem Biol. 2024 Jun 21;21(2):193–202. doi: 10.1038/s41589-024-01614-4 (PMC11782089; doi:10.1038/s41589-024-01614-4)
Supplement: Supplementary file 24 — Statistical source data. [file 41589_2024_1614_MOESM24_ESM.xlsx]

## Sheet: Legend
Statistical source data - Extended Data Figure 7
Extended Data Fig. 7a	Dose-dependent OSBP-HiBiT stabilization
Extended Data Fig. 7b	RAB33A- and TM9SF4-HiBiT CETSA
Extended Data Fig. 7d	Fluorescence polarization
Extended Data Fig. 7e	ORP-HiBiT expression levels
Extended Data Fig. 7f	ORP1-, ORP2-, ORP9- and ORP11-HiBiT CETSA

## Sheet: Extended Data Fig. 7a
Statistical source data - Extended Data Figure 7
Extended Data Fig 7a: Dose-dependent OSBP-HiBiT stabilization
[orpinolide] / M	Normalized luminescence (%)
1e-05	110.159	89.8406
3.33334e-06	84.3954	88.1306
1.11112e-06	80.1467	69.9457
3.70374e-07	61.0756	49.0758
1.23455e-07	36.9784	36.253
4.11519e-08	18.8399	15.811
1.37173e-08	19.4446	19.5438
4.57246e-09	17.8218	16.0237
1.52416e-09	29.1905	24.034
5.08054e-10	19.3614	16.7748
1.69352e-10	17.5962	20.5724

## Sheet: Extended Data Fig. 7b
Statistical source data - Extended Data Figure 7
Extended Data Fig 7c: RAB33A- and TM9SF4-HiBiT CETSA
	Normalized luminescence (%)
T / oC	RAB33A						TM9SF4
	DMSO			orpinolide			DMSO			orpinolide
37.6	99.0997	100.679	100.222	98.7316	108.482	104.052	97.9565	104.739	97.3043	103.886	100.897	95.2167
39	98.6011	104.834	99.5152	92.4176	108.958	100.186	94.8261	97.5652	96.1304	97.9073	98.3558	88.4903
41.1	94.7784	107.41	98.1856	86.1124	108.109	93.0097	103.304	97.8261	91.4348	108.67	108.969	98.0568
43.8	81.3573	90.0416	82.7701	74.4775	83.8845	85.9382	97.9565	93	95.087	101.495	94.9178	92.3767
46.8	71.6343	73.1302	65.8587	64.5844	69.1733	65.281	97.4348	97.9565	93.3913	97.0105	95.5157	87.8924
49.6	56.4681	63.3241	53.6011	44.6238	54.496	54.4473	75.6522	77.3478	74.3478	81.1659	81.7638	70.852
52.5	44.169	42.964	40.1385	32.7798	33.1597	32.954	53.6087	53.6087	45.7826	57.1001	50.8221	50.2242
55.3	43.0055	38.3518	40.1385	30.0975	34.3828	33.5462	26.4783	27.1304	22.1739	27.0553	28.6995	24.8132
58.4	43.9197	43.2548	40.3878	31.5606	35.504	33.6159	13.3043	14.4783	12.6522	16.293	16.1435	16.4425
60.9	38.8504	38.3933	37.7701	27.8681	31.325	30.1324	9	9.91304	10.3043	10.7623	10.3139	10.4634
63	27.2992	26.385	26.9668	23.8272	23.8845	24.6981	7.69565	8.21739	7.56522	10.015	8.52018	8.81913
64.3	24.0166	20.1108	22.1468	19.7167	17.735	19.2986	7.56522	8.6087	7.04348	9.26756	8.81913	8.52018

## Sheet: Extended Data Fig. 7d
Statistical source data - Extended Data Figure 7
Extended Data Fig 7d: Fluorescence polarization
	% Inhibition
OSBP	96.8	100
Aster-A	4.571	5.714
Aster-B	2.381	0.794
Aster-C	2.976	0.595
STARD1	-2.341	-1.4456

## Sheet: Extended Data Fig. 7e
Statistical source data - Extended Data Figure 7
Extended Data Fig 7e: ORP-HiBiT expression levels
POI-HiBiT	Luminescence (RLU)
OSBP	58303	64653	53267
ORP1	6580	6727	6620
ORP2	100417	103867	108183
ORP4L	29557	35043	30743
ORP9	14440	15933	15200
ORP11	35517	32570	29450

## Sheet: Extended Data Fig. 7f
Statistical source data - Extended Data Figure 7
Extended Data Fig 7c: ORP1-, ORP2-, ORP9- and ORP11-HiBiT CETSA
	Normalized luminescence (%)
T / oC	ORP1						ORP2						ORP9						ORP11
	DMSO			orpinolide			DMSO			orpinolide			DMSO			orpinolide			DMSO			orpinolide
37.6	104.937	88.5099	106.553	91.5295	105.5	102.971	103.761	99.8541	96.3848	106.222	90.2537	103.524	95.0556	104.886	100.058	99.1387	103.626	97.2348	109.241	100.178	90.5813	98.9818	97.7332	103.285
39	88.5996	90.5745	89.1382	78.2216	82.2561	80.8711	95.3276	93.5745	92.1643	100.978	110.751	105.255	103.087	105.764	99.5319	97.9148	102.674	90.2538	97.5941	98.1272	102.884	94.3521	92.969	97.4642
41.1	63.5548	59.605	62.1185	52.3886	54.1349	53.7736	92.4324	96.063	95.1385	103.656	109.343	105.306	96.1966	103.657	94.0462	97.0535	98.4587	95.8296	98.3118	92.8574	96.7739	98.0982	100.019	95.8313
43.8	24.237	22.6212	23.7882	19.0285	17.8844	18.8479	67.8866	70.5431	72.6567	83.1355	90.5956	85.7055	77.1065	82.285	82.3727	84.9048	82.9556	71.8042	71.8909	82.6663	73.4288	83.5751	85.7266	81.3851
46.8	5.56553	6.01436	5.386	3.85387	3.79366	3.73344	17.2133	17.8343	17.2393	18.9443	19.0869	19.9718	11.4102	11.3224	11.5418	13.5539	13.0553	13.1913	19.6439	20.3821	20.2385	25.2041	25.1657	24.0707
49.6	2.1544	1.79533	1.6158	1.4452	1.14412	0.903252	1.65897	1.81192	1.69763	1.6995	1.82218	1.75543	0.74605	0.833821	0.789936	0.906618	0.770626	0.906618	1.57889	1.27132	1.49687	2.07473	2.17078	2.07473
52.5	0.628366	0.807899	0.628366	0.602168	0.843035	0.481734	0.406758	0.388269	0.428609	0.465467	0.478096	0.44923	0.307197	0.394968	0.438853	0.271985	0.362647	0.271985	0.307577	0.451112	0.287072	0.44184	0.518682	0.403419
55.3	0.628366	0.359066	0.628366	0.301084	0.301084	0.421517	0.147912	0.171443	0.14287	0.142527	0.140723	0.115465	0.438853	0.307197	0.131656	0.453309	0.226655	0.317316	0.225556	0.266566	0.266566	0.345788	0.307367	0.364999
58.4	0.2693	0.448833	0.448833	0.240867	0.361301	0.18065	0.075637	0.092445	0.087403	0.084794	0.093815	0.090207	0.438853	0.219427	0.087771	0.135993	0.135993	0.226655	0.246061	0.287072	0.164041	0.192105	0.230525	0.172894
60.9	0.448833	0.179533	0.448833	0.18065	0.18065	0.541951	0.067233	0.078998	0.063871	0.088403	0.063145	0.07397	0.219427	0.307197	0.175541	0.181324	0.226655	0.226655	0.246061	0.225556	0.184546	0.172894	0.307367	0.211315
63	0.807899	0.359066	0.089767	0.120434	0.361301	0.421517	0.10253	0.097487	0.100849	0.059537	0.054124	0.001804	0.394968	0.263312	0.263312	0.317316	0.135993	0.226655	0.123031	0.246061	0.246061	0.249736	0.249736	0.249736
64.3	0.448833	0.2693	0.5386	0.301084	0.240867	0.361301	0.115976	0.095807	0.090764	0.10464	0.099228	0.003608	0.307197	0.482738	0.351083	0.362647	0.407978	0.362647	0.246061	0.389597	0.410102	0.326578	0.249736	0.326578
