# Supplementary material for: Orpinolide disrupts a leukemic dependency on cholesterol transport by inhibiting OSBP
Source: Nat Chem Biol. 2024 Jun 21;21(2):193–202. doi: 10.1038/s41589-024-01614-4 (PMC11782089; doi:10.1038/s41589-024-01614-4)
Supplement: Supplementary file 26 — Statistical source data. [file 41589_2024_1614_MOESM26_ESM.xlsx]

## Sheet: Legend
Statistical source data - Extended Data Figure 8
Extended Data Fig. 8c	Quantification 4h treatment: OSBP localization & TGN fragmentation
Extended Data Fig. 8d	Quantification 8h treatment: OSBP localization & TGN fragmentation

## Sheet: Extended Data Fig. 8c
Statistical source data - Extended Data Figure 8
Extended Data Fig 8c: Quantification 4h treatment - OSBP localization & TGN fragmentation
OSBP localization				TGN fragmentation (No. of TGN spots per cell)
DMSO	orpinolide (100 nM)	orpinolide (1 uM)		DMSO	orpinolide (100 nM)	orpinolide (1 uM)
10.5	43.74	52.21		8	6	382
21.31	37.52	53.19		5	5	111
20.36	40.92	50.6		10	14	46
14.81	35.76	29.67		10	4	22
19.82	42.8	45.6		5	20	57
19.14	20.92	20.83		19	8	85
23.68	42.12	32.27		5	7	146
18.45	35.69	45.71		3	11	272
23.99	34.7	53.81		8	2	50
18.69	41.17	45.16		4	10	21
21.8	25.13	35.77		6	20	35
30.06	28.09	50.83		7	8	35
22.67	31.55	54.4		7	16	42
12.02	22.98	37.92		3	18	27
16.81	37.33	54.04		3	12	119
	21.66				18
8.8	26.92	39.47		4	12	32
2.5	42.78	47.39		7	5	37
9.27	34.36	33.71		12	17	124
15.36	32.25	49.06		6	23	27
12.67	38.61	35.47		51	11	27
24.29	16.3	37.23		17	6	27
37.79	29.02	30.19		58	17	75
18.75	41.56	42.81		17	2	26
10.44	29.99	31.83		6	3	28
9.49	20.33	18.9		3	33	25
20.46	33.04	38.82		18	11	10
20.58	42.85	33.87		5	11	23
14.06	26.69	46.96		12	6	46
13.41	41.66	35.88		25	6	47
	45	21.79			8	100
		40.71				123
		31.1				22
		45.73				29
16.43		27.14		9		303
15.52		20.29		6		81
16.62		43.44		38		115
12.93		47.2		9		191
21.96		24.92		52		42
15.12		21.95		25		82
12.22		42.31		12		81
27.24		31.05		12		51
17.4		27.53		6		52
13.33		31.7		8		195
9.79		27.83		3		51
11.03		15.55		20		38
15.77		27.31		13		33
15.19		26.6		27		40
14.71		25.22		24		367

## Sheet: Extended Data Fig. 8d
Statistical source data - Extended Data Figure 8
Extended Data Fig 8d: Quantification 8h treatment - OSBP localization & TGN fragmentation
OSBP localization				TGN fragmentation (No. of TGN spots per cell)
DMSO	orpinolide (100 nM)	orpinolide (1 uM)		DMSO	orpinolide (100 nM)	orpinolide (1 uM)
9.37	47.51	42.42		10	2	43
9.39	20.81	22.35		10	17	49
5.29	21.25	26.8		28	18	78
6.22	47.44	32.06		5	2	24
14.99	30.28	24.89		4	8	56
10.24	28.05	42.07		4	29	17
5.31	39.05	40.33		3	39	65
13.97	26.06	39.09		4	3	33
12.11	26.27	27.55		3	2	11
14.74	24.23	27.22		9	8	74
11.47	17.78	25.38		20	82	226
12.67	38.04	34.78		3	10	150
15.59	21.04	35.26		22	3	89
7.81	29.02	23.15		8	4	98
21.13	46.41	24.66		3	1	60
19.29	30.88			11	10
9.43				13
6.22	36.3	21.34		5	11	212
18.24	32.38	28.02		6	6	32
5.13	27.48	32.17		28	8	17
8.96	43.53	29.29		3	6	35
8.5	19.72	22.05		10	3	28
17.63	34.54	46.94		2	2	6
18.97	28.25	39.01		2	11	17
16.61	36.3	43.1		17	10	12
22.11	23.33	34.32		2	21	21
12.8	25.08	31.28		26	6	28
16.92	35.04	30.52		17	10	172
19.35	25.84	37.69		11	45	103
8.58	24.99	27.22		26	21	66
14.48	37	31.52		7	9	11
21.69	25.93	34.7		3	4	88
	30.38				2
	29.99				9
15.8		28.33		12		109
14.27		23.46		12		106
15.23		18.44		9		43
9.44		36.98		30		74
16.68		28.77		7		42
9.24		23.37		23		149
15.61		17.73		22		82
15.23		38.1		28		80
9.47		27.75		42		34
14.45		37.94		9		187
18.98		24		10		101
21.66		28.46		12		303
21.45		31.68		199		154
15.41		27.72		31		64
12.33		28.87		26		40
		18.96				156
