# Supplementary material for: Orpinolide disrupts a leukemic dependency on cholesterol transport by inhibiting OSBP
Source: Nat Chem Biol. 2024 Jun 21;21(2):193–202. doi: 10.1038/s41589-024-01614-4 (PMC11782089; doi:10.1038/s41589-024-01614-4)
Supplement: Supplementary file 27 — Statistical source data. [file 41589_2024_1614_MOESM27_ESM.xlsx]

## Sheet: Sheet1
Statistical source data - Extended Data Figure 9
Extended Data Fig. 9a	OSBP overexpression (OSW-1 and Taxol)
Extended Data Fig. 9b	Correlation between cytotoxicity and OSBP & OSBP2 (ORP4) expression
Extended Data Fig. 9c	Gene deletion effects - Lymphoid and myeloid cell lines (DepMap)

## Sheet: Extended Data Fig. 9a
Statistical source data - Extended Data Figure 9
Extended Data Fig 9a: OSBP overexpression (OSW-1 and Taxol)
Concentration	Normalized viability (%)
[OSW-1] / M	KBM7 wt			OSBPwt			OSBPM446W
5e-10	0.952595	1.20022	0.956207	1.48589	1.93366	1.77995	0.590957	0.722087	0.613686
2.5e-10	1.14709	1.57682	1.52524	1.8245	2.50395	2.75569	0.930146	0.938888	1.01582
1.25e-10	1.28793	1.88817	1.67484	2.33019	3.24578	3.66014	1.70643	1.7956	2.08758
6.25e-11	1.6457	2.31816	2.59159	3.53539	4.63142	7.15543	6.85982	8.00153	7.58541
3.125e-11	2.04474	2.77886	3.28959	31.5122	27.5012	30.8271	71.1492	74.277	74.6748
1.5625e-11	5.17776	5.18291	5.19504	67.8373	76.0264	83.5895	77.5081	98.1592	115.759
7.8125e-12	53.553	62.276	61.9569	90.3852	76.9242	90.2927	98.4774	107.311	94.2114
3.90625e-12	95.7685	100.548	103.683	98.6689	99.1212	102.21	78.2415	92.7462	107.123
1.95313e-12	84.0758	93.0652	93.9768	79.622	83.9471	75.1665	84.3006	93.755	76.0403
9.76563e-13	97.3681	96.7334	96.6512	98.1109	86.1113	92.3322	97.3681	96.7334	96.6512
Concentration	Normalized viability (%)
[Taxol] / M	KBM7 wt			OSBPwt			OSBPM446W
1e-07	0.94398	1.12441	0.920446	0.9696	1.16118	1.00698	0.887753	0.932858	0.848798
5e-08	1.02766	1.00151	0.951825	1.28268	1.26866	1.17754	1.10918	0.932858	0.980014
2.5e-08	1.41989	1.43558	1.20547	1.54435	1.71958	1.56538	1.35931	1.35316	1.24859
1.25e-08	2.08669	2.28804	1.98994	2.66815	3.0887	2.86207	2.24296	2.1794	2.14045
6.25e-09	5.9829	5.26642	4.93432	8.58154	6.8129	6.5302	6.14456	5.85753	5.42903
3.125e-09	24.3879	28.9182	29.4072	32.9862	35.1194	38.0282	24.567	26.7915	25.6813
1.5625e-09	65.1333	75.0686	65.8197	65.4842	67.9351	77.714	55.6301	62.3857	63.4169
7.8125e-10	89.2898	97.0482	70.5553	73.4408	91.6984	90.2557	83.5226	75.1996	85.05
3.90625e-10	88.7054	106.985	104.31	104.632	91.3795	103.989	112.34	99.1997	88.4606
1.95312e-10	86.5507	96.8966	85.6211	93.439	102.977	91.2896	90.8973	95.6723	83.3401

## Sheet: Extended Data Fig. 9b
Statistical source data - Extended Data Figure 9
Extended Data Fig 9b: Correlation between cytotoxicity and OSBP & OSBP2 (ORP4) expression
Cell line	A.U.C. (orpinolide)	DepMap 23Q2
		OSBP	OSBP2
786O	314.2	4.67299	0.201634
A375	345.7	4.80374	1.33914
HCT116	373.3	5.12226	3.42223
HeLa	264.9	4.26003	6.31886
HT29	382.9	5.3512	1.23266
NALM6	207.9	4.854	0.201634
Jurkat	138.4	5.19771	2.82375
OCIAML3	227.5	4.1035	0.0565835
K562	336.7	5.47703	3.79701
RKO	359.8	3.61353	2.11437
MiaPaCa2	399.3	3.59694	1.15056
Rh30	276.3	4.51033	1.59455
MV4;11	230.4	3.80735	0.263034
U2OS	293	4.41616	2.99277
LOUCY	205.9	5.34625	0.432959
AsPC1	356.1	5.1035	5.06393
BxPC3	331.4	5.44725	3.17473
H1299	400.4	4.38957	1.61824
NCI-H358	392.2	5.09677	0.765535
SK-ES-1	245	4.22728	1.64616
SK-N-SH	311.1	4.34412	2.01078
A673	271.9	5.14934	0.575312
MCF7	391.7	4.22265	1.8679
LNCaP	382.7	5.98322	3.0993

## Sheet: Extended Data Fig. 9c
Statistical source data - Extended Data Figure 9
Extended Data Fig 9c: Gene deletion effects - Lymphoid and myeloid cell lines (DepMap)
Gene effect (Chronos, DepMap 22Q4)
Cell line	OSBP	OSBP2
697	-0.319253	-0.0548481
A3KAW	-0.66878	-0.119495
AML193	-0.879269	-0.0701957
AMO1	-0.675903	-0.0453864
ARH77	-0.66177	0.0704583
BL70	-0.591073	-0.235939
BLUE1	-0.912635	-0.234568
C8166	-0.885365	0.185145
CMK115	-0.397157	0.0383652
CMLT1	-0.943092	-0.223051
CTV1DM	-0.600309	0.186606
DB	-0.320996	-0.189925
DEL	-0.78636	0.0234551
EJM	-0.64759	0.0784647
EM2	-0.338835	-0.136022
EOL1	-0.532214	-0.00300922
F36P	-0.634776	-0.0304002
FARAGE	-0.554133	0.1003
HB1119	-0.674194	-0.00801832
HDMYZ	-0.801944	-0.0489252
HEL	-0.769441	-0.0408314
HEL9217	-0.85526	-0.164956
HG3	-0.614927	-0.0597043
HT	-0.472204	-0.0276137
HUNS1	-0.53703	-0.059546
IM9	-0.694413	-0.110454
INA6	-0.33104	-0.0472361
JJN3	-0.462222	0.000644904
JM1	-0.685862	0.0347446
JURKAT	-0.740615	-0.0760549
JURLMK1	-0.624354	-0.0418354
JVM3	-0.31124	-0.0575646
K562	-0.144711	-0.107043
KARPAS1718	-1.3164	0.000125892
KARPAS299	-0.792039	0.0174044
KARPAS422	-0.688467	-0.218309
KASUMI1	-0.691468	0.0534637
KCL22	-0.664367	-0.0963395
KE37	-0.452872	0.125248
KIJK	-0.726039	-0.0409499
KML1	-1.12911	-0.304828
KMM1	-0.205073	-0.0242118
KMS11	-0.8047	-0.101347
KMS18	-0.493739	0.0591427
KMS20	-1.0028	0.142752
KMS26	-0.561216	-0.112469
KMS27	-0.522874	0.0668019
KMS34	-0.463328	0.172599
KU812	-0.328894	-0.208244
KYO1	-0.468401	-0.0592004
L1236	-0.74713	0.00416174
L363	-0.715071	-0.0973284
L428	-0.573303	0.0207656
LP1	-0.640027	0.0606229
M07E	-0.895775	-0.0283689
MAC2A	-0.278152	0.121456
MEC1	-0.785356	0.103378
MJ	-0.630419	-0.126308
MM1S	-0.687197	-0.0875776
MOLM13	-0.508553	0.038777
MOLM14	-0.418472	0.0485364
MONOMAC1	-0.442472	-0.0864772
MUTZ8	-0.327383	-0.0996668
MV411	-0.570833	0.0593958
MYLA	-0.585582	-0.180371
NALM16	-1.19007	-0.0790092
NALM6	-0.852743	-0.0428543
NAMALWA	-0.751271	-0.0198167
NB4	-0.812242	0.0614577
NCO2	-0.836783	0.0354038
NOMO1	-0.565459	0.167706
OCIAML2	-0.498989	-0.0292945
OCIAML3	-0.846145	-0.124916
OCILY18	-0.636136	0.0567812
OCILY19	-0.556249	-0.0370406
OCIM2	-0.50383	0.171894
OCIMY5	-0.412329	-0.123017
OCIMY7	-0.713622	-0.0264686
OPM2	-0.747794	-0.0880371
P2URK562	-0.373411	-0.0528598
P30OHK	-0.780428	-0.0115401
P31FUJ	-0.616619	-0.0771055
PF382	-0.670863	-0.094468
PGA1	-0.979414	-0.0270754
RAJI	-0.691216	0.0639349
RCHACV	-0.788933	-0.0222596
REH	-0.750185	0.0501713
RI1	-0.565534	-0.0375965
RL	-0.723557	-0.120151
ROS50	-0.686709	-0.0290639
RPMI8226	-0.34389	-0.01294
SEM	-0.547264	-0.0181973
SEMK2	-0.689608	-0.0755349
SET2	-0.930951	0.0705327
SHI1	-0.768928	-0.0375244
SKMM2	-0.897416	-0.0653039
SKNO1	-0.553106	0.00995645
SLVL	-0.706822	-0.0808276
SMZ1	-0.685444	0.0322988
ST486	-0.676402	0.0352087
SUDHL1	-0.628845	-0.0362297
SUDHL10	-0.620531	-0.161247
SUDHL4	-0.600088	-0.0588649
SUDHL5	-0.672829	-0.0066713
SUDHL8	-0.86712	-0.089935
SUPM2	-0.71755	0.0561938
SUPT1	-0.456106	-0.0329849
TANOUE	-0.728427	0.00369556
TF1	-0.746125	-0.0852926
THP1	-0.655323	0.0263962
U2904	-0.946845	-0.0404489
U937	-0.595859	-0.0653798
UHO1	-1.06471	0.000580113
WAOSEL	-0.537012	0.00944523
WSUNHL	-0.526668	-0.0225948
