# Supplementary material for: Orpinolide disrupts a leukemic dependency on cholesterol transport by inhibiting OSBP
Source: Nat Chem Biol. 2024 Jun 21;21(2):193–202. doi: 10.1038/s41589-024-01614-4 (PMC11782089; doi:10.1038/s41589-024-01614-4)
Supplement: Supplementary file 28 — Statistical source data. [file 41589_2024_1614_MOESM28_ESM.xlsx]

## Sheet: Legend
Statistical source data - Extended Data Figure 10
Extended Data Fig. 10a	CRISPR-based dropout (Jurkat)
Extended Data Fig. 10b	western blot quantification
Extended Data Fig. 10c	western blot quantification

## Sheet: Extended Data Fig. 10a
Statistical source data - Extended Data Figure 10
Extended Data Fig. 10a: western blot quantification
sgRNA #1	sgRNA #2	BFP positive cells								Relative BFP positive cells
		Day 3	Day 6	Day 8	Day 10	Day 12	Day 14	Day 16	Day 18	Day 3	Day 6	Day 8	Day 10	Day 12	Day 14	Day 16	Day 18
AAVS1_sg1	AAVS1_sg2	59.6	56.6	54.1	52.9	50	49.5	48.5	48	1	0.949664	0.907718	0.887584	0.838926	0.830537	0.813758	0.805369
OSBP_sg1	AAVS1_sg1	64.8	61.1	53.1	44.8	36.6	33.1	32.9	31.5	1	0.942901	0.819444	0.691358	0.564815	0.510802	0.507716	0.486111
OSBP_sg2	AAVS1_sg1	77.8	74	65.4	49.5	33.2	23	21.3	19.2	1	0.951157	0.840617	0.636247	0.426735	0.29563	0.273779	0.246787
AAVS1_sg1	ORP4_sg1	66.9	63.5	61.2	59.7	57.1	56.2	55.9	55.1	1	0.949178	0.914798	0.892377	0.853513	0.84006	0.835575	0.823617
AAVS1_sg1	ORP4_sg2	49.3	45.2	42	39.1	37.2	35.6	35.8	34.8	1	0.916836	0.851927	0.793103	0.754564	0.72211	0.726166	0.705882
OSBP_sg1	ORP4_sg1	71.7	71.4	65.1	56.1	49.6	46.9	46.2	44.3	1	0.995816	0.90795	0.782427	0.691771	0.654114	0.644351	0.617852
OSBP_sg2	ORP4_sg2	70.9	69.6	63.6	44.3	30.2	20.9	18.2	16.9	1	0.981664	0.897038	0.624824	0.425952	0.294781	0.2567	0.238364

## Sheet: Extended Data Fig. 10b
Statistical source data - Extended Data Figure 10
Extended Data Fig. 10b: western blot quantification
	Relative pAkt/Akt levels (fold change over control)
Cell line	DMSO			6h orpinolide			8h orpinolide			8h taselisib
Jurkat	1	1	1	0.272477	0.485223	0.3032	0.194613	0.357288	0.216556	0.012745	0.035791	0.014183
LOUCY	1	1	1	0.98231	1.03364	0.922762	0.293137	0.391773	0.275367	0.00101	0.00246	0.000949

## Sheet: Extended Data Fig. 10c
Statistical source data - Extended Data Figure 10
Extended Data Fig. 10c: western blot quantification
	Relative pAkt/Akt levels (fold change over control)
Time / h	DMSO			orpinolide
0.5	1	1	1	0.977214	1.00291	1.00621
1	1	1	1	0.715373	0.707106	0.765758
2	1	1	1	0.708979	0.68854	0.651651
4	1	1	1	0.469305	0.472822	0.664778
6	1	1	1	0.457813	0.460275	0.490974
8	1	1	1	0.217053	0.223386	0.157987
